# Supplementary material for: The Δ40p53 isoform inhibits p53-dependent eRNA transcription and enables regulation by signal-specific transcription factors during p53 activation
Source: PLoS Biol. 2021 Aug 5;19(8):e3001364. doi: 10.1371/journal.pbio.3001364 (PMC8370613; doi:10.1371/journal.pbio.3001364)
Supplement: S1 Data — Associated with Fig 1. File contains tabs with labels corresponding to relevant panel. (XLSX) [file pbio.3001364.s027.xlsx]

## Sheet: 1C- DMSO Proliferation Assay
replicate 1	Day 1	Day 3	Day 6	Day 9	Day 12	Day 15		replicate 1 growth/hour	Day 1	Day 3	Day 6	Day 9	Day 12		Average	Day 1	Day 3	Day 6	Day 9	Day 12
WTp53 DMSO	1000000	2352000	1696000	2576000	2680000	10720000		WTp53 DMSO	19882.4	21482.4	35388.2	35623.5	72583.3		WTp53 DMSO	39254.9	44015.7	33607.8	36890.2	35388.2
WTp53:WTp53 DMSO	1000000	4400000	2128000	2904000	3264000	13920000		WTp53:WTp53 DMSO	50000	24823.5	39576.5	43729.4	94400		WTp53:WTp53 DMSO	53921.6	32588.2	38956.9	35670.6	47876.5
∆40p53:WTp53 DMSO	1000000	5160000	3592000	2952000	2336000	12320000		∆40p53:WTp53 DMSO	61176.5	45235.3	38129.4	30011.8	83933.3		∆40p53:WTp53 DMSO	64431.4	58086.3	42811.8	44509.8	60711.8
replicate 2	Day 1	Day 3	Day 6	Day 9	Day 12	Day 15		replicate 2 growth/hour	Day 1	Day 3	Day 6	Day 9	Day 12		standard error	Day 1	Day 3	Day 6	Day 9	Day 12
WTp53 DMSO	1000000	2728000	3600000	2488000	2224000	2224000		WTp53 DMSO	25411.8	48929.4	31294.1	29047.1	29435.3		WTp53 DMSO	16684.4	11848.7	1211.58	4934.7	5952.94
WTp53:WTp53 DMSO	1000000	3072000	1.944e+06	3656000	2856000	2856000		WTp53:WTp53 DMSO	30470.6	24070.6	50905.9	36623.5	37800		WTp53:WTp53 DMSO	14801.9	8144.08	7084.41	4950.84	10076.5
∆40p53:WTp53 DMSO	1000000	2504000	3.816e+06	4.08e+06	4624000	4288000		∆40p53:WTp53 DMSO	22117.6	52435.3	54388.2	62000	56258.8		∆40p53:WTp53 DMSO	25421.6	9481.59	5823.34	9354.62	4452.94
replicate 3	Day 1	Day 3	Day 6	Day 9	Day 12	Day 15		replicate 3 growth/hour	Day 1	Day 3	Day 6	Day 9	Day 12
WTp53 DMSO	1000000	5928000	4784000	2800000	3408000	3152000		WTp53 DMSO	72470.6	61635.3	34141.2	46000	41341.2
WTp53:WTp53 DMSO	1000000	6528000	3976000	2192000	2032000	4144000		WTp53:WTp53 DMSO	81294.1	48870.6	26388.2	26658.8	57952.9
∆40p53:WTp53 DMSO	1000000	8480000	6056000	3048000	3128000	4744000		∆40p53:WTp53 DMSO	110000	76588.2	35917.6	41517.6	65164.7

## Sheet: 1D- Nutlin Cell Cycle Quant
WTp53
replicate 1	% G1	% S	% G2		WTp53 Average	% G1	% S	% G2
DMSO	47.3	13.1	31.4		DMSO	44.5	14.38	32.0667
Nutlin	78.2	1.58	18.5		Nutlin	79.3833	1.61167	16.7983
replicate 2	% G1	% S	% G2
DMSO	35.5	17.3	30		WTp53 Standard Error	G1	S	G2
Nutlin	76.3	1.34	19.4		DMSO	3.23986	1.9367	2.34018
replicate 3	% G1	% S	% G2		Nutlin	1.77265	0.204978	1.90702
DMSO	55	12.3	28.5
Nutlin	77.7	1.72	18.9
replicate 4	% G1	% S	% G2
DMSO	35.2	17.9	32.9
Nutlin	78.6	2.18	16.1
replicate 5	% G1	% S	% G2
DMSO	44.1	6.48	42.9
Nutlin	77.4	0.8	20.2
replicate 6	% G1	% S	% G2
DMSO	49.9	19.2	26.7
Nutlin	88.1	2.05	7.69
∆40p53:WTp53
replicate 1	% G1	% S	% G2		∆40p53:WTp53 Average	% G1	% S	% G2
DMSO	41	15.7	33.4		DMSO	39.9667	16.6167	35.3833
Nutlin	53.2	9.53	29.4		Nutlin	49.9167	12.5767	30.6333
replicate 2	% G1	% S	% G2
DMSO	32.1	25.3	31.3		∆40p53:WTp53 Standard Error	G1	S	G2
Nutlin	44	18.5	27.8		DMSO	2.49569	2.24847	2.60274
replicate 3	% G1	% S	% G2		Nutlin	2.80338	1.47027	1.96718
DMSO	46.4	14.7	32
Nutlin	59.8	9.93	25.9
replicate 4	% G1	% S	% G2
DMSO	36	13	42.3
Nutlin	44.8	10.4	33.5
replicate 5	% G1	% S	% G2
DMSO	36.8	10.2	44.4
Nutlin	43.2	11.7	39
replicate 6	% G1	% S	% G2
DMSO	47.5	20.8	28.9
Nutlin	54.5	15.4	28.2
