# Supplementary material for: The Δ40p53 isoform inhibits p53-dependent eRNA transcription and enables regulation by signal-specific transcription factors during p53 activation
Source: PLoS Biol. 2021 Aug 5;19(8):e3001364. doi: 10.1371/journal.pbio.3001364 (PMC8370613; doi:10.1371/journal.pbio.3001364)
Supplement: S2 Data — Associated with Fig 2. File contains tabs with labels corresponding to relevant panel. (XLSX) [file pbio.3001364.s028.xlsx]

## Sheet: 2A- Gene DESeq2 WTp53
PRO-seq: DESeq2 differential analysis at annotated gene regions in WTp53 DMSO vs Nutlin
Gene	Accession	baseMean	log2FoldChange	lfcSE	stat	pvalue	padj	WT_DMSO_3hr_R1	WT_DMSO_3hr_R2	WT_Nutlin_3hr_R1	WT_Nutlin_3hr_R2
GDF15	NM_004864	764.489	2.00397	0.121593	16.481	5.02288e-61	8.86941e-57	406.182	450.098	1896.3	1523.07
BTG2	NM_006763	1369.9	1.66317	0.113745	14.6219	2.03766e-48	1.79905e-44	829.336	961.572	2801.73	2850.74
INPP5D	NM_001017915	3891.4	1.22489	0.0839894	14.5839	3.55714e-48	2.09373e-44	3673.75	4410.61	9790.59	9070.02
PHLDA3	NM_012396	1158.74	1.25592	0.0976248	12.8647	7.10854e-38	3.13806e-34	755.794	830.294	1903.57	1871.84
MIR34AHG	NR_132742	2303.78	1.20151	0.0956358	12.5634	3.35582e-36	1.18514e-32	1733.35	1999.87	4311.68	4253.65
NINJ1	NM_004148	1026.5	1.28833	0.103789	12.413	2.22251e-35	6.54085e-32	858.753	806.425	2145.38	1928.5
GASK1B	NM_001031700	960.669	1.68398	0.13773	12.2267	2.23843e-34	5.6466e-31	412.971	518.294	1560.86	1410.72
DTL	NM_001286229	4496.87	-0.754087	0.0643217	-11.7237	9.63869e-32	2.1275e-28	5383.33	5402.88	3069.9	3326.52
BBC3	NM_001127240	338.173	1.58422	0.139053	11.3929	4.53573e-30	8.89911e-27	239.863	250.622	747.248	720.013
DDB2	NM_001300734	2511.84	0.901125	0.0793058	11.3627	6.41651e-30	1.13303e-26	2029.78	2400.52	4100.78	4145.2
ZFPM1	NM_153813	1818.86	0.889139	0.0785565	11.3185	1.06323e-29	1.70678e-26	1464.07	1505.44	2779	2715.92
PLCH2	NM_001303012	778.875	1.43234	0.126727	11.3025	1.27469e-29	1.8757e-26	460.491	622.294	1512.68	1382.39
SEPTIN4-AS1	NR_110810	817.345	1.16226	0.103603	11.2183	3.31525e-29	4.50313e-26	457.097	502.95	1086.33	1052.18
RPS27L	NM_015920	1026.25	1.13696	0.103626	10.9718	5.22448e-28	6.58956e-25	830.468	881.441	1973.57	1783.91
SFN	NM_006142	1301.83	1.06893	0.100163	10.6719	1.37811e-26	1.62231e-23	885.908	988.851	1975.39	1945.11
EHBP1	NM_001142615	7971.64	-0.593347	0.056097	-10.5771	3.80367e-26	4.19783e-23	9054.81	8930.34	5825.27	6098.13
NOTCH1	NM_017617	2762.54	1.18345	0.112065	10.5604	4.54808e-26	4.72412e-23	2051.28	2690.36	5344.37	5396.68
SPRED1	NM_152594	3524.59	-0.658476	0.0632333	-10.4134	2.15296e-25	2.11206e-22	4223.62	3994.62	2604.46	2607.48
BAX	NR_027882	638.134	1.11356	0.108503	10.263	1.03491e-24	9.61812e-22	517.062	603.54	1204.51	1205.56
BARD1	NR_104215	2247.29	-0.735797	0.0717703	-10.2521	1.15799e-24	1.02239e-21	2652.07	2492.59	1531.77	1562.14
SULF2	NM_198596	1139.22	1.26104	0.12306	10.2474	1.21598e-24	1.02246e-21	948.136	1016.13	2499.92	2201.07
FANCL	NM_018062	2637.01	-0.744543	0.0727751	-10.2307	1.44415e-24	1.15913e-21	3323	3133.63	1862.67	1995.91
PTPRN2	NM_001308267	3293.3	0.712782	0.0703695	10.1291	4.10251e-24	3.14966e-21	2674.69	2688.65	4587.12	4200.89
NAP1L1	NM_004537	5175.03	-0.653507	0.0645865	-10.1183	4.58222e-24	3.37137e-21	6118.76	6071.2	3914.42	3835.51
RRM2B	NM_015713	2095.16	0.847894	0.0838833	10.108	5.09077e-24	3.59571e-21	2037.7	2119.21	3788.97	3687.01
FDXR	NM_024417	724.994	1.18928	0.11778	10.0975	5.66591e-24	3.84803e-21	497.828	560.917	1281.78	1121.54
FAM198B-AS1	NR_147407	1057.61	1.34046	0.13349	10.0416	1.00002e-23	6.54012e-21	591.737	753.572	1800.85	1586.57
NCKAP1	NM_013436	5693.33	-0.584033	0.0586778	-9.95321	2.44187e-23	1.53995e-20	6629.03	6459.92	4299.86	4435.36
EPS8L2	NM_022772	1595.93	1.17176	0.118635	9.87705	5.23519e-23	3.18769e-20	1042.04	1104.78	2499.92	2331.01
RAP1GDS1	NM_001100429	4446.13	-0.620826	0.0629935	-9.85541	6.49504e-23	3.82298e-20	5132.16	5073.83	3206.26	3433.01
USP25	NM_001283041	3858.13	-0.621809	0.0638409	-9.73998	2.03601e-22	1.15974e-19	4421.62	4257.17	2830.82	2812.64
LNCTAM34A	NR_132738	1089.15	0.968559	0.0996043	9.72407	2.38077e-22	1.31374e-19	894.959	973.506	1914.48	1732.13
MAP4K5	NM_006575	2622.84	-0.688952	0.0713384	-9.65753	4.56746e-22	2.44401e-19	3182.71	3162.62	1987.21	1949.02
PDS5B	NM_015032	4293.53	-0.613255	0.0635547	-9.64925	4.95159e-22	2.57162e-19	5088.03	4957.89	3241.71	3328.47
RGS12	NM_198229	2621.2	0.92767	0.0968542	9.578	9.8942e-22	4.99176e-19	1948.32	2202.75	4020.78	3860.91
BMPR1B	NM_001203	3397.71	-0.612014	0.0644112	-9.50168	2.06531e-21	1.01303e-18	3974.7	3940.06	2566.28	2613.34
SCARNA2	NR_003023	478.556	1.24401	0.131171	9.48389	2.44974e-21	1.16912e-18	285.12	305.18	701.795	691.681
SMCHD1	NM_015295	5640.2	-0.560105	0.0592394	-9.45495	3.23188e-21	1.5018e-18	6429.9	6541.76	4281.68	4515.47
DOCK7	NM_001367561	3783.12	-0.622885	0.0659194	-9.44919	3.41463e-21	1.54604e-18	4430.67	4262.29	2738.09	2911.31
ROCK2	NM_001321643	3512.34	-0.654296	0.0700609	-9.33897	9.72758e-21	4.29424e-18	4294.9	4136.12	2677.19	2682.71
GLS	NM_014905	5457.91	-0.562435	0.0603712	-9.31627	1.20504e-20	5.1899e-18	6045.22	6384.91	4145.32	4266.35
RNF145	NM_001199380	3285.39	-0.637557	0.0684642	-9.31226	1.25137e-20	5.2611e-18	3988.28	3767.86	2545.37	2444.33
OXCT1	NM_001364299	3086.96	-0.612156	0.0658071	-9.30227	1.37479e-20	5.64561e-18	3393.15	3256.39	2159.02	2195.21
RIF1	NM_001177665	3970.59	-0.556451	0.0599998	-9.27422	1.78927e-20	7.18066e-18	4669.4	4593.04	3110.81	3189.75
XPC	NM_004628	1791.73	0.745496	0.0808764	9.21771	3.03501e-20	1.19094e-17	1597.58	1764.59	2924.45	2697.36
INPP4B	NM_003866	6499.51	-0.59116	0.0642201	-9.20522	3.40957e-20	1.30883e-17	7233.22	6787.27	4704.39	4608.28
RHOD	NM_001300886	1419.33	1.01848	0.110835	9.1891	3.96128e-20	1.4706e-17	814.628	963.277	1833.58	1752.65
VRK1	NM_003384	2695.38	-0.627008	0.0682412	-9.18812	3.99755e-20	1.4706e-17	3247.2	3213.76	2041.75	2143.43
RIC3	NR_144485	384.503	1.55779	0.169847	9.17176	4.65351e-20	1.67697e-17	188.948	173.901	572.709	499.222
ACER2	NM_001010887	718.662	1.08858	0.118772	9.16527	4.94225e-20	1.7454e-17	581.554	717.769	1374.5	1371.64
DHX15	NM_001358	4726.64	-0.54323	0.0597573	-9.09061	9.84859e-20	3.34435e-17	5520.23	5411.4	3694.43	3810.11
MDM2	NM_001145337	17910.5	1.56826	0.17251	9.09084	9.82762e-20	3.34435e-17	9428.19	10860.3	32343.5	27812.8
PBX3	NR_024123	4392.34	-0.612907	0.0674747	-9.08351	1.05131e-19	3.50265e-17	5706.92	5573.37	3644.43	3733.91
PHIP	NM_017934	5444.37	-0.584985	0.0644212	-9.08064	1.07939e-19	3.5296e-17	6477.42	5967.2	4130.77	4173.54
STXBP5	NM_001127715	4764.42	-0.562631	0.0620997	-9.06013	1.30295e-19	4.18318e-17	5639.03	5569.96	3784.42	3806.2
CIC	NM_001304815	1643.45	0.875005	0.0969492	9.0254	1.79042e-19	5.54987e-17	1178.95	1265.05	2174.47	2300.72
RANBP17	NM_022897	5677.67	-0.525129	0.0581839	-9.02533	1.7915e-19	5.54987e-17	7113.28	6884.45	4784.39	4947.28
ANKRD36B	NM_025190	2189.49	-0.716365	0.0802712	-8.92431	4.48484e-19	1.3654e-16	2495.93	2417.57	1475.41	1517.21
DGKH	NM_001204504	4748.12	-0.580157	0.065048	-8.91891	4.70906e-19	1.38588e-16	4959.05	5150.55	3312.62	3446.68
IKZF2	NM_001371274	1618.08	-0.833824	0.0934793	-8.91988	4.66777e-19	1.38588e-16	2089.75	1935.08	1165.42	1095.16
CDC73	NM_024529	5879.38	-0.512084	0.0576103	-8.88876	6.17941e-19	1.78879e-16	6791.96	6659.4	4674.39	4760.68
USP24	NM_015306	4535.18	-0.517502	0.058233	-8.88674	6.29253e-19	1.79215e-16	5359.57	5246.02	3680.79	3730.98
SEPTIN7	NM_001011553	3616.99	-0.581692	0.0655614	-8.87247	7.15421e-19	2.00522e-16	4233.8	4269.11	2827.18	2853.67
POLH	NM_006502	3400.01	0.59879	0.0675959	8.85838	8.1184e-19	2.23992e-16	3362.6	3706.48	5314.37	5373.23
ADAM9	NM_003816	5049.21	-0.542311	0.0612934	-8.84779	8.92676e-19	2.42506e-16	6058.79	5663.73	3940.78	4116.87
ANKRD36	NM_001354587	4586.03	-0.695808	0.078734	-8.83745	9.79324e-19	2.62014e-16	5263.4	5208.52	3214.44	3251.29
RGS16	NM_002928	489.535	1.07323	0.12219	8.78329	1.58754e-18	4.184e-16	383.554	405.77	792.701	864.602
NUP153	NM_005124	4514.91	-0.538213	0.0612923	-8.78109	1.61904e-18	4.20426e-16	5157.05	5295.47	3495.34	3700.69
SMG1P1	NR_027154	8465	-0.495717	0.0566142	-8.75605	2.02205e-18	5.17469e-16	9388.59	9250.87	6402.52	6820.1
POLA1	NM_001330360	4265.42	-0.58685	0.0670413	-8.75355	2.06744e-18	5.21525e-16	4936.42	4923.79	3133.53	3433.01
SCRIB	NM_015356	2235.88	0.710681	0.0812237	8.74968	2.13962e-18	5.32133e-16	1748.06	1981.11	2999.9	3086.19
SMG1P3	NR_027155	8367.52	-0.489075	0.0560328	-8.72837	2.5838e-18	6.33678e-16	9231.32	9177.56	6377.07	6740.96
SLC4A7	NR_135542	2504.72	-0.707399	0.0815049	-8.67922	3.98506e-18	9.63948e-16	2798.02	3034.75	1703.58	1865
CSNK1G3	NM_001031812	3386.04	-0.55833	0.0643952	-8.67036	4.30744e-18	1.02785e-15	4297.16	4364.58	2877.18	3004.12
IPO5	NM_002271	2438.17	-0.619113	0.0714982	-8.65915	4.75313e-18	1.11908e-15	2880.61	2850.62	1785.4	1948.04
KCTD3	NM_016121	4132.42	-0.671294	0.077572	-8.65381	4.98077e-18	1.15724e-15	4981.68	4724.32	3091.72	3006.08
SMG1	NM_015092	5619.25	-0.509122	0.0589356	-8.63863	5.68934e-18	1.30471e-15	6282.82	6226.35	4245.32	4546.73
DLG1	NM_001366203	10826.7	-0.545519	0.0632345	-8.62693	6.30203e-18	1.42668e-15	11163.8	11392.2	7416.12	8037.38
LCLAT1	NM_001002257	3414.58	-0.531398	0.061623	-8.62337	6.50106e-18	1.45311e-15	3859.3	3948.58	2692.64	2707.13
PHLDB3	NM_198850	942.502	0.985286	0.114555	8.60098	7.90399e-18	1.74461e-15	791.999	889.966	1669.04	1651.05
CYFIP2	NM_001037333	1799.19	0.898201	0.105239	8.53485	1.40338e-17	3.05937e-15	2174.6	1873.7	4115.32	3442.78
CDKN1A	NM_001291549	4587.58	1.98853	0.233445	8.51817	1.6209e-17	3.49046e-15	2233.44	2734.68	10371.5	9334.77
SRGAP1	NM_020762	6908.23	-0.497852	0.0586038	-8.49522	1.97564e-17	4.2031e-15	7901.89	7580.05	5574.36	5393.75
SMG1P5	NR_002453	4094.13	-0.535014	0.0632241	-8.46218	2.62435e-17	5.45186e-15	4608.3	4562.35	3080.81	3250.32
TANC2	NM_025185	10808.6	-0.508647	0.0601026	-8.46298	2.60624e-17	5.45186e-15	12319	11240.5	8363.36	8206.39
IER3	NM_003897	2094.78	0.733542	0.0867067	8.46004	2.67283e-17	5.488e-15	1703.93	1604.32	2934.45	2572.31
PTBP2	NM_001300985	3937.77	-0.611256	0.0725409	-8.42636	3.5657e-17	7.23714e-15	4731.63	4500.98	2972.63	3075.44
MBNL1	NM_001314057	8366.3	-0.4626	0.0549623	-8.41668	3.87317e-17	7.77187e-15	9632.97	9397.49	6786.14	7028.19
KIF21A	NM_001173463	2601.73	-0.565777	0.0672869	-8.40843	4.15519e-17	8.24408e-15	3093.32	3218.88	2092.66	2168.83
UGGT2	NM_020121	7703.47	-0.48104	0.0572714	-8.39931	4.49129e-17	8.81191e-15	8325.04	8485.36	5877.99	6164.56
RBBP8	NM_002894	4526.82	-0.614082	0.0731892	-8.39034	4.84732e-17	9.40593e-15	5310.92	5217.04	3207.17	3674.31
ANKRD28	NM_015199	4839.75	-0.520947	0.0621993	-8.37544	5.50192e-17	1.05601e-14	5646.95	5223.86	3744.42	3840.4
POU2F1	NM_001365849	3333.41	-0.587111	0.070142	-8.37031	5.74653e-17	1.0911e-14	3927.18	3609.3	2478.1	2545.93
ENAH	NM_018212	7952.82	-0.564232	0.0674547	-8.36462	6.03107e-17	1.13294e-14	9279.97	8441.03	6098.89	5893.95
TIGAR	NM_020375	2342.41	0.810628	0.0969883	8.358	6.37921e-17	1.18573e-14	1917.77	2211.27	3643.52	3583.46
NETO2	NM_018092	3202.1	-0.612918	0.0733544	-8.35558	6.51144e-17	1.1977e-14	3834.41	4055.99	2442.65	2713.97
SNORA57	NR_004390	464.575	1.2174	0.145873	8.34557	7.08697e-17	1.29012e-14	308.88	301.77	786.338	634.041
ID3	NM_002167	1506.52	0.742131	0.0890033	8.33824	7.54043e-17	1.33149e-14	1321.51	1297.44	2286.29	2095.56
QKI	NM_206853	4593.67	-0.558511	0.0669743	-8.33919	7.48027e-17	1.33149e-14	5688.82	5302.29	3689.88	3779.82
STT3B	NM_178862	3045.82	-0.57233	0.0686337	-8.33891	7.49777e-17	1.33149e-14	3702.03	3539.4	2387.2	2487.32
ISG20	NR_130134	1214.67	0.754221	0.0904873	8.33511	7.74253e-17	1.35364e-14	970.765	1082.62	1776.31	1674.49
TUSC3	NM_178234	2995.38	-0.542511	0.065166	-8.32507	8.42804e-17	1.45904e-14	3427.09	3329.7	2292.65	2349.57
FSD1L	NM_001287192	2242.03	-0.653869	0.0785796	-8.32111	8.7144e-17	1.49397e-14	2604.55	2746.62	1669.95	1728.23
DICER1	NM_030621	2427.42	-0.582374	0.070015	-8.31784	8.95798e-17	1.52096e-14	2812.73	2964.85	1917.21	1937.29
NFIB	NM_001369468	7252.47	-0.580925	0.069895	-8.3114	9.45775e-17	1.59052e-14	8839.84	7593.69	5588.91	5409.38
VPS13A	NM_033305	4329.06	-0.519079	0.0624651	-8.3099	9.57845e-17	1.59563e-14	4818.75	4896.52	3331.71	3446.68
GRIN2C	NM_001278553	114.927	2.40825	0.290145	8.30015	1.03976e-16	1.7159e-14	32.8114	63.0819	260.901	229.584
SLC39A10	NM_001127257	3132.33	-0.562512	0.067827	-8.29334	1.10116e-16	1.8004e-14	3349.03	3426.88	2251.74	2334.91
APOBEC3C	NM_014508	429.68	1.05321	0.127052	8.28958	1.13649e-16	1.82709e-14	336.034	371.671	740.885	720.99
PDZD8	NM_173791	2559.45	-0.569124	0.0686568	-8.2894	1.13818e-16	1.82709e-14	2919.08	3087.6	1975.39	2069.18
AGPS	NM_003659	3380.93	-0.550405	0.0664161	-8.28722	1.15922e-16	1.8441e-14	3845.72	3934.94	2608.1	2703.22
SYNCRIP	NM_001159673	4137.39	-0.533799	0.0645405	-8.27076	1.3311e-16	2.09862e-14	4832.33	4591.34	3181.71	3333.36
DIAPH3	NM_001042517	9198.61	-0.513397	0.0621356	-8.26253	1.42615e-16	2.20903e-14	10294.9	9595.26	7156.13	6784.93
XPO4	NM_022459	3877.92	-0.533231	0.0645314	-8.26312	1.41908e-16	2.20903e-14	4473.66	4610.09	3094.44	3179.98
TLK1	NM_001136554	4577.94	-0.508545	0.0617713	-8.2327	1.83039e-16	2.81053e-14	5258.87	5075.53	3610.79	3657.71
UBE2E2	NM_001370225	4334.32	-0.490168	0.0596017	-8.22407	1.96714e-16	2.99447e-14	4821.01	4896.52	3427.16	3489.67
EIF3E	NM_001568	5632.54	-0.513132	0.0624398	-8.21802	2.06883e-16	3.12234e-14	6553.23	6608.25	4590.76	4630.75
RAPGEF2	NM_001351724	4328.15	-0.553514	0.0673898	-8.21363	2.14606e-16	3.21146e-14	5005.44	4903.34	3410.8	3342.15
ATP2C1	NM_001199180	2513.01	-0.614358	0.0748639	-8.20634	2.28028e-16	3.38363e-14	2811.6	3026.22	1829.94	1979.3
DHX9	NM_001357	7617.83	-0.490807	0.0599848	-8.18219	2.78741e-16	4.10168e-14	8829.66	8574.02	6048.89	6340.41
PIDD1	NM_145887	415.698	1.17757	0.144063	8.17396	2.98431e-16	4.35512e-14	252.308	313.704	687.25	580.309
COP1	NM_022457	9523.45	-0.462703	0.0566968	-8.16099	3.3228e-16	4.80934e-14	10878.7	10761.4	7713.39	7991.46
SASS6	NM_001304829	1195.7	-0.689792	0.0845484	-8.15855	3.39067e-16	4.86768e-14	1491.22	1534.42	917.243	957.412
ARAP1	NM_001040118	1991.69	0.647621	0.0794971	8.14648	3.74685e-16	5.33563e-14	1499.14	1558.29	2389.01	2395.48
SLF1	NM_032290	1533.96	-0.639863	0.0785996	-8.14079	3.92711e-16	5.5476e-14	2210.81	2044.19	1372.68	1362.85
NUDCD1	NM_032869	3137.24	-0.66049	0.0813504	-8.11907	4.69765e-16	6.58343e-14	3522.13	3766.16	2124.48	2484.39
ZNF148	NM_021964	4022.22	-0.49023	0.0604003	-8.11635	4.80416e-16	6.67968e-14	4633.2	4625.43	3296.26	3295.26
STK11	NM_000455	1498.61	0.712362	0.0877834	8.11499	4.85823e-16	6.70208e-14	1200.44	1198.56	2012.66	1917.76
MRPL27	NM_016504	748.184	0.862075	0.106403	8.10201	5.4058e-16	7.39966e-14	643.782	746.753	1253.6	1261.24
MLLT10	NM_001324297	9005.31	-0.517925	0.0639505	-8.09885	5.54817e-16	7.52637e-14	10847	10427.3	7276.13	7586.03
PLXNB2	NM_012401	1691.22	0.776758	0.0959189	8.09807	5.58361e-16	7.52637e-14	1223.07	1440.65	2261.74	2285.09
ADAMTS7	NM_014272	1325.09	0.757897	0.0936663	8.09146	5.89544e-16	7.88649e-14	1172.16	1244.59	2149.02	1930.46
MAP4K3	NM_001270425	3891.49	-0.515867	0.0638466	-8.0798	6.48741e-16	8.61314e-14	4363.92	4291.27	2947.18	3108.66
ZCCHC7	NM_032226	5789.51	-0.519256	0.0645061	-8.04973	8.298e-16	1.09348e-13	6579.25	6841.82	4491.67	4870.1
RN7SL3	NR_145670	442.468	1.22099	0.151899	8.03815	9.12082e-16	1.193e-13	285.12	301.77	705.432	659.442
HELLS	NM_001289067	2070.34	-0.611057	0.0760504	-8.0349	9.36537e-16	1.21598e-13	2543.45	2381.77	1554.49	1675.47
ARID2	NM_152641	4361.26	-0.521624	0.0649352	-8.033	9.51141e-16	1.22593e-13	5150.26	4847.07	3578.07	3391
CLIP4	NM_001287527	2790.34	-0.525973	0.0657114	-8.00429	1.2016e-15	1.53753e-13	3012.99	2971.67	2085.39	2072.11
DCUN1D5	NM_032299	2874.36	-0.575332	0.0719103	-8.00069	1.23723e-15	1.57173e-13	3215.52	3443.93	2138.11	2327.1
PRPF40A	NM_001354432	3455.71	-0.49019	0.0613149	-7.99463	1.29964e-15	1.63922e-13	3988.28	3984.39	2822.64	2853.67
ZBTB7C	NM_001371287	761.248	0.847154	0.10607	7.98678	1.3851e-15	1.73462e-13	830.468	777.441	1563.59	1333.54
ECPAS	NM_001364929	4872.88	-0.510213	0.0639101	-7.98328	1.42496e-15	1.77197e-13	5505.53	5511.99	3694.43	4042.62
NIPBL	NM_133433	5435.46	-0.479894	0.0602649	-7.96307	1.67826e-15	2.07235e-13	5676.37	5455.73	4002.6	3984.01
HDAC2	NR_033441	1773.51	-0.615605	0.0773531	-7.95838	1.74307e-15	2.13744e-13	2194.97	2047.6	1354.5	1419.51
TNFRSF10B	NM_147187	4968.61	0.52972	0.0665692	7.95743	1.75648e-15	2.13903e-13	4712.4	4778.88	7027.95	6670.62
JUNB	NM_002229	909.054	0.863438	0.108604	7.9503	1.86059e-15	2.25029e-13	625.679	700.72	1117.24	1287.62
U2SURP	NM_001320219	2841.84	-0.529445	0.0668978	-7.91423	2.48784e-15	2.98846e-13	3259.64	3118.29	2159.02	2264.57
ANKRD17	NM_032217	9307.12	-0.48916	0.061821	-7.91252	2.52221e-15	3.00928e-13	10875.3	10829.6	7343.4	8122.37
CPSF6	NM_001300947	2040.15	-0.599826	0.0758315	-7.90999	2.57408e-15	3.0407e-13	2454.07	2374.95	1549.95	1639.32
USP12	NM_182488	2487.45	-0.595319	0.0752658	-7.90956	2.58299e-15	3.0407e-13	2895.32	2896.65	1890.85	1943.16
RASAL2	NM_170692	6650.66	-0.446587	0.056475	-7.9077	2.62197e-15	3.06614e-13	7442.53	7597.1	5547.09	5485.58
TMEM33	NM_018126	1775.16	-0.683421	0.0865941	-7.89223	2.96826e-15	3.44826e-13	2159.9	2241.96	1266.32	1474.22
AGPAT5	NM_018361	1894.43	-0.615843	0.0781142	-7.88389	3.17346e-15	3.66255e-13	2334.13	2226.62	1435.41	1544.56
RCOR3	NM_001136223	4028.21	-0.569053	0.0722756	-7.87338	3.45177e-15	3.95788e-13	4810.83	4599.86	3186.26	3160.44
ATP13A3	NM_001367549	3198.29	-0.562989	0.0715281	-7.87088	3.52147e-15	3.98603e-13	3552.68	3467.8	2347.2	2407.21
FBXO22	NM_147188	2289.72	0.551523	0.0700703	7.871	3.51819e-15	3.98603e-13	2168.95	2284.59	3310.8	3207.33
UCHL5	NM_001350850	3210.03	-0.531903	0.0676154	-7.86659	3.64432e-15	4.09881e-13	3794.81	3784.91	2531.74	2712.02
MYO1B	NM_001161819	10116.9	-0.587867	0.0747969	-7.85951	3.85642e-15	4.30992e-13	10819.8	10019.8	7127.95	6741.94
FERMT2	NM_001134999	1644.79	-0.641119	0.0815851	-7.85829	3.89415e-15	4.32472e-13	1834.04	1805.5	1168.14	1166.48
DIAPH2	NM_006729	6274.96	-0.450714	0.0573766	-7.85537	3.98596e-15	4.399e-13	7305.63	6932.18	5170.74	5254.04
UBE3A	NM_001354539	3612.69	-0.50985	0.0649387	-7.85125	4.11906e-15	4.51766e-13	4249.64	4257.17	2965.36	3009.01
TNPO1	NM_001364295	6639.49	-0.489396	0.062413	-7.84125	4.46088e-15	4.86236e-13	8732.36	8217.69	6093.44	5986.76
FZD3	NM_145866	985.995	-0.725214	0.0925191	-7.83853	4.55863e-15	4.9326e-13	1264.94	1261.64	765.43	762.999
RSRC1	NM_001271838	5712.33	-0.467532	0.0596502	-7.83791	4.58119e-15	4.9326e-13	6624.51	6207.6	4686.21	4601.44
HES2	NM_019089	489.016	1.07142	0.137425	7.7964	6.36975e-15	6.81679e-13	355.268	395.54	774.52	797.192
HIVEP2	NM_006734	4296.06	-0.494721	0.0634624	-7.7955	6.41544e-15	6.82433e-13	4531.37	4639.07	3177.17	3329.45
SMC3	NM_005445	1536.01	-0.646986	0.0830309	-7.79211	6.58992e-15	6.96795e-13	1862.33	1756.06	1139.05	1175.27
FRMPD2	NM_001018071	453.18	1.34791	0.173073	7.7881	6.80258e-15	7.14999e-13	346.217	385.311	1057.24	799.146
PPP4R1	NM_001042388	3710.64	-0.542568	0.0697146	-7.78271	7.09898e-15	7.41739e-13	3887.58	4023.6	2590.82	2839.02
PIK3CA	NM_006218	1532.6	-0.623257	0.0801206	-7.77899	7.31038e-15	7.59333e-13	1890.62	1832.78	1180.87	1238.77
LDHB	NM_001315537	2802.98	-0.560832	0.0721473	-7.77342	7.63919e-15	7.88847e-13	3328.66	3317.76	2136.29	2371.06
DEK	NM_001134709	3085.63	-0.518838	0.0667781	-7.76958	7.87467e-15	8.08436e-13	3541.37	3397.9	2366.29	2481.46
PAM	NM_001319943	2823.52	-0.615849	0.0792809	-7.76795	7.97695e-15	8.14202e-13	4009.78	3651.93	2535.37	2469.73
ARHGAP29	NM_001328664	2250.57	-0.738468	0.0952127	-7.75599	8.76591e-15	8.89588e-13	2604.55	2339.14	1501.77	1465.43
SMG1P6	NR_135312	2310.09	-0.541047	0.0698526	-7.74555	9.51675e-15	9.60267e-13	2621.52	2727.86	1799.94	1873.79
WWC2	NM_024949	3953.51	-0.511854	0.0661505	-7.73772	1.01218e-14	1.01552e-12	4550.6	4443.01	3022.63	3288.42
MMP14	NM_004995	1678.31	0.634762	0.0821857	7.7235	1.13177e-14	1.12651e-12	1252.49	1340.06	2019.93	1996.89
TRPS1	NM_014112	5502.86	-0.572111	0.0740782	-7.72307	1.13557e-14	1.12651e-12	6440.09	5841.04	4064.41	4203.82
TARBP1	NM_005646	4627.62	-0.500169	0.064775	-7.72163	1.14856e-14	1.13303e-12	5591.51	5459.14	3943.51	3871.66
SLC25A24	NM_013386	2033.37	-0.574058	0.0744847	-7.70706	1.28751e-14	1.26305e-12	2263.99	2238.55	1490.86	1534.79
AHCTF1	NM_001323342	9521.19	-0.438788	0.0570022	-7.69775	1.38488e-14	1.35106e-12	10755.3	10810.9	7667.93	8243.51
PPP3CA	NM_000944	4938.76	-0.543345	0.0706783	-7.68758	1.49945e-14	1.4548e-12	5804.22	5353.43	3854.42	3808.16
KMT2C	NM_170606	7275.19	-0.423743	0.0551557	-7.68267	1.55804e-14	1.50338e-12	8227.74	8152.9	6108.89	6103.99
URI1	NM_001252641	2279.8	-0.648495	0.0844987	-7.67462	1.65912e-14	1.59221e-12	2636.23	2704	1549.04	1858.16
ANKRD36C	NM_001310154	2950.92	-0.681433	0.0888364	-7.67065	1.71122e-14	1.63333e-12	3343.37	3234.22	2012.66	2090.68
ATAD2	NM_014109	4881.63	-0.53125	0.0693805	-7.65705	1.9025e-14	1.80615e-12	5872.11	5269.89	3755.33	3964.47
CHD1	NR_157078	2770.48	-0.563985	0.073744	-7.64788	2.04325e-14	1.92939e-12	3695.24	3580.32	2338.11	2586.97
MTREX	NM_015360	3476.59	-0.516528	0.0675619	-7.64525	2.08536e-14	1.94832e-12	4503.08	4540.19	3044.45	3277.67
S100A4	NM_002961	613.616	0.931167	0.121792	7.64553	2.08085e-14	1.94832e-12	477.462	552.392	921.788	1032.64
CHN1	NM_001025201	1537.22	-0.633517	0.0829249	-7.63965	2.17818e-14	2.02433e-12	1932.48	1785.05	1214.51	1186.02
RBFOX3	NM_001350451	191.216	1.43792	0.188423	7.63133	2.32347e-14	2.14805e-12	196.868	173.901	509.074	500.199
LEMD3	NM_001167614	2370.05	-0.567113	0.0743477	-7.62785	2.38702e-14	2.19531e-12	2839.88	2628.98	1841.76	1855.23
GRN	NM_002087	667.937	0.895483	0.117441	7.62495	2.44135e-14	2.23365e-12	403.92	485.901	822.701	819.662
AGFG1	NM_001135187	3452.46	-0.485123	0.0636646	-7.61999	2.53697e-14	2.30917e-12	3954.34	3793.44	2769	2770.63
OLA1	NM_001328688	7837.47	-0.472485	0.0620254	-7.6176	2.58426e-14	2.32968e-12	8830.79	9126.41	6238.89	6700.91
SPATA5	NM_001345856	5581.99	-0.506519	0.0664939	-7.61752	2.58589e-14	2.32968e-12	6538.52	6625.3	4564.4	4701.09
TCERG1	NM_006706	4950.95	-0.527238	0.0692366	-7.61502	2.63658e-14	2.36329e-12	6230.77	5837.63	4151.68	4228.24
GAS6-AS1	NR_044995	218.684	1.33489	0.175458	7.60803	2.7831e-14	2.47472e-12	167.451	163.672	419.986	416.181
SHPRH	NM_001370328	1627.05	-0.617411	0.0811624	-7.60711	2.80294e-14	2.47472e-12	2047.88	2015.21	1304.5	1345.26
UBA6	NM_018227	2235.47	-0.540797	0.0710874	-7.60749	2.7948e-14	2.47472e-12	2463.12	2473.83	1662.67	1731.16
RAD18	NM_020165	2219.92	-0.530912	0.0699107	-7.59414	3.09847e-14	2.72203e-12	2593.23	2548.85	1739.03	1822.01
KTN1	NR_073128	3259.95	-0.558109	0.0735615	-7.58697	3.27465e-14	2.86256e-12	3980.36	3713.3	2539.92	2691.5
HNRNPD	NM_031370	2348.79	-0.555089	0.0731839	-7.58485	3.32884e-14	2.87381e-12	2774.26	2608.52	1785.4	1883.56
UVRAG	NM_003369	4461.6	-0.473645	0.062446	-7.58487	3.32825e-14	2.87381e-12	5117.45	4956.19	3574.43	3684.08
ZNF644	NM_032186	4809.11	-0.484413	0.0638684	-7.58455	3.33634e-14	2.87381e-12	5610.75	5077.24	3811.69	3838.44
SESTD1	NM_178123	2877.82	-0.593301	0.0782669	-7.58048	3.44272e-14	2.93679e-12	3475.75	3251.27	2200.84	2262.62
TMEM123	NM_052932	1544.73	-0.696721	0.0919076	-7.58067	3.43782e-14	2.93679e-12	1709.59	1885.64	1046.33	1168.43
FOXJ3	NM_001198850	4068.29	-0.47936	0.0633113	-7.57147	3.69029e-14	3.13284e-12	4742.94	4678.29	3271.71	3488.69
ZC3H13	NM_001330566	2810.49	-0.524729	0.0693646	-7.56479	3.8849e-14	3.28228e-12	3165.73	3073.96	2139.02	2201.07
TM9SF3	NM_020123	3195.38	-0.50274	0.0665195	-7.55778	4.09998e-14	3.4475e-12	3652.25	3564.98	2517.19	2579.15
GM2A	NM_000405	624.318	1.07275	0.141967	7.5563	4.14694e-14	3.47046e-12	502.354	560.917	1113.6	1116.66
FARSB	NM_005687	3939.41	-0.563729	0.0746491	-7.55172	4.2956e-14	3.57791e-12	4530.24	4859.01	2959.9	3389.04
FIP1L1	NM_030917	2983.96	-0.498071	0.066002	-7.54631	4.47779e-14	3.71215e-12	3550.42	3355.27	2421.74	2473.64
ITPRID2	NM_001287503	1453.02	-0.662572	0.0878307	-7.54374	4.56683e-14	3.76827e-12	1591.92	1710.03	1071.78	1010.17
CSPP1	NM_024790	2791.46	-0.569598	0.0755535	-7.539	4.73574e-14	3.88948e-12	3388.63	3590.55	2212.66	2487.32
MINK1	NM_001321236	3066.81	0.580346	0.0770166	7.53534	4.87064e-14	3.98175e-12	2347.71	2617.04	3620.79	3787.64
EDA2R	NM_001324202	752.649	0.861876	0.114538	7.52479	5.28059e-14	4.29699e-12	736.559	835.408	1462.68	1384.34
PRIM2	NM_000947	6051.19	-0.511141	0.0679835	-7.5186	5.53669e-14	4.48472e-12	7244.53	6449.69	4797.12	4822.23
LOC100129484	NM_001354886	537.413	0.945588	0.125804	7.51636	5.63228e-14	4.54131e-12	403.92	429.639	824.519	776.676
RYK	NM_001005861	3041.86	-0.50621	0.0674484	-7.50515	6.1357e-14	4.92473e-12	3481.4	3790.03	2512.65	2599.67
DYRK1A	NM_001347722	6089.2	-0.45829	0.0610899	-7.5019	6.29007e-14	5.00316e-12	7168.72	6620.18	5089.83	4955.1
INKA2	NM_198926	1168	0.72537	0.0966898	7.50204	6.28323e-14	5.00316e-12	984.342	1055.34	1734.49	1630.53
BTBD19	NM_001136537	782.416	0.879674	0.117393	7.49341	6.71047e-14	5.31361e-12	512.537	675.146	1090.87	1074.65
TYMSOS	NM_001012716	570.003	0.929953	0.124123	7.49219	6.77359e-14	5.31591e-12	546.479	473.966	973.605	979.882
USP14	NM_005151	2608.96	-0.543957	0.0726	-7.49252	6.75641e-14	5.31591e-12	3062.77	3009.17	2010.84	2156.13
TRIM33	NM_015906	3841.82	-0.479444	0.0640177	-7.48924	6.9276e-14	5.41273e-12	4481.58	4460.06	3108.99	3306
TNFSF9	NM_003811	710.438	0.855614	0.114511	7.47187	7.90631e-14	6.1502e-12	622.285	658.097	1099.96	1213.37
BRMS1	NM_001024957	656.443	0.790406	0.105938	7.46105	8.58375e-14	6.64789e-12	496.697	526.819	870.881	894.887
DDX10	NM_004398	5115.2	-0.574741	0.077051	-7.45923	8.70315e-14	6.71093e-12	5915.1	6267.27	3764.42	4412.89
PTCHD4	NM_001013732	2458.68	0.810455	0.108709	7.45527	8.96824e-14	6.88527e-12	2645.28	2937.57	5112.56	4668.85
KLHL2	NM_007246	3483.84	-0.546039	0.0732638	-7.45305	9.12033e-14	6.97172e-12	4058.43	3895.73	2622.64	2829.25
NFIA	NM_001145511	7728.44	-0.471176	0.0632529	-7.44909	9.39896e-14	7.15375e-12	8397.45	8069.36	5805.27	6078.59
MMS22L	NM_001350599	3644.53	-0.51916	0.0697187	-7.44649	9.58589e-14	7.2647e-12	4428.41	3977.57	2970.81	2903.5
FUBP1	NR_146540	3411.55	-0.497061	0.0667576	-7.44576	9.63844e-14	7.27331e-12	3969.05	3856.52	2720.82	2827.3
CAMSAP2	NM_203459	10834.9	-0.485929	0.0653057	-7.44084	1.00046e-13	7.48565e-12	11534.9	12152.6	8126.1	8783.77
CNTLN	NM_017738	4242.63	-0.49248	0.0661831	-7.44118	9.97918e-14	7.48565e-12	5043.9	4598.16	3480.8	3381.23
KAT6A	NM_006766	3904.17	-0.464696	0.0624763	-7.43795	1.02261e-13	7.61907e-12	4512.13	4315.14	3153.53	3248.36
CCDC91	NM_001352084	2733.33	-0.602268	0.0809972	-7.43566	1.04044e-13	7.71937e-12	3123.87	2932.45	1889.03	2105.33
AKT3	NM_181690	7362.76	-0.628773	0.0846216	-7.43041	1.0826e-13	7.99854e-12	6083.69	5097.7	3784.42	3455.48
HIST1H1E	NM_005321	1915.15	0.656379	0.0884045	7.42473	1.13011e-13	8.31477e-12	1643.96	1520.78	2708.09	2287.04
LRPPRC	NM_133259	6104.7	-0.515797	0.0694854	-7.42311	1.14403e-13	8.38228e-12	6803.27	7397.63	4742.57	5183.7
EML2	NM_001193268	1801.21	0.764741	0.103132	7.41515	1.21488e-13	8.86463e-12	1219.68	1374.16	2324.47	2071.14
SMAD4	NM_005359	2324.93	-0.510942	0.0689433	-7.41105	1.25301e-13	9.10522e-12	2738.05	2714.22	1970.84	1855.23
RICTOR	NM_152756	4253.08	-0.50555	0.0682211	-7.41046	1.25863e-13	9.10859e-12	4413.7	4292.98	2967.18	3169.23
VAPA	NM_194434	3215.53	-0.482316	0.0650954	-7.40938	1.26891e-13	9.1455e-12	3708.82	3570.09	2598.1	2616.28
VPS13B	NM_017890	9131.12	-0.40398	0.054534	-7.40786	1.28353e-13	9.21324e-12	10197.6	9682.21	7522.48	7509.82
TMPO	NM_001032283	2642.4	-0.488822	0.0660785	-7.3976	1.38671e-13	9.91356e-12	3093.32	3051.8	2155.38	2225.49
THOC2	NM_001081550	3004.77	-0.494582	0.0668828	-7.39476	1.41662e-13	1.00866e-11	3513.08	3310.94	2428.1	2420.89
CMSS1	NM_032359	5002.95	-0.511022	0.0691419	-7.39092	1.45818e-13	1.03408e-11	5660.53	5779.66	3821.69	4205.77
BRWD1	NM_018963	4212.15	-0.518976	0.0703728	-7.37466	1.64764e-13	1.16376e-11	4874.19	4748.19	3261.71	3456.45
PLCD3	NM_133373	1040.64	0.839639	0.113928	7.36988	1.70786e-13	1.20149e-11	825.942	918.949	1556.31	1558.24
CEP170	NM_001042404	7367.99	-0.476335	0.064644	-7.36859	1.72441e-13	1.20832e-11	8231.13	8429.1	5730.72	6243.7
CNOT2	NM_001199302	3750.84	-0.516295	0.0700947	-7.36568	1.7625e-13	1.23013e-11	4458.96	4190.68	2952.63	3100.84
CAND1	NM_001329674	2721.13	-0.503224	0.0683469	-7.36278	1.80115e-13	1.25215e-11	3177.05	3005.76	2182.66	2184.46
CUL3	NM_003590	4201.52	-0.447779	0.060829	-7.36128	1.82153e-13	1.26135e-11	4773.49	4596.45	3419.89	3454.5
H1FX	NM_006026	1119.14	0.767966	0.104521	7.34746	2.02012e-13	1.39341e-11	1014.89	838.818	1707.22	1464.45
MYO9A	NM_006901	3084.83	-0.480158	0.0653906	-7.34291	2.08998e-13	1.43599e-11	3586.63	3573.5	2554.46	2579.15
GMPS	NM_003875	3083.39	-0.505907	0.0691851	-7.31237	2.62471e-13	1.7964e-11	3488.19	3520.65	2420.83	2514.67
MPP6	NM_001303037	1808.63	-0.712326	0.0974432	-7.31016	2.6682e-13	1.81911e-11	2063.72	2201.05	1219.96	1381.41
FLJ16779	NR_024389	74.7411	2.22115	0.304234	7.3008	2.86069e-13	1.94221e-11	41.8628	37.5081	193.63	178.782
KITLG	NM_000899	844.743	0.798071	0.10932	7.30032	2.87075e-13	1.94221e-11	698.091	808.13	1294.5	1313.02
MOB3A	NM_130807	2490.17	0.566466	0.0777114	7.28936	3.1143e-13	2.09629e-11	2061.46	2146.49	3291.71	2932.81
SRSF11	NM_001350606	3038.19	-0.472035	0.0647598	-7.28902	3.12224e-13	2.09629e-11	3528.92	3428.58	2490.83	2528.35
EMC2	NM_014673	1389.18	-0.622405	0.0854754	-7.28169	3.2966e-13	2.20498e-11	1729.95	1633.31	1093.6	1094.19
CES2	NM_003869	1293.24	0.73592	0.101091	7.27976	3.34414e-13	2.22834e-11	927.771	1104.78	1643.58	1726.27
EPPK1	NM_031308	1594.11	0.69571	0.0955984	7.27742	3.40253e-13	2.25872e-11	1121.24	1268.46	1796.31	2063.32
CALR	NM_004343	1063.38	0.790145	0.10859	7.27643	3.42765e-13	2.26687e-11	727.508	956.457	1404.5	1485.94
MCM10	NM_018518	1295.27	-0.61033	0.0838876	-7.27557	3.4497e-13	2.27294e-11	1498.01	1507.14	950.878	1017.98
DNAJC13	NM_001329126	2719.23	-0.48556	0.0667921	-7.26972	3.6023e-13	2.36466e-11	3100.11	3084.19	2168.11	2249.92
PARP8	NM_001178055	2094.07	-0.600369	0.0826548	-7.26358	3.7699e-13	2.46551e-11	2641.88	2676.72	1736.31	1771.21
RBM26	NM_001286631	4063.14	-0.506599	0.0697886	-7.25905	3.89825e-13	2.54005e-11	4587.94	4385.04	3123.53	3196.58
ECT2	NM_001258316	3437.26	-0.493638	0.0680683	-7.2521	4.10373e-13	2.6641e-11	4024.49	3841.17	2729.91	2861.49
STK3	NM_001256312	5611.44	-0.496614	0.0685124	-7.24853	4.21328e-13	2.72521e-11	6035.03	5460.84	4135.32	4021.13
TBCA	NM_001297740	3656.92	-0.446427	0.0616199	-7.24485	4.32916e-13	2.78994e-11	4746.34	4693.63	3461.71	3467.2
IER5	NM_016545	2738.85	0.518836	0.0716234	7.24396	4.35785e-13	2.79822e-11	2527.61	2586.36	3773.51	3549.26
ZC3H12C	NM_033390	4193.2	-0.482629	0.066633	-7.24309	4.3856e-13	2.80583e-11	5316.58	4939.14	3704.42	3642.07
ERBIN	NM_001253698	3943.46	-0.515016	0.0711805	-7.23535	4.64319e-13	2.95991e-11	5136.68	4766.94	3448.98	3487.72
PRRC2C	NM_015172	8366.93	-0.400621	0.055419	-7.22895	4.8675e-13	3.09174e-11	9338.8	9121.29	6876.14	7112.2
GLUD1	NM_001318904	1913.36	-0.582732	0.080622	-7.22794	4.90366e-13	3.10354e-11	2155.37	2243.67	1399.05	1536.74
MYCBP2	NM_015057	5857.53	-0.563398	0.0780185	-7.22134	5.14774e-13	3.24639e-11	6134.6	6463.33	4043.5	4479.32
ERO1A	NM_014584	1820.95	-0.563065	0.0780105	-7.21781	5.28318e-13	3.29686e-11	1948.32	2124.32	1342.68	1408.76
QSER1	NM_001076786	2944.44	-0.501432	0.0694716	-7.21779	5.28379e-13	3.29686e-11	3308.29	3281.96	2250.84	2406.23
XRN2	NM_012255	3105.82	-0.543762	0.0753301	-7.21839	5.26078e-13	3.29686e-11	3552.68	3616.12	2332.65	2585.01
MOV10	NM_020963	1593.05	0.600496	0.0833231	7.20684	5.72658e-13	3.56056e-11	1224.2	1270.16	1932.66	1844.48
SNORD81	NR_003938	317.974	-1.18861	0.164943	-7.20617	5.7547e-13	3.56549e-11	416.365	494.425	229.993	167.059
APOBEC3D	NM_152426	582.037	1.03331	0.143521	7.19973	6.03306e-13	3.72489e-11	487.645	480.786	1101.78	880.233
FNDC3B	NM_022763	14596.5	-0.381389	0.0529852	-7.19803	6.10901e-13	3.75863e-11	16355.9	15432.9	12168.7	12245.1
PAWR	NM_002583	3413.67	-0.545479	0.0757981	-7.19647	6.17918e-13	3.78861e-11	3716.74	3752.52	2479.01	2638.75
POT1	NR_003102	1741.14	-0.576311	0.0800893	-7.19585	6.2072e-13	3.79262e-11	1978.87	2028.85	1353.59	1332.56
NNT	NM_012343	2681.53	-0.525733	0.0731569	-7.18637	6.65386e-13	4.05151e-11	2887.4	2802.88	1925.39	2030.1
S100A2	NM_001366407	6724.64	0.667241	0.0929257	7.18037	6.95226e-13	4.21866e-11	5331.29	6621.89	8787.9	10172
MCM6	NM_005915	1158.68	-0.764346	0.106514	-7.17601	7.17758e-13	4.34047e-11	1427.86	1331.54	776.338	850.925
PLXDC2	NM_001282736	3278.74	-0.537847	0.074988	-7.17244	7.36718e-13	4.43992e-11	3554.95	3493.37	2514.46	2340.78
TPR	NM_003292	3793.82	-0.547453	0.0763853	-7.167	7.66605e-13	4.60432e-11	4324.32	4448.12	2805.36	3196.58
RPS19	NM_001321485	4484.44	0.515525	0.0719821	7.16185	7.9597e-13	4.74904e-11	3837.8	3945.17	5701.63	5419.15
SYT8	NM_001290333	1182.71	0.620497	0.0866394	7.16183	7.96079e-13	4.74904e-11	1115.59	1137.18	1758.12	1702.83
SMTN	NM_134269	1214.63	0.761716	0.106458	7.1551	8.36129e-13	4.97117e-11	864.411	976.916	1596.31	1515.25
MCMBP	NM_001256379	2529.2	-0.526494	0.073592	-7.15424	8.41396e-13	4.97791e-11	2955.29	2923.93	1934.48	2149.29
WAC	NM_100264	7029.26	-0.427523	0.05976	-7.15399	8.42901e-13	4.97791e-11	8101.02	7777.82	5824.36	5987.73
MIR12136	NR_162149	74444.5	-0.652315	0.0912362	-7.14974	8.6942e-13	5.08161e-11	86974	101630	63423.4	56569.4
PAN3	NM_175854	3676.65	-0.534264	0.0747254	-7.14969	8.6971e-13	5.08161e-11	4350.34	3808.78	2783.55	2860.51
RNGTT	NM_003800	4969.6	-0.44063	0.0616296	-7.14965	8.69997e-13	5.08161e-11	5680.9	5372.19	4026.23	4124.69
SLC9A1	NR_046474	2222.56	0.606586	0.0848451	7.14934	8.71971e-13	5.08161e-11	1740.14	2124.32	2876.27	2984.59
RPS6KC1	NM_001349661	3606.38	-0.459032	0.0642146	-7.1484	8.77957e-13	5.09966e-11	4108.21	4028.71	2999.9	2921.08
LRBA	NM_001367550	13188.1	-0.452006	0.0632538	-7.1459	8.94058e-13	5.15924e-11	15824.1	13946.2	10946.9	10829.5
SNX24	NR_146145	3324.64	-0.449455	0.0628967	-7.14593	8.93918e-13	5.15924e-11	3786.89	3960.52	2849	2819.48
TRIP12	NM_001348331	7051.32	-0.421011	0.0589407	-7.14296	9.13441e-13	5.25392e-11	8022.95	7857.95	5795.27	6069.8
RAPH1	NM_213589	2651.02	-0.58281	0.0816142	-7.14104	9.26264e-13	5.31038e-11	3060.51	2835.27	1977.21	1963.67
GDF5	NM_001319138	462.38	0.944437	0.132327	7.13716	9.5276e-13	5.44461e-11	368.845	349.508	739.067	645.765
TASP1	NM_001323603	5151.29	-0.519659	0.0728913	-7.12924	1.00928e-12	5.74896e-11	5797.43	6101.89	3947.14	4350.36
PHF3	NM_001290259	2573.99	-0.50242	0.0705107	-7.12545	1.03744e-12	5.89038e-11	2943.97	2704	1979.94	2014.47
ZZZ3	NM_001308237	6037.91	-0.462753	0.0649546	-7.12425	1.0465e-12	5.92276e-11	7012.59	6804.32	4877.11	5152.44
PKP4	NM_003628	5891.85	-0.443786	0.0623006	-7.12331	1.05366e-12	5.94425e-11	6618.85	6985.04	4977.11	5018.6
RNF217	NR_136734	2330.64	-0.621547	0.0872801	-7.12129	1.06918e-12	6.01261e-11	2439.36	2494.29	1498.13	1708.69
LMNB1	NR_134488	4224.86	-0.466618	0.0655768	-7.11561	1.11421e-12	6.24593e-11	5235.11	5068.71	3673.52	3786.66
BZW2	NM_001159767	2351.06	-0.524838	0.0740714	-7.08557	1.3847e-12	7.73767e-11	2756.16	2848.91	1852.67	2041.83
SRPK1	NM_003137	5002.85	-0.48414	0.0683886	-7.07925	1.4494e-12	8.07364e-11	5582.46	5834.22	3943.51	4215.54
WRN	NM_000553	2204.81	-0.525058	0.074237	-7.07274	1.51908e-12	8.43517e-11	2368.08	2306.75	1599.04	1652.02
SCLT1	NM_144643	4620.82	-0.435601	0.061679	-7.06238	1.63675e-12	9.06012e-11	5474.98	5215.33	3898.06	4012.34
LOC101928021	NR_136398	427.266	1.01773	0.144216	7.05702	1.70111e-12	9.38696e-11	304.354	361.442	699.068	639.903
EPS15	NM_001981	3222.55	-0.499879	0.0708565	-7.05481	1.72835e-12	9.50755e-11	3671.48	3483.14	2409.92	2655.35
PPP1R12A	NM_001244990	3915.8	-0.465966	0.0660693	-7.05269	1.75485e-12	9.62336e-11	4509.87	4180.45	3111.72	3187.79
PAICS	NM_001079525	2043.04	-0.538076	0.0763365	-7.04875	1.80534e-12	9.86956e-11	2251.54	2378.36	1533.59	1652.02
SMG7	NM_001331007	3955.79	-0.477	0.0677744	-7.03806	1.94939e-12	1.06242e-10	4564.18	4664.65	3144.44	3485.76
PIAS1	NM_016166	4737.01	-0.450707	0.064089	-7.03252	2.02835e-12	1.09867e-10	5300.74	5128.38	3798.97	3835.51
PICALM	NM_001206947	3948.35	-0.434639	0.0618042	-7.03252	2.0283e-12	1.09867e-10	4458.96	4315.14	3185.35	3310.89
KDM4B	NM_015015	5304.37	0.487435	0.0693362	7.03002	2.06499e-12	1.11509e-10	4557.39	4717.5	6826.14	6169.45
ADGRG6	NM_001032395	2302.45	-0.507181	0.0721716	-7.02743	2.10374e-12	1.13256e-10	2346.58	2182.29	1602.68	1589.5
PPA2	NM_176867	4133.46	-0.441264	0.0628302	-7.02311	2.16976e-12	1.16455e-10	4853.82	4633.96	3541.7	3450.59
MED13L	NM_015335	7618.03	-0.375924	0.0535317	-7.02246	2.18002e-12	1.16651e-10	8879.44	8584.25	6712.51	6750.73
FOSL1	NM_001300855	1497.97	0.67692	0.096446	7.01864	2.24042e-12	1.19521e-10	1107.67	1377.57	1862.67	2090.68
DOCK5	NM_024940	9142.16	-0.384278	0.0547549	-7.01815	2.24824e-12	1.19577e-10	9206.43	9220.18	6868.87	7249.95
NSD3	NM_023034	3400.98	-0.485919	0.0695018	-6.99146	2.7204e-12	1.44255e-10	3681.67	3873.57	2626.28	2764.77
FER	NM_005246	6172.93	-0.483245	0.0692528	-6.97799	2.99426e-12	1.58302e-10	8183.61	7799.99	5670.72	5767.92
KANK3	NM_198471	80.9984	2.09684	0.300603	6.97547	3.04852e-12	1.60689e-10	53.1771	42.6229	189.085	225.676
LCORL	NR_158568	2695.52	-0.476696	0.068357	-6.97363	3.0887e-12	1.62322e-10	3072.96	3087.6	2272.65	2153.2
ITGB1	NM_002211	4938.53	-0.461599	0.0661985	-6.97296	3.10344e-12	1.62613e-10	5307.53	5249.43	3740.79	3927.34
CEP350	NM_014810	5148.24	-0.459598	0.0659681	-6.96698	3.23823e-12	1.69174e-10	5928.68	6185.43	4339.86	4465.64
DDIT4	NM_019058	6182.55	0.576829	0.082834	6.96367	3.31523e-12	1.72495e-10	5391.25	4722.61	8043.37	7057.5
SLC30A7	NM_133496	2469.62	-0.498996	0.0716597	-6.96341	3.32135e-12	1.72495e-10	2805.94	2843.8	1922.66	2075.04
NAF1	NM_001128931	1554.9	-0.540721	0.0776891	-6.96006	3.40118e-12	1.76123e-10	1847.62	1912.91	1284.5	1298.37
CYGB	NM_134268	69.2169	2.27278	0.326678	6.95724	3.47009e-12	1.79166e-10	29.4171	54.5573	192.721	200.275
PUM2	NM_001352925	5535.42	-0.424287	0.0609908	-6.95656	3.48671e-12	1.79499e-10	6364.28	6183.73	4508.04	4847.63
IPO11	NM_016338	3614.17	-0.457285	0.0657526	-6.95463	3.53484e-12	1.81448e-10	4564.18	4787.4	3324.44	3482.83
PCNX1	NM_001308160	5427.55	-0.443862	0.0638653	-6.94997	3.6536e-12	1.87001e-10	6576.99	6236.58	4692.57	4733.33
USP3	NM_001256702	3016.76	-0.455818	0.0656161	-6.94674	3.73821e-12	1.90779e-10	3463.3	3324.58	2519.92	2432.61
CDYL	NM_001368125	4598.03	-0.411347	0.0592229	-6.94575	3.76457e-12	1.9157e-10	4953.39	4801.04	3667.15	3671.38
NLK	NM_016231	3319.6	-0.473351	0.0681984	-6.9408	3.89874e-12	1.97827e-10	3597.94	3730.35	2602.64	2672.94
NDUFAF2	NM_174889	2637.71	-0.639803	0.0921885	-6.94016	3.91661e-12	1.98165e-10	3446.33	3689.44	2091.75	2486.34
UBR5	NM_015902	8267.14	-0.44275	0.0638042	-6.9392	3.94317e-12	1.98938e-10	9442.89	9071.85	6666.15	6960.78
AEN	NM_022767	1376.45	0.606635	0.087451	6.93686	4.00912e-12	2.0169e-10	1171.03	1295.74	1848.12	1897.24
EFEMP1	NM_001039348	1391.29	-0.607759	0.0877141	-6.92886	4.2424e-12	2.12819e-10	1458.41	1438.95	959.06	942.758
DYM	NM_001353215	6876.05	-0.406412	0.0586709	-6.92697	4.29941e-12	2.15068e-10	7797.8	7598.81	5776.18	5844.12
TM4SF19-AS1	NR_046724	553.549	0.829235	0.119763	6.92395	4.39216e-12	2.19087e-10	472.937	463.737	873.608	791.33
MICALL1	NM_033386	3032	0.636467	0.0920496	6.91439	4.69867e-12	2.33059e-10	1991.31	2494.29	3503.52	3445.71
MIR4651	NR_039795	339.26	0.997985	0.144328	6.91472	4.68801e-12	2.33059e-10	251.177	247.213	502.711	493.36
ROCK1	NM_005406	4139.83	-0.451591	0.0653327	-6.91217	4.77306e-12	2.36086e-10	4559.65	4657.83	3316.26	3422.26
DMXL2	NM_015263	2126.35	-0.528437	0.0764563	-6.91162	4.79145e-12	2.36334e-10	2463.12	2596.59	1690.85	1814.2
ARHGEF28	NM_001080479	3371.54	-0.484389	0.0700985	-6.91012	4.84232e-12	2.38178e-10	4557.39	4137.83	3240.8	2981.66
FLNA	NM_001110556	2198.31	0.560209	0.0811027	6.90741	4.93595e-12	2.42108e-10	1612.28	1825.96	2429.92	2625.07
MCTP2	NM_018349	3236.29	-0.443027	0.0641441	-6.90674	4.95922e-12	2.42576e-10	3545.89	3476.32	2599.92	2567.43
ARAP2	NR_146893	2324.53	-0.529472	0.0766646	-6.90635	4.973e-12	2.42578e-10	2708.64	2484.06	1796.31	1807.36
TPP2	NM_001367947	2683.47	-0.494135	0.0716699	-6.89459	5.40203e-12	2.6278e-10	2888.53	2925.63	2030.84	2096.54
GSTCD	NM_024751	2701.52	-0.474487	0.068963	-6.88031	5.97233e-12	2.89723e-10	3155.55	3246.16	2261.74	2343.71
LAMB1	NM_002291	6086.29	-0.389855	0.0567016	-6.87555	6.17507e-12	2.98738e-10	6759.15	6722.48	5084.38	5206.17
KCNQ5	NM_019842	4400.21	-0.480257	0.0698616	-6.87441	6.22453e-12	3.00308e-10	3997.33	4202.62	2833.54	3041.25
PTPN12	NM_002835	5598.23	-0.42648	0.0620544	-6.87268	6.30065e-12	3.03152e-10	6007.88	6164.97	4435.31	4620
BIRC6	NM_016252	9392.67	-0.436401	0.0635069	-6.87171	6.34364e-12	3.0433e-10	10513.2	10630.1	7436.12	8188.81
DNAJB1	NM_001313964	1271.16	0.76029	0.110646	6.87135	6.3596e-12	3.0433e-10	923.245	980.326	1642.67	1576.8
RIMKLB	NR_147945	1649.88	-0.541526	0.0788198	-6.87043	6.40106e-12	3.05486e-10	1547.79	1607.73	1076.33	1089.3
ASPH	NM_004318	10279.3	-0.434891	0.0633087	-6.86938	6.4483e-12	3.06911e-10	11160.4	10807.5	8155.19	8098.93
CLOCK	NM_004898	3550.96	-0.426021	0.0620348	-6.86745	6.53579e-12	3.10239e-10	4070.88	4062.81	2957.18	3097.91
UBE2E3	NM_182678	2176.38	-0.587338	0.0855754	-6.86339	6.72434e-12	3.18334e-10	2818.39	2352.78	1666.31	1785.87
GPHN	NM_001024218	9972.67	-0.368587	0.053733	-6.8596	6.9052e-12	3.25152e-10	11755.5	11180.8	8904.26	8868.76
RTN4	NM_001321904	6013.95	-0.425123	0.061972	-6.85993	6.88931e-12	3.25152e-10	6514.76	6292.84	4674.39	4869.12
KPNA3	NM_002267	2383.72	-0.511757	0.0746277	-6.85746	7.00945e-12	3.2856e-10	2749.37	2519.86	1802.67	1900.17
SLC25A22	NM_001191061	506.246	0.89043	0.12985	6.85735	7.01478e-12	3.2856e-10	355.268	412.589	702.704	712.197
RAD54B	NM_012415	2565.45	-0.542688	0.0791565	-6.85588	7.08729e-12	3.31078e-10	2980.18	2855.73	1929.03	2080.91
MAN2A1	NM_002372	3417.71	-0.539162	0.0787485	-6.84663	7.56081e-12	3.52266e-10	4535.89	4250.35	2970.81	3080.33
TOB1	NM_001243877	1124.37	0.755338	0.110355	6.8446	7.66918e-12	3.56375e-10	1152.92	889.966	1798.12	1669.61
ACTR3	NM_005721	2974.06	-0.592555	0.086579	-6.84409	7.69627e-12	3.56695e-10	3270.96	3258.09	1961.75	2370.08
LOC102724219	NM_001322044	6543.68	-0.439102	0.0641803	-6.8417	7.82566e-12	3.59858e-10	7762.72	6921.95	5468	5375.19
LOC102724843	NM_001322047	6543.68	-0.439102	0.0641803	-6.8417	7.82566e-12	3.59858e-10	7762.72	6921.95	5468	5375.19
LOC102724951	NM_001322036	6543.68	-0.439102	0.0641803	-6.8417	7.82566e-12	3.59858e-10	7762.72	6921.95	5468	5375.19
KLF12	NM_007249	3679.49	-0.625762	0.0915009	-6.83887	7.98217e-12	3.66102e-10	4353.73	3716.71	2714.46	2522.49
LIF	NM_002309	156.247	1.5832	0.231519	6.83831	8.0135e-12	3.66586e-10	89.3828	115.934	325.444	282.339
DENND1B	NM_001195215	4564.64	-0.534463	0.0782186	-6.83294	8.3191e-12	3.79583e-10	5116.32	4461.76	3363.53	3258.13
NAA16	NM_024561	2241.22	-0.522109	0.0764568	-6.82881	8.56222e-12	3.89669e-10	2441.62	2581.24	1735.4	1758.51
CHM	NM_000390	3315.06	-0.453908	0.066488	-6.82691	8.67605e-12	3.93834e-10	3895.5	3936.65	2822.64	2894.71
PDE7A	NM_001242318	2978.51	-0.537709	0.0787813	-6.82533	8.77237e-12	3.97186e-10	3344.5	3137.04	2168.11	2301.7
ZFP91-CNTF	NR_024091	2290.1	-0.546219	0.080051	-6.82338	8.89209e-12	4.01577e-10	2782.18	2695.47	1827.21	1926.55
ATP2B1	NM_001682	1905.65	-0.558197	0.0818131	-6.82284	8.92602e-12	4.02081e-10	2465.38	2180.59	1546.31	1616.85
PRKD3	NM_005813	1419.29	-0.566659	0.0831021	-6.81882	9.17908e-12	4.12428e-10	1613.42	1662.29	1112.69	1097.12
PITPNB	NM_001284277	3563.2	-0.461796	0.0677445	-6.81674	9.31314e-12	4.17389e-10	3957.73	4199.21	2824.45	3094
RPS2	NM_002952	2264.79	0.553192	0.0811637	6.81576	9.3764e-12	4.18102e-10	2020.73	1936.78	2912.63	2899.59
TOP2B	NM_001330700	1784.4	-0.605038	0.0887688	-6.81589	9.36819e-12	4.18102e-10	2043.36	2155.01	1378.14	1379.46
EIF3H	NM_003756	6184.97	-0.435256	0.0638734	-6.81435	9.46913e-12	4.21174e-10	7144.96	7174.28	5192.56	5397.66
COL8A1	NM_001850	2572.51	-0.730746	0.10725	-6.81348	9.52634e-12	4.2201e-10	3609.25	3263.21	2162.66	1981.26
ZFP91	NM_053023	2051.46	-0.568479	0.0834361	-6.81334	9.53574e-12	4.2201e-10	2519.69	2420.98	1635.4	1698.92
HNRNPR	NM_001297622	3540.67	-0.448441	0.0658314	-6.81196	9.62799e-12	4.24449e-10	3881.93	3977.57	2829.91	2927.92
MAP3K4	NR_120425	2582.88	-0.474604	0.0696738	-6.81179	9.63893e-12	4.24449e-10	2907.77	2937.57	2074.48	2131.71
IPO8	NM_006390	1203.05	-0.592823	0.0870415	-6.8108	9.70545e-12	4.26315e-10	1395.05	1520.78	963.605	965.228
TNKS	NM_003747	4580.64	-0.44794	0.0658008	-6.80752	9.92953e-12	4.35076e-10	5410.49	5099.4	3851.69	3858.96
TCF12	NM_001322159	9488.56	-0.40534	0.059551	-6.80661	9.99251e-12	4.36752e-10	11029.2	10868.8	8194.28	8342.19
YWHAZ	NM_003406	6726.09	-0.40362	0.0593706	-6.79832	1.05847e-11	4.61495e-10	7416.51	7039.59	5499.82	5434.78
SMARCC1	NM_003074	7969.98	-0.405233	0.0596877	-6.78922	1.12738e-11	4.90326e-10	8541.15	8744.51	6263.43	6787.86
DNAJC1	NM_022365	2863.56	-0.466836	0.0688385	-6.78161	1.18841e-11	5.15603e-10	3160.08	3167.73	2237.2	2341.75
PRKDC	NM_006904	10153.4	-0.413458	0.060986	-6.77956	1.20539e-11	5.21686e-10	11185.3	11627.5	8169.73	8955.71
PLEC	NM_000445	7030.55	0.524579	0.0774837	6.77018	1.28622e-11	5.55309e-10	5737.47	5841.04	8030.65	8623.55
R3HDM1	NM_001282799	4937.7	-0.436753	0.0646122	-6.75961	1.38367e-11	5.95923e-10	5835.9	5883.66	4143.5	4515.47
MGRN1	NM_001142290	3166.72	0.45882	0.0679343	6.75388	1.43944e-11	6.18432e-10	2649.8	2859.14	3822.6	3735.86
STRN	NM_003162	2498.04	-0.467932	0.0693263	-6.7497	1.48147e-11	6.34946e-10	2758.42	2784.13	1969.03	2037.92
HUWE1	NM_031407	6657.13	-0.381378	0.0565483	-6.74428	1.53785e-11	6.57517e-10	7226.43	7165.76	5448.91	5601.84
USP31	NM_020718	3544.53	-0.476879	0.0707286	-6.74239	1.55805e-11	6.6454e-10	3726.92	3725.24	2560.83	2795.06
SLC6A15	NM_001146335	1290.14	-0.731789	0.108554	-6.74121	1.57068e-11	6.68316e-10	1290.96	1476.46	798.156	864.602
MGST1	NM_001267598	3164.55	-0.495133	0.0734753	-6.73876	1.59742e-11	6.76935e-10	3601.33	3839.47	2588.1	2686.62
NFXL1	NM_152995	2996.08	-0.543683	0.0806853	-6.73831	1.60237e-11	6.76935e-10	3528.92	3771.27	2350.83	2654.38
RXRA	NM_002957	6223.44	0.472531	0.0701261	6.73831	1.60244e-11	6.76935e-10	5600.57	5455.73	7949.74	7394.54
FAM210A	NM_001098801	1658.98	-0.530528	0.0787452	-6.73728	1.6138e-11	6.80105e-10	1914.38	1916.32	1277.23	1375.55
BMPR1A	NM_004329	4184.58	-0.43236	0.0641871	-6.73594	1.62873e-11	6.84764e-10	4686.37	4693.63	3437.16	3514.09
EPN3	NM_017957	576.777	0.757216	0.112443	6.73422	1.6481e-11	6.91264e-10	494.434	516.589	865.426	840.178
FAT4	NM_001291285	946.925	-0.671961	0.099824	-6.73146	1.67971e-11	7.02851e-10	1236.65	1133.77	776.338	714.151
NADSYN1	NM_018161	1688.5	0.685667	0.101883	6.72996	1.69714e-11	7.08467e-10	1190.26	1609.44	2243.56	2233.31
TP53I3	NM_147184	1925.63	0.565217	0.0840191	6.72724	1.72915e-11	7.20125e-10	1052.23	1138.88	1634.49	1598.29
HMBOX1	NR_136757	2541.71	-0.486439	0.072315	-6.72667	1.73588e-11	7.21226e-10	2991.49	2835.27	2038.12	2125.85
PAPOLA	NM_032632	3139.31	-0.462738	0.0689133	-6.71478	1.88346e-11	7.80708e-10	3672.61	3570.09	2599.01	2659.26
TAX1BP3	NM_001204698	1262.82	0.578504	0.086238	6.70823	1.97001e-11	8.14672e-10	1255.88	1099.67	1760.85	1771.21
SLK	NM_001304743	2555.15	-0.585157	0.0872362	-6.70773	1.97677e-11	8.15555e-10	2920.21	3239.34	1873.58	2228.43
UTRN	NM_007124	4823.23	-0.491774	0.0734959	-6.69118	2.2138e-11	9.11219e-10	6236.43	5455.73	4263.5	4061.19
SLMAP	NM_001304421	5447.08	-0.393512	0.0588278	-6.68921	2.24374e-11	9.21393e-10	6012.41	6031.99	4533.49	4635.63
LARP4B	NM_015155	7151.1	-0.365272	0.054614	-6.68826	2.25839e-11	9.25257e-10	7818.16	7680.64	5904.35	6131.35
PHF14	NM_001007157	4492.46	-0.469063	0.0701612	-6.68551	2.30126e-11	9.4064e-10	5031.46	5341.5	3591.7	3898.04
HEATR1	NM_018072	4039.51	-0.489153	0.0731965	-6.68274	2.3452e-11	9.56388e-10	4606.04	4604.98	3119.9	3443.75
FAR1	NM_032228	2311.62	-0.525583	0.0787699	-6.67238	2.5169e-11	1.02169e-09	2575.13	2610.22	1708.13	1894.31
ZNF367	NM_153695	899.485	-0.753576	0.112937	-6.67254	2.51406e-11	1.02169e-09	1086.17	982.031	605.435	624.272
MIB2	NM_001170688	747.545	0.719236	0.107864	6.66799	2.59323e-11	1.05026e-09	592.868	639.343	1059.97	962.297
FAM13A	NM_014883	4939.02	-0.452769	0.0679154	-6.66666	2.61694e-11	1.05744e-09	5861.93	5529.04	4164.41	4163.77
YBX1	NM_004559	2941.63	-0.453721	0.0680662	-6.66588	2.63091e-11	1.06065e-09	3655.64	3409.83	2525.37	2640.7
AP3B1	NM_001271769	5682.62	-0.406708	0.0610177	-6.66541	2.63923e-11	1.06159e-09	7427.82	6950.94	5464.37	5389.84
TBL3	NM_006453	1574.09	0.575981	0.0864371	6.66358	2.67228e-11	1.07243e-09	1246.83	1348.59	1899.94	1960.74
G2E3	NM_001308097	3209.32	-0.506885	0.0760823	-6.66233	2.69529e-11	1.07434e-09	3870.61	3633.17	2672.64	2612.37
NEBL	NM_213569	1531.96	-0.637313	0.0956559	-6.66256	2.691e-11	1.07434e-09	2077.3	1892.46	1354.5	1200.67
TOPBP1	NM_007027	2029.11	-0.487541	0.0731731	-6.66284	2.68581e-11	1.07434e-09	2285.48	2284.59	1611.77	1648.12
MCM4	NM_005914	1389.37	-0.599176	0.090015	-6.65641	2.80604e-11	1.11597e-09	1606.63	1587.28	998.149	1111.77
TFPI	NM_001329241	2918.57	-0.518803	0.0779657	-6.65425	2.84748e-11	1.1299e-09	3789.15	3430.29	2575.37	2469.73
PMS1	NM_000534	3185.59	-0.432814	0.0650546	-6.6531	2.86991e-11	1.13625e-09	3620.57	3706.48	2650.82	2775.52
SLC16A7	NM_001270622	1194.73	-0.667342	0.100321	-6.65207	2.88998e-11	1.14164e-09	1455.02	1418.49	901.789	908.565
ZSWIM6	NM_020928	3261.94	-0.416596	0.0626569	-6.64885	2.95401e-11	1.16433e-09	3876.27	3749.11	2874.45	2841.95
RBM33	NM_053043	4939.06	-0.416746	0.0626917	-6.64755	2.98014e-11	1.17201e-09	5525.89	5508.58	4068.05	4198.94
PPHLN1	NM_001364827	3889.1	-0.413903	0.0623211	-6.64146	3.10598e-11	1.21879e-09	4477.06	4456.65	3251.71	3455.48
JMJD1C	NM_001322258	9740.9	-0.407832	0.0614395	-6.63796	3.18063e-11	1.24531e-09	10762.1	10021.5	7779.75	7894.74
BICC1	NM_001080512	2850.52	-0.642093	0.0967422	-6.63715	3.19811e-11	1.24688e-09	3479.14	3801.96	2199.93	2462.89
LOC105377763	NR_134260	687.92	0.673471	0.10147	6.63712	3.19875e-11	1.24688e-09	600.788	593.31	948.151	957.412
MARCHF6	NM_001270660	4439.28	-0.422357	0.063647	-6.63593	3.22461e-11	1.25138e-09	4339.02	4642.48	3263.53	3432.03
PRKACB	NM_002731	1288.76	-0.602523	0.0908013	-6.63561	3.23156e-11	1.25138e-09	1536.48	1597.51	1019.97	1042.41
STAG1	NM_005862	8334.13	-0.396901	0.0598095	-6.63609	3.2211e-11	1.25138e-09	9652.21	9666.87	7105.22	7568.44
CCDC51	NM_001256969	755.125	0.703434	0.106016	6.63518	3.241e-11	1.25229e-09	622.285	710.95	1108.15	1052.18
BRIP1	NM_032043	4097.65	-0.543789	0.0819623	-6.63463	3.25326e-11	1.25428e-09	4410.3	4702.16	2992.63	3255.2
FAM239A	NR_146581	2331.53	0.531198	0.080122	6.62986	3.35997e-11	1.29157e-09	1930.22	2148.19	2914.45	2966.02
USP37	NM_020935	2658.04	-0.445621	0.0672162	-6.62966	3.36462e-11	1.29157e-09	3098.98	2939.27	2200.84	2238.2
CCDC66	NR_148369	2479.28	-0.49623	0.0749518	-6.62066	3.5761e-11	1.36978e-09	2888.53	2925.63	2032.66	2088.72
FAM83H	NM_198488	1858.87	0.528884	0.0799313	6.61673	3.67229e-11	1.40358e-09	1537.61	1715.14	2344.47	2334.91
KMT2E	NM_182931	4064.51	-0.461985	0.0698916	-6.61003	3.84252e-11	1.46547e-09	4659.22	4352.65	3344.44	3203.42
ASPM	NM_001206846	5232.91	-0.449346	0.0679955	-6.60847	3.8832e-11	1.47779e-09	6179.86	5440.38	4360.77	4160.84
ATF6	NM_007348	4624.66	-0.416073	0.0630025	-6.60408	4.00006e-11	1.51612e-09	5164.97	4855.6	3749.88	3767.12
CSPG4	NM_001897	88.1446	1.90396	0.288303	6.60404	4.00108e-11	1.51612e-09	44.1257	44.3278	175.449	155.335
MNAT1	NM_002431	4242.19	-0.426553	0.0646159	-6.60135	4.07418e-11	1.54051e-09	4943.21	4466.88	3512.61	3499.44
EIF4E	NM_001331017	4527.57	-0.410119	0.062178	-6.59589	4.22701e-11	1.59148e-09	5260.01	5256.25	3816.24	4099.29
NUTM2A-AS1	NR_024397	6209.37	-0.391366	0.0593341	-6.59598	4.22463e-11	1.59148e-09	6779.51	6971.4	5064.38	5417.19
LOC102723769	NR_110761	209.86	1.15837	0.175656	6.59451	4.26671e-11	1.60301e-09	279.463	250.622	612.707	574.447
PPP3R1	NM_000945	2955.04	-0.504057	0.0764482	-6.59345	4.29721e-11	1.61027e-09	3428.23	3305.83	2320.83	2430.65
SCMH1	NM_001172220	3906.7	-0.442963	0.0671881	-6.59288	4.31379e-11	1.61027e-09	4615.09	4301.5	3224.44	3342.15
TBC1D4	NM_014832	2135.5	-0.79458	0.120526	-6.59258	4.3225e-11	1.61027e-09	2514.03	2663.08	1352.68	1631.51
ZNF695	NM_001204221	4551.06	-0.435359	0.0660358	-6.59277	4.31706e-11	1.61027e-09	5100.48	4983.47	3868.97	3589.32
CDK14	NM_001287135	5881.63	-0.54803	0.0831897	-6.58772	4.46628e-11	1.65719e-09	8068.21	6710.55	5359.83	4757.75
CRIM1	NM_016441	6583.33	-0.504099	0.0765213	-6.58769	4.46721e-11	1.65719e-09	7264.9	7431.72	5007.11	5354.67
LRP1	NM_002332	1046.01	0.736041	0.111822	6.58227	4.63321e-11	1.71516e-09	884.776	862.687	1611.77	1299.35
PHLPP1	NM_194449	3301.09	-0.457297	0.0694849	-6.58125	4.66519e-11	1.72339e-09	3651.12	3583.73	2728.09	2542.03
SLC30A1	NM_021194	1923.44	0.545651	0.0829261	6.57997	4.70553e-11	1.73466e-09	2041.1	2033.96	3098.99	2848.79
GSTTP2	NR_003082	3645.45	0.43648	0.0664234	6.57117	4.99204e-11	1.83645e-09	3324.13	3183.08	4384.4	4429.5
DCAF6	NM_001349778	5786.1	-0.452808	0.0689212	-6.56994	5.03349e-11	1.84785e-09	6763.67	6325.23	4689.85	4879.87
ZMYND11	NM_001370103	2370.32	-0.48221	0.0734073	-6.56897	5.06642e-11	1.85608e-09	2705.24	2765.37	1964.48	1949.99
CDCA7L	NM_001127371	1279.06	-0.538879	0.0820387	-6.5686	5.07909e-11	1.85687e-09	1427.86	1413.37	956.333	1000.4
PPP4R2	NM_001318026	3904.53	-0.40724	0.0620027	-6.5681	5.09596e-11	1.85918e-09	4479.32	4327.07	3363.53	3280.6
ATRX	NM_000489	5366.61	-0.386438	0.0588661	-6.5647	5.21382e-11	1.89826e-09	6164.02	5909.24	4576.21	4665.92
UHRF2	NR_046386	3953.56	-0.479196	0.0730034	-6.56402	5.23757e-11	1.90298e-09	4210.04	4381.63	2916.27	3245.43
NEIL3	NM_018248	2227.06	-0.497014	0.0757225	-6.56362	5.25168e-11	1.90419e-09	2687.14	2516.45	1891.76	1799.54
MYL5	NM_001363650	785.653	0.685942	0.10463	6.5559	5.53065e-11	2.00124e-09	629.074	620.589	1041.78	969.136
MFSD14B	NM_032558	3816.47	-0.413419	0.0631045	-6.55135	5.70207e-11	2.05904e-09	4199.86	4328.78	3108.99	3292.33
NBAS	NM_015909	4812.01	-0.407466	0.0622784	-6.54265	6.04387e-11	2.17801e-09	5558.7	5171.01	4086.23	4011.36
LRCH1	NM_001164213	4563.73	-0.432473	0.0661193	-6.5408	6.11921e-11	2.20067e-09	4864.01	4766.94	3543.52	3595.18
DHX36	NM_020865	2039.6	-0.506446	0.0774409	-6.53977	6.16144e-11	2.21136e-09	2494.8	2371.54	1663.58	1766.33
SYBU	NM_001099745	810.288	-0.700051	0.10714	-6.534	6.4034e-11	2.29353e-09	778.422	780.851	499.075	460.144
NAV2	NM_001111018	18376.4	-0.36202	0.0554193	-6.53238	6.4733e-11	2.31388e-09	21468.8	20619.2	16181.3	16573
INTS6	NM_001306091	7918.85	-0.411886	0.0630658	-6.53105	6.53089e-11	2.32975e-09	9293.55	8710.41	6900.68	6638.38
ZNF292	NM_001351444	2906.61	-0.464121	0.0711136	-6.52647	6.73373e-11	2.39726e-09	3330.92	3460.98	2391.74	2529.33
ZRANB2	NM_203350	1427.6	-0.56154	0.0860498	-6.52575	6.76625e-11	2.40399e-09	1719.77	1710.03	1112.69	1212.4
TTYH3	NM_025250	1791.77	0.67196	0.103064	6.5198	7.03995e-11	2.49621e-09	1350.92	1456	2364.47	2100.45
UBC	NM_021009	3816.15	0.493487	0.0757077	6.51832	7.10983e-11	2.51594e-09	3315.08	3578.62	4921.66	4772.41
RASA2	NM_001303246	3224.03	-0.425848	0.0653463	-6.51678	7.18313e-11	2.53679e-09	3610.39	3408.12	2665.37	2564.5
UBP1	NM_001128160	2291.75	-0.49375	0.0757805	-6.51553	7.24333e-11	2.55295e-09	2607.94	2490.88	1772.67	1852.3
ARHGAP21	NM_001367447	2963.6	-0.492124	0.0755966	-6.50987	7.52164e-11	2.64576e-09	3164.6	3082.49	2080.84	2364.22
LCE1E	NM_178353	42.3191	3.08896	0.474695	6.50725	7.65414e-11	2.68702e-09	14.7086	8.52457	102.724	102.58
RAPGEF6	NM_001164386	6982.33	-0.360584	0.0554239	-6.50593	7.72149e-11	2.70528e-09	8784.4	8647.33	6682.51	6897.28
TMEM63B	NM_001318792	1139.22	0.774628	0.119072	6.50552	7.74257e-11	2.70729e-09	756.925	867.802	1405.41	1364.8
TTC37	NM_014639	1902.29	-0.479094	0.0736821	-6.50217	7.91697e-11	2.7628e-09	2413.33	2468.72	1797.21	1702.83
PTK2	NM_001352699	15462.2	-0.387677	0.0596506	-6.49912	8.07885e-11	2.81374e-09	16380.8	15003.3	12089.6	11910
MAGI3	NM_001142782	3553.02	-0.479194	0.0737406	-6.49837	8.11947e-11	2.82231e-09	4496.29	4245.24	3117.17	3158.48
ROS1	NM_002944	1410.83	-0.607011	0.0934234	-6.49741	8.17128e-11	2.83475e-09	1757.11	1531.01	1069.06	1096.14
LIMCH1	NM_001289124	3658.35	-0.538997	0.0830329	-6.49137	8.50596e-11	2.94506e-09	3745.02	3316.06	2598.1	2267.5
RAPGEF5	NM_012294	2484.2	-0.588259	0.0906873	-6.48667	8.77516e-11	3.03233e-09	2934.92	2746.62	1979.94	1801.5
PPP2R2A	NM_002717	4911.62	-0.389909	0.0601276	-6.4847	8.89106e-11	3.06638e-09	5519.1	5256.25	4065.32	4164.74
ARMC8	NM_001267041	3255.06	-0.406079	0.0627404	-6.47238	9.6474e-11	3.32074e-09	3603.6	3709.89	2742.64	2773.56
PIGN	NM_012327	1820.68	-0.479452	0.0740867	-6.47149	9.70395e-11	3.3337e-09	2089.75	2190.82	1530.86	1535.77
BLOC1S2	NM_001282439	857.823	0.71777	0.110962	6.46863	9.88928e-11	3.39077e-09	763.714	777.441	1282.69	1250.5
SLC12A4	NM_005072	1625.79	0.585815	0.0906389	6.46317	1.02532e-10	3.50874e-09	1337.35	1641.83	2231.75	2218.66
CLASP2	NM_001365627	4075.97	-0.412987	0.063904	-6.46262	1.02904e-10	3.51465e-09	4684.11	4400.39	3323.53	3507.25
LMBR1	NR_146959	5886.26	-0.405615	0.0627736	-6.46154	1.03641e-10	3.53301e-09	7307.89	7029.36	5225.28	5603.79
CCNG1	NR_157051	1583.87	0.507164	0.0784996	6.46072	1.04203e-10	3.54531e-09	1623.6	1710.03	2323.56	2408.18
COA6-AS1	NR_125961	879.634	0.682537	0.105658	6.45985	1.04806e-10	3.55896e-09	842.913	671.736	1212.69	1235.84
PCGF5	NM_001257101	1693.27	-0.529123	0.0819529	-6.45643	1.072e-10	3.63328e-09	1875.91	1846.42	1290.87	1289.58
MSRB3	NM_001193460	2009.19	-0.536543	0.0831528	-6.45249	1.10025e-10	3.71477e-09	2178	2044.19	1525.4	1388.25
SSX2IP	NM_001166293	695.54	-0.685279	0.106201	-6.45266	1.09902e-10	3.71477e-09	853.096	767.212	492.711	518.761
APPL1	NM_012096	1064.81	-0.609926	0.0945608	-6.45009	1.11783e-10	3.76691e-09	1212.89	1312.78	799.065	852.878
TNRC6A	NM_001351850	4224.35	-0.401311	0.0622458	-6.4472	1.13933e-10	3.83206e-09	4972.62	4647.6	3696.24	3595.18
ASH1L-AS1	NR_147963	671.014	0.71046	0.110238	6.4448	1.15756e-10	3.88598e-09	538.559	574.556	906.334	910.519
NCOA3	NM_181659	6042.82	-0.389726	0.0604801	-6.44388	1.16459e-10	3.90213e-09	7046.53	6763.4	5277.1	5268.7
LRP12	NM_013437	1470.19	-0.54821	0.0850813	-6.44336	1.16855e-10	3.90802e-09	1679.04	1645.24	1135.42	1139.13
MKNK2	NM_017572	2121.04	0.520903	0.0809017	6.43871	1.2049e-10	4.02194e-09	1706.19	1674.23	2506.28	2345.66
WDR36	NM_139281	1213.53	-0.589135	0.0915061	-6.43821	1.20893e-10	4.0278e-09	1594.18	1588.98	1059.06	1057.06
TBL1XR1	NM_024665	5781.15	-0.528416	0.0820796	-6.43785	1.21177e-10	4.02966e-09	6450.27	5892.19	4322.59	4239.97
KIAA0825	NM_001145678	2532.19	-0.503136	0.0781723	-6.43625	1.22464e-10	4.06479e-09	3768.78	3783.21	2833.54	2493.18
ATXN7	NM_000333	4171.55	-0.435212	0.0676245	-6.43571	1.22899e-10	4.07159e-09	4560.78	4540.19	3268.98	3463.29
RDX	NM_001260493	4603.66	-0.402383	0.0625387	-6.43414	1.24174e-10	4.10611e-09	5635.64	5261.37	4070.78	4182.33
BBX	NM_001142568	6655.78	-0.492335	0.0765457	-6.43191	1.26007e-10	4.15117e-09	7798.93	7109.5	5313.46	5291.17
RABGAP1L	NM_001366446	7881.73	-0.390714	0.060745	-6.43204	1.25904e-10	4.15117e-09	8501.55	8202.35	6527.06	6217.32
CIP2A	NM_020890	1585.3	-0.538265	0.0837219	-6.4292	1.28281e-10	4.21821e-09	1884.96	1807.21	1252.69	1292.51
FGD4	NM_001370298	8277.18	-0.354339	0.0551227	-6.42819	1.29129e-10	4.23821e-09	9611.48	9295.2	7469.76	7324.2
STK39	NM_013233	2857.11	-0.504727	0.0785259	-6.42752	1.29706e-10	4.24925e-09	3143.11	3084.19	2139.93	2250.9
DPYD	NM_000110	8456.07	-0.502249	0.0781606	-6.42585	1.31132e-10	4.288e-09	11780.4	11663.3	8027.92	8524.88
ADIPOR2	NM_024551	3411.44	-0.432129	0.0672669	-6.4241	1.32655e-10	4.32033e-09	3987.15	3723.53	2811.73	2910.34
RASA1	NM_002890	2661.29	-0.48332	0.0752349	-6.42415	1.32606e-10	4.32033e-09	3177.05	3130.22	2197.2	2316.35
THBS1	NM_003246	2508.33	-0.584613	0.0910063	-6.42387	1.32854e-10	4.32033e-09	2623.78	2975.08	1806.3	1921.66
HIBADH	NM_152740	2154.51	-0.471646	0.0734339	-6.42272	1.33856e-10	4.34491e-09	2433.7	2308.45	1735.4	1688.17
SNX13	NM_015132	2851.43	-0.427194	0.0665544	-6.41872	1.37425e-10	4.45258e-09	3355.81	3210.35	2399.01	2489.27
RNF165	NM_152470	2635.69	-0.506677	0.0789519	-6.41754	1.38498e-10	4.47913e-09	3215.52	3365.5	2343.56	2285.09
MTMR2	NM_016156	1799.67	-0.479657	0.0749628	-6.3986	1.56809e-10	5.06203e-09	1989.05	2069.77	1410.86	1497.67
CHMP2A	NM_014453	648.555	0.818977	0.128195	6.38853	1.67491e-10	5.39698e-09	459.36	562.622	911.789	879.256
NAA35	NM_024635	2760.85	-0.436024	0.0682601	-6.38769	1.68413e-10	5.41682e-09	3147.63	3205.24	2326.29	2368.13
HS2ST1	NM_012262	1784.12	-0.49275	0.0771549	-6.3865	1.69721e-10	5.44897e-09	2147.45	2042.49	1482.68	1498.64
SGMS2	NM_001136258	1564.11	-0.511607	0.0801608	-6.38226	1.74494e-10	5.59205e-09	1595.31	1664	1112.69	1171.36
TENT2	NM_001349553	2622.63	-0.427292	0.0670087	-6.37667	1.80976e-10	5.78926e-09	3369.39	3409.83	2491.74	2548.87
WASF3	NM_006646	1819.08	-0.60394	0.094755	-6.3737	1.84522e-10	5.89204e-09	2156.5	2158.42	1319.96	1520.14
MRPL3	NM_007208	2139.51	-0.480322	0.0753686	-6.37297	1.85404e-10	5.90951e-09	2519.69	2455.08	1695.4	1873.79
ANK1	NM_001142446	385.052	1.01571	0.159471	6.36926	1.89945e-10	6.04335e-09	415.234	344.393	840.882	702.428
ANXA1	NM_000700	2054.03	-0.509034	0.0800705	-6.35733	2.05294e-10	6.51994e-09	2150.84	2322.09	1519.04	1619.79
PHLDB2	NM_001134437	2635.53	-0.557296	0.0876898	-6.35531	2.08013e-10	6.59442e-09	2798.02	2373.24	1797.21	1725.3
MTBP	NM_022045	2013.02	-0.52313	0.0823807	-6.35014	2.15112e-10	6.80727e-09	2408.81	2262.42	1650.86	1603.18
DYNC2H1	NM_001080463	3796.54	-0.549709	0.0865932	-6.34818	2.17873e-10	6.88229e-09	3993.94	3701.37	2537.19	2724.72
LINC01503	NR_120686	1021.49	0.648362	0.102205	6.34377	2.24215e-10	7.06999e-09	818.022	860.982	1392.68	1233.89
MIR3615	NR_037409	230.226	1.09971	0.173478	6.33917	2.31e-10	7.25801e-09	174.24	158.557	378.17	338.025
RBM27	NM_018989	3971.19	-0.387518	0.0611306	-6.33918	2.30992e-10	7.25801e-09	4956.78	4819.79	3780.79	3695.81
ARHGAP32	NM_001142685	6511.8	-0.475732	0.0750516	-6.33874	2.31658e-10	7.26576e-09	7527.39	7895.46	5177.1	5911.53
NUP58	NM_001008564	2785.66	-0.455733	0.0719001	-6.33842	2.3214e-10	7.26796e-09	3161.21	3155.8	2196.29	2411.12
PRKD2	NM_001079880	1830.3	0.577918	0.0911948	6.33718	2.34005e-10	7.31339e-09	1543.27	1561.7	2375.38	2257.73
HELZ	NM_001330447	6729.81	-0.39575	0.0624517	-6.33689	2.34443e-10	7.31411e-09	7710.68	7726.67	5782.54	5951.59
CDKAL1	NM_017774	6370.99	-0.371802	0.0586768	-6.33644	2.35135e-10	7.32276e-09	7004.67	6850.35	5218.01	5493.4
MTA2	NM_004739	1123.23	0.641021	0.101194	6.33456	2.38015e-10	7.39942e-09	833.862	867.802	1276.32	1374.57
HNRNPDL	NM_001207000	2727.66	-0.410959	0.064933	-6.32896	2.46812e-10	7.65941e-09	2967.73	2934.16	2193.57	2246.99
TM7SF3	NM_016551	2261.14	0.527822	0.0834033	6.32856	2.47463e-10	7.66614e-09	2261.72	2475.54	3440.8	3378.3
RANBP9	NM_005493	1913.48	-0.524302	0.0830978	-6.30946	2.80004e-10	8.65904e-09	2224.39	2064.65	1441.77	1545.54
ATP11B	NM_014616	2416.29	-0.462241	0.0732816	-6.30774	2.83143e-10	8.7408e-09	2770.87	2628.98	1941.76	1982.23
NDC1	NM_018087	2982.06	-0.42077	0.0667149	-6.30698	2.84527e-10	8.76818e-09	3326.4	3380.85	2401.74	2608.46
KLF3	NM_016531	2165.76	-0.475288	0.0753993	-6.30361	2.90785e-10	8.94544e-09	2314.9	2136.26	1635.4	1571.91
LOC389831	NR_144628	7885.52	-0.424108	0.0674145	-6.29105	3.15317e-10	9.68326e-09	9466.65	8273.95	6753.42	6481.09
ZNF638	NM_001014972	4633.52	-0.411172	0.0653734	-6.2896	3.18294e-10	9.75771e-09	5291.69	5167.6	3796.24	4072.91
HIST2H2AA3	NM_003516	4991.06	0.448951	0.0713913	6.2886	3.20346e-10	9.78664e-09	4848.17	5099.4	6994.32	6575.86
HIST2H2AA4	NM_001040874	4991.06	0.448951	0.0713913	6.2886	3.20346e-10	9.78664e-09	4848.17	5099.4	6994.32	6575.86
ATG5	NM_001286107	3512.18	-0.411073	0.0653982	-6.28569	3.26395e-10	9.95421e-09	4131.97	3911.07	2998.99	3055.9
PRPF39	NM_017922	1508.64	-0.518885	0.0825576	-6.28513	3.27571e-10	9.97284e-09	1736.74	1744.13	1193.6	1235.84
PTEN	NM_001304718	4740.37	-0.424354	0.0675271	-6.2842	3.29546e-10	1.00019e-08	5420.67	5252.84	4058.96	3897.06
PTPRK	NM_001135648	8564.92	-0.503178	0.080071	-6.28415	3.29657e-10	1.00019e-08	9508.52	8458.08	6560.7	6122.55
MRTFB	NM_014048	3570.25	-0.395321	0.0629396	-6.28095	3.36507e-10	1.01922e-08	3964.52	4020.19	3010.81	3058.83
AHI1	NM_001134831	3300.05	-0.430901	0.0686291	-6.27869	3.41441e-10	1.03239e-08	3940.76	3810.48	2806.27	2947.46
PHLPP2	NM_015020	1823.15	-0.522618	0.0832575	-6.27713	3.44883e-10	1.04102e-08	2073.91	1900.98	1427.23	1344.28
MIPOL1	NM_001195296	3822.84	-0.434361	0.0692255	-6.27458	3.50588e-10	1.05643e-08	4524.58	4171.93	3351.71	3090.1
PLEKHA1	NM_001001974	2346.71	-0.482428	0.0769135	-6.27234	3.55654e-10	1.06987e-08	2584.18	2683.54	1809.94	1958.79
KPNA4	NM_002268	3470.01	-0.429922	0.0685498	-6.27168	3.57163e-10	1.07258e-08	3920.4	3933.24	2780.82	3050.04
RAD23B	NM_002874	3416.81	-0.440729	0.0702952	-6.26969	3.61779e-10	1.0846e-08	3906.82	3607.6	2862.63	2679.78
GLI4	NM_138465	2737.56	0.490208	0.0781921	6.26928	3.62717e-10	1.08557e-08	2261.72	2661.37	3372.62	3521.91
OPA1	NM_130833	3690.36	-0.435508	0.0694771	-6.26837	3.64839e-10	1.08975e-08	4299.42	4042.35	2960.81	3214.17
XRCC5	NM_021141	7083.18	-0.386705	0.0616935	-6.26816	3.6535e-10	1.08975e-08	7915.47	7586.87	5878.9	5983.83
SERBP1	NM_001018069	3784.31	-0.436741	0.069699	-6.2661	3.70205e-10	1.10052e-08	4212.3	4427.66	3009.9	3370.48
YTHDC1	NM_133370	2127.36	-0.536314	0.085587	-6.2663	3.69723e-10	1.10052e-08	2414.47	2460.19	1589.04	1772.19
ARNTL2	NM_001248005	1359.82	-0.653322	0.104284	-6.26484	3.73201e-10	1.10756e-08	1457.28	1387.8	863.608	947.643
NEK7	NM_133494	6466.37	-0.484105	0.0773009	-6.26261	3.78578e-10	1.12163e-08	6822.51	6734.41	4671.67	5022.51
USP6NL	NM_014688	2764.2	-0.464964	0.0742529	-6.2619	3.80318e-10	1.1249e-08	3227.96	3056.91	2289.93	2267.5
DTX2	NM_001102594	4283.71	0.466245	0.0744865	6.25946	3.86301e-10	1.14069e-08	3301.51	3616.12	4804.39	4739.19
CHEK1	NM_001114121	2116.84	-0.454284	0.0726118	-6.25634	3.94114e-10	1.16181e-08	2408.81	2335.73	1689.04	1777.07
AARS2	NM_020745	1215.34	0.607662	0.0971356	6.25582	3.95439e-10	1.16378e-08	1087.3	1070.69	1749.94	1538.7
ANAPC1	NM_022662	4721.82	-0.39116	0.06259	-6.24956	4.11614e-10	1.20774e-08	5135.55	5319.33	3931.69	4036.76
CDK6	NM_001145306	7209.27	-0.528836	0.0846203	-6.24951	4.11746e-10	1.20774e-08	7484.39	7762.48	5009.84	5556.9
MEF2A	NM_001352617	3392.53	-0.435648	0.0697431	-6.24647	4.19826e-10	1.2294e-08	3706.56	3755.93	2723.55	2793.1
ABCE1	NM_001040876	1903.58	-0.578103	0.0925715	-6.24494	4.2397e-10	1.23831e-08	2213.07	2264.13	1387.23	1611.97
PPARG	NM_001354666	650.652	-0.72943	0.116805	-6.24483	4.2427e-10	1.23831e-08	932.296	821.769	549.982	510.945
YTHDC2	NM_001345975	1760.8	-0.514875	0.0824596	-6.24397	4.26612e-10	1.24309e-08	2434.83	2344.26	1612.67	1735.07
UBE2Q2	NM_173469	1220.58	-0.555137	0.0889289	-6.24248	4.30681e-10	1.25288e-08	1283.04	1323.01	892.698	879.256
HBS1L	NM_001363686	2706.54	-0.412957	0.066166	-6.24123	4.34155e-10	1.26091e-08	3153.29	3128.52	2349.01	2370.08
BTAF1	NM_003972	3019.07	-0.415597	0.0666156	-6.23874	4.41123e-10	1.27485e-08	3465.56	3423.47	2530.83	2635.81
CTDSPL2	NM_016396	3211.96	-0.402487	0.0645106	-6.23908	4.40151e-10	1.27485e-08	3743.89	3524.06	2762.64	2742.3
SLC22A20P	NR_033396	847.875	0.671932	0.107703	6.23877	4.41032e-10	1.27485e-08	644.914	719.474	1027.24	1139.13
AK4	NM_203464	2649.22	-0.476569	0.0764114	-6.23688	4.46371e-10	1.28791e-08	2825.17	2971.67	2008.12	2155.15
ECHDC1	NM_001105544	1865.66	-0.473938	0.0760497	-6.23196	4.60644e-10	1.32693e-08	2145.19	2177.18	1517.22	1594.38
ASAP1	NM_018482	19141.6	-0.355264	0.0570377	-6.22857	4.70699e-10	1.35368e-08	21261.8	21067.6	16357.6	16734.2
PSIP1	NM_033222	1384.74	-0.604415	0.0970569	-6.22742	4.74165e-10	1.36143e-08	1774.08	1469.64	1108.15	1032.64
HERC4	NM_001278185	6643.3	-0.411021	0.0660382	-6.224	4.84649e-10	1.38883e-08	7380.3	7489.69	5544.37	5637.99
WNK1	NM_014823	6586.72	-0.38177	0.0613403	-6.22379	4.85279e-10	1.38883e-08	7456.11	7401.04	5678.91	5724.93
MTF2	NM_001164393	2036.59	-0.456562	0.0733762	-6.2222	4.90217e-10	1.40069e-08	2325.08	2325.5	1703.58	1685.24
PLIN4	NM_001367868	79.6924	1.74012	0.279716	6.22103	4.93906e-10	1.40895e-08	57.7028	71.6064	229.993	197.344
SMARCA5	NM_003601	1868.64	-0.470097	0.0755881	-6.2192	4.99709e-10	1.4232e-08	2232.31	2095.34	1559.04	1569.96
SERTAD1	NM_013376	688.805	0.705238	0.11346	6.21574	5.10837e-10	1.45255e-08	653.965	675.146	1041.78	1123.49
SCAND1	NM_016558	565.742	0.727774	0.117108	6.21458	5.14613e-10	1.46094e-08	495.565	444.983	829.973	733.69
KIF20B	NM_001284259	3555.36	-0.463458	0.0746667	-6.20701	5.40009e-10	1.52996e-08	4105.95	4119.07	3061.72	2902.52
RGPD4	NM_182588	1535.23	-0.49412	0.0796092	-6.20682	5.4066e-10	1.52996e-08	1754.84	1665.7	1209.96	1222.17
AFDN	NM_001366321	2621.17	-0.474157	0.0764081	-6.20559	5.44936e-10	1.5396e-08	2653.2	2584.65	1889.94	1882.58
CDK8	NM_001318368	2596.34	-0.440041	0.0709241	-6.20439	5.49087e-10	1.54885e-08	2812.73	2865.96	2046.3	2138.55
SUPT20H	NM_017569	2318.82	-0.439385	0.0708352	-6.20292	5.54246e-10	1.56091e-08	2489.14	2657.96	1889.94	1900.17
MIOS	NM_001370080	1229.86	-0.522078	0.0841971	-6.20067	5.62238e-10	1.58089e-08	1488.96	1459.41	986.332	1068.78
KMT5C	NM_032701	325.829	1.07159	0.172839	6.19992	5.64911e-10	1.58588e-08	233.074	230.164	513.62	460.144
LNPK	NR_130941	1418.29	-0.547902	0.0884106	-6.19724	5.74621e-10	1.60803e-08	1633.78	1742.42	1077.24	1229.98
PRMT3	NM_001145167	4302.37	-0.42678	0.0688634	-6.19748	5.73736e-10	1.60803e-08	5177.41	5194.88	3612.61	4105.15
C2CD5	NM_001286175	1315.21	-0.519783	0.0838839	-6.19646	5.77478e-10	1.61268e-08	1495.75	1444.06	1037.24	1015.05
CCNT2	NM_001320749	1890.35	-0.503678	0.081287	-6.19629	5.78111e-10	1.61268e-08	2295.67	2090.23	1470.86	1629.55
WDR3	NM_006784	1469.97	-0.541033	0.0873301	-6.19527	5.8187e-10	1.62061e-08	1797.84	1783.34	1150.87	1312.05
NAA15	NM_057175	4089.75	-0.412275	0.0665702	-6.19309	5.89965e-10	1.64057e-08	4619.62	4316.84	3323.53	3398.81
SOCS6	NM_004232	1530.51	-0.499971	0.0807672	-6.19027	6.00609e-10	1.66754e-08	1641.7	1549.77	1162.69	1097.12
FEM1C	NM_020177	723.892	-0.638931	0.103244	-6.18854	6.07238e-10	1.6833e-08	943.611	942.818	599.071	612.548
COPS2	NM_001143887	1557.92	-0.531161	0.0858881	-6.18434	6.23628e-10	1.72602e-08	1901.93	1708.32	1185.42	1319.86
SPOPL	NM_001001664	1225.31	-0.548004	0.0886294	-6.18309	6.28596e-10	1.73705e-08	1372.42	1375.87	908.152	972.066
CROCC	NM_014675	923.762	0.656118	0.106128	6.18231	6.31701e-10	1.74197e-08	676.594	646.163	1140.87	945.689
MBOAT2	NM_001321267	2066.75	-0.572481	0.0926023	-6.18215	6.32348e-10	1.74197e-08	2301.32	2158.42	1461.77	1540.65
SLC25A13	NM_001160210	4253.48	-0.406056	0.0656979	-6.18065	6.38374e-10	1.75583e-08	4704.48	4848.78	3483.52	3724.14
MIR17HG	NR_027350	965.149	-0.674069	0.109074	-6.1799	6.41439e-10	1.76151e-08	1082.78	1057.05	622.707	720.013
OXR1	NM_001198533	6074.51	-0.415953	0.0673166	-6.17905	6.44875e-10	1.7682e-08	6827.03	6234.87	5030.75	4767.52
KIAA2026	NM_001017969	1359.41	-0.49361	0.0798992	-6.17792	6.49533e-10	1.77821e-08	1527.43	1486.69	1071.78	1070.74
MBD2	NM_003927	3091.22	-0.45291	0.0733849	-6.1717	6.75578e-10	1.84665e-08	3292.45	3246.16	2290.83	2488.29
IGF2BP3	NM_006547	2441.77	-0.436222	0.0708406	-6.1578	7.37616e-10	2.01311e-08	2420.12	2414.16	1720.85	1853.28
ANKHD1	NM_017747	5909.21	-0.358717	0.0583184	-6.15101	7.69923e-10	2.09804e-08	7170.99	7421.49	5519.82	5856.82
WDR35	NM_001006657	1725.19	-0.567409	0.0922865	-6.14835	7.82952e-10	2.13026e-08	1890.62	2136.26	1257.23	1455.66
SLC9A3R1	NM_004252	873.152	0.692083	0.112578	6.14756	7.86816e-10	2.13748e-08	700.354	681.966	1174.51	1059.99
PLXNB1	NM_001130082	2126.09	0.577638	0.0940651	6.14083	8.2091e-10	2.22326e-08	1606.63	1958.95	2664.46	2637.77
VWA8	NM_015058	7326.19	-0.373195	0.0607724	-6.14087	8.20698e-10	2.22326e-08	8236.79	7614.15	6011.62	6236.86
SACM1L	NM_001319073	1790.7	-0.492141	0.0801459	-6.14056	8.22332e-10	2.2237e-08	2087.48	2185.7	1473.59	1562.14
AGTPBP1	NM_001286715	1689.13	-0.546714	0.0891267	-6.13412	8.56333e-10	2.3121e-08	2047.88	1943.6	1316.32	1419.51
CHD7	NM_017780	3447.37	-0.577325	0.0941865	-6.1296	8.8102e-10	2.37222e-08	3817.44	4241.83	2624.46	2772.59
MEPCE	NM_001194991	1237.42	0.6161	0.100513	6.12955	8.81286e-10	2.37222e-08	1016.02	1031.47	1539.95	1597.32
RAD21	NM_006265	2846.74	-0.450083	0.0734382	-6.12873	8.85806e-10	2.38076e-08	3296.98	3097.83	2379.01	2306.58
PDCD10	NM_007217	2146.83	-0.475254	0.0775568	-6.12782	8.9092e-10	2.39086e-08	2559.29	2286.29	1706.31	1787.82
ZNF79	NM_001322260	774.486	0.613577	0.100167	6.12556	9.03631e-10	2.42129e-08	729.771	767.212	1148.14	1138.15
ACACA	NM_198834	15718.5	-0.351361	0.0573683	-6.12465	9.08833e-10	2.42535e-08	17227.1	17644.2	13082.3	14249.8
OTUD4	NM_001366057	2053.06	-0.500758	0.081762	-6.12457	9.09265e-10	2.42535e-08	2210.81	2380.06	1585.4	1654.96
ZFR	NM_016107	4394.6	-0.397232	0.0648571	-6.12472	9.08428e-10	2.42535e-08	4382.02	4414.02	3354.44	3323.59
VEGFC	NM_005429	968.733	-0.654778	0.106947	-6.12247	9.21337e-10	2.45384e-08	977.553	942.818	584.526	636.972
ACVR2A	NM_001278580	1068.05	-0.565712	0.0924047	-6.12211	9.23437e-10	2.45413e-08	1240.04	1328.13	831.791	900.749
PPAT	NR_156493	1485.06	-0.493554	0.08062	-6.12198	9.24225e-10	2.45413e-08	1769.55	1706.62	1181.78	1290.55
FIGN	NM_018086	1876.36	-0.613802	0.100291	-6.12019	9.34619e-10	2.478e-08	2253.8	2194.23	1447.23	1460.54
COPE	NM_007263	1587.96	0.565483	0.0924621	6.11584	9.605e-10	2.5428e-08	1132.56	1380.98	1843.58	1857.18
RBMS1	NM_016836	4991.91	-0.42769	0.0699664	-6.11278	9.79083e-10	2.58812e-08	5246.43	5309.1	3945.33	3900.97
LRRC8C	NM_032270	1025.93	-0.645127	0.105568	-6.111	9.90106e-10	2.61335e-08	1134.82	1208.78	732.703	763.976
SYTL1	NM_032872	1161.74	0.546074	0.0893694	6.1103	9.94419e-10	2.62081e-08	973.028	1022.95	1499.04	1409.74
LNX2	NM_153371	1266.97	-0.516266	0.0845264	-6.10774	1.01049e-09	2.6592e-08	1365.63	1370.75	933.606	979.882
WASHC4	NM_001293640	2529.64	-0.445837	0.0730069	-6.10678	1.01664e-09	2.67141e-08	2861.38	2891.54	2052.66	2170.79
ADGRA3	NM_145290	2730.42	-0.485557	0.0795188	-6.10619	1.02037e-09	2.67723e-08	3080.88	3123.4	2076.3	2355.43
CLTC	NM_001288653	5077.19	-0.36704	0.060117	-6.10542	1.02532e-09	2.68621e-08	5782.73	5472.78	4410.77	4323.01
REEP3	NM_001001330	3798.58	-0.389766	0.0638496	-6.10444	1.03159e-09	2.69863e-08	4138.76	4096.91	3118.08	3169.23
EXOC6B	NM_001321730	4992.73	-0.433823	0.0710849	-6.10289	1.0417e-09	2.72105e-08	5827.98	5077.24	4117.14	3967.4
MIR181A1HG	NR_040073	5340.85	-0.408693	0.0669814	-6.10158	1.05022e-09	2.73925e-08	5563.23	5748.97	4203.5	4315.19
R3HCC1L	NM_001256620	3064.99	-0.400023	0.0655771	-6.10004	1.06044e-09	2.76182e-08	3379.57	3287.08	2485.37	2570.36
SCAPER	NM_020843	4499.51	-0.443956	0.0727957	-6.09866	1.06962e-09	2.78164e-08	5514.58	4862.42	4009.87	3627.42
GADD45A	NM_001199742	581.773	0.743664	0.122038	6.09372	1.10315e-09	2.86462e-08	412.971	540.458	772.702	807.939
GSK3B	NM_001146156	10575.7	-0.364242	0.0597893	-6.0921	1.11437e-09	2.88765e-08	11267.9	11000.1	8705.17	8597.17
PRTG	NM_173814	691.015	-0.662455	0.108742	-6.09197	1.11529e-09	2.88765e-08	787.474	729.704	472.712	488.476
HOMER1	NM_004272	1771.32	-0.490774	0.0805761	-6.09082	1.12336e-09	2.90428e-08	2330.74	2345.96	1561.77	1767.3
STX7	NR_137169	1300.68	-0.528408	0.0867676	-6.08992	1.12969e-09	2.91637e-08	1456.15	1398.03	1016.33	964.251
SYTL2	NM_001365826	552.814	0.779899	0.128089	6.08873	1.13812e-09	2.93387e-08	440.125	525.114	866.335	780.584
FXR1	NM_001013439	4767.32	-0.398689	0.0654832	-6.08842	1.14031e-09	2.93522e-08	5520.23	5300.58	4194.41	4017.22
TMEM245	NM_032012	3987.46	-0.409328	0.0672658	-6.08524	1.16317e-09	2.98969e-08	4371.84	4141.24	3041.72	3375.37
MAP3K1	NM_005921	1369.22	-0.479536	0.078815	-6.08432	1.16986e-09	3.00251e-08	1843.1	1880.52	1313.59	1356.01
TRPC1	NM_001251845	1534.49	-0.511616	0.0841653	-6.0787	1.21158e-09	3.10508e-08	1745.79	1679.34	1178.14	1227.05
DGKZ	NM_201532	1349.79	0.549979	0.0904996	6.07714	1.22346e-09	3.13098e-08	1006.97	1188.33	1559.95	1638.35
UPF2	NM_080599	3409.19	-0.373856	0.0615223	-6.07676	1.22637e-09	3.13389e-08	3800.46	3882.09	2986.27	2939.65
MBTD1	NM_017643	2214.39	-0.424712	0.0700009	-6.06724	1.30127e-09	3.32049e-08	2547.97	2460.19	1850.85	1883.56
AKAP11	NM_016248	1309.54	-0.543074	0.0895212	-6.06643	1.30788e-09	3.33254e-08	1543.27	1406.55	952.696	1077.58
TKT	NM_001135055	5314.27	0.4821	0.0795763	6.05834	1.37531e-09	3.49932e-08	4646.77	4857.3	6900.68	6367.77
ADK	NM_001202450	13523.8	-0.419276	0.0692613	-6.05355	1.41692e-09	3.59484e-08	14429.1	15613.6	10702.4	11757.6
LGALS3BP	NM_005567	1141.98	0.524383	0.0866226	6.05366	1.41595e-09	3.59484e-08	1090.7	1096.26	1549.95	1595.36
RYBP	NM_012234	1470.93	-0.538454	0.0889771	-6.05161	1.43409e-09	3.63317e-08	1819.34	1575.34	1195.42	1148.89
PDS5A	NM_001100399	6928.15	-0.377543	0.0623997	-6.0504	1.44488e-09	3.65527e-08	7766.12	7801.69	5885.26	6098.13
KIFAP3	NM_001204514	1765.79	-0.543553	0.0898626	-6.04872	1.46005e-09	3.68836e-08	2087.48	2090.23	1459.04	1406.81
MFSD14C	NM_001355230	3679.03	-0.376165	0.0622379	-6.04398	1.50356e-09	3.79283e-08	4060.69	3998.03	3029.9	3181.93
RANBP2	NM_006267	3483.09	-0.390559	0.0646322	-6.0428	1.51465e-09	3.81536e-08	3983.76	3824.12	2919	3042.23
RGPD3	NM_001144013	1609.55	-0.514139	0.0850972	-6.04179	1.52418e-09	3.8339e-08	1881.56	1655.47	1249.96	1233.89
LINC02069	NR_110043	85.7007	1.67571	0.277559	6.03732	1.56693e-09	3.93583e-08	66.7542	63.0819	213.629	202.229
TBCEL	NM_001130047	1100.15	-0.541023	0.0896234	-6.03663	1.5737e-09	3.9472e-08	1309.06	1329.83	925.424	887.072
SLBP	NM_006527	1228.06	-0.568556	0.0941985	-6.03572	1.5826e-09	3.96391e-08	1457.28	1396.33	909.97	1017.01
ZNF718	NR_110527	3602.55	-0.440575	0.0730011	-6.03518	1.58784e-09	3.9714e-08	4148.94	3938.35	2982.63	2980.68
PPM1D	NM_003620	1786.5	0.563748	0.0934172	6.03474	1.59221e-09	3.9767e-08	1763.9	1814.03	2749	2536.17
EMSY	NM_001300944	2487.74	-0.464405	0.0769691	-6.03366	1.60288e-09	3.99768e-08	2808.2	3014.29	2086.3	2128.78
XPO7	NR_156173	2867.35	-0.439722	0.0729034	-6.03156	1.62382e-09	4.0442e-08	3396.55	3176.26	2312.65	2540.07
BMP2K	NM_198892	2426.88	-0.435726	0.0722492	-6.03088	1.63068e-09	4.05132e-08	2622.65	2780.72	1921.76	2069.18
MAP3K7	NM_003188	2057.4	-0.482115	0.0799419	-6.03082	1.63126e-09	4.05132e-08	2273.04	2272.65	1666.31	1587.55
USP38	NM_001290326	1457.82	-0.489856	0.0812285	-6.03059	1.63366e-09	4.05157e-08	1694.88	1677.64	1154.51	1248.54
RBFOX2	NM_001082578	6999.94	-0.365548	0.0606311	-6.02904	1.64932e-09	4.08466e-08	7617.9	7552.77	5728.9	6048.3
RNPEP	NM_020216	3604.8	0.365649	0.0606505	6.02878	1.65197e-09	4.0855e-08	3355.81	3355.27	4360.77	4285.88
UBE3C	NM_014671	7608.99	-0.371514	0.0616552	-6.02567	1.68415e-09	4.15927e-08	8138.36	8834.87	6352.52	6758.55
ICE1	NM_015325	2036.44	-0.457565	0.0759485	-6.02468	1.69448e-09	4.17893e-08	2041.1	2189.11	1548.13	1526.97
EIF5B	NM_015904	2232.21	-0.48499	0.0805444	-6.0214	1.7292e-09	4.2586e-08	2429.17	2685.24	1727.22	1921.66
CENPE	NM_001286734	3136.1	-0.493672	0.081995	-6.02075	1.73606e-09	4.26956e-08	3453.12	3670.68	2452.65	2603.57
PHF20L1	NM_001362971	2555.08	-0.416305	0.0692006	-6.01592	1.78873e-09	4.39297e-08	2820.65	2835.27	2075.39	2162.97
SORCS2	NM_020777	579.383	0.970809	0.161382	6.01558	1.79242e-09	4.39591e-08	384.685	496.13	917.243	798.169
ARID4B	NR_135074	9551.19	-0.340312	0.0565988	-6.01272	1.82441e-09	4.46815e-08	10753.1	10533	8454.27	8361.73
FAM3C	NM_001040020	1753.57	-0.535301	0.0890861	-6.0088	1.86898e-09	4.57097e-08	1986.79	2088.52	1339.96	1470.31
LDLRAD3	NM_001304263	5807.27	-0.38726	0.0644941	-6.00458	1.91824e-09	4.67848e-08	7105.36	6504.25	5307.1	5107.5
SNX25	NM_001317781	1842.67	-0.448805	0.074741	-6.0048	1.91572e-09	4.67848e-08	2217.6	2098.75	1577.22	1589.5
ARHGEF12	NM_015313	2771.94	-0.398753	0.0664251	-6.00306	1.93636e-09	4.70969e-08	3031.09	2968.26	2258.11	2294.86
CD2AP	NM_012120	4020	-0.439996	0.0732945	-6.00312	1.9356e-09	4.70969e-08	4324.32	3849.7	3019.9	3014.87
CHADL	NM_138481	203.777	1.21003	0.201736	5.99806	1.9969e-09	4.85025e-08	151.611	114.229	305.445	317.509
WAPL	NM_015045	3763.34	-0.386747	0.0645076	-5.99537	2.03022e-09	4.9244e-08	4205.52	4146.35	3264.44	3124.29
FBXL4	NR_103836	1901.82	-0.451814	0.0753781	-5.99397	2.04779e-09	4.96021e-08	2214.2	2068.06	1569.95	1566.05
FNDC3A	NM_001079673	4793.86	-0.380913	0.0635571	-5.99324	2.05695e-09	4.97558e-08	5121.97	4968.12	3886.24	3865.8
RAD51C	NM_058216	1755.21	0.46265	0.0772201	5.99132	2.0815e-09	5.02806e-08	1828.39	1921.44	2623.55	2537.14
GNAQ	NM_002072	5534.36	-0.426393	0.0711714	-5.99107	2.08459e-09	5.02865e-08	5649.22	5402.88	4062.6	4165.72
G3BP1	NM_005754	5466.87	-0.376936	0.0629686	-5.9861	2.14934e-09	5.17777e-08	6625.64	6512.77	5001.66	5118.25
CORO1B	NM_020441	513.013	0.799926	0.133681	5.98384	2.17941e-09	5.24306e-08	341.691	378.491	610.889	637.949
FAM120A	NM_014612	5375.71	-0.378238	0.0633009	-5.97523	2.29766e-09	5.52001e-08	5851.74	5970.61	4390.77	4704.02
STAG2	NM_001042749	2855.19	-0.456207	0.0763583	-5.97455	2.30724e-09	5.52992e-08	3189.49	2987.01	2199.93	2307.56
ZNF670-ZNF695	NR_037894	6506.89	-0.374648	0.062708	-5.97449	2.30805e-09	5.52992e-08	7255.84	7029.36	5710.72	5309.73
BRWD3	NM_153252	1834.66	-0.537128	0.0900008	-5.96803	2.40131e-09	5.74558e-08	2078.43	2153.31	1431.77	1483.01
CRTC1	NM_015321	3159.39	0.419786	0.0703544	5.96674	2.42045e-09	5.78353e-08	2811.6	2705.7	3868.06	3517.02
CDK17	NM_002595	3701.78	-0.424943	0.0712222	-5.96645	2.42476e-09	5.786e-08	3953.21	3672.39	2783.55	2903.5
IBTK	NM_001300906	2866.67	-0.436084	0.0731333	-5.96286	2.47865e-09	5.90661e-08	3401.07	3157.5	2460.83	2392.55
EPS8	NM_004447	2904.93	-0.453761	0.0761103	-5.96188	2.49346e-09	5.93389e-08	3569.65	3399.6	2517.19	2575.24
INTS13	NM_018164	1222.16	-0.504093	0.0845744	-5.96035	2.51697e-09	5.98178e-08	1449.36	1479.87	1018.15	1046.31
ATF7IP	NM_018179	3954.82	-0.560166	0.093989	-5.95991	2.5237e-09	5.98971e-08	4901.34	3934.94	3198.08	2803.85
NAA30	NM_001011713	723.02	-0.603986	0.101449	-5.9536	2.623e-09	6.21704e-08	876.856	872.916	564.527	587.148
FOXP1	NM_001349338	10192.4	-0.3572	0.0600035	-5.95299	2.63294e-09	6.23224e-08	11570	10514.2	8746.08	8506.31
EXOC4	NM_021807	9977.96	-0.359723	0.0604555	-5.95021	2.67801e-09	6.33043e-08	11381	10224.4	8556.99	8293.34
OBI1	NM_024546	1229.83	-0.530071	0.0891166	-5.94806	2.71331e-09	6.39521e-08	1298.88	1340.06	863.608	963.274
ORC3	NM_001197259	1911.83	-0.43192	0.0726163	-5.94798	2.71475e-09	6.39521e-08	2136.14	2120.91	1555.4	1601.22
RELCH	NM_001346230	2921.6	-0.43337	0.0728612	-5.94789	2.71628e-09	6.39521e-08	3422.57	3128.52	2475.37	2382.78
ANLN	NM_018685	5224.12	-0.462311	0.0777482	-5.94626	2.7434e-09	6.45045e-08	5993.17	5708.06	4280.77	4215.54
SBNO2	NM_014963	4735.25	0.418871	0.0704474	5.94587	2.74986e-09	6.45705e-08	3919.26	3829.24	5181.65	5180.77
CHCHD3	NM_001317177	7871.59	-0.395404	0.066556	-5.94093	2.83418e-09	6.6462e-08	9229.05	9378.74	6810.69	7335.93
CEP83	NM_001346457	2500.44	-0.464703	0.0782304	-5.94019	2.84694e-09	6.66727e-08	2798.02	3021.11	1989.03	2223.54
SDC1	NM_001006946	3281.6	0.459881	0.0774397	5.93858	2.87507e-09	6.72423e-08	2837.62	2889.83	3921.69	3953.72
TGFBR2	NM_001024847	7135.58	-0.503432	0.0848205	-5.93526	2.93379e-09	6.85249e-08	7461.76	6923.66	5065.29	5086.98
GREB1L	NM_001142966	1126.02	-0.539117	0.0908925	-5.93137	3.00414e-09	6.99358e-08	1459.54	1394.62	1017.24	948.62
MFF	NM_001277063	1274.39	-0.49491	0.0834439	-5.93105	3.01004e-09	6.99358e-08	1568.16	1508.85	1077.24	1108.84
TRMT112	NM_016404	413.887	0.758933	0.127956	5.93121	3.00703e-09	6.99358e-08	331.508	318.819	556.346	546.116
UPK3B	NM_182684	900.423	0.577599	0.097385	5.93109	3.00924e-09	6.99358e-08	706.011	697.31	1017.24	1078.55
SDC4	NM_002999	3416.31	0.426977	0.0720595	5.92534	3.11658e-09	7.23161e-08	2979.05	3210.35	4317.13	3991.82
PCF11	NM_001346413	3901.03	-0.370044	0.0624588	-5.92461	3.13045e-09	7.25426e-08	4451.04	4349.24	3450.8	3360.71
CAPRIN2	NM_001319844	1354.31	-0.510759	0.086221	-5.92384	3.14518e-09	7.27885e-08	1541	1580.46	1030.88	1159.64
DROSHA	NM_013235	4170.51	-0.38052	0.064289	-5.9189	3.24096e-09	7.49069e-08	4134.24	4262.29	3085.35	3362.67
NCBP1	NM_001351505	1856.2	-0.447061	0.0755468	-5.91767	3.26532e-09	7.53712e-08	2087.48	2158.42	1499.95	1612.95
ELOVL5	NM_001242830	2344.88	-0.489035	0.082701	-5.91329	3.35331e-09	7.73013e-08	2395.23	2557.37	1753.58	1771.21
RPL36	NM_015414	544.769	0.728336	0.123233	5.91024	3.416e-09	7.85812e-08	422.022	398.95	721.795	640.88
USP9X	NM_001039590	4332.09	-0.392235	0.0663661	-5.91016	3.41773e-09	7.85812e-08	4686.37	4419.14	3514.43	3429.1
TBC1D19	NM_001292054	1640.78	-0.464355	0.0786425	-5.90463	3.53436e-09	8.1157e-08	1829.52	1902.69	1378.14	1323.77
FAM111B	NM_001142704	774.419	-0.670126	0.11351	-5.90367	3.55494e-09	8.15234e-08	936.822	864.392	506.347	629.157
LOC105371267	NR_136518	576.663	0.839234	0.142198	5.90189	3.59361e-09	8.23035e-08	599.657	531.933	1133.6	895.864
UCK2	NM_012474	6001.8	-0.38957	0.0660585	-5.89734	3.69409e-09	8.4495e-08	6335.99	6650.87	4795.3	5114.34
MCM3	NM_001270472	1692.08	-0.52638	0.0892892	-5.89523	3.74162e-09	8.54717e-08	1920.03	1759.47	1177.23	1383.36
COMMD10	NM_016144	1783.75	-0.466238	0.0791183	-5.89293	3.79414e-09	8.65592e-08	2259.46	2201.05	1611.77	1618.81
ALMS1	NM_015120	1943.33	-0.499415	0.0847934	-5.88979	3.86698e-09	8.81073e-08	2357.89	2178.88	1519.95	1695.01
GPD2	NM_001083112	3045.88	-0.478965	0.0813378	-5.88859	3.89501e-09	8.86315e-08	3273.22	3293.9	2375.38	2335.89
LRRFIP2	NM_001348303	3298.75	-0.435841	0.0740189	-5.88824	3.90326e-09	8.87049e-08	3630.75	3566.68	2552.64	2770.63
KPNA5	NM_002269	893.757	-0.557599	0.0947039	-5.88781	3.91337e-09	8.88203e-08	1094.09	1012.72	706.341	728.806
ADSS2	NM_001365073	4314.83	-0.415123	0.0705505	-5.88405	4.0035e-09	9.07495e-08	4835.72	4859.01	3421.71	3850.16
LINGO2	NM_001258282	1472.72	-0.500234	0.0850681	-5.88039	4.09289e-09	9.26568e-08	1314.72	1338.36	945.424	929.081
FRYL	NM_015030	5408.7	-0.463297	0.0787999	-5.87941	4.11742e-09	9.30927e-08	6219.46	5972.32	4428.04	4417.77
PDCD2	NM_002598	1345.49	-0.513339	0.087342	-5.87735	4.16893e-09	9.41369e-08	1525.16	1510.55	1066.33	1060.97
ZNF561	NM_152289	821.651	0.622335	0.10595	5.87388	4.25717e-09	9.60066e-08	580.422	680.261	992.695	935.919
KIAA1109	NM_015312	2281.45	-0.454766	0.0774358	-5.87281	4.28459e-09	9.65016e-08	2773.13	2410.75	1899.94	1892.35
MCM8	NM_182802	1608.39	-0.466286	0.0794299	-5.87041	4.34716e-09	9.77861e-08	1856.67	1752.65	1254.5	1362.85
TM7SF2	NM_001277233	884.65	0.55245	0.0941119	5.87014	4.35424e-09	9.78209e-08	775.028	745.048	1119.96	1112.75
ANAPC10	NM_001256708	2349.76	-0.400382	0.0682113	-5.86974	4.36479e-09	9.79332e-08	2736.92	2628.98	2052.66	2016.43
NIBAN2	NM_001035534	4483.3	0.386039	0.065771	5.86945	4.37255e-09	9.79828e-08	3698.64	3936.65	4981.66	4985.38
ADGRG1	NM_001370430	955.558	0.630562	0.107469	5.86738	4.42742e-09	9.90867e-08	735.428	765.507	1280.87	1038.5
PSMD14	NM_005805	4370.56	-0.442593	0.0754389	-5.86691	4.43998e-09	9.92421e-08	5197.78	4850.48	3623.52	3775.92
FAM135A	NM_001331002	2267.11	-0.502522	0.0856671	-5.86599	4.4647e-09	9.96683e-08	2679.22	2608.52	1869.94	1864.02
ZMYM2	NM_001353159	3582	-0.506871	0.0864128	-5.86569	4.47273e-09	9.97215e-08	3990.54	4044.06	2725.37	2928.9
ZDHHC21	NR_148714	931.415	-0.568709	0.0969723	-5.86465	4.50077e-09	1.0022e-07	1055.62	966.687	669.978	697.543
SUCO	NM_016227	2007.73	-0.442774	0.0755106	-5.86373	4.52589e-09	1.00653e-07	2243.62	2240.26	1634.49	1664.72
SH2D2A	NM_001161441	1535.88	0.567982	0.096938	5.85923	4.65016e-09	1.03286e-07	1030.73	910.425	1492.68	1395.09
MDN1	NM_014611	4607.6	-0.466189	0.0795882	-5.85751	4.69846e-09	1.04228e-07	4801.78	5731.92	3612.61	4001.59
DNAJC15	NM_013238	1552	-0.529421	0.0904032	-5.85622	4.73518e-09	1.04911e-07	1961.9	1691.28	1279.05	1259.29
SIK3	NM_001366686	4362.93	-0.387446	0.066193	-5.85328	4.8197e-09	1.0665e-07	4937.55	4835.14	3689.88	3783.73
HHAT	NM_001122834	1445.61	0.57046	0.0976312	5.84301	5.12655e-09	1.12881e-07	969.633	1097.97	1578.13	1481.06
NOTCH2	NM_024408	11687.5	-0.37529	0.0642289	-5.84301	5.1265e-09	1.12881e-07	12429.9	12485.1	9425.15	9783.19
SGMS1	NM_147156	4391.17	-0.417874	0.0715118	-5.84343	5.11376e-09	1.12881e-07	4895.69	4993.7	3668.06	3732.93
WDR75	NM_001303096	1568.06	-0.487181	0.0833785	-5.843	5.12687e-09	1.12881e-07	1767.29	1752.65	1206.32	1306.18
VPS13C	NM_017684	2884.66	-0.426781	0.073088	-5.83927	5.24287e-09	1.15291e-07	3509.69	3413.24	2456.28	2697.36
MSTO2P	NR_024117	875.175	0.564062	0.096643	5.83655	5.32912e-09	1.17042e-07	737.691	717.769	1056.33	1098.09
ATL2	NM_001330462	2912.2	-0.408549	0.0700119	-5.83542	5.36546e-09	1.17694e-07	3277.75	3210.35	2349.01	2542.03
GTDC1	NM_001354360	2045.81	-0.448124	0.0768016	-5.83483	5.38465e-09	1.17968e-07	2297.93	2429.5	1665.4	1796.61
CRYBG1	NM_001371242	3988.28	-0.383112	0.0656771	-5.83327	5.4351e-09	1.18926e-07	4112.74	4311.73	3139.9	3315.77
FAF1	NM_007051	10419.2	-0.360358	0.0617986	-5.83116	5.50422e-09	1.20289e-07	11484	11307	8615.17	9141.33
NECTIN3	NM_001243288	971.836	-0.592647	0.101651	-5.83023	5.53497e-09	1.20812e-07	1219.68	1072.39	795.429	728.806
DNAJC10	NR_073367	2178.05	-0.402523	0.0690456	-5.82982	5.54887e-09	1.20965e-07	2378.26	2427.8	1789.03	1845.46
DEAF1	NM_001367390	3003.67	0.432374	0.0741861	5.82824	5.60154e-09	1.21963e-07	2661.12	2930.75	3837.15	3694.83
MET	NM_000245	2940.87	-0.44884	0.0770361	-5.82635	5.66514e-09	1.23196e-07	3096.72	3027.93	2256.29	2232.33
ZBTB41	NR_135153	1016.96	-0.514503	0.0883357	-5.8244	5.73169e-09	1.2449e-07	1157.45	1207.08	822.701	830.409
FAM239B	NR_146579	2558.08	0.471797	0.0810128	5.82374	5.75461e-09	1.24834e-07	2174.6	2409.04	3177.17	3167.28
TRIM37	NM_001320989	2983.32	-0.403346	0.0693107	-5.8194	5.90599e-09	1.27961e-07	3242.67	3278.55	2349.01	2582.08
IMMP2L	NM_001350959	4597.58	-0.457317	0.0786184	-5.81692	5.99404e-09	1.29709e-07	5512.31	4939.14	3882.6	3736.84
WDPCP	NM_015910	2078.31	-0.433992	0.0746198	-5.81605	6.02542e-09	1.30229e-07	2338.66	2414.16	1808.12	1706.73
VKORC1L1	NM_001284342	2262.98	-0.432691	0.0744531	-5.8116	6.188e-09	1.33579e-07	2484.61	2649.44	1828.12	1971.49
CREB1	NR_135473	2490.32	-0.405851	0.0698371	-5.81139	6.19572e-09	1.33582e-07	2700.72	2610.22	2075.39	1935.34
ARID1B	NM_001346813	10575.4	-0.333875	0.0574616	-5.8104	6.23227e-09	1.34207e-07	11798.5	10957.5	9187.88	8876.58
GIGYF2	NM_001103147	7477.42	-0.34729	0.0597764	-5.80982	6.25414e-09	1.34513e-07	8288.84	8630.28	6406.16	6889.46
MAP3K21	NM_032435	2257.48	-0.534925	0.0921031	-5.80789	6.32633e-09	1.35901e-07	2630.57	2591.47	1760.85	1844.48
MUC19	NM_173600	92.0829	1.62833	0.280445	5.80624	6.38902e-09	1.37081e-07	78.0685	115.934	349.08	242.284
UBE2E1	NM_182666	2575.54	-0.417945	0.0720012	-5.8047	6.44829e-09	1.38184e-07	2835.36	2704	2063.57	2086.77
ZNF280D	NM_017661	2718.88	-0.510322	0.0879588	-5.80183	6.55948e-09	1.40397e-07	3353.55	2923.93	2303.56	2110.21
PWWP2A	NM_001349735	1983.06	-0.428427	0.0738777	-5.79914	6.66556e-09	1.42495e-07	2378.26	2531.8	1826.3	1817.13
RAB3GAP2	NM_012414	7518.02	-0.326901	0.056374	-5.79879	6.6794e-09	1.42618e-07	8203.98	8040.38	6383.43	6570.97
ARHGAP30	NM_181720	102.661	1.76308	0.304054	5.79859	6.68766e-09	1.42622e-07	42.9942	68.1966	199.084	169.99
RNF138	NM_016271	1649.8	-0.470087	0.0810852	-5.79744	6.73338e-09	1.43423e-07	1854.41	1899.28	1375.41	1332.56
WDFY3	NM_014991	5337.12	-0.420542	0.0725619	-5.79563	6.80655e-09	1.44807e-07	6059.93	5691.01	4464.4	4320.08
ATF2	NM_001256091	3148.91	-0.395139	0.0681866	-5.79497	6.83323e-09	1.452e-07	3752.94	3520.65	2762.64	2774.54
TMEM161B	NM_001349407	2152.71	-0.43924	0.0758053	-5.79432	6.85998e-09	1.45593e-07	2681.48	2877.9	2001.75	2093.61
WHAMMP1	NR_036650	429.08	-0.743389	0.128322	-5.79316	6.90758e-09	1.46428e-07	508.011	502.95	292.718	311.647
FNBP1L	NM_017737	2245.06	-0.53612	0.0925978	-5.78977	7.04827e-09	1.49052e-07	2748.24	2538.62	1745.4	1905.05
SLC10A7	NM_001029998	2372.71	-0.415282	0.0717258	-5.78986	7.04465e-09	1.49052e-07	2724.48	2617.04	2057.21	1950.97
CTNNA1	NM_001290307	12444.8	-0.306615	0.0529661	-5.78889	7.08543e-09	1.49658e-07	14604.5	14174.7	11543.3	11731.2
SMC4	NM_001002800	3860.27	-0.425661	0.0735637	-5.78629	7.19571e-09	1.51806e-07	4532.5	4356.06	3237.17	3384.16
CENPU	NM_024629	975.986	-0.573793	0.0991732	-5.78576	7.21851e-09	1.52106e-07	1143.87	1007.6	702.704	748.345
ODR4	NM_001164245	2074.12	-0.434022	0.0750844	-5.78046	7.44988e-09	1.56794e-07	2276.43	2501.11	1778.12	1750.7
GPR180	NM_180989	1159.73	-0.531892	0.0920213	-5.7801	7.46561e-09	1.56938e-07	1311.32	1234.36	852.7	911.495
TBC1D15	NM_001146213	1602.29	-0.550441	0.0952472	-5.77908	7.51121e-09	1.57709e-07	1916.64	1638.42	1155.42	1279.81
LINC00623	NR_024584	4028.22	-0.378182	0.0654871	-5.77491	7.69957e-09	1.61471e-07	4546.08	4320.25	3425.34	3401.74
STAM	NM_001324284	1773.98	-0.437346	0.0757499	-5.77355	7.76206e-09	1.62589e-07	1985.66	1999.87	1443.59	1499.62
ACD	NM_022914	332.99	0.875204	0.151648	5.77128	7.86723e-09	1.64597e-07	225.154	228.459	435.44	395.665
TPD52	NR_105035	2371.24	-0.437576	0.0758339	-5.77019	7.91828e-09	1.65469e-07	2581.92	2395.41	1867.21	1813.22
POLR2A	NM_000937	2841.06	0.381444	0.0661311	5.768	8.02164e-09	1.6743e-07	2491.4	2574.42	3249.89	3344.1
WEE1	NM_003390	1130.23	-0.505841	0.0877105	-5.76717	8.06149e-09	1.68063e-07	1331.69	1207.08	877.244	916.38
SPIRE1	NM_001128626	3361.82	-0.37034	0.0642212	-5.76664	8.08681e-09	1.68393e-07	3610.39	3633.17	2844.45	2757.93
SRFBP1	NM_152546	1628.76	-0.451933	0.0783856	-5.76551	8.14135e-09	1.69329e-07	2013.94	1989.64	1419.04	1509.39
TMEM144	NM_018342	839.315	0.5835	0.101232	5.76397	8.21587e-09	1.70678e-07	698.091	748.458	1051.78	1110.79
PLK3	NM_004073	709.459	0.74791	0.129768	5.76345	8.24099e-09	1.70998e-07	451.44	651.277	881.79	950.574
OPLAH	NM_017570	331.619	0.82319	0.142957	5.75829	8.49728e-09	1.76109e-07	251.177	296.655	491.802	469.914
WDR63	NM_001288563	120.019	1.32645	0.230414	5.75681	8.572e-09	1.77449e-07	115.406	141.508	321.808	317.509
ATP11C	NM_001353812	2153.14	-0.538148	0.0935347	-5.75346	8.74351e-09	1.80788e-07	2456.33	2386.88	1669.95	1666.68
TRIAP1	NM_016399	228.881	0.93008	0.161687	5.75233	8.80193e-09	1.81783e-07	216.103	208	412.714	396.642
FBXL17	NM_001163315	4464.84	-0.452596	0.0787382	-5.74812	9.02422e-09	1.86156e-07	6070.11	5887.07	4344.4	4395.3
ZMYM4	NM_001350138	4713.02	-0.377553	0.0656909	-5.74741	9.06191e-09	1.86715e-07	5419.54	5145.43	4159.86	3977.17
LRAT	NM_001301645	333.128	0.791328	0.137711	5.74628	9.12277e-09	1.8775e-07	286.251	276.196	499.075	475.775
NEDD4	NM_006154	3460.46	-0.416683	0.0725342	-5.74464	9.21142e-09	1.89354e-07	3971.31	3991.21	2947.18	3017.8
INPP5F	NM_014937	1387.31	-0.515601	0.0897621	-5.74408	9.24201e-09	1.89762e-07	1459.54	1577.05	1023.6	1097.12
SENP7	NM_020654	1381.27	-0.535598	0.0932528	-5.7435	9.27374e-09	1.90192e-07	1502.54	1612.85	1097.24	1048.27
KMT2A	NM_005933	3092.38	-0.403073	0.0702247	-5.73975	9.48139e-09	1.94225e-07	3376.18	3321.17	2494.46	2572.31
IMMP1L	NM_001304274	1958.18	-0.43555	0.0758941	-5.73891	9.52857e-09	1.94966e-07	2260.59	2294.82	1743.58	1622.72
ITGB3BP	NM_001347148	1549.42	-0.478651	0.0834074	-5.73871	9.53982e-09	1.9497e-07	1939.27	1822.55	1359.05	1344.28
AZIN1	NM_001363014	4577.49	-0.392332	0.0683734	-5.73808	9.5755e-09	1.95473e-07	5171.75	5082.35	3829.88	3984.98
AUP1	NR_126510	538.843	0.698662	0.121786	5.73678	9.6496e-09	1.96758e-07	415.234	431.343	709.068	662.373
RAN	NM_001300796	1461.97	-0.477797	0.0833001	-5.73585	9.70218e-09	1.97602e-07	1734.48	1619.67	1158.14	1255.38
TTC21B	NM_024753	1113.1	-0.542493	0.0945922	-5.73507	9.74719e-09	1.9829e-07	1307.93	1149.11	838.155	854.832
MSTO1	NM_001350775	891	0.547255	0.0954634	5.73261	9.88961e-09	2.00956e-07	750.136	733.113	1059.06	1110.79
EFNB2	NM_004093	2478.42	-0.460497	0.080334	-5.73228	9.90897e-09	2.01118e-07	2675.83	2620.45	1919.03	1931.43
PM20D2	NM_001010853	750.534	-0.604274	0.10544	-5.73096	9.98631e-09	2.02455e-07	902.879	881.441	565.436	609.618
PKN2	NM_001320707	4449.68	-0.3857	0.0673329	-5.72826	1.01467e-08	2.05471e-07	5159.31	4637.37	3736.24	3772.99
SLC12A2	NM_001046	1573.31	-0.48866	0.0853412	-5.72595	1.02854e-08	2.08042e-07	2062.59	1882.23	1379.05	1438.07
WDHD1	NM_001008396	2152.4	-0.43273	0.0755951	-5.72431	1.03858e-08	2.09831e-07	2454.07	2487.47	1730.85	1930.46
CSTF3	NM_001326	5611.57	-0.351988	0.0615283	-5.72075	1.06055e-08	2.14024e-07	6501.18	6436.05	4919.84	5218.87
SCAF11	NM_004719	2915.4	-0.416164	0.072787	-5.71757	1.0806e-08	2.17823e-07	3109.16	3348.45	2309.02	2525.42
UBL3	NM_007106	1279.45	-0.50233	0.0878615	-5.7173	1.08232e-08	2.17921e-07	1327.16	1353.7	919.97	972.066
WASL	NM_003941	2115.58	-0.429495	0.0751277	-5.71687	1.08507e-08	2.18225e-07	2379.39	2286.29	1688.13	1780.01
GATD3A	NM_198155	2650.6	0.41478	0.0725719	5.71543	1.09426e-08	2.19824e-07	2386.18	2490.88	3381.71	3112.57
ZEB1	NM_001323643	1827.34	-0.517387	0.0905445	-5.71418	1.10236e-08	2.212e-07	2402.02	2126.03	1591.77	1577.78
EFR3A	NM_015137	2883.15	-0.381798	0.0668485	-5.7114	1.12054e-08	2.24374e-07	3241.54	3235.93	2425.38	2546.91
NR3C1	NM_001018075	5274.28	-0.345004	0.0604066	-5.71137	1.12073e-08	2.24374e-07	5774.81	5851.27	4645.3	4505.7
SMAP1	NM_001281439	2472.46	-0.406282	0.0711534	-5.70995	1.13011e-08	2.25995e-07	2734.66	2657.96	1967.21	2105.33
PIK3R1	NM_181523	4418.94	-0.462714	0.081048	-5.70914	1.1355e-08	2.26818e-07	5895.87	5438.68	4036.23	4194.05
LOC389906	NR_034031	2426.45	0.520404	0.091181	5.70738	1.1473e-08	2.28915e-07	1960.76	2318.68	3016.27	3105.73
PSMD1	NR_034059	4632.64	-0.37292	0.0653448	-5.70695	1.15016e-08	2.29228e-07	5257.74	4908.45	3890.78	3967.4
TMX3	NM_001350515	1459.15	-0.482622	0.0845792	-5.70616	1.15557e-08	2.30045e-07	1615.68	1699.8	1179.96	1189.93
SPIDR	NM_001080394	9175.11	-0.319189	0.0559663	-5.70324	1.17552e-08	2.33754e-07	10115	9934.54	7904.29	8169.27
KBTBD2	NM_015483	1083.33	-0.510972	0.0895974	-5.70298	1.17734e-08	2.33852e-07	1203.84	1283.8	851.79	890.98
CTDSPL	NM_005808	3791.66	-0.409621	0.0718306	-5.70259	1.17997e-08	2.34112e-07	3821.96	4263.99	3016.27	3061.77
SMARCAD1	NM_001128430	2610.86	-0.445235	0.0780961	-5.70112	1.19024e-08	2.35884e-07	3017.52	2807.99	2118.11	2165.9
ERCC1	NM_001369412	1656.25	0.481489	0.0845084	5.69753	1.21554e-08	2.40629e-07	1277.38	1498.62	1898.12	1960.74
PLSCR4	NM_001128306	620.193	-0.646644	0.113562	-5.69422	1.23941e-08	2.45078e-07	790.868	755.277	473.621	515.83
FKBP5	NM_001145775	16981.8	-0.428882	0.0753674	-5.69055	1.26631e-08	2.50118e-07	20719.8	17818.1	14608.6	14030
COG5	NM_181733	3997.42	-0.429306	0.0756121	-5.67773	1.36491e-08	2.69291e-07	4331.1	3926.42	3080.81	3058.83
NOTCH2NLR	NR_157049	8149.32	-0.370002	0.0652073	-5.67424	1.39306e-08	2.74538e-07	8633.92	8630.28	6559.79	6799.58
KCNQ5-IT1	NR_120503	427.71	-0.801584	0.14128	-5.67372	1.3973e-08	2.75068e-07	410.708	472.261	246.356	257.915
CITED4	NM_133467	589.017	0.679866	0.119864	5.67198	1.41156e-08	2.77564e-07	463.885	506.36	759.975	789.377
ZFYVE9	NM_007324	3341.68	-0.363659	0.0641535	-5.66858	1.43987e-08	2.82817e-07	3626.23	3622.94	2827.18	2806.78
LOC399975	NR_145484	707.318	-0.613547	0.108248	-5.66797	1.44497e-08	2.83503e-07	857.622	797.9	533.619	551
NAA50	NM_001308445	2022.52	-0.446636	0.0788376	-5.66527	1.46792e-08	2.87685e-07	2349.97	2236.85	1599.95	1770.24
ARFGAP1	NM_001281483	1275.1	0.490713	0.0866494	5.6632	1.48573e-08	2.90531e-07	1054.49	1181.51	1537.22	1593.41
NKTR	NM_001349126	1982.56	-0.426928	0.0753849	-5.66332	1.48473e-08	2.90531e-07	2260.59	2185.7	1695.4	1613.92
SEPTIN9	NM_001293695	14228.5	0.337181	0.0595472	5.66242	1.49252e-08	2.91537e-07	11575.6	12370.9	15478.6	14757.8
HIVEP1	NM_002114	1411.62	-0.615402	0.108687	-5.66214	1.49498e-08	2.91694e-07	1664.33	1515.67	1080.87	997.467
PRR5L	NM_001160167	1207.69	-0.515198	0.0909951	-5.66182	1.49776e-08	2.91915e-07	1233.26	1142.29	851.79	813.8
KATNAL1	NM_032116	1870.26	-0.482795	0.0852973	-5.66014	1.51248e-08	2.94458e-07	2151.98	2071.47	1505.41	1519.16
MRE11	NM_005590	1604.64	-0.512419	0.0905852	-5.65677	1.54251e-08	2.99897e-07	1775.21	1686.16	1209.05	1220.21
SMC5	NM_015110	4044.12	-0.367491	0.0649665	-5.65662	1.54381e-08	2.99897e-07	4744.08	4366.29	3478.98	3592.25
PPP6R3	NM_001352375	7075.09	-0.32732	0.0578967	-5.65352	1.57194e-08	3.05025e-07	7904.15	7527.2	6087.07	6219.27
CCDC88A	NM_001135597	2618.04	-0.449484	0.0795189	-5.65254	1.58095e-08	3.05431e-07	3031.09	3123.4	2186.29	2319.28
EXO1	NM_001319224	2371.53	-0.452333	0.0800222	-5.6526	1.58039e-08	3.05431e-07	2736.92	2732.98	1938.12	2060.39
HAUS6	NM_001270890	2238.21	-0.439013	0.0776623	-5.65285	1.57808e-08	3.05431e-07	2525.35	2438.03	1797.21	1866.95
SPIN1	NM_006717	3101.11	-0.380027	0.067225	-5.65306	1.57617e-08	3.05431e-07	3497.24	3263.21	2595.37	2606.51
LUZP6	NM_001128619	1760.27	-0.437872	0.077476	-5.65171	1.58857e-08	3.06233e-07	1952.84	1812.32	1357.23	1428.3
MTPN	NM_145808	1760.27	-0.437872	0.077476	-5.65171	1.58857e-08	3.06233e-07	1952.84	1812.32	1357.23	1428.3
CEP192	NM_032142	5049.04	-0.357671	0.0633044	-5.65001	1.6044e-08	3.08598e-07	5666.19	5450.61	4180.77	4500.81
LARP1B	NR_146772	4006.52	-0.400235	0.0708364	-5.65013	1.60325e-08	3.08598e-07	4518.92	4408.91	3244.44	3523.86
SBF2	NM_030962	6291.03	-0.341663	0.0604732	-5.64983	1.60608e-08	3.08598e-07	7328.26	6884.45	5648.91	5574.48
SMS	NM_001258423	2066.95	-0.446468	0.0790281	-5.64949	1.60926e-08	3.08872e-07	2155.37	2255.6	1654.49	1578.75
SEC24B	NM_006323	4653.94	-0.353789	0.0626814	-5.64425	1.65905e-08	3.18084e-07	4946.6	5160.78	3878.96	4026.02
PHPT1	NM_001287343	316.85	0.8466	0.150001	5.64395	1.66189e-08	3.18283e-07	239.863	300.065	479.075	482.614
RTEL1-TNFRSF6B	NR_037882	3111.12	0.382622	0.0678461	5.63956	1.70488e-08	3.26163e-07	2705.24	2828.45	3697.15	3509.21
PLPP4	NR_134516	237.831	0.998717	0.177114	5.63885	1.71189e-08	3.27149e-07	200.263	216.524	421.804	408.366
LRP6	NM_002336	2938.7	-0.437419	0.077644	-5.63365	1.76438e-08	3.36816e-07	3373.92	3125.11	2450.83	2353.48
ATAD1	NM_001321969	3180.91	-0.377343	0.0669853	-5.63323	1.76869e-08	3.37273e-07	3586.63	3863.34	2803.55	2924.99
SLC39A8	NM_001135147	1202.91	-0.554824	0.0985317	-5.63092	1.79256e-08	3.41456e-07	1344.14	1374.16	877.244	973.043
RAB27A	NM_183235	1177.71	-0.506131	0.0899168	-5.62888	1.81385e-08	3.45139e-07	1315.85	1294.03	899.062	939.827
ANKIB1	NM_019004	2534.53	-0.416939	0.0740943	-5.62714	1.83219e-08	3.47506e-07	2782.18	2804.59	2083.57	2100.45
DNAJB14	NM_001278310	1907.4	-0.478078	0.0849571	-5.62729	1.83063e-08	3.47506e-07	2127.08	2291.41	1527.22	1641.28
TJP1	NM_001301025	3605.67	-0.360394	0.0640441	-5.62729	1.83067e-08	3.47506e-07	3656.77	3590.55	2785.36	2862.47
ATL3	NM_001290048	2969.37	-0.365697	0.0650056	-5.62562	1.84847e-08	3.49842e-07	3283.4	3203.54	2542.64	2494.16
SETD2	NR_146158	5034.24	-0.342745	0.0609245	-5.62573	1.84727e-08	3.49842e-07	5523.63	5297.17	4393.49	4143.25
GATD3B	NM_001363761	2613.31	0.41106	0.073107	5.62272	1.87978e-08	3.55386e-07	2355.63	2458.49	3338.98	3054.93
PIBF1	NM_001349655	4692.45	-0.379312	0.0674818	-5.62095	1.89914e-08	3.58662e-07	5329.02	5082.35	3944.42	4065.09
PDLIM5	NM_001256426	6095.82	-0.462802	0.0823816	-5.61778	1.93421e-08	3.64897e-07	6031.64	6159.86	4223.5	4621.96
SCAF4	NM_020706	2546.8	-0.382958	0.0681783	-5.61701	1.94293e-08	3.6615e-07	2795.76	2823.34	2130.84	2177.62
TP53BP2	NM_001031685	2876.66	-0.396379	0.0705713	-5.61671	1.94623e-08	3.66381e-07	3168	3010.88	2435.38	2262.62
MTX2	NM_001319097	2066.54	-0.429359	0.0764961	-5.61283	1.99048e-08	3.74311e-07	2302.45	2400.52	1745.4	1743.86
TMCC1	NM_001349270	5044.66	-0.347622	0.0619355	-5.61264	1.99264e-08	3.74319e-07	5437.64	5165.89	4232.59	4106.13
PPIG	NM_004792	2049.31	-0.423988	0.0755443	-5.61245	1.99486e-08	3.74339e-07	2389.57	2305.04	1792.67	1708.69
CWF19L2	NM_152434	1837.99	-0.421527	0.0751495	-5.60917	2.03297e-08	3.81084e-07	2052.41	2083.41	1567.22	1519.16
CBFB	NM_001368708	2819.02	-0.375726	0.0669929	-5.60845	2.04148e-08	3.82273e-07	3097.85	3203.54	2391.74	2461.92
ATXN2	NM_001310121	5913.57	-0.367898	0.0656128	-5.60711	2.05735e-08	3.84837e-07	6177.59	6473.56	4809.84	4989.29
ADGRL2	NM_001366003	2025.59	-0.509315	0.090857	-5.60568	2.07441e-08	3.87619e-07	2825.17	2760.26	2023.57	1901.15
FTO	NM_001080432	5704.03	-0.386039	0.0689063	-5.60238	2.11432e-08	3.94658e-07	6698.05	6297.96	4848.93	5102.62
FBXO38	NM_001271723	2876.64	-0.385107	0.0687857	-5.59865	2.1603e-08	4.02815e-07	3368.26	3467.8	2536.28	2696.39
SPACA6	NM_001316994	2042.24	0.488688	0.0872935	5.59822	2.16562e-08	4.0338e-07	1763.9	1681.05	2449.92	2388.65
PSPC1	NR_149053	5445.84	-0.31771	0.0568467	-5.58889	2.28531e-08	4.25226e-07	5938.86	5965.5	4788.94	4761.66
SUPT3H	NR_146632	1927.83	-0.471537	0.0843806	-5.58821	2.29423e-08	4.26437e-07	2364.68	2071.47	1627.22	1579.73
TMEM131L	NM_015196	2642.27	-0.481979	0.0862616	-5.58741	2.30485e-08	4.27961e-07	2839.88	2942.68	2098.11	2039.87
APP	NM_001136131	10128	-0.375807	0.0672695	-5.58659	2.31574e-08	4.2953e-07	11167.2	11354.7	8345.18	9011.4
MIR200CHG	NR_135032	322.96	0.903389	0.161746	5.58522	2.33403e-08	4.32469e-07	202.526	233.573	395.442	415.204
ATM	NM_000051	3450.26	-0.359586	0.0643898	-5.58451	2.34355e-08	4.33777e-07	3915.87	3974.16	3123.53	3023.66
BTBD7	NM_001289133	2543.9	-0.382907	0.0685694	-5.58422	2.3475e-08	4.34053e-07	2800.28	2898.36	2137.2	2230.38
ARFGEF1	NM_006421	3280.8	-0.370198	0.0662979	-5.58385	2.35246e-08	4.34516e-07	3631.88	3662.16	2834.45	2807.76
TTC13	NM_024525	3178.83	-0.361797	0.0648133	-5.58213	2.37585e-08	4.38378e-07	3559.47	3616.12	2769.91	2812.64
LINC00869	NR_111950	5876.83	-0.38327	0.0686876	-5.57991	2.40645e-08	4.43561e-07	6887	6500.84	5123.47	5146.58
TMEM134	NR_073411	879.094	0.661142	0.118492	5.57962	2.41048e-08	4.43839e-07	785.211	646.163	1136.33	1139.13
ZNF561-AS1	NR_122038	305.507	0.873768	0.156707	5.57581	2.46383e-08	4.5319e-07	230.811	264.262	455.44	446.467
FAM49B	NM_001353245	10239.1	-0.309206	0.055483	-5.573	2.50393e-08	4.59914e-07	11032.5	11194.5	8735.17	9202.88
MEMO1	NM_001301852	4313.05	-0.355663	0.0638203	-5.57288	2.50559e-08	4.59914e-07	4721.45	4812.97	3581.7	3868.73
PTGER4	NM_000958	444.839	0.71246	0.127876	5.57149	2.5257e-08	4.63124e-07	350.743	301.77	549.073	527.554
BTG1	NM_001731	1150.03	0.642908	0.115416	5.57033	2.5426e-08	4.65739e-07	1004.71	855.867	1590.86	1323.77
CHPT1	NM_020244	555.992	-0.677954	0.121746	-5.56861	2.56778e-08	4.69865e-07	741.085	699.015	462.712	438.651
SIK2	NM_015191	2271.23	-0.404636	0.072675	-5.56774	2.58069e-08	4.71738e-07	2523.08	2565.9	1849.03	1994.93
SS18	NM_001308201	3820.41	-0.412726	0.0741336	-5.56733	2.58672e-08	4.72351e-07	4356	4328.78	3103.54	3422.26
DDX46	NM_001300860	3600.56	-0.361765	0.0650045	-5.56523	2.61812e-08	4.7759e-07	4188.54	4400.39	3256.26	3423.24
NDUFS8	NM_002496	759.913	0.587228	0.105524	5.56489	2.62316e-08	4.78015e-07	551.005	623.999	845.427	911.495
ZNF639	NM_001303425	991.508	-0.501981	0.0902229	-5.56379	2.63983e-08	4.80558e-07	1138.22	1142.29	773.611	837.247
SKP2	NM_005983	1530.62	-0.444101	0.0798244	-5.56348	2.64451e-08	4.80914e-07	1518.38	1561.7	1132.69	1129.36
GOLPH3	NM_022130	2454.61	-0.417012	0.0749591	-5.5632	2.6487e-08	4.81181e-07	2493.67	2330.62	1869.94	1747.77
TAX1BP1	NM_001206901	1996.54	-0.484592	0.0871579	-5.55993	2.69876e-08	4.89771e-07	2139.53	2194.23	1480.86	1615.88
SHTN1	NM_001127211	2527.04	-0.444952	0.0800656	-5.55735	2.73903e-08	4.96569e-07	2907.77	2688.65	2074.48	2041.83
FOS	NM_005252	1011.88	0.661747	0.119116	5.55548	2.7685e-08	5.01397e-07	853.096	932.588	1429.04	1390.2
GPATCH2	NM_018040	7793.13	-0.398107	0.0716821	-5.55378	2.7955e-08	5.05767e-07	8416.69	8787.13	6357.07	6695.05
CLASP1	NM_001142273	10307.6	-0.336832	0.060662	-5.55259	2.81465e-08	5.08192e-07	11494.2	10804	9054.25	8607.92
LINC00641	NR_038971	2417.71	-0.406998	0.0732969	-5.55273	2.81234e-08	5.08192e-07	2817.25	2715.93	2099.93	2076.02
MPP5	NM_001256550	2212.85	-0.409446	0.0737512	-5.55172	2.82874e-08	5.10213e-07	2407.68	2259.01	1754.49	1764.37
POLQ	NM_199420	3747.53	-0.366401	0.0660083	-5.55084	2.84308e-08	5.12276e-07	4058.43	4093.5	3108.08	3215.15
CBWD2	NM_172003	3786.75	-0.366637	0.0660882	-5.54768	2.89479e-08	5.21062e-07	4225.88	4376.52	3267.17	3401.74
RIN1	NM_001363559	1502.29	0.544083	0.098079	5.5474	2.89955e-08	5.21387e-07	1164.24	1343.47	1724.49	1920.69
NOTCH2NLB	NM_001364008	11650.5	-0.356822	0.0643569	-5.54442	2.94933e-08	5.29799e-07	12111.9	12399.8	9428.78	9709.92
WFS1	NM_001145853	300.893	0.809036	0.145929	5.54405	2.95559e-08	5.30385e-07	288.514	279.606	526.347	469.914
SFMBT1	NM_016329	1585.82	-0.462666	0.0834789	-5.54231	2.98513e-08	5.35141e-07	2149.71	2100.46	1586.31	1498.64
JMJD7	NM_001114632	941.923	0.568453	0.102593	5.54086	3.00993e-08	5.39041e-07	701.485	806.425	1111.78	1113.72
SMC6	NM_024624	2883.61	-0.389251	0.0702619	-5.54	3.02469e-08	5.41134e-07	3231.36	3588.85	2566.28	2631.91
SIPA1L1	NM_001354286	9550.2	-0.396592	0.0715948	-5.53939	3.03519e-08	5.42463e-07	10466.8	9383.85	7600.66	7488.33
RPS6KA3	NM_004586	1498.92	-0.463469	0.0836705	-5.53921	3.03835e-08	5.42478e-07	1718.64	1696.39	1244.5	1232.91
PRPF4B	NM_003913	2290.56	-0.423087	0.0763998	-5.5378	3.06298e-08	5.45772e-07	2598.89	2681.83	1945.39	1991.03
ZNF704	NM_001033723	408.534	-0.725619	0.131028	-5.53791	3.06101e-08	5.45772e-07	539.691	547.278	335.444	321.417
ABCA7	NM_019112	951.748	0.663871	0.119895	5.53712	3.07479e-08	5.47325e-07	610.971	743.343	1086.33	1047.29
EPC2	NM_015630	3625.28	-0.403095	0.0728199	-5.53551	3.10328e-08	5.5184e-07	4455.56	4108.84	3296.26	3186.81
RFC3	NM_181558	3795.98	-0.410342	0.0741446	-5.53434	3.12397e-08	5.5496e-07	4180.62	4345.83	3089.9	3323.59
DTX2P1-UPK3BP1-PMS2P11	NR_023383	3202.19	0.369696	0.0668086	5.53367	3.13603e-08	5.56542e-07	2649.8	2787.54	3568.97	3447.66
HIST1H2AG	NM_021064	2461.64	0.42498	0.0768049	5.53324	3.14375e-08	5.57354e-07	2563.81	2380.06	3412.62	3233.71
RAVER2	NM_001366165	1151.32	-0.502458	0.0908585	-5.53012	3.20014e-08	5.66781e-07	1362.24	1288.92	952.696	921.265
RAP1GAP2	NM_001330058	1107.29	0.492623	0.0891245	5.52736	3.25091e-08	5.75196e-07	1030.73	1087.74	1465.41	1510.37
CAMK2D	NM_172127	3538.12	-0.465926	0.0842999	-5.52701	3.25739e-08	5.75767e-07	4102.56	3895.73	2939	2854.65
AIDA	NM_022831	2267.15	-0.446157	0.0807276	-5.5267	3.2631e-08	5.76199e-07	2340.92	2369.83	1719.94	1737.02
TENM3	NM_001080477	3034.95	-0.421177	0.0762114	-5.52642	3.26823e-08	5.76528e-07	3570.79	3234.22	2571.73	2517.6
NCAPG2	NM_017760	2333.88	-0.427452	0.0773596	-5.52552	3.28511e-08	5.78927e-07	2693.93	2518.16	1824.49	2057.46
CDK1	NM_001320918	2247.65	-0.423585	0.076675	-5.52442	3.3057e-08	5.81974e-07	2567.21	2487.47	1852.67	1918.73
CAPRIN1	NM_005898	4271.42	-0.343967	0.0622855	-5.52242	3.34356e-08	5.88053e-07	4728.24	4679.99	3631.7	3782.76
ABI2	NM_001282925	2395.22	-0.509553	0.0922846	-5.52153	3.36052e-08	5.90448e-07	2835.36	2594.88	1986.3	1831.78
MED13	NM_005121	5016.13	-0.333663	0.0604479	-5.51985	3.3929e-08	5.95545e-07	5548.52	5617.69	4449.86	4408.98
PURA	NM_005859	804.9	-0.550043	0.0996594	-5.51923	3.40496e-08	5.97068e-07	984.342	1103.08	694.523	726.852
SUZ12	NM_015355	3716.42	-0.366933	0.0665129	-5.51671	3.45403e-08	6.05073e-07	4296.03	4103.73	3258.08	3260.09
FOCAD	NM_017794	3681.34	-0.347921	0.0630735	-5.51612	3.4657e-08	6.06514e-07	4155.73	3987.8	3292.62	3109.64
PLEKHA3	NM_019091	752.379	-0.576333	0.104507	-5.51477	3.49229e-08	6.10562e-07	871.199	837.113	534.528	613.525
USP34	NM_014709	9042.15	-0.345864	0.0627219	-5.51425	3.50275e-08	6.11785e-07	10335.6	9854.41	7970.65	7921.12
CCSER2	NM_001284240	3402.58	-0.355623	0.0644961	-5.51386	3.51044e-08	6.12523e-07	3996.2	3747.4	3021.72	3037.34
HSF2	NM_001135564	728.155	-0.62064	0.112566	-5.51355	3.51668e-08	6.13006e-07	905.142	803.015	548.164	566.632
PDK1	NR_103731	1986.45	-0.534363	0.0969248	-5.51317	3.52432e-08	6.13732e-07	2151.98	2436.32	1474.5	1689.15
FBXW11	NM_012300	5338.96	-0.310557	0.0563563	-5.5106	3.57613e-08	6.21529e-07	6197.96	6141.1	4948.02	5002.97
TMTC1	NM_175861	7805.56	-0.436535	0.079215	-5.51076	3.57294e-08	6.21529e-07	10118.4	10014.7	7305.22	7572.35
ZNF100	NM_173531	1285.81	-0.526335	0.0955166	-5.5104	3.58011e-08	6.21608e-07	1263.8	1195.15	846.336	863.625
NEDD1	NM_152905	1218.29	-0.482399	0.087555	-5.50967	3.59507e-08	6.22369e-07	1448.23	1309.37	1011.79	967.182
SNHG8	NR_034010	2209.64	0.428891	0.0778408	5.50984	3.59151e-08	6.22369e-07	2043.36	2061.24	2866.27	2657.31
XIST	NR_001564	2138.47	-0.477116	0.0865946	-5.50977	3.59308e-08	6.22369e-07	2578.52	2180.59	1692.67	1736.04
INPP5A	NM_005539	3747.72	0.367388	0.0666881	5.50905	3.60774e-08	6.23951e-07	3276.61	3270.03	4257.13	4188.19
MIR4435-2HG	NR_136162	11364	-0.300528	0.0545771	-5.50649	3.66066e-08	6.32485e-07	11812.1	12053.7	9654.23	9720.66
SFXN5	NM_001330402	3039.52	0.351653	0.0639026	5.50295	3.73485e-08	6.44672e-07	3083.14	3174.55	4018.96	3960.56
FBXL18	NM_001363441	2041.51	0.395951	0.0719649	5.50201	3.75484e-08	6.47489e-07	1689.22	1764.59	2285.38	2252.85
SH3YL1	NM_001282682	1608.1	-0.419096	0.0761784	-5.5015	3.76565e-08	6.4872e-07	1830.65	1768	1337.23	1356.99
USP15	NM_001351160	5339.66	-0.387914	0.070521	-5.50069	3.78303e-08	6.5108e-07	5899.26	6204.19	4340.77	4906.25
KNTC1	NM_014708	2674.57	-0.401723	0.0730812	-5.49694	3.86441e-08	6.63791e-07	3237.01	2869.37	2321.74	2310.49
LMNA	NM_001282625	4099.3	0.426405	0.0775702	5.49702	3.86261e-08	6.63791e-07	3821.96	3703.08	5293.46	4822.23
RPP25L	NM_148178	461.281	0.720908	0.131178	5.49563	3.8932e-08	6.68087e-07	348.48	417.704	607.253	646.742
GIT1	NM_014030	883.985	0.642995	0.117115	5.49028	4.01299e-08	6.87974e-07	560.057	649.573	909.061	971.09
ACSL4	NM_022977	4353	-0.3923	0.0714623	-5.4896	4.02838e-08	6.89943e-07	4883.24	4787.4	3429.89	3942
OPN3	NM_014322	2703.61	-0.493952	0.0900408	-5.48587	4.11451e-08	7.04011e-07	3172.52	2971.67	2166.29	2200.09
WDR76	NM_024908	1196.34	-0.526539	0.0959853	-5.48562	4.12014e-08	7.04293e-07	1418.81	1302.55	895.425	998.444
EXOC7	NM_001145298	1333.52	0.490578	0.0894562	5.484	4.15805e-08	7.10085e-07	1086.17	1104.78	1556.31	1520.14
PARPBP	NM_001319994	2221.78	-0.399106	0.0728421	-5.47906	4.27598e-08	7.29519e-07	2629.44	2470.42	1952.66	1919.71
PUM3	NM_014878	1985.31	-0.462877	0.0844897	-5.4785	4.28947e-08	7.31115e-07	2208.55	2306.75	1578.13	1695.99
USP47	NM_001282659	3461.64	-0.374767	0.0684113	-5.47815	4.29807e-08	7.31874e-07	3824.22	3774.68	2883.54	2978.72
PHF10	NM_018288	558.867	-0.647955	0.118287	-5.47783	4.30579e-08	7.32482e-07	682.251	651.277	426.35	425.951
CCDC6	NM_005436	2792.93	-0.386171	0.0705112	-5.47674	4.33236e-08	7.36292e-07	2979.05	3082.49	2326.29	2308.54
COL4A5	NM_000495	6953.29	-0.317858	0.0580543	-5.47519	4.37045e-08	7.41556e-07	7478.74	7169.17	5789.81	5968.19
PLOD2	NM_000935	3438.62	-0.492298	0.0899152	-5.47514	4.37173e-08	7.41556e-07	3647.72	3890.62	2468.1	2888.84
ATXN10	NM_001167621	6454.77	-0.333469	0.0609495	-5.47124	4.46909e-08	7.57343e-07	7301.1	6947.53	5517.09	5798.21
SLC25A11	NM_001165417	479.13	0.724294	0.132421	5.46963	4.50976e-08	7.63504e-07	390.342	385.311	635.434	646.742
SCAF8	NM_014892	3823.97	-0.355135	0.0649357	-5.46903	4.52513e-08	7.6537e-07	4388.81	4188.98	3400.8	3309.91
COQ8A	NM_020247	1505.69	0.562581	0.10288	5.46833	4.54286e-08	7.67635e-07	1237.78	1307.67	1787.21	1968.56
LPP	NM_001167672	10300.2	-0.337973	0.0618138	-5.4676	4.56173e-08	7.70086e-07	10891.1	10307.9	8437	8341.21
PTPN4	NM_002830	4279.62	-0.389204	0.0712012	-5.46626	4.59632e-08	7.75184e-07	5137.81	5015.86	3814.42	3941.02
SH3GL1	NM_001199944	1685.05	0.449884	0.0823053	5.46603	4.60215e-08	7.75427e-07	1343	1473.05	1928.12	1907.99
UACA	NM_018003	1511.13	-0.458825	0.0839595	-5.46484	4.63326e-08	7.79924e-07	1630.39	1529.31	1097.24	1206.53
AMDHD2	NM_015944	776.999	0.578717	0.105916	5.46395	4.6565e-08	7.83091e-07	620.022	610.36	863.608	975.974
RHBDF2	NM_024599	2267.63	0.496285	0.090837	5.46347	4.66929e-08	7.84495e-07	1744.66	2100.46	2718.09	2687.59
POLD3	NM_001363597	1534.98	-0.441862	0.0808953	-5.46215	4.70409e-08	7.8959e-07	1744.66	1686.16	1259.96	1268.08
ZRANB1	NM_017580	1218.64	-0.466722	0.0855286	-5.45691	4.84491e-08	8.12455e-07	1405.23	1336.65	961.787	1025.8
SLF2	NM_018121	1981.84	-0.435094	0.0797475	-5.45589	4.87271e-08	8.1634e-07	2253.8	2323.8	1709.94	1673.52
TOLLIP-AS1	NR_029409	338.966	0.795217	0.145761	5.45562	4.88036e-08	8.16847e-07	302.091	236.983	473.621	471.867
MCUB	NM_017918	1259.93	-0.513561	0.0941428	-5.45512	4.8939e-08	8.18024e-07	1327.16	1408.26	929.061	984.767
MSH2	NM_000251	1792.67	-0.43614	0.079952	-5.45502	4.89665e-08	8.18024e-07	2035.44	2042.49	1456.32	1558.24
XPO1	NM_003400	5431.53	-0.331605	0.0607918	-5.45478	4.90349e-08	8.18391e-07	5979.59	5697.83	4575.31	4710.86
HNRNPC	NM_031314	12119	-0.373435	0.0684653	-5.45437	4.91472e-08	8.19491e-07	13786.4	13078.4	10160.6	10583.3
SUV39H2	NR_034181	749.629	-0.552297	0.101287	-5.45278	4.95895e-08	8.26086e-07	873.462	871.212	568.163	622.318
CDV3	NM_017548	1790.28	-0.420102	0.0771064	-5.44834	5.08412e-08	8.45343e-07	2029.78	1953.83	1435.41	1545.54
TMLHE	NM_018196	1018.11	-0.502416	0.0922122	-5.44847	5.08044e-08	8.45343e-07	1215.15	1104.78	805.428	837.247
NT5C3A	NM_001002009	1874.97	-0.410513	0.0753694	-5.44668	5.132e-08	8.52318e-07	2092.01	2146.49	1562.68	1624.67
S100A6	NM_014624	1771.72	0.613807	0.112697	5.44655	5.13572e-08	8.52318e-07	1554.58	1626.49	2606.28	2257.73
GLCE	NM_001324093	1369.57	-0.442206	0.0812333	-5.44366	5.21975e-08	8.65449e-07	1599.84	1496.92	1146.33	1137.17
FBXO5	NM_001142522	1437.83	-0.458535	0.0842756	-5.4409	5.30136e-08	8.78155e-07	1698.27	1703.21	1184.51	1291.53
CEL	NM_001807	327.875	0.792478	0.145721	5.43832	5.37867e-08	8.90126e-07	351.874	306.885	593.617	552.954
ERP44	NM_015051	2417.33	-0.407577	0.0750157	-5.43322	5.53464e-08	9.15081e-07	2666.77	2773.9	1988.12	2111.19
PTDSS1	NM_014754	2713.5	-0.475612	0.0875644	-5.43156	5.58631e-08	9.2276e-07	2897.59	3287.08	2039.93	2402.32
SLC25A36	NM_001104647	1647.27	-0.469554	0.0864966	-5.42858	5.68036e-08	9.37418e-07	1870.25	1829.37	1379.96	1292.51
INTS1	NM_001080453	1514.13	0.469233	0.0864432	5.42822	5.6918e-08	9.3843e-07	1212.89	1357.11	1702.67	1844.48
LOC102723360	NM_001322975	2955.1	-0.40888	0.0753506	-5.42637	5.75101e-08	9.47307e-07	3490.45	3077.37	2490.83	2465.82
CERT1	NM_031361	1796.7	-0.458492	0.0845172	-5.42484	5.80068e-08	9.54599e-07	2309.24	2291.41	1649.95	1698.92
DNAJC6	NM_001256865	996.447	-0.527913	0.0973216	-5.42442	5.81442e-08	9.55969e-07	1216.28	1145.7	834.518	805.985
EFNA5	NM_001962	6136.72	-0.364991	0.0673043	-5.423	5.86061e-08	9.62667e-07	7679	7104.38	5816.17	5670.22
DIAPH1	NM_005219	5970.65	-0.370204	0.0683028	-5.42004	5.9585e-08	9.77837e-07	6679.95	7302.15	5136.2	5674.13
PIAS2	NM_001324046	2085.33	-0.41479	0.0765369	-5.41947	5.97759e-08	9.80058e-07	2524.21	2364.72	1816.3	1856.21
C6orf62	NM_030939	1975.79	-0.398804	0.0736021	-5.41838	6.01413e-08	9.85135e-07	2174.6	2228.32	1604.49	1734.09
PTP4A2	NM_001195100	1843.69	-0.40306	0.0743922	-5.41804	6.02563e-08	9.86103e-07	2112.38	2025.44	1511.77	1621.74
ALS2CL	NM_147129	3178.61	0.463772	0.0856658	5.41374	6.1723e-08	1.00917e-06	2615.86	2976.78	3765.33	3934.18
P2RY11	NM_002566	2126.5	0.493822	0.0912199	5.41353	6.17931e-08	1.00938e-06	1674.51	1947.01	2490.83	2594.78
GPX1	NM_001329455	2089.38	0.55895	0.103288	5.41155	6.24832e-08	1.01971e-06	1910.98	1681.05	2614.46	2687.59
NAA25	NM_024953	5181.65	-0.339642	0.0627721	-5.41072	6.27728e-08	1.02349e-06	5537.21	5795.01	4372.59	4577.99
MIR99AHG	NR_136541	1478.3	-0.59641	0.11026	-5.40913	6.33302e-08	1.03163e-06	1675.64	1421.9	1073.6	979.882
HIST2H4A	NM_003548	8084.46	0.480259	0.0888033	5.40812	6.36888e-08	1.03556e-06	8119.12	7341.36	11624.2	9952.2
HIST2H4B	NM_001034077	8084.46	0.480259	0.0888033	5.40812	6.36888e-08	1.03556e-06	8119.12	7341.36	11624.2	9952.2
DCBLD2	NM_080927	4690.75	-0.450072	0.0832674	-5.40514	6.4757e-08	1.05196e-06	5049.56	4830.02	3505.34	3730
CDC5L	NM_001253	1956.44	-0.419158	0.077605	-5.40117	6.62064e-08	1.07437e-06	2182.52	2197.64	1609.95	1665.7
RALGAPA1	NM_001283044	4303.02	-0.372821	0.0690277	-5.40103	6.6258e-08	1.07437e-06	4800.65	4691.93	3558.98	3774.94
ZNF407	NM_017757	3488.59	-0.48393	0.0896408	-5.39854	6.71836e-08	1.08837e-06	3712.21	4194.09	2569.01	3079.35
NIN	NM_020921	2035.9	-0.389469	0.0721681	-5.3967	6.78791e-08	1.09863e-06	2196.1	2301.64	1671.76	1758.51
ERC1	NM_178039	9781.94	-0.343681	0.0636943	-5.39579	6.8223e-08	1.10319e-06	10595.8	9931.13	8207.91	7974.85
ADARB2	NM_018702	8439.44	0.322076	0.059705	5.39446	6.87289e-08	1.11035e-06	7733.31	8023.33	9520.6	10171
UBR3	NM_172070	5678.92	-0.3346	0.0620341	-5.3938	6.89828e-08	1.11344e-06	6578.12	6553.69	5138.01	5276.51
GEMIN5	NM_015465	1757.56	-0.462716	0.0857906	-5.39355	6.90809e-08	1.114e-06	2205.15	2521.57	1610.86	1812.24
ELOVL6	NM_024090	5264.89	-0.43346	0.0804015	-5.39119	6.99921e-08	1.12767e-06	5666.19	5783.07	3977.14	4500.81
CHML	NM_001821	348.188	-0.814328	0.151117	-5.38872	7.09605e-08	1.14223e-06	453.702	383.606	253.628	224.699
LRRC8D	NM_001134479	2288.59	-0.473724	0.0879189	-5.38819	7.11701e-08	1.14455e-06	2343.19	2436.32	1670.85	1769.26
SLC44A1	NM_001330731	2109.63	-0.432763	0.0803583	-5.38542	7.22772e-08	1.1613e-06	2405.41	2238.55	1749.94	1695.01
A3GALT2	NM_001080438	839.581	0.635826	0.11809	5.38424	7.27533e-08	1.16789e-06	650.571	774.031	1054.51	1148.89
RAB44	NM_001257357	62.8132	1.8315	0.340394	5.38055	7.42588e-08	1.19097e-06	23.76	37.5081	107.269	104.534
SETD5	NM_001292043	4964.91	-0.343389	0.063871	-5.37629	7.60357e-08	1.21837e-06	5382.2	5099.4	4035.32	4233.13
LIN9	NM_001270410	3875.01	-0.345126	0.0642	-5.37579	7.62464e-08	1.22063e-06	4223.62	4323.66	3273.53	3453.52
PIKFYVE	NM_015040	2108.81	-0.409379	0.0761874	-5.37332	7.73012e-08	1.2364e-06	2405.41	2192.52	1742.67	1726.27
LYPLA2	NM_007260	328.555	0.849638	0.158145	5.37251	7.76476e-08	1.24082e-06	213.84	233.573	373.624	429.859
PRH1-PRR4	NR_037918	5756.19	-0.374968	0.0698018	-5.3719	7.79102e-08	1.24389e-06	6449.14	6412.18	5026.2	4891.59
GOPC	NM_001017408	1403.86	-0.431323	0.0803047	-5.37108	7.82666e-08	1.24845e-06	1668.86	1619.67	1209.96	1230.96
C15orf41	NM_001321759	1792.51	-0.392065	0.0730299	-5.36856	7.93684e-08	1.26374e-06	2372.6	2330.62	1757.22	1828.85
TMC4	NM_001145303	422.379	0.79835	0.148707	5.36862	7.9342e-08	1.26374e-06	200.263	260.852	389.987	401.527
ABCB7	NM_001271697	1326.75	-0.463468	0.0863374	-5.36811	7.95682e-08	1.26578e-06	1539.87	1611.14	1111.78	1171.36
METTL9	NM_001288660	1613.43	-0.428655	0.0798562	-5.36783	7.96879e-08	1.26654e-06	1861.2	1832.78	1335.41	1410.72
SPEN	NM_015001	3230.68	-0.3596	0.0669961	-5.36748	7.98464e-08	1.26792e-06	3582.1	3559.86	2875.36	2690.52
FAM172A	NM_032042	3406.66	-0.353757	0.0659274	-5.36586	8.0564e-08	1.27817e-06	4290.37	4032.12	3346.25	3172.16
USP13	NM_003940	2213.72	-0.415085	0.0774001	-5.36285	8.19173e-08	1.29847e-06	2562.68	2412.45	1889.94	1845.46
NCOA2	NM_001321703	3597.72	-0.422799	0.0788587	-5.36148	8.25445e-08	1.30724e-06	4112.74	3605.9	2975.36	2791.15
TSC22D1	NM_001243799	3994.79	-0.39934	0.0744931	-5.36076	8.28717e-08	1.31124e-06	4418.22	4518.02	3337.16	3436.91
LRPAP1	NM_002337	1611.92	0.463067	0.0863989	5.35964	8.33889e-08	1.31825e-06	1374.68	1571.93	2096.3	1950.97
MDFIC	NM_199072	956.199	-0.531816	0.0992516	-5.35826	8.40281e-08	1.32638e-06	1004.71	895.08	689.978	628.18
SATB2	NM_001172517	3025.33	-0.391516	0.0730694	-5.35813	8.40876e-08	1.32638e-06	3423.7	3428.58	2574.46	2649.49
SBF1	NM_002972	1036.72	0.517452	0.0965748	5.35804	8.41286e-08	1.32638e-06	868.936	1021.24	1369.96	1321.81
BCL7A	NM_001024808	1372.11	0.466252	0.0870682	5.35502	8.55463e-08	1.34633e-06	1030.73	1191.74	1547.22	1508.41
EXOC5	NM_006544	1625.65	-0.440722	0.082299	-5.35513	8.54948e-08	1.34633e-06	1856.67	1800.39	1330.87	1365.78
NAV3	NM_001024383	812.97	-0.658127	0.12291	-5.35455	8.57679e-08	1.34741e-06	797.656	843.933	535.437	503.13
PHC3	NM_001308116	3422.72	-0.3678	0.0686874	-5.35468	8.57059e-08	1.34741e-06	3947.55	3733.76	2836.27	3123.31
CD109	NM_001159588	4283.33	-0.412814	0.0771006	-5.35423	8.59211e-08	1.34862e-06	4644.51	4656.12	3336.26	3650.87
LMBRD1	NM_018368	1324.75	-0.458526	0.085642	-5.35399	8.60345e-08	1.3492e-06	1516.11	1466.23	1110.87	1060.97
LINC01578	NR_037601	2315.77	-0.44877	0.0838226	-5.3538	8.61258e-08	1.34943e-06	2699.59	2647.73	1864.48	2055.51
NUFIP1	NM_012345	1082.45	-0.477249	0.0891796	-5.35155	8.72028e-08	1.3651e-06	1180.08	1261.64	881.79	868.51
FH	NM_000143	2313.66	-0.416295	0.0777993	-5.35088	8.75256e-08	1.36651e-06	2748.24	2811.4	2038.12	2126.82
RAB2A	NM_001242644	3455.94	-0.351385	0.0656661	-5.35108	8.74325e-08	1.36651e-06	3619.44	3737.17	2801.73	2962.12
RHOT2	NM_001352287	413.052	0.714741	0.133574	5.3509	8.75166e-08	1.36651e-06	321.325	369.967	539.073	589.102
CHSY1	NM_014918	2451.78	-0.371878	0.069517	-5.34945	8.82214e-08	1.37616e-06	2652.07	2767.08	2069.02	2115.1
MRPS9	NM_182640	1182.36	-0.454895	0.0850603	-5.34791	8.89771e-08	1.3855e-06	1439.18	1379.28	1029.06	1029.71
RAP1A	NM_001370216	1749.26	-0.40624	0.0759622	-5.34792	8.89688e-08	1.3855e-06	1922.3	1902.69	1434.5	1452.73
CHIC1	NM_001300884	885.401	-0.569148	0.106456	-5.3463	8.97696e-08	1.39661e-06	1126.9	1012.72	718.158	727.829
PARD3	NM_001184786	8669.89	-0.405424	0.0758477	-5.34524	9.02993e-08	1.40361e-06	10207.7	8705.3	7455.21	6835.73
DCAF5	NM_001284206	2532.34	-0.390726	0.0731227	-5.34342	9.12081e-08	1.41649e-06	2821.78	2571.01	2062.66	2058.44
FANCI	NM_018193	2676.26	-0.392119	0.0733879	-5.34311	9.13675e-08	1.41772e-06	3039.01	2874.49	2152.66	2359.34
NOTCH2NLA	NM_001364006	11614.5	-0.345305	0.0646289	-5.34288	9.14809e-08	1.41823e-06	11996.5	12340.2	9395.15	9758.77
MIR31HG	NR_152879	2592.59	-0.467106	0.0874537	-5.34118	9.23443e-08	1.43036e-06	2773.13	2620.45	1917.21	1988.1
METAP1	NM_015143	2254.17	-0.39305	0.0736192	-5.33896	9.34796e-08	1.44668e-06	2514.03	2576.13	1941.76	1932.41
CHSY3	NM_175856	554.789	-0.744882	0.139563	-5.33724	9.43709e-08	1.45538e-06	814.628	690.491	452.713	448.421
KLLN	NM_001126049	386.068	0.750852	0.14069	5.33693	9.4536e-08	1.45538e-06	306.617	363.147	597.253	521.692
PPAN-P2RY11	NM_001040664	2800.16	0.443826	0.0831605	5.33698	9.45081e-08	1.45538e-06	2285.48	2514.75	3137.17	3382.21
RRAS2	NM_001177314	3751.97	-0.382113	0.0715957	-5.3371	9.44475e-08	1.45538e-06	3962.26	4207.73	2986.27	3278.65
SRSF10	NR_034035	1948.77	-0.392731	0.0735851	-5.3371	9.44428e-08	1.45538e-06	2224.39	2158.42	1681.76	1658.86
USP32	NM_032582	3535.78	-0.340343	0.0637662	-5.33736	9.43119e-08	1.45538e-06	3756.34	3743.99	2997.18	2926.95
RPRD1A	NM_018170	2917.43	-0.369346	0.0692268	-5.3353	9.53858e-08	1.46718e-06	3207.6	3080.78	2357.2	2515.65
AKAP13	NM_007200	9136.77	-0.380495	0.0713482	-5.33293	9.66427e-08	1.48264e-06	10187.4	8969.56	7520.66	7205.99
FAM49A	NM_030797	216.645	0.962422	0.180468	5.33293	9.66388e-08	1.48264e-06	239.863	230.164	506.347	410.32
LINC01138	NR_104014	2776.01	-0.397103	0.0744604	-5.33307	9.65638e-08	1.48264e-06	3144.24	3055.21	2351.74	2358.36
ANKHD1-EIF4EBP3	NM_020690	6780.92	-0.309481	0.0580556	-5.33077	9.77984e-08	1.49907e-06	8063.68	8326.8	6399.79	6823.03
UBAP2L	NM_001330730	5903.46	-0.355027	0.0666274	-5.32855	9.90022e-08	1.5162e-06	6589.43	6546.87	4988.93	5283.35
ARHGAP1	NM_004308	1208.21	0.51158	0.0960149	5.32813	9.92289e-08	1.51836e-06	926.639	1115.01	1450.86	1443.93
HSPG2	NM_005529	4343.14	0.46543	0.0873577	5.32786	9.93748e-08	1.51927e-06	3518.74	3646.81	5368.92	4519.38
MSH6	NM_001281493	1212.23	-0.532237	0.0999016	-5.32761	9.95139e-08	1.52008e-06	1495.75	1311.08	996.331	949.597
TAF1A	NM_139352	1605.36	-0.452419	0.0849266	-5.32718	9.97492e-08	1.52236e-06	1813.68	1766.29	1264.5	1354.05
STRN3	NM_014574	4435.61	-0.317515	0.0596087	-5.32666	1.00033e-07	1.52537e-06	4856.09	4702.16	3811.69	3862.87
CLU	NM_001831	267.789	0.982465	0.184468	5.32593	1.00439e-07	1.53024e-06	203.657	221.639	503.62	333.14
TPI1	NM_001159287	837.814	0.519223	0.0974938	5.3257	1.00563e-07	1.53081e-06	735.428	724.589	1045.42	1048.27
PSMD8	NM_002812	917.865	0.508209	0.0954519	5.32424	1.01374e-07	1.54183e-06	825.942	756.982	1174.51	1083.44
CEP170P1	NR_003135	665.793	-0.603098	0.113324	-5.3219	1.0269e-07	1.5605e-06	778.422	823.474	472.712	581.286
LAPTM5	NM_006762	107.98	1.3818	0.259655	5.32168	1.02812e-07	1.56102e-06	71.2799	81.8359	199.993	196.367
PCCA	NM_001127692	5379.35	-0.323727	0.060837	-5.32122	1.03076e-07	1.56368e-06	5906.05	5697.83	4778.03	4496.91
PALM2-AKAP2	NM_007203	4064.33	-0.390283	0.0733728	-5.31918	1.04235e-07	1.5799e-06	3958.86	4211.14	2946.27	3283.53
CBWD1	NM_018491	3427.77	-0.352556	0.066294	-5.31807	1.04876e-07	1.58825e-06	3803.86	3946.88	2934.45	3133.08
RPL18A	NM_000980	1299.87	0.463922	0.0872811	5.31527	1.06502e-07	1.6115e-06	1038.65	1091.15	1449.95	1483.01
ME2	NM_001168335	1888.23	-0.424135	0.079803	-5.31477	1.06793e-07	1.61452e-06	2092.01	2153.31	1525.4	1637.37
CGGBP1	NM_001195308	1502.99	-0.458488	0.0862758	-5.31421	1.07123e-07	1.61811e-06	1832.91	1580.46	1235.41	1257.34
WASF1	NM_001024935	2066.96	-0.404381	0.0761065	-5.31335	1.07626e-07	1.62432e-06	2192.71	2255.6	1639.95	1719.43
MIB1	NM_020774	2631.57	-0.42918	0.0808069	-5.31118	1.08916e-07	1.64238e-06	3035.62	2913.7	2248.11	2172.74
LPGAT1	NM_014873	2325.57	-0.47045	0.088586	-5.31066	1.09226e-07	1.64566e-06	2652.07	2308.45	1861.76	1725.3
CEP128	NR_157142	4567.24	-0.488989	0.0920816	-5.31038	1.09395e-07	1.64679e-06	5505.53	4780.58	3812.6	3522.89
ESRRA	NM_004451	1511	0.484367	0.0912586	5.30763	1.1106e-07	1.67044e-06	1272.86	1297.44	1719.04	1875.75
B4GALT5	NM_004776	2812.85	-0.385673	0.0727027	-5.3048	1.12797e-07	1.69512e-06	3076.35	2821.63	2287.2	2234.29
PAXIP1	NM_007349	1570.9	-0.425602	0.0802478	-5.3036	1.1354e-07	1.70484e-06	1834.04	1771.41	1329.96	1356.99
PARG	NM_001324381	3436.96	-0.36634	0.0690844	-5.30278	1.14051e-07	1.71106e-06	3831.01	3593.96	2876.27	2889.82
RNF123	NR_135218	2385.28	0.388904	0.0733432	5.30252	1.14215e-07	1.71205e-06	2096.54	2151.6	2846.27	2712.02
KANK1	NM_001256876	8311.21	-0.305497	0.0576163	-5.30226	1.14375e-07	1.71301e-06	8714.25	8981.49	7097.04	7217.72
CYB561A3	NM_001161454	1067.92	0.492424	0.0928791	5.30178	1.14679e-07	1.71527e-06	954.925	959.867	1366.32	1326.7
TET2	NM_001127208	2259.18	-0.391479	0.07384	-5.30171	1.1472e-07	1.71527e-06	2603.41	2618.75	1963.57	2017.4
YEATS2	NM_001351370	4149.63	-0.352694	0.0665881	-5.29665	1.17949e-07	1.76204e-06	4646.77	4497.57	3606.25	3558.06
JMJD7-PLA2G4B	NM_005090	1203.15	0.531641	0.100407	5.29485	1.19115e-07	1.77796e-06	900.616	1067.28	1441.77	1389.22
PLK2	NM_001252226	1034.67	0.666388	0.125869	5.29431	1.19465e-07	1.78169e-06	873.462	1123.54	1460.86	1695.01
ZBTB7B	NM_001256455	1957.42	0.463595	0.0875725	5.29384	1.19775e-07	1.7848e-06	1728.82	1733.9	2419.01	2355.43
BAZ2B	NM_001289975	4910.03	-0.363347	0.068656	-5.29229	1.20795e-07	1.79848e-06	5497.61	4934.02	4168.05	3950.79
XPO6	NM_001270940	5251.72	-0.309202	0.0584285	-5.29198	1.20998e-07	1.79999e-06	5568.89	5636.45	4477.13	4565.29
TOMM70	NM_014820	1550.18	-0.407717	0.0770632	-5.29069	1.21858e-07	1.81126e-06	1798.97	1744.13	1312.68	1360.89
RAP1B	NM_001251921	3121.96	-0.374242	0.0707546	-5.2893	1.22786e-07	1.82351e-06	3298.11	3525.76	2603.55	2655.35
RFC1	NM_001363496	2432.68	-0.404207	0.0764348	-5.28826	1.23486e-07	1.83085e-06	2691.67	2552.26	1939.03	2028.15
STIM2	NM_001169118	1959.3	-0.450099	0.085113	-5.28826	1.23487e-07	1.83085e-06	2151.98	2294.82	1560.86	1691.1
LOC105747689	NR_131917	2538.43	-0.395279	0.0747696	-5.28662	1.24594e-07	1.84571e-06	2735.79	2825.04	2100.84	2124.87
ZNF267	NM_003414	1920.42	-0.431515	0.0816782	-5.28311	1.2701e-07	1.87992e-06	2119.16	1993.05	1496.31	1557.26
PLEKHG1	NM_001329799	1065.02	0.502159	0.0951568	5.27718	1.31187e-07	1.94011e-06	908.536	959.867	1354.5	1286.64
KIF11	NM_004523	3601.93	-0.340792	0.0645935	-5.27595	1.32067e-07	1.9515e-06	4215.7	4035.53	3258.08	3262.04
CACUL1	NM_153810	2248.91	-0.397836	0.0754314	-5.27414	1.3338e-07	1.96926e-06	2482.35	2288	1825.4	1801.5
ZNHIT6	NM_017953	1645.97	-0.416503	0.0789829	-5.27332	1.33975e-07	1.97638e-06	1839.7	1836.19	1385.41	1368.71
SEC62	NM_003262	1164.32	-0.492759	0.0934926	-5.27057	1.36001e-07	2.00459e-06	1369.03	1365.64	1010.88	932.011
NEU1	NM_000434	368.575	0.735914	0.139636	5.27025	1.36239e-07	2.00643e-06	291.908	317.114	503.62	507.038
P2RX5-TAX1BP3	NR_037928	1686.67	0.438978	0.0833337	5.26771	1.38133e-07	2.03263e-06	1646.23	1473.05	2108.11	2132.68
HELZ2	NM_001037335	625.836	0.576177	0.109409	5.26628	1.39213e-07	2.04682e-06	524.982	513.179	808.156	740.529
TMEM259	NM_001033026	970.794	0.516208	0.0980269	5.26598	1.39446e-07	2.04853e-06	720.719	772.326	1057.24	1072.69
AHCYL1	NM_001242673	1760.7	-0.394423	0.0749295	-5.26392	1.41014e-07	2.06886e-06	2006.02	1991.34	1490.86	1551.4
WDR26	NM_001115113	4956.48	-0.393233	0.0747044	-5.26386	1.41064e-07	2.06886e-06	5263.4	5116.45	3875.33	4030.9
ARHGAP18	NM_033515	2719.48	-0.372894	0.0708713	-5.26157	1.4283e-07	2.09129e-06	2902.11	2937.57	2219.93	2289
FER1L6	NM_001039112	165.687	0.999144	0.189894	5.26158	1.42821e-07	2.09129e-06	194.606	175.606	358.17	384.919
METAP2	NM_001330246	2271.9	-0.368871	0.0701104	-5.26128	1.43054e-07	2.09284e-06	2561.55	2581.24	2008.12	1973.44
UBL7	NM_001286739	602.215	0.622478	0.118337	5.26023	1.43878e-07	2.10315e-06	523.851	463.737	814.519	712.197
DINOL	NR_144384	97.6396	1.40633	0.267395	5.25939	1.44531e-07	2.11094e-06	76.9371	80.131	203.63	211.998
NOL3	NM_001276309	414.936	0.768327	0.146106	5.25869	1.45083e-07	2.11726e-06	298.697	354.622	554.527	551
KRAS	NM_001369787	861.594	-0.571426	0.108699	-5.25697	1.46446e-07	2.13538e-06	1014.89	942.818	650.888	669.212
RC3H2	NM_001100588	2372.7	-0.380315	0.0723937	-5.25343	1.49291e-07	2.17507e-06	2648.67	2620.45	2035.39	2013.5
ADORA2B	NM_000676	1878.43	0.391978	0.0746361	5.25185	1.50581e-07	2.19205e-06	1660.94	1629.9	2117.2	2204
PPP4R3B	NM_020463	3245.17	-0.346585	0.0659989	-5.25137	1.50968e-07	2.19588e-06	3621.7	3687.73	2985.36	2759.89
AOPEP	NM_032823	5928.57	-0.317208	0.0604212	-5.24995	1.52143e-07	2.21114e-06	6183.25	6185.43	5022.56	4904.3
FBXL2	NR_146123	1894.28	-0.452904	0.0862787	-5.24931	1.52667e-07	2.21694e-06	1947.19	2204.45	1514.5	1511.34
SEC63	NM_007214	2610.2	-0.388666	0.0740476	-5.24886	1.53042e-07	2.22056e-06	2777.65	2867.67	2109.93	2200.09
S100A16	NR_133645	2385.38	0.524344	0.0999438	5.24639	1.55111e-07	2.24873e-06	1861.2	2165.24	2709	3070.56
NMD3	NM_001320227	1841.21	-0.437177	0.0833329	-5.24615	1.55306e-07	2.24971e-06	1956.24	2037.37	1421.77	1526
DDX41	NM_001321732	420.107	0.712097	0.135753	5.24554	1.55825e-07	2.25537e-06	320.194	368.262	517.256	604.733
SAT1	NR_027783	1210.89	0.497993	0.0949623	5.24411	1.57034e-07	2.27102e-06	996.788	1067.28	1502.68	1405.83
HOOK1	NM_015888	846.364	-0.54145	0.103257	-5.2437	1.57388e-07	2.27427e-06	965.108	978.621	640.888	694.612
PGK1	NM_000291	1984.61	-0.453812	0.0865559	-5.243	1.57988e-07	2.28107e-06	2159.9	2487.47	1612.67	1773.17
RBM17	NM_032905	1377.47	-0.461559	0.0880446	-5.24233	1.58557e-07	2.28742e-06	1633.78	1539.54	1147.24	1160.62
CNOT6L	NM_001365006	2707.32	-0.398088	0.0759553	-5.24109	1.59635e-07	2.30108e-06	3120.48	3082.49	2320.83	2387.67
SYDE2	NM_032184	643.505	-0.600576	0.114627	-5.23939	1.61109e-07	2.32045e-06	837.256	693.9	505.438	509.969
ST6GALNAC2	NM_006456	909.717	0.62127	0.118643	5.23648	1.63667e-07	2.35537e-06	696.959	908.72	1234.51	1219.24
KDM1A	NM_015013	2624.96	-0.385614	0.0736633	-5.23482	1.65145e-07	2.37437e-06	3005.07	2925.63	2276.29	2265.55
SMAD5-AS1	NR_026763	244.006	0.82516	0.157633	5.2347	1.65257e-07	2.37437e-06	270.411	235.278	438.168	463.075
NHLRC2	NM_198514	1539.56	-0.433435	0.0828079	-5.23423	1.65673e-07	2.37456e-06	1856.67	1657.18	1279.96	1329.63
TNIK	NM_015028	2140.5	-0.433721	0.0828616	-5.23428	1.6563e-07	2.37456e-06	2861.38	2475.54	2038.12	1921.66
TRIM22	NM_006074	251.86	0.999573	0.190958	5.23452	1.65417e-07	2.37456e-06	311.143	381.901	736.34	642.834
HERC1	NM_003922	3179.84	-0.373742	0.0714173	-5.23321	1.66587e-07	2.38221e-06	3592.28	3604.19	2699.91	2854.65
PAK6	NM_001276718	1723.29	0.45272	0.0865094	5.23319	1.66612e-07	2.38221e-06	1387.13	1461.11	2045.39	1846.44
SUCLG2	NM_001177599	7188.03	-0.332024	0.063443	-5.23342	1.66406e-07	2.38221e-06	7471.95	7632.9	5888.9	6108.88
SESN1	NM_014454	1970.83	0.413061	0.0789439	5.23234	1.67379e-07	2.39124e-06	1956.24	2045.9	2653.55	2670.01
TBC1D3K	NM_001291464	1725.85	0.431103	0.0824752	5.22706	1.72222e-07	2.45845e-06	1415.42	1529.31	2079.02	1881.61
FCHSD2	NM_014824	3227.34	-0.335877	0.0642929	-5.22417	1.74939e-07	2.49521e-06	3878.53	3778.09	3042.63	3026.59
EVA1A	NM_032181	1141.56	-0.471528	0.0902898	-5.22238	1.76639e-07	2.51545e-06	1386	1358.82	972.696	1008.21
GFM1	NM_024996	1365.02	-0.442286	0.0846906	-5.22237	1.76643e-07	2.51545e-06	1590.79	1614.55	1129.96	1229
SLC25A40	NM_018843	1018.44	-0.486986	0.0932582	-5.22191	1.77082e-07	2.51968e-06	1227.6	1232.65	829.973	926.15
APOBEC3F	NM_145298	898.315	0.627365	0.120148	5.22161	1.77374e-07	2.5218e-06	750.136	770.622	1327.23	1018.96
CBX3	NM_007276	1451.24	-0.425647	0.0815337	-5.2205	1.7844e-07	2.53491e-06	1642.83	1682.75	1198.14	1276.88
IER2	NM_004907	1292.52	0.484603	0.0928422	5.21964	1.79275e-07	2.54473e-06	1062.41	1063.87	1427.23	1548.47
NCBP2AS2	NM_001355243	327.82	0.794695	0.152441	5.21314	1.85669e-07	2.63337e-06	255.703	238.688	389.078	471.867
ZNF215	NR_149005	1105.07	-0.511371	0.0980979	-5.21286	1.85949e-07	2.63522e-06	1234.39	1195.15	830.882	875.348
SNHG1	NR_152585	4400.22	-0.386685	0.0742023	-5.21123	1.87598e-07	2.65433e-06	5158.18	4836.84	3749.88	3900.97
TNFRSF10D	NM_003840	2865.76	0.353048	0.0677471	5.21126	1.87561e-07	2.65433e-06	2716.56	2847.21	3582.61	3516.05
PHACTR2	NM_001100166	3149.48	-0.364709	0.0700218	-5.2085	1.90369e-07	2.69138e-06	3488.19	3164.32	2657.19	2517.6
EEF1E1	NM_001135650	1177.26	-0.472268	0.0907037	-5.20672	1.92212e-07	2.71526e-06	1226.47	1399.74	911.789	974.997
COA1	NR_135582	3904.02	-0.351524	0.0675478	-5.20407	1.94967e-07	2.75198e-06	4270.01	4197.5	3236.26	3402.72
MAD2L1	NM_002358	1194.2	-0.459989	0.0884456	-5.20081	1.98423e-07	2.79853e-06	1358.84	1375.87	1023.6	963.274
SMYD2	NM_020197	2117.88	-0.40624	0.0781177	-5.20036	1.989e-07	2.80302e-06	2282.09	2383.47	1713.58	1804.43
REV1	NM_001321459	3469.23	-0.358383	0.0689178	-5.20015	1.99126e-07	2.80396e-06	4001.86	3715.01	2965.36	3061.77
C1GALT1	NM_020156	1527.45	-0.478621	0.0920831	-5.19771	2.01759e-07	2.83651e-06	1882.7	1665.7	1237.23	1315.95
NUPR1	NM_012385	533.474	1.58031	0.304037	5.19777	2.01689e-07	2.83651e-06	253.44	243.803	762.702	724.898
NOTCH2NLC	NM_001364013	10114.4	-0.342065	0.0658197	-5.197	2.02528e-07	2.84506e-06	10523.4	10608	8164.28	8506.31
ITSN1	NM_003024	3874.01	-0.33621	0.0647065	-5.19592	2.03711e-07	2.8594e-06	4372.97	4122.48	3408.07	3327.5
NAB1	NM_001321313	1783.17	-0.422846	0.0813913	-5.19523	2.04468e-07	2.86775e-06	1980	1773.11	1396.32	1410.72
SSR3	NM_001308197	1171.41	-0.491955	0.0947197	-5.1938	2.06047e-07	2.8876e-06	1357.71	1259.93	897.244	968.159
KCMF1	NM_020122	4327.31	-0.323581	0.0623224	-5.19205	2.07986e-07	2.91247e-06	4713.53	4586.22	3699.88	3734.88
CTSC	NM_001814	2232.48	-0.378046	0.0728169	-5.19173	2.08355e-07	2.91531e-06	2239.09	2357.9	1729.03	1804.43
TAF2	NM_003184	3849.44	-0.319164	0.061478	-5.19151	2.08595e-07	2.91636e-06	4284.72	4236.71	3417.16	3414.44
TPD52L1	NM_003287	1586.29	-0.466769	0.0899253	-5.19063	2.09585e-07	2.92789e-06	1546.66	1539.54	1126.33	1106.89
VEZT	NM_001352113	3381.45	-0.345663	0.0665956	-5.19047	2.09759e-07	2.928e-06	3626.23	3534.29	2770.82	2867.35
FANCB	NM_001018113	407.42	-0.679872	0.131003	-5.18975	2.10573e-07	2.93705e-06	518.194	446.688	303.626	301.878
C16orf72	NM_014117	2768.07	-0.348671	0.0671904	-5.1893	2.1109e-07	2.94194e-06	2954.16	2923.93	2331.74	2285.09
PARGP1	NR_029388	4069.08	-0.339522	0.0654415	-5.18817	2.12366e-07	2.95738e-06	4431.8	4366.29	3467.16	3487.72
TCEA1	NM_201437	1735.08	-0.402701	0.0776254	-5.18775	2.12847e-07	2.96174e-06	2028.65	1926.55	1533.59	1461.52
NBPF26	NM_001351372	6837.67	-0.328883	0.0634209	-5.18572	2.15185e-07	2.99192e-06	6972.99	7399.33	5668	5767.92
RGPD8	NM_001164463	4361.38	-0.343164	0.0661907	-5.18448	2.16616e-07	3.00945e-06	4905.87	4511.2	3732.61	3699.71
ANXA2	NM_001002857	11684.3	-0.385836	0.0744384	-5.18329	2.18006e-07	3.02637e-06	10926.2	11866.2	8052.47	9386.55
LOC221946	NR_126168	248.718	0.855644	0.165137	5.18143	2.20187e-07	3.05425e-06	208.183	180.721	349.989	358.541
EIF4B	NM_001300821	4845.85	-0.31004	0.0598429	-5.1809	2.2082e-07	3.06063e-06	5304.13	5271.6	4164.41	4367.95
NPM1	NM_001355006	9314.69	-0.392298	0.0757567	-5.1784	2.23802e-07	3.09709e-06	11428.5	10665.9	8086.1	8754.46
TYK2	NM_003331	962.012	0.489944	0.094613	5.1784	2.23794e-07	3.09709e-06	761.451	787.671	1069.06	1103.95
RGPD5	NM_005054	4360.79	-0.342744	0.0661895	-5.17823	2.24002e-07	3.09743e-06	4903.61	4509.5	3732.61	3698.74
DTNBP1	NM_032122	1820.13	-0.393002	0.0759035	-5.17766	2.24691e-07	3.10453e-06	1931.35	1953.83	1484.5	1473.24
CCNY	NM_181698	5680.54	-0.315824	0.0610347	-5.1745	2.28527e-07	3.15507e-06	6279.42	6205.89	4939.84	5092.85
CEP135	NM_025009	1422.75	-0.421308	0.0814572	-5.17214	2.31426e-07	3.18762e-06	1691.48	1677.64	1292.69	1223.14
MCM2	NR_073375	995.239	-0.529802	0.102429	-5.17236	2.31159e-07	3.18762e-06	1126.9	980.326	705.432	760.068
PIK3C3	NM_001308020	2976.38	-0.472417	0.0913372	-5.17224	2.3131e-07	3.18762e-06	3179.31	3356.98	2262.65	2446.29
CUL7	NM_001168370	881.126	0.518803	0.100393	5.1677	2.36991e-07	3.25918e-06	717.325	840.523	1077.24	1143.03
JUN	NM_002228	765.58	0.576654	0.111585	5.16785	2.36809e-07	3.25918e-06	719.588	601.835	994.513	987.698
PTPDC1	NM_177995	1338.52	-0.486125	0.0941424	-5.16372	2.42084e-07	3.32663e-06	1608.89	1604.32	1147.24	1146.94
ITGB8	NM_002214	1384.93	-0.464685	0.0900402	-5.16086	2.45819e-07	3.37533e-06	1705.06	1527.6	1183.6	1164.53
PANK3	NM_024594	2359.2	-0.377159	0.0730875	-5.16038	2.46455e-07	3.38143e-06	2857.99	2787.54	2131.75	2217.68
NDFIP2	NM_019080	2513.4	-0.41653	0.0807551	-5.15794	2.49687e-07	3.42312e-06	2553.63	2596.59	1851.76	2006.66
RAB28	NM_001159601	2074.07	-0.401672	0.0778899	-5.15693	2.51037e-07	3.43896e-06	2482.35	2230.03	1819.03	1755.58
AKAP9	NM_147185	3012.04	-0.347456	0.0673819	-5.15652	2.51586e-07	3.43911e-06	3466.69	3288.78	2649.91	2665.12
MIR3648-1	NR_037421	42836.6	0.846356	0.164134	5.15648	2.51633e-07	3.43911e-06	26900.8	38759.5	54875.5	63164.8
MIR3648-2	NR_128711	42836.6	0.846356	0.164134	5.15648	2.51633e-07	3.43911e-06	26900.8	38759.5	54875.5	63164.8
HACE1	NM_001350559	1483.68	-0.440198	0.0853805	-5.15573	2.52651e-07	3.45036e-06	1589.66	1570.23	1187.23	1142.06
ZNF143	NM_001282657	2531.02	-0.409699	0.0795727	-5.14874	2.62237e-07	3.57851e-06	2974.52	3121.7	2154.48	2432.61
RTL8A	NM_001078172	211.613	1.1436	0.222161	5.14762	2.63811e-07	3.5972e-06	179.897	141.508	433.622	281.362
TAF4B	NR_121653	1761.67	-0.643905	0.125108	-5.14678	2.6499e-07	3.61049e-06	1996.97	2265.83	1255.41	1470.31
NBPF19	NM_001351365	6455.21	-0.395216	0.0767973	-5.14622	2.65783e-07	3.6185e-06	6651.66	7106.09	4972.57	5484.6
MIR100HG	NR_137179	9769.33	-0.348488	0.0677601	-5.14296	2.70444e-07	3.67912e-06	10955.6	9775.98	8277.91	8015.88
SLC25A12	NR_047549	2663.92	-0.343099	0.0667245	-5.14203	2.71792e-07	3.69461e-06	3091.06	2929.04	2356.29	2395.48
GALE	NM_001008216	833.045	0.554293	0.107815	5.14115	2.73065e-07	3.70906e-06	580.422	666.622	854.518	968.159
VPS54	NM_001005739	2346.82	-0.37388	0.0727342	-5.14036	2.74213e-07	3.7218e-06	2640.75	2432.91	1979.94	1942.18
CCT5	NM_001306153	2753.65	-0.358392	0.0697336	-5.13945	2.75539e-07	3.73691e-06	2836.49	2765.37	2133.57	2239.17
TTC39C	NM_153211	2040.48	-0.509076	0.099086	-5.13772	2.78089e-07	3.7686e-06	2360.16	2097.05	1555.4	1581.68
PNISR	NM_001322413	1290.5	-0.488871	0.0951674	-5.13696	2.79216e-07	3.78098e-06	1604.36	1389.51	1113.6	1025.8
RBMS3	NM_001177711	5170.5	-0.375209	0.0730573	-5.13582	2.80923e-07	3.80118e-06	5942.26	5286.94	4598.94	4067.05
TXNDC16	NM_001160047	667.08	-0.613655	0.119494	-5.13543	2.81494e-07	3.80599e-06	823.679	738.228	493.62	530.485
SMC2	NM_001265602	1154.08	-0.533227	0.103908	-5.13173	2.87089e-07	3.87867e-06	1312.46	1295.74	881.79	921.265
HIPK3	NM_001278163	2928.05	-0.333502	0.0649919	-5.13144	2.87528e-07	3.88163e-06	3156.68	3075.67	2445.38	2503.93
ACSL3	NM_004457	4965.13	-0.404007	0.078777	-5.12849	2.92072e-07	3.93395e-06	5617.54	5003.93	3985.32	4050.44
DBNL	NM_001362723	4037.71	0.384499	0.0749716	5.12859	2.91915e-07	3.93395e-06	3329.79	3846.29	4656.21	4692.3
PIGQ	NM_148920	1112.8	0.503141	0.0981069	5.1285	2.92064e-07	3.93395e-06	918.719	946.228	1257.23	1384.34
SIMC1	NM_001308196	3060.01	-0.378811	0.0738838	-5.12712	2.94213e-07	3.95976e-06	3634.15	3566.68	2800.82	2738.39
RIC1	NM_020829	4640.27	-0.317044	0.0618933	-5.12244	3.01612e-07	4.05625e-06	5110.66	5102.81	4137.14	4061.19
GAA	NM_000152	616.455	0.610339	0.119191	5.12069	3.04423e-07	4.09094e-06	570.239	496.13	865.426	769.838
EML4	NM_001145076	1833.62	-0.409994	0.0800861	-5.11942	3.06478e-07	4.11321e-06	1992.44	2035.67	1458.13	1572.89
FMNL2	NM_052905	7593.66	-0.40395	0.0789061	-5.11938	3.06546e-07	4.11321e-06	8112.33	8676.31	5973.44	6711.65
ABCB10	NM_012089	2490.75	-0.415751	0.0812675	-5.11584	3.12355e-07	4.18798e-06	2716.56	2976.78	2037.21	2225.49
TAF5L	NM_014409	1810.54	-0.379984	0.0742989	-5.11427	3.14962e-07	4.21972e-06	2007.15	1883.93	1508.13	1486.92
PDE4D	NM_001364599	17383.1	-0.365322	0.0714561	-5.11254	3.17862e-07	4.25534e-06	24191.1	20919.3	18123	16908.1
ANKRD10	NM_017664	3259.47	-0.359496	0.0703314	-5.11146	3.19676e-07	4.2764e-06	3549.29	3450.75	2681.73	2777.47
PARGP1-AGAP4	NR_160519	5416.38	-0.316899	0.0620489	-5.10725	3.2689e-07	4.36958e-06	5885.69	5779.66	4667.12	4700.11
BCL2L11	NM_138623	1324.29	-0.441524	0.0864818	-5.1054	3.30091e-07	4.40903e-06	1544.4	1471.34	1096.33	1127.4
ZNF277	NM_021994	1665.47	-0.425197	0.0833277	-5.1027	3.34838e-07	4.46907e-06	1941.53	1808.91	1390.86	1406.81
REPS1	NM_031922	1782.19	-0.399824	0.0783597	-5.10242	3.35345e-07	4.46908e-06	1924.56	1996.46	1520.86	1447.84
RGPD6	NM_001123363	4385.97	-0.341392	0.0669065	-5.10252	3.35161e-07	4.46908e-06	4937.55	4524.84	3757.15	3720.23
KCNMB2-AS1	NR_126560	424.864	0.754287	0.147845	5.10188	3.36295e-07	4.47835e-06	347.348	434.753	641.797	668.235
PDE8A	NM_001243137	2746	-0.334881	0.065659	-5.10031	3.39095e-07	4.51223e-06	2941.71	2947.8	2336.29	2332.96
DCBLD1	NM_173674	1837.15	-0.386119	0.0757557	-5.09689	3.45278e-07	4.59105e-06	2021.86	2006.68	1495.41	1588.52
DMTF1	NM_001142326	2030.06	-0.380035	0.0745768	-5.09588	3.47116e-07	4.61203e-06	2394.1	2257.31	1720.85	1859.14
MAN1A2	NM_006699	2506.72	-0.39334	0.0772179	-5.0939	3.5078e-07	4.6572e-06	2959.81	2715.93	2051.75	2277.27
ANKRD24	NM_133475	70.6772	1.64083	0.322204	5.09251	3.53355e-07	4.68786e-06	32.8114	35.8032	107.269	105.511
TEX10	NM_017746	2423.56	-0.339547	0.0666863	-5.09171	3.54849e-07	4.70415e-06	2798.02	2744.91	2200.84	2181.53
RABIF	NM_002871	1144.17	0.447559	0.087923	5.09036	3.57391e-07	4.7343e-06	1017.15	1022.95	1398.14	1383.36
BACH1	NR_027655	1934.86	-0.37436	0.0735546	-5.08955	3.58919e-07	4.75097e-06	2054.67	2078.29	1586.31	1601.22
CDC25A	NM_001789	1738.21	-0.43692	0.0858617	-5.08864	3.60635e-07	4.7701e-06	1965.29	1958.95	1333.59	1567.03
FOXD4L4	NM_199244	324.525	0.855454	0.168116	5.08848	3.6094e-07	4.77056e-06	185.554	277.901	379.079	446.467
PLSCR1	NM_021105	1108.94	-0.445849	0.0876399	-5.08728	3.63241e-07	4.79738e-06	1306.8	1229.24	904.516	961.32
PCDH7	NM_032457	990.621	-0.563074	0.110723	-5.08545	3.66759e-07	4.84023e-06	909.668	729.704	561.8	554.908
GART	NM_001136005	2640.46	-0.35745	0.0703011	-5.08456	3.68471e-07	4.8592e-06	2943.97	3009.17	2231.75	2414.05
ATE1	NM_001288736	3391.08	-0.329795	0.0648791	-5.08323	3.71069e-07	4.88981e-06	3828.75	3783.21	2994.45	3063.72
OGFRL1	NM_001324266	892.714	-0.601125	0.118277	-5.08236	3.72767e-07	4.90852e-06	987.736	1109.9	627.252	753.229
KIF18A	NM_031217	2782.48	-0.395301	0.0777914	-5.08155	3.74375e-07	4.92601e-06	3419.17	3237.63	2584.46	2480.48
SPART	NM_001142294	1822.23	-0.39369	0.0775066	-5.07944	3.78544e-07	4.97717e-06	1955.11	1820.85	1449.04	1430.26
NBPF15	NM_001170755	4417.69	-0.411994	0.0811263	-5.07843	3.80563e-07	4.99999e-06	4504.21	4976.65	3446.25	3673.34
LINC01411	NR_125806	80.9058	1.37724	0.271217	5.078	3.81421e-07	5.00381e-06	65.6228	56.2622	160.904	158.266
URB1-AS1	NR_026845	474.866	0.633098	0.124674	5.07803	3.81361e-07	5.00381e-06	429.942	398.95	659.069	630.134
AP3M2	NM_001134296	644.001	-0.555178	0.109376	-5.07587	3.8573e-07	5.04908e-06	762.582	683.671	493.62	494.337
KDM4C	NR_148680	6851.68	-0.349665	0.0688864	-5.07597	3.85523e-07	5.04908e-06	7630.35	7368.64	5789.81	5984.8
SMNDC1	NM_005871	879.05	-0.489831	0.0965013	-5.0759	3.85658e-07	5.04908e-06	1027.34	959.867	730.885	686.797
BRCC3	NM_024332	1048.99	-0.442458	0.0871832	-5.07504	3.87418e-07	5.06743e-06	1209.5	1162.75	874.517	873.394
PRH1-TAS2R14	NM_001316893	4467.81	-0.382019	0.0753155	-5.07224	3.93153e-07	5.13863e-06	4986.2	4928.91	3922.6	3686.04
BCKDHB	NM_001318975	2034.56	-0.39098	0.07715	-5.06779	4.02463e-07	5.25643e-06	2425.78	2235.14	1832.67	1727.25
MIS18BP1	NM_018353	2028.77	-0.385332	0.07604	-5.06749	4.03095e-07	5.26079e-06	2148.58	2178.88	1643.58	1668.63
NUDT22	NM_001271831	390.068	0.707852	0.139691	5.06727	4.03556e-07	5.26291e-06	271.543	298.36	461.803	465.029
PGRMC2	NM_006320	734.053	-0.573896	0.11331	-5.06485	4.0872e-07	5.32633e-06	825.942	901.9	603.617	553.931
NEDD4L	NM_001144967	7732.15	-0.385699	0.0761618	-5.06421	4.10099e-07	5.34036e-06	8822.87	7469.23	6493.43	5988.71
CEP152	NM_014985	1367.06	-0.415474	0.082044	-5.06403	4.10479e-07	5.34137e-06	1610.02	1527.6	1150.87	1205.56
MMP24OS	NM_001355004	449.334	0.653083	0.128972	5.06377	4.11051e-07	5.34487e-06	311.143	385.311	547.255	537.323
DPY19L1	NM_015283	1177.72	-0.479736	0.0948076	-5.0601	4.19033e-07	5.44466e-06	1491.22	1415.08	1017.24	1069.76
RANGAP1	NM_001317930	5264.21	0.329594	0.0651558	5.05855	4.22467e-07	5.48524e-06	4651.3	4847.07	5970.71	5958.43
RCHY1	NM_001278536	1559.13	-0.417469	0.0825393	-5.05782	4.24075e-07	5.50207e-06	1836.31	1781.64	1299.05	1412.67
HNRNPA3	NM_001330250	2542.53	-0.359586	0.0711122	-5.0566	4.26791e-07	5.53324e-06	2954.16	2724.45	2292.65	2139.52
RNF2	NM_007212	1039.26	-0.503119	0.0995217	-5.05537	4.29549e-07	5.56491e-06	1113.32	1205.37	771.793	861.671
EDC4	NM_014329	650.145	0.546422	0.108094	5.05507	4.30236e-07	5.56972e-06	519.325	555.802	791.792	773.745
HOOK3	NM_032410	2963.34	-0.336845	0.0666374	-5.05489	4.30631e-07	5.57075e-06	3179.31	3225.7	2469.01	2601.62
CENPF	NM_016343	5053.36	-0.339283	0.0671232	-5.05463	4.31236e-07	5.57086e-06	5358.44	5430.15	4432.58	4092.45
GSPT1	NM_001130007	2601.08	-0.373467	0.0738864	-5.05461	4.3127e-07	5.57086e-06	2846.67	2845.5	2094.48	2300.72
AFTPH	NM_203437	1505.25	-0.428582	0.084806	-5.05368	4.33386e-07	5.5941e-06	1683.56	1825.96	1326.32	1275.9
CNOT4	NM_001190849	3547.44	-0.393081	0.0777983	-5.05256	4.35925e-07	5.61866e-06	4178.36	3643.4	3081.72	2883.96
DARS	NM_001293312	2479.37	-0.377453	0.0747043	-5.05263	4.35764e-07	5.61866e-06	2714.29	2593.18	2058.11	2031.08
DDX17	NM_001098504	3449.18	-0.342327	0.0677559	-5.05236	4.36395e-07	5.62062e-06	3962.26	3706.48	3028.99	3026.59
NF1	NM_000267	7008.61	-0.32097	0.0635356	-5.05181	4.37649e-07	5.63265e-06	7724.26	7199.86	6169.8	5784.53
MTHFD1	NM_005956	3063.63	-0.415458	0.0822432	-5.05158	4.3818e-07	5.63538e-06	3248.33	3590.55	2359.92	2762.82
CASTOR3	NM_178831	934.746	0.472996	0.0936379	5.05133	4.38736e-07	5.63843e-06	857.622	799.605	1190.87	1114.7
STAT2	NM_198332	466.617	0.674574	0.13359	5.04958	4.42787e-07	5.68636e-06	364.32	351.212	613.616	529.508
TRPM7	NR_149154	4381.42	-0.308013	0.0610025	-5.04919	4.43691e-07	5.69382e-06	5057.48	4896.52	4040.78	4003.55
LOC730101	NR_024403	343.293	0.838116	0.166026	5.04809	4.46251e-07	5.72252e-06	300.96	201.18	449.985	461.121
AMZ2P1	NR_026903	428.027	0.633927	0.125629	5.04604	4.5105e-07	5.77985e-06	358.663	388.721	593.617	561.747
RELL1	NM_001085399	1261.38	-0.424187	0.0840966	-5.04405	4.55778e-07	5.83621e-06	1418.81	1338.36	999.967	1059.02
SCAMP3	NM_005698	993.098	0.492216	0.097596	5.04341	4.57317e-07	5.85167e-06	874.593	869.507	1204.51	1249.52
ZNF462	NM_021224	4007.23	-0.414478	0.0821845	-5.04326	4.57663e-07	5.85185e-06	4601.52	4211.14	3495.34	3121.36
MZF1-AS1	NR_027334	1070.93	0.489353	0.0970659	5.04145	4.6201e-07	5.90316e-06	924.376	976.916	1375.41	1288.6
YTHDF3	NR_102434	1992.94	-0.401689	0.0797288	-5.03819	4.69963e-07	6.00043e-06	2413.33	2248.78	1790.85	1742.88
HERC2	NM_004667	6885.25	-0.291919	0.0579613	-5.03644	4.74259e-07	6.05092e-06	7440.27	7262.94	5849.81	6164.56
VWCE	NM_152718	282.05	0.827873	0.164424	5.03498	4.7789e-07	6.09284e-06	208.183	206.295	359.079	377.103
CWC27	NM_001297644	2070.83	-0.402419	0.0799635	-5.03253	4.84048e-07	6.16245e-06	2686.01	2502.82	1969.94	1960.74
SCAMP1	NR_110885	1498.64	-0.558803	0.111036	-5.03263	4.83802e-07	6.16245e-06	1862.33	2066.36	1253.6	1410.72
ERLIN1	NM_001347861	1164.55	-0.430932	0.0856372	-5.03207	4.85223e-07	6.17296e-06	1349.79	1305.96	970.878	1001.37
PIP4K2A	NM_005028	2487.93	-0.381206	0.0757578	-5.03191	4.85622e-07	6.17359e-06	2755.03	2688.65	2152.66	2028.15
MLF2	NR_026581	314.492	0.782089	0.155475	5.03031	4.89699e-07	6.22094e-06	208.183	218.229	351.807	380.034
IQCB1	NM_001023571	2508.52	-0.39596	0.0787219	-5.02985	4.90855e-07	6.22894e-06	2874.96	2748.32	2089.02	2188.37
TAPT1	NM_153365	1123.75	-0.473875	0.0942139	-5.02978	4.91034e-07	6.22894e-06	1258.15	1312.78	866.335	983.79
EXOC6	NM_001013848	1602.42	-0.417392	0.0830035	-5.02861	4.94055e-07	6.26276e-06	1877.04	1694.69	1362.68	1317.91
HERPUD2	NM_022373	1225.25	-0.443741	0.0882742	-5.02685	4.98615e-07	6.31603e-06	1345.27	1333.24	939.969	1030.68
ZNF593	NM_015871	132.383	1.11095	0.22103	5.02622	5.0023e-07	6.33195e-06	100.697	86.9507	209.993	198.321
C1orf112	NM_001366771	2090.06	-0.374944	0.0746399	-5.02337	5.07732e-07	6.4223e-06	2440.49	2311.86	1819.94	1849.37
ANP32B	NM_006401	2991.3	-0.383865	0.0764406	-5.02174	5.12063e-07	6.47244e-06	3343.37	3147.27	2478.1	2501
TTI1	NM_014657	1844.19	-0.380267	0.075771	-5.01863	5.20406e-07	6.5732e-06	2001.5	2056.13	1509.04	1607.08
PRKAA1	NM_006251	1651.96	-0.401102	0.0799265	-5.01838	5.21093e-07	6.57716e-06	1725.43	1624.78	1282.69	1258.31
PRH1	NM_001291314	5260.34	-0.361523	0.0720776	-5.01575	5.28272e-07	6.66302e-06	5851.74	5779.66	4612.58	4441.22
ASXL2	NM_018263	4160.01	-0.345503	0.0688953	-5.0149	5.3062e-07	6.68786e-06	4500.82	4480.52	3489.89	3579.55
KIAA1324	NM_020775	258.538	0.853503	0.170211	5.01438	5.32035e-07	6.70091e-06	181.028	192.655	356.352	316.532
RAI14	NM_015577	3712.22	-0.452449	0.0902616	-5.01264	5.36875e-07	6.75705e-06	3472.35	3781.5	2548.1	2749.14
CHID1	NM_001142675	2883.06	0.331296	0.0660952	5.01241	5.37537e-07	6.76057e-06	2610.2	2785.83	3352.62	3426.17
CAPN7	NM_014296	1715.4	-0.394977	0.0788108	-5.01171	5.39478e-07	6.78014e-06	2010.55	1926.55	1457.23	1540.65
PEAK1	NM_024776	2800.16	-0.353518	0.0705538	-5.01061	5.4257e-07	6.81415e-06	3402.2	3246.16	2699.91	2506.86
FAM43A	NM_153690	238.383	0.924374	0.184635	5.0065	5.54274e-07	6.95125e-06	156.137	153.442	253.628	335.094
HMGA2	NM_003483	18630.3	-0.36609	0.073121	-5.00663	5.53917e-07	6.95125e-06	20752.6	22487.8	15702.2	17842.1
PIGK	NM_005482	1279.51	-0.415602	0.0830151	-5.00635	5.54727e-07	6.952e-06	1494.62	1438.95	1086.33	1115.68
LOC102724788	NM_001368249	168.563	1.07567	0.214868	5.00618	5.55213e-07	6.95316e-06	119.931	104	278.173	196.367
SUCLG1	NM_003849	1186.49	-0.43122	0.0861847	-5.00344	5.6317e-07	7.04781e-06	1405.23	1440.65	1028.15	1081.48
ABCC4	NM_005845	2190.22	-0.54546	0.109031	-5.00278	5.65089e-07	7.06681e-06	2480.09	2680.13	1718.13	1815.18
ATP5IF1	NM_178191	345.708	0.717609	0.143463	5.00206	5.67216e-07	7.08839e-06	283.988	308.59	501.802	468.937
TIMM23	NR_073029	1878.74	-0.412801	0.082559	-5.00008	5.73073e-07	7.15652e-06	2052.41	2190.82	1529.95	1653.98
MIR924HG	NR_024391	9180.63	-0.327132	0.0654365	-4.99923	5.75603e-07	7.18304e-06	10548.3	9697.56	8104.28	8043.24
DMPK	NM_001288766	1136.85	0.502983	0.100622	4.99876	5.77011e-07	7.19044e-06	858.753	1009.31	1259.96	1375.55
EPB41L2	NR_146620	1409.15	-0.52499	0.105023	-4.99882	5.76835e-07	7.19044e-06	1748.06	1474.75	1155.42	1090.28
SCARNA17	NR_003003	108.442	1.36642	0.273376	4.99833	5.78295e-07	7.20136e-06	54.3085	68.1966	149.995	162.174
WNK4	NM_001321299	543.324	0.592889	0.118623	4.99808	5.79045e-07	7.20562e-06	474.068	456.917	733.613	672.142
MND1	NM_001253861	1923.71	-0.36479	0.0729965	-4.99737	5.81174e-07	7.22703e-06	2149.71	2018.62	1607.22	1635.42
UBR5-AS1	NR_125415	374.619	0.717666	0.143632	4.99655	5.83651e-07	7.25271e-06	376.765	332.458	617.253	553.931
TTK	NM_001166691	1273.24	-0.473951	0.0948871	-4.99489	5.88678e-07	7.31004e-06	1514.98	1375.87	1078.15	1007.24
CARMIL1	NM_001173977	4394.79	-0.329664	0.066023	-4.99317	5.9396e-07	7.37045e-06	4535.89	4407.21	3538.98	3580.53
KANSL1	NM_001193465	9988.84	-0.289045	0.0578937	-4.99268	5.95473e-07	7.38403e-06	11101.6	10480.1	8778.81	8893.19
MAL2	NM_052886	1602.99	-0.57043	0.114296	-4.9908	6.01287e-07	7.4509e-06	1359.98	1420.19	911.789	959.366
DNER	NM_139072	2606.8	-0.445433	0.0893072	-4.98765	6.1117e-07	7.56805e-06	3627.36	3145.57	2527.19	2454.1
LOC285074	NR_026846	1776.09	-0.383737	0.0769498	-4.98685	6.13704e-07	7.5941e-06	1996.97	1984.52	1513.59	1538.7
MKLN1	NM_001145354	5946.22	-0.289619	0.0580924	-4.9855	6.18028e-07	7.64225e-06	6813.46	6495.73	5421.64	5473.86
SHCBP1	NM_024745	1321.78	-0.428079	0.0858764	-4.98483	6.20167e-07	7.66334e-06	1542.14	1473.05	1097.24	1146.94
GTF2E2	NM_002095	1939.1	-0.382846	0.0768062	-4.98456	6.21014e-07	7.66843e-06	2278.69	2230.03	1708.13	1751.67
LPIN2	NM_014646	868.223	-0.56845	0.1141	-4.98203	6.29209e-07	7.7642e-06	1022.81	925.769	700.886	615.479
DCUN1D4	NM_001287757	2367.02	-0.373755	0.0750365	-4.98097	6.32654e-07	7.80126e-06	2590.97	2622.16	1916.3	2107.28
ARRDC1	NM_001317968	974.629	0.456438	0.0917677	4.97384	6.56384e-07	8.08823e-06	846.308	883.146	1238.14	1130.33
ACADVL	NM_001270447	680.877	0.558125	0.112236	4.97279	6.59952e-07	8.12652e-06	528.377	554.097	742.703	848.971
ANO6	NM_001142679	3729.28	-0.332852	0.0669453	-4.972	6.62657e-07	8.15414e-06	4116.13	3919.6	3148.99	3236.64
BMS1	NM_014753	2481.92	-0.356915	0.0718145	-4.96995	6.69701e-07	8.22973e-06	2767.47	2830.16	2139.02	2230.38
DNAJC3-DT	NR_132117	577.133	0.576347	0.11597	4.96981	6.70198e-07	8.22973e-06	549.874	482.491	812.701	733.69
PAK2	NM_002577	3358.56	-0.320618	0.0645121	-4.96989	6.69899e-07	8.22973e-06	3612.65	3793.44	2885.36	3040.27
UAP1	NM_001324116	2611.68	-0.373458	0.0751558	-4.96911	6.72599e-07	8.25348e-06	2672.43	2920.52	2051.75	2259.69
ORAI3	NM_152288	1457.37	0.410324	0.0825847	4.96853	6.74622e-07	8.27255e-06	1310.19	1411.67	1877.21	1731.16
BAZ1B	NM_032408	5320.57	-0.33445	0.0673343	-4.96701	6.79921e-07	8.33004e-06	6153.83	5595.53	4711.66	4616.09
MARCHF7	NM_001282805	4158.6	-0.302976	0.0609987	-4.96692	6.80253e-07	8.33004e-06	4477.06	4398.68	3604.43	3592.25
PLXNB3	NM_001163257	112.072	1.23833	0.249324	4.96677	6.80777e-07	8.33067e-06	64.4914	81.8359	171.813	169.013
SPHK2	NM_001243876	798.163	0.506635	0.102021	4.96599	6.83531e-07	8.35858e-06	732.034	670.032	1016.33	981.836
NEK1	NM_001199398	2741.22	-0.363796	0.073268	-4.96528	6.86012e-07	8.37732e-06	3154.42	3048.39	2359.92	2463.87
PKD2	NM_000297	1826.06	-0.388668	0.0782759	-4.96537	6.85712e-07	8.37732e-06	2072.78	2143.08	1565.4	1653
ATR	NM_001354579	3161.57	-0.41497	0.0835919	-4.96423	6.89725e-07	8.41683e-06	3483.67	3854.81	2523.55	2975.79
NOL10	NM_024894	3482.27	-0.319402	0.0643453	-4.96388	6.90994e-07	8.42322e-06	3886.45	4083.27	3132.63	3249.34
P3H2	NM_001134418	1597.32	-0.426463	0.0859142	-4.96382	6.91202e-07	8.42322e-06	1465.2	1401.44	1056.33	1079.53
TNPO3	NM_001191028	3604.35	-0.317089	0.0638899	-4.96306	6.93917e-07	8.45047e-06	3913.61	3917.89	3055.36	3231.75
DOCK9	NM_001318849	4954.52	-0.320261	0.0645649	-4.96029	7.03864e-07	8.5657e-06	5167.23	4981.76	4118.96	4013.32
CHMP4A	NM_014169	489.362	0.615784	0.124167	4.95934	7.07349e-07	8.60218e-06	380.16	392.13	592.708	589.102
MAMDC4	NM_206920	120.739	1.13932	0.229766	4.95862	7.09947e-07	8.62783e-06	91.6456	138.098	262.719	234.468
NSUN2	NM_017755	2068.38	-0.387946	0.0782406	-4.95838	7.10852e-07	8.6329e-06	2050.15	2049.31	1508.13	1625.65
CD320	NM_016579	522.324	0.637376	0.128557	4.95793	7.12491e-07	8.64685e-06	377.897	472.261	650.888	660.419
MAST2	NM_001324320	4006.87	-0.311771	0.0628884	-4.95753	7.1396e-07	8.65872e-06	4394.46	4320.25	3432.62	3591.27
NCKIPSD	NM_016453	555.634	0.604012	0.121848	4.95709	7.15578e-07	8.6724e-06	407.314	446.688	629.98	663.35
RMND5A	NM_022780	1562.55	-0.424677	0.0856854	-4.95623	7.18723e-07	8.70454e-06	1732.22	1710.03	1285.41	1279.81
SLC25A6	NM_001636	1546.36	0.440293	0.0888522	4.95534	7.22041e-07	8.73274e-06	1389.39	1305.96	1715.4	1949.02
VRK2	NM_001288837	3104.52	-0.355555	0.0717513	-4.95538	7.21888e-07	8.73274e-06	3437.28	3264.91	2577.19	2666.1
STK4	NM_001352385	2752.5	-0.36757	0.0742047	-4.95346	7.2905e-07	8.81148e-06	2991.49	3014.29	2233.56	2421.86
ERMP1	NM_024896	1023.35	-0.52238	0.105504	-4.95129	7.37244e-07	8.90442e-06	1074.86	1138.88	765.43	773.745
PTPRG	NM_002841	13356.1	-0.338141	0.068319	-4.94945	7.44243e-07	8.98281e-06	13862.2	12887.5	10673.3	10494.4
FLOT1	NM_001318875	997.636	0.499772	0.100983	4.94906	7.45713e-07	8.9944e-06	784.079	791.081	1093.6	1133.26
STX2	NM_001980	790.103	-0.489956	0.0990049	-4.9488	7.46721e-07	9.00042e-06	908.536	913.834	638.161	659.442
MAMLD1	NM_001177465	782.678	-0.548821	0.110932	-4.94737	7.5224e-07	9.06074e-06	838.388	968.392	626.343	603.756
NDUFS4	NM_002495	2534.72	-0.371815	0.0751735	-4.9461	7.5717e-07	9.11391e-06	3248.33	3241.04	2609.92	2404.28
LAMA1	NM_005559	417.454	0.682074	0.137976	4.94341	7.67683e-07	9.23416e-06	328.114	392.13	580.89	566.632
BBS1	NM_024649	1036.24	0.473874	0.0958799	4.94237	7.71769e-07	9.27698e-06	896.091	915.539	1341.77	1171.36
CABYR	NM_001308231	534.209	0.634878	0.1285	4.94067	7.78553e-07	9.35217e-06	380.16	398.95	636.343	570.54
PRODH	NM_001195226	167.502	1.0672	0.216035	4.93996	7.8137e-07	9.37963e-06	119.931	104	276.355	195.39
TRMT11	NR_146797	3488.56	-0.370845	0.0750841	-4.93906	7.84988e-07	9.41666e-06	3858.17	3907.66	2889	3116.47
TASOR	NM_001365638	3603.6	-0.311322	0.0630591	-4.93699	7.93393e-07	9.51102e-06	4044.85	3945.17	3230.8	3211.24
LCAT	NM_000229	273.177	0.880172	0.178331	4.93561	7.99025e-07	9.57204e-06	182.16	269.377	428.168	390.78
MED29	NR_133915	958.969	0.457261	0.0926619	4.93472	8.02645e-07	9.60754e-06	832.731	879.736	1216.32	1129.36
SOCS5	NM_014011	1254.85	-0.440235	0.0892136	-4.93462	8.03077e-07	9.60754e-06	1528.56	1387.8	1046.33	1108.84
MAML2	NM_032427	4742.12	-0.394742	0.0799993	-4.93432	8.04303e-07	9.61569e-06	5683.16	4913.56	4314.41	3754.42
GALNS	NM_001323544	1788.04	0.403294	0.0817432	4.93367	8.06992e-07	9.6348e-06	1567.03	1708.32	2186.29	2135.62
STRBP	NR_033234	1269.68	-0.433203	0.0878031	-4.93379	8.06474e-07	9.6348e-06	1499.14	1341.77	1094.51	1015.05
CAMK2B	NM_172079	342.649	0.68724	0.139308	4.93325	8.08719e-07	9.64889e-06	264.754	298.36	444.531	457.213
ADAM10	NM_001110	3251.33	-0.332161	0.0673445	-4.93227	8.12809e-07	9.69114e-06	3621.7	3488.26	2810.82	2840.97
SLC38A1	NM_001278387	5514.64	-0.46844	0.0949895	-4.9315	8.16018e-07	9.71658e-06	5820.06	5859.79	4178.96	4262.44
WDR7	NM_052834	2749.22	-0.416735	0.0845048	-4.93149	8.16043e-07	9.71658e-06	3237.01	2929.04	2279.93	2345.66
RO60	NM_001173524	1333.17	-0.4624	0.0938329	-4.92791	8.31157e-07	9.88321e-06	1647.36	1370.75	1078.15	1121.54
SH3RF1	NM_020870	2181.1	-0.409847	0.083167	-4.928	8.3077e-07	9.88321e-06	2214.2	2129.44	1695.4	1575.82
KPNB1	NM_002265	4160.87	-0.375774	0.0762857	-4.92588	8.39795e-07	9.9792e-06	4600.38	4344.12	3386.25	3512.14
UBTD2	NM_152277	2166.19	-0.35697	0.072477	-4.92529	8.42338e-07	1.00027e-05	2532.13	2456.78	1949.94	1948.04
ZGRF1	NM_018392	1443.31	-0.450599	0.0915444	-4.9222	8.55778e-07	1.01555e-05	1703.93	1594.1	1158.14	1259.29
CDH23	NM_022124	403.632	0.635915	0.129233	4.92067	8.62506e-07	1.02284e-05	337.165	325.639	509.074	522.669
AP2B1	NM_001030006	5401.98	-0.366303	0.0744559	-4.91973	8.66645e-07	1.02706e-05	5494.21	5721.69	4175.32	4523.28
SNORC	NM_001346122	605.119	0.560341	0.113923	4.91857	8.71769e-07	1.03244e-05	510.274	562.622	794.52	781.561
SRBD1	NM_018079	3703.66	-0.322913	0.0656669	-4.91745	8.76796e-07	1.0377e-05	4134.24	4139.53	3152.62	3463.29
HERC3	NM_001271602	1614.26	-0.490308	0.0997121	-4.91724	8.77748e-07	1.03813e-05	1690.35	1880.52	1294.5	1242.68
SRPK2	NM_001350746	6408.74	-0.308056	0.0626622	-4.91613	8.82721e-07	1.04331e-05	6847.4	6683.27	5368.01	5564.71
EIF1AX	NM_001412	1662.23	-0.417607	0.0849488	-4.91599	8.83361e-07	1.04337e-05	2051.28	1883.93	1447.23	1504.5
THOC6	NM_024339	911.005	0.670574	0.13648	4.91335	8.95343e-07	1.05682e-05	661.885	878.031	1043.6	1395.09
ESF1	NM_001276380	2034.16	-0.397703	0.0809782	-4.91124	9.05032e-07	1.06754e-05	2149.71	2449.96	1697.22	1785.87
FNIP1	NM_001346114	4515.6	-0.319607	0.0651366	-4.90672	9.26101e-07	1.09166e-05	5538.34	5343.2	4223.5	4500.81
CLINT1	NM_001195556	2964.22	-0.356142	0.072605	-4.90519	9.33364e-07	1.09949e-05	3548.16	3524.06	2742.64	2783.33
CAPZA2	NM_006136	1994.34	-0.370866	0.0756159	-4.9046	9.36174e-07	1.10206e-05	2061.46	2120.91	1569.04	1663.75
MAP2K2	NM_030662	2328.67	0.362372	0.0738885	4.90431	9.3756e-07	1.10296e-05	1873.64	2066.36	2504.46	2547.89
ANKRD12	NM_015208	2782.58	-0.410724	0.0837938	-4.9016	9.50598e-07	1.11656e-05	3172.52	3166.03	2250.84	2518.58
CYLD	NM_015247	740.098	-0.536426	0.109441	-4.90153	9.50951e-07	1.11656e-05	827.073	806.425	549.073	578.355
HSPA14	NM_016299	1314.54	-0.432799	0.0882991	-4.90151	9.51017e-07	1.11656e-05	1435.78	1537.83	1031.78	1168.43
SRP72	NR_151856	1628.55	-0.402894	0.0822558	-4.89806	9.6788e-07	1.1356e-05	1836.31	1882.23	1346.32	1465.43
MALT1	NM_173844	2196.71	-0.352844	0.0720429	-4.8977	9.6965e-07	1.13692e-05	2288.88	2305.04	1832.67	1763.4
MME	NM_001354642	369.699	-0.77796	0.158862	-4.89709	9.7267e-07	1.13971e-05	475.2	335.868	251.81	225.676
SCAMP4	NM_001329540	1333.03	0.403571	0.0824712	4.89348	9.90694e-07	1.16006e-05	1113.32	1154.23	1517.22	1478.13
LINC00887	NR_024480	279.114	0.827703	0.169201	4.89184	9.98994e-07	1.169e-05	237.6	248.918	410.896	451.351
ALDH9A1	NM_000696	1404.76	-0.421091	0.0860868	-4.89147	1.00085e-06	1.17039e-05	1569.29	1502.03	1090.87	1206.53
RNF40	NM_014771	1588.95	0.394379	0.0806673	4.88896	1.0137e-06	1.18464e-05	1380.34	1432.13	1865.39	1826.9
SP3	NM_001017371	3144.35	-0.326225	0.0667428	-4.88778	1.01977e-06	1.19095e-05	3559.47	3447.34	2829.91	2761.84
CAST	NM_001042442	3750.41	-0.358902	0.0734532	-4.88612	1.02841e-06	1.20024e-05	4453.3	4558.94	3532.61	3492.6
NCK2	NM_003581	2750.57	-0.345143	0.0706523	-4.88509	1.03381e-06	1.20575e-05	2992.63	3010.88	2399.01	2326.12
CMC1	NM_182523	1945.84	-0.361264	0.0739683	-4.88404	1.03936e-06	1.21142e-05	2256.07	2163.54	1722.67	1721.39
NT5DC1	NM_152729	2325.78	-0.340909	0.0698221	-4.88254	1.04728e-06	1.21985e-05	2681.48	2613.63	2063.57	2119.98
LSP1	NM_002339	607.835	0.579777	0.118757	4.88205	1.0499e-06	1.22209e-05	641.519	603.54	1015.42	847.994
TM9SF2	NM_004800	1946.34	-0.35982	0.0737126	-4.88139	1.05341e-06	1.22537e-05	2011.68	2076.59	1559.04	1624.67
COX10	NM_001303	2695	-0.328102	0.0672352	-4.87992	1.06131e-06	1.23375e-05	3128.4	3143.86	2534.46	2460.94
DCK	NM_000788	965.443	-0.472024	0.0967659	-4.87799	1.0717e-06	1.24501e-05	1171.03	1048.52	795.429	809.893
FAM83B	NM_001010872	1980.5	-0.475483	0.0974827	-4.87761	1.07377e-06	1.24502e-05	1999.23	2081.7	1366.32	1568.01
NOXA1	NM_006647	558.746	0.634678	0.130121	4.8776	1.07383e-06	1.24502e-05	409.577	381.901	642.706	589.102
TP63	NM_001329964	2298.92	-0.465703	0.0954764	-4.87767	1.07347e-06	1.24502e-05	2267.38	2339.14	1632.67	1701.85
NSRP1	NM_001261467	4089.67	-0.303352	0.0621962	-4.87734	1.07525e-06	1.24585e-05	4479.32	4547.01	3658.97	3653.8
RARS2	NR_146740	2119.76	-0.362023	0.0742418	-4.87626	1.08114e-06	1.25185e-05	2447.28	2409.04	1817.21	1963.67
FOXO3	NM_201559	3557.5	-0.350089	0.0718096	-4.87523	1.0868e-06	1.25758e-05	3778.97	3457.57	2877.18	2807.76
REV3L	NM_002912	4156.77	-0.300146	0.0615704	-4.87484	1.08899e-06	1.25929e-05	4832.33	4770.35	3948.05	3852.12
POLK	NM_016218	2131.11	-0.379043	0.0777613	-4.87445	1.09112e-06	1.26093e-05	2610.2	2640.91	2026.3	2010.57
YAF2	NR_135139	1576.63	-0.391926	0.0804204	-4.87347	1.09655e-06	1.26637e-05	1645.1	1687.87	1265.41	1272.97
RPP30	NM_001104546	1130.06	-0.419078	0.0860501	-4.87016	1.11509e-06	1.28694e-05	1257.02	1312.78	959.06	960.343
SKAP2	NM_003930	3350.12	-0.331805	0.0681343	-4.86988	1.11669e-06	1.28795e-05	3494.98	3467.8	2750.82	2782.36
ITGAV	NM_002210	1589.11	-0.392568	0.0806298	-4.86877	1.12293e-06	1.29431e-05	1796.71	1713.44	1360.86	1315.95
HSD17B12	NM_016142	3678.4	-0.301968	0.0620404	-4.86729	1.13141e-06	1.30238e-05	4179.49	4090.09	3288.98	3422.26
MAGI1-IT1	NR_145422	488.884	-0.64285	0.132074	-4.86734	1.1311e-06	1.30238e-05	608.708	572.851	417.259	339.979
MIA2	NM_001354145	3903.28	-0.315357	0.0647991	-4.86669	1.13481e-06	1.30544e-05	3939.63	3917.89	3100.81	3215.15
INKA2-AS1	NR_038952	47.6544	2.06794	0.424999	4.86576	1.14018e-06	1.30991e-05	26.0228	20.459	119.996	77.1791
PDCD6IP	NM_001162429	2660.56	-0.348855	0.071694	-4.86588	1.13948e-06	1.30991e-05	2950.76	2903.47	2291.74	2306.58
PNPLA6	NM_006702	1273.84	0.455736	0.0936725	4.8652	1.1434e-06	1.31275e-05	969.633	1075.8	1410.86	1385.32
NCK1	NM_001291999	3188.39	-0.370377	0.076131	-4.86499	1.14461e-06	1.31329e-05	3377.31	3725.24	2671.73	2815.57
DENND5A	NM_015213	2129.05	-0.33779	0.0694632	-4.86286	1.15703e-06	1.32667e-05	2448.41	2432.91	1919.03	1944.13
CTNNAL1	NM_001286974	1610.91	-0.377684	0.0777128	-4.85999	1.1739e-06	1.34514e-05	1786.52	1814.03	1396.32	1373.59
NUF2	NM_145697	1269.22	-0.407816	0.0839269	-4.85918	1.17874e-06	1.34982e-05	1490.09	1416.78	1099.06	1095.16
GCLC	NM_001498	1437.65	-0.396096	0.0815444	-4.85743	1.1892e-06	1.36091e-05	1658.67	1561.7	1229.96	1221.19
SNHG7	NR_024542	1958.2	0.455145	0.093736	4.85561	1.20018e-06	1.37258e-05	1693.75	1955.54	2299.93	2691.5
UBA2	NM_005499	2729.37	-0.333817	0.0688073	-4.85147	1.22551e-06	1.40066e-05	3101.24	2923.93	2358.11	2428.7
NLN	NM_020726	1054.64	-0.449195	0.0926013	-4.85085	1.22932e-06	1.4041e-05	1224.2	1186.62	872.699	894.887
MIER3	NM_001297598	931.243	-0.474267	0.0977833	-4.85019	1.23345e-06	1.4079e-05	1276.25	1190.03	917.243	860.694
LOC100507053	NR_037884	2341.51	0.411063	0.0847589	4.84979	1.23593e-06	1.40982e-05	1990.18	2202.75	2862.63	2701.27
FEM1B	NM_015322	1343	-0.404526	0.0834186	-4.84935	1.23867e-06	1.41203e-05	1539.87	1481.57	1119.05	1166.48
GALNT7	NM_017423	1581.16	-0.490735	0.101231	-4.84768	1.24912e-06	1.42303e-05	1802.36	1796.98	1296.32	1265.15
TNFRSF6B	NM_003823	504.974	0.693032	0.142967	4.84749	1.25034e-06	1.4235e-05	446.914	422.819	696.341	712.197
FNIP2	NM_020840	1319.76	-0.453431	0.093652	-4.84166	1.28762e-06	1.465e-05	1565.9	1590.69	1120.87	1184.06
ST7	NM_001369598	3456.61	-0.347261	0.0717358	-4.84083	1.29297e-06	1.47014e-05	3562.87	3761.04	2863.54	2888.84
NTSR1	NM_002531	381.233	0.666072	0.13762	4.83995	1.29874e-06	1.47575e-05	405.051	361.442	646.343	574.447
CAV1	NM_001172895	3569.45	-0.43817	0.0905348	-4.8398	1.29968e-06	1.47587e-05	3510.82	4018.48	2560.83	2990.45
CCNB1IP1	NM_182849	1942.51	-0.385894	0.0797744	-4.83732	1.31601e-06	1.49345e-05	2137.27	2274.36	1681.76	1690.13
SUSD6	NM_014734	2860.52	0.402923	0.0833142	4.83618	1.32356e-06	1.50105e-05	2594.36	2722.75	3524.43	3500.42
CAMKMT	NM_024766	3685.3	-0.333483	0.0689729	-4.83499	1.33154e-06	1.50913e-05	4198.73	4226.48	3268.08	3418.35
PAFAH1B1	NM_000430	5265.7	-0.29502	0.0610359	-4.83354	1.34126e-06	1.51918e-05	5738.6	5675.66	4712.57	4591.67
VTA1	NM_016485	1836.44	-0.380232	0.0786728	-4.83308	1.34439e-06	1.52175e-05	2032.04	1970.88	1473.59	1605.13
C16orf95	NM_001256917	321.971	0.702405	0.145351	4.83246	1.34855e-06	1.52547e-05	273.805	242.098	430.895	413.25
ATF4	NM_001675	1777.36	0.407162	0.08426	4.83221	1.35025e-06	1.52642e-05	1595.31	1512.26	1949.03	2178.6
HACD2	NM_001329786	2856.59	-0.500301	0.103588	-4.82973	1.36721e-06	1.54461e-05	2964.34	3133.63	2151.75	2157.11
MSH3	NM_002439	3372.13	-0.322526	0.0667856	-4.82928	1.37031e-06	1.54613e-05	4203.25	3984.39	3259.89	3293.3
PPP2R5A	NM_006243	2279.3	-0.407808	0.0844432	-4.82938	1.3696e-06	1.54613e-05	2467.64	2449.96	1879.03	1827.88
LOC101926948	NR_135130	97.072	1.22667	0.254081	4.82789	1.37986e-06	1.55591e-05	65.6228	63.0819	159.086	142.635
MARK1	NM_001286128	1624.4	-0.53305	0.110462	-4.82563	1.39561e-06	1.57267e-05	1952.84	1713.44	1283.59	1254.41
RRP15	NM_016052	2062.27	-0.420394	0.0871358	-4.82459	1.40293e-06	1.57991e-05	2296.8	2417.57	1649.04	1871.84
ARL5A	NM_012097	1267.26	-0.422929	0.0876841	-4.82333	1.4118e-06	1.58867e-05	1418.81	1474.75	1019.97	1137.17
TIMP1	NM_003254	322.802	0.676251	0.140207	4.82323	1.41251e-06	1.58867e-05	276.068	317.114	483.621	458.19
STARD13	NM_001243476	4927.97	-0.327944	0.0679956	-4.82302	1.41398e-06	1.58931e-05	5262.27	4720.91	4118.96	3844.3
POLE2	NM_001348385	813.674	-0.484136	0.10044	-4.82017	1.43437e-06	1.6112e-05	988.868	987.146	704.523	708.29
TMEM120A	NM_001363462	302.541	0.712564	0.147923	4.81713	1.45639e-06	1.6349e-05	231.943	247.213	370.897	412.273
ORC4	NM_181742	2372.96	-0.357517	0.0742827	-4.81293	1.48735e-06	1.66859e-05	2800.28	2540.32	2109.93	2066.25
STXBP2	NM_001272034	426.726	0.703139	0.146103	4.81263	1.48956e-06	1.67001e-05	273.805	329.049	481.803	492.383
TAF15	NM_139215	3952.64	-0.324542	0.0674632	-4.81065	1.50438e-06	1.68556e-05	4609.44	4289.57	3549.88	3563.92
MTR	NM_001291939	6401.7	-0.327997	0.0681927	-4.80986	1.51038e-06	1.6912e-05	7204.93	7119.72	5462.55	5951.59
DLEU2	NR_152566	9307.99	-0.317086	0.0659465	-4.80824	1.52266e-06	1.70387e-05	10131.9	9252.57	7769.75	7799.98
MPZL1	NM_024569	4161.89	-0.35158	0.0731266	-4.80782	1.52582e-06	1.70632e-05	4422.75	4473.7	3320.8	3651.84
PDZRN4	NM_001164595	1205.68	-0.574816	0.119562	-4.80767	1.52701e-06	1.70658e-05	1508.19	1548.06	1191.78	857.763
ZBTB44	NR_163265	1909.61	-0.43146	0.0897503	-4.80734	1.52952e-06	1.70831e-05	2202.89	2163.54	1559.04	1680.36
TLL2	NM_012465	524.104	0.619886	0.128956	4.80696	1.53243e-06	1.71047e-05	492.171	462.032	760.884	708.29
LINC01184	NR_152804	4389.86	-0.300609	0.0625431	-4.80643	1.53647e-06	1.71389e-05	5231.72	4974.94	4018.05	4276.12
CIAO2B	NR_046109	203.118	0.862694	0.179591	4.80365	1.55798e-06	1.73679e-05	164.057	155.147	290.9	291.131
UNQ6494	NR_024280	47.9513	1.70571	0.355119	4.80323	1.5613e-06	1.7394e-05	35.0743	42.6229	117.269	133.842
AIMP1	NM_001142415	1239.34	-0.420103	0.0874733	-4.80264	1.56584e-06	1.74225e-05	1402.97	1438.95	1031.78	1091.25
ELF1	NM_001370330	5552.27	-0.35858	0.0746614	-4.80275	1.56505e-06	1.74225e-05	5826.85	5844.45	4349.86	4753.84
RAB12	NM_001025300	1234.32	-0.411078	0.0856437	-4.79986	1.58776e-06	1.76554e-05	1405.23	1363.93	1020.88	1063.9
ULK1	NM_003565	891.876	0.524137	0.109202	4.79968	1.58916e-06	1.76598e-05	713.931	714.359	1059.97	993.559
MMP24-AS1-EDEM2	NM_001355008	2271.18	0.379861	0.0791796	4.79746	1.60692e-06	1.78459e-05	1882.7	2137.96	2708.09	2507.83
NBEAL1	NM_001114132	3571.34	-0.373053	0.0777735	-4.79666	1.6133e-06	1.79055e-05	3774.44	4149.76	2993.54	3118.43
ENOX1	NM_017993	729.94	-0.53694	0.11195	-4.79624	1.61673e-06	1.79323e-05	704.879	632.523	433.622	492.383
PIK3R4	NM_014602	1284.09	-0.412421	0.0860372	-4.79352	1.6388e-06	1.81657e-05	1528.56	1403.14	1115.42	1092.23
RHOC	NM_001042678	652.772	0.684152	0.142746	4.79278	1.64482e-06	1.8221e-05	426.548	537.048	748.157	790.354
ORC5	NM_002553	2849.22	-0.363771	0.0759028	-4.79259	1.64646e-06	1.82213e-05	3231.36	3430.29	2587.19	2585.01
SND1	NM_014390	15261.1	-0.271838	0.0567213	-4.79253	1.64691e-06	1.82213e-05	15859.2	16246.1	13067.8	13521
SLC36A4	NM_152313	1251.89	-0.41112	0.085788	-4.79228	1.64898e-06	1.82327e-05	1433.52	1370.75	1053.6	1058.04
SNX27	NM_001330723	2347.54	-0.413541	0.0863072	-4.7915	1.65542e-06	1.82925e-05	2749.37	2605.11	1982.66	2040.85
ADAMTS13	NR_024514	359.871	0.726116	0.151584	4.79019	1.66625e-06	1.83698e-05	231.943	216.524	383.624	360.495
ADAMTSL5	NM_001367197	355.321	0.658189	0.137408	4.79002	1.66762e-06	1.83698e-05	280.594	293.245	459.985	443.536
EVI5	NM_005665	3844.34	-0.340595	0.0711049	-4.79003	1.66756e-06	1.83698e-05	4134.24	4171.93	3174.44	3385.14
MTHFD2L	NM_001351310	5910.28	-0.386649	0.0807124	-4.79045	1.66409e-06	1.83698e-05	6586.04	7046.41	4960.75	5463.11
VPS50	NM_001257998	1250.07	-0.463554	0.0967722	-4.79015	1.66655e-06	1.83698e-05	1364.5	1464.52	1040.88	1007.24
AMMECR1	NM_001171689	1526.51	-0.388644	0.0811439	-4.78956	1.67143e-06	1.83869e-05	1699.4	1623.08	1303.59	1236.82
MATR3	NM_001282278	15197.6	-0.302627	0.0631838	-4.78962	1.67095e-06	1.83869e-05	18256.7	18002.2	14283.2	15117.3
NUP205	NM_001329434	3741.91	-0.311705	0.0650815	-4.78946	1.6723e-06	1.83869e-05	4165.92	4015.07	3204.44	3391.97
CPNE8	NM_153634	3840.72	-0.390864	0.0816117	-4.78931	1.67354e-06	1.83891e-05	4425.01	4402.09	3241.71	3491.62
MCU	NR_073062	2772.45	-0.316212	0.0660381	-4.78832	1.68185e-06	1.8469e-05	3015.25	2993.83	2453.56	2373.01
SETD7	NM_001306199	2335.03	-0.351105	0.0733407	-4.78732	1.69025e-06	1.85497e-05	2557.03	2497.7	1919.94	2045.74
RAVER1	NM_001366174	1271.15	0.453787	0.0948057	4.7865	1.69718e-06	1.86142e-05	1027.34	1104.78	1469.04	1444.91
ACAP2	NM_012287	3702	-0.33793	0.0706133	-4.78565	1.70434e-06	1.8681e-05	4162.52	4255.47	3142.63	3517.02
CSGALNACT1	NM_001354480	1705.44	-0.448252	0.0937023	-4.78379	1.72024e-06	1.88437e-05	1577.21	1595.8	1134.51	1190.9
SEMA3C	NM_001350120	1622.68	-0.481853	0.100786	-4.78093	1.74482e-06	1.91011e-05	1861.2	1570.23	1348.14	1114.7
COX6C	NM_004374	1333.86	-0.405104	0.084738	-4.78066	1.74719e-06	1.91094e-05	1656.41	1570.23	1172.69	1268.08
UBE3D	NR_146807	1971.74	-0.358742	0.0750412	-4.7806	1.74775e-06	1.91094e-05	2188.18	2245.37	1679.04	1777.07
AMFR	NM_001323512	1649.25	-0.391002	0.0818067	-4.77958	1.75659e-06	1.91943e-05	1819.34	1768	1388.14	1349.17
RPP21	NM_001199121	208.387	0.858959	0.179757	4.77843	1.76666e-06	1.92924e-05	186.686	141.508	297.263	305.786
TNKS2	NM_025235	2402.18	-0.337813	0.0706999	-4.77812	1.76943e-06	1.93106e-05	2570.6	2620.45	2014.48	2091.65
MIR762HG	NR_110940	744.4	0.481088	0.10071	4.77698	1.77948e-06	1.94083e-05	664.148	637.638	935.424	884.141
NARS2	NM_001243251	2500.48	-0.380222	0.0796158	-4.77571	1.79079e-06	1.95196e-05	2664.51	3063.73	2126.29	2265.55
SMAD2	NM_001003652	5684.9	-0.386086	0.0808799	-4.77357	1.80985e-06	1.9703e-05	6630.17	5600.65	4908.93	4460.76
ZFP36	NM_003407	1112.8	0.458845	0.0961198	4.77368	1.80888e-06	1.9703e-05	966.239	1012.72	1373.59	1342.33
CD47	NM_001777	741.636	-0.505512	0.105909	-4.77309	1.81419e-06	1.97381e-05	838.388	850.753	616.344	572.493
PPTC7	NM_139283	3183.88	-0.329197	0.069007	-4.77049	1.83776e-06	1.99823e-05	3706.56	3462.68	2759	2955.28
NR6A1	NM_033334	2734.19	-0.410076	0.085978	-4.76954	1.84643e-06	2.00518e-05	3352.42	3135.34	2301.74	2585.99
NUP98	NR_157591	7245.15	-0.2968	0.0622269	-4.76964	1.84556e-06	2.00518e-05	7649.58	7919.33	6096.17	6574.88
PTAR1	NM_001099666	1336.34	-0.398175	0.0834888	-4.76921	1.84953e-06	2.00731e-05	1530.82	1411.67	1096.33	1142.06
EFNB1	NM_004429	758.619	0.539649	0.113162	4.76881	1.85318e-06	2.01004e-05	572.502	654.687	881.79	893.91
ELAVL2	NM_001351466	1557.1	-0.402041	0.0843112	-4.76854	1.85569e-06	2.01153e-05	1839.7	1669.11	1396.32	1264.17
NID1	NM_002508	118.355	1.44804	0.303714	4.76777	1.86274e-06	2.01794e-05	44.1257	75.0163	128.178	189.529
SOS2	NM_006939	1876.87	-0.382192	0.0801667	-4.76747	1.86556e-06	2.01975e-05	1964.16	2057.83	1569.95	1512.32
MIR3652	NR_037425	84.6861	1.44851	0.304121	4.76296	1.90776e-06	2.06417e-05	46.3885	51.1474	112.724	152.404
LTBR	NM_001270987	1592.42	0.408835	0.0858624	4.76151	1.92152e-06	2.07778e-05	1300.01	1505.44	1852.67	1857.18
RNASEH2C	NM_032193	327.477	0.668925	0.140497	4.76114	1.92501e-06	2.08028e-05	265.885	260.852	418.168	420.089
AUH	NM_001351431	2171.11	-0.391175	0.0821624	-4.761	1.92638e-06	2.08049e-05	2428.04	2301.64	1896.3	1712.6
FAM83E	NM_017708	207.942	0.915974	0.192432	4.75998	1.93608e-06	2.08969e-05	170.846	153.442	312.717	301.878
BASP1	NM_001271606	2017.82	-0.397324	0.0834867	-4.75913	1.94431e-06	2.09699e-05	2024.12	1795.28	1480.86	1426.35
CDC42SE2	NM_020240	5503.77	-0.274986	0.0577819	-4.75903	1.94522e-06	2.09699e-05	6513.63	6231.46	5251.65	5288.24
NR2C2	NM_001291694	2349.73	-0.321997	0.0676674	-4.75852	1.95016e-06	2.10104e-05	2544.58	2528.39	2000.84	2058.44
ARHGAP24	NM_001025616	2453.73	-0.466775	0.0980994	-4.75819	1.95339e-06	2.10305e-05	2994.89	2395.41	2043.57	1865.98
ZMAT3	NM_022470	2516.66	0.423849	0.0890798	4.75808	1.95442e-06	2.10305e-05	2472.17	2831.86	3577.16	3524.84
RSPH10B	NM_173565	466.965	0.601226	0.12637	4.75767	1.95838e-06	2.10476e-05	364.32	361.442	542.71	558.816
RSPH10B2	NM_001099697	466.965	0.601226	0.12637	4.75767	1.95838e-06	2.10476e-05	364.32	361.442	542.71	558.816
GPBP1	NM_001331037	3498.18	-0.303286	0.0637649	-4.75631	1.97162e-06	2.11769e-05	4281.32	4342.42	3524.43	3462.32
FAM13B	NM_016603	3546.45	-0.310808	0.065357	-4.75555	1.9791e-06	2.12443e-05	4243.98	4127.6	3277.17	3475.99
TAF1B	NM_001318976	2218.71	-0.351045	0.0738336	-4.75454	1.98901e-06	2.13377e-05	2287.75	2340.85	1827.21	1799.54
BCLAF1	NM_001363659	3246.85	-0.361202	0.0759758	-4.75417	1.99263e-06	2.13507e-05	3818.57	3421.76	2787.18	2858.56
COBLL1	NM_001365671	3093.06	-0.3771	0.0793188	-4.75423	1.99202e-06	2.13507e-05	3435.01	3522.35	2732.64	2622.14
ZNF595	NM_001286052	1886.42	-0.391534	0.0823586	-4.75401	1.99424e-06	2.13549e-05	2220.99	1921.44	1580.86	1586.57
ROBO1	NM_002941	2517.66	-0.438789	0.0923441	-4.75167	2.01742e-06	2.15901e-05	2951.89	2935.86	2164.48	2179.58
CUL1	NM_001370660	4619.55	-0.289415	0.060923	-4.7505	2.02917e-06	2.17027e-05	4997.52	5022.68	4114.41	4083.66
DBF4	NM_001318060	1763.34	-0.375713	0.0791072	-4.74941	2.04011e-06	2.18065e-05	1948.32	2091.93	1539.04	1569.96
EPHA2	NM_001329090	5159.42	0.389014	0.0819741	4.74557	2.07918e-06	2.22106e-05	4430.67	5041.43	6402.52	5985.78
CTBP1	NM_001012614	3053.77	0.35944	0.0757514	4.745	2.08511e-06	2.22605e-05	2798.02	2727.86	3691.7	3399.79
ZBTB45	NM_001316980	619.035	0.550664	0.116058	4.74474	2.08774e-06	2.22751e-05	510.274	475.671	711.795	736.621
CENPK	NM_001349369	1601.53	-0.438453	0.0924814	-4.74098	2.12686e-06	2.26788e-05	2027.52	1921.44	1364.5	1553.35
LRRC69	NM_001354470	1708.97	-0.40652	0.0857485	-4.74084	2.12833e-06	2.26807e-05	1949.45	2146.49	1495.41	1589.5
LONRF1	NM_001329976	535.342	-0.576315	0.121586	-4.73997	2.13745e-06	2.27642e-05	589.474	629.114	389.987	425.951
GSTP1	NM_000852	882.851	0.505833	0.106723	4.73966	2.14079e-06	2.2786e-05	725.245	785.966	980.877	1160.62
ECE1	NM_001113348	1645.34	0.38252	0.0807211	4.73878	2.15006e-06	2.28709e-05	1518.38	1428.72	1994.48	1853.28
GTF2F1	NM_002096	589.295	0.563392	0.118912	4.73788	2.15964e-06	2.2959e-05	475.2	462.032	722.704	663.35
TEAD1	NM_021961	9928.53	-0.278546	0.0587944	-4.73762	2.16243e-06	2.29748e-05	9902.25	9406.02	8176.1	7748.2
LINC01136	NR_034151	173.092	0.932914	0.196934	4.7372	2.16696e-06	2.30092e-05	134.64	146.623	269.082	265.731
JAZF1	NM_175061	3566.08	-0.405521	0.0856298	-4.73575	2.18251e-06	2.31603e-05	4168.18	3505.31	3009.9	2793.1
LOC105371855	NR_147886	188.242	0.919189	0.194134	4.73482	2.19251e-06	2.32385e-05	131.246	132.983	280.9	217.86
NFKB1	NM_001165412	3532.77	-0.327813	0.0692333	-4.7349	2.19161e-06	2.32385e-05	4010.91	3767.86	3052.63	3151.64
ARFRP1	NM_001267545	2099.2	0.445985	0.0941955	4.73468	2.19405e-06	2.32409e-05	1707.32	1759.47	2508.1	2210.84
LUC7L3	NM_001330330	2828.88	-0.321398	0.0679039	-4.73312	2.2109e-06	2.34053e-05	3207.6	2988.72	2529.92	2435.54
JPH1	NM_020647	928.914	-0.566341	0.11968	-4.73212	2.22186e-06	2.35073e-05	1031.86	1101.38	675.433	763.976
SLC16A13	NM_201566	411.46	0.691203	0.146154	4.72928	2.25314e-06	2.38239e-05	308.88	277.901	519.074	431.812
TLK2	NM_001330418	5953.25	-0.294182	0.0622504	-4.72578	2.29236e-06	2.42241e-05	6524.94	6055.86	5205.29	5063.54
ATP2A1-AS1	NR_046290	177.238	0.915151	0.193657	4.72563	2.29401e-06	2.42271e-05	126.72	144.918	266.355	242.284
LRP10	NM_014045	841.761	0.586218	0.124059	4.72531	2.29766e-06	2.42511e-05	577.028	687.081	926.334	962.297
RASA4B	NM_001277335	635.163	0.544281	0.115248	4.7227	2.3273e-06	2.45493e-05	508.011	540.458	785.429	739.552
NALCN	NM_001350749	1085.56	-0.496709	0.105284	-4.71779	2.38422e-06	2.51347e-05	845.176	797.9	569.072	597.894
IP6K2	NM_001005909	2640.32	0.339515	0.0719668	4.71765	2.38582e-06	2.51365e-05	2392.97	2487.47	3183.53	2985.56
ARHGAP12	NM_001270696	2360.23	-0.403821	0.0856706	-4.71364	2.43325e-06	2.56209e-05	2878.35	2518.16	2002.66	2084.81
KIAA1958	NM_133465	1457.85	-0.416377	0.0883646	-4.71203	2.45261e-06	2.58094e-05	1779.74	1745.83	1399.05	1242.68
PLEKHF1	NM_024310	162.543	1.00503	0.213315	4.7115	2.45897e-06	2.58609e-05	151.611	127.869	303.626	260.846
SNHG5	NR_003038	2257.7	0.353019	0.0749435	4.71047	2.47145e-06	2.59768e-05	2017.34	2028.85	2696.28	2469.73
NT5DC3	NM_001031701	977.027	-0.433206	0.0919709	-4.71025	2.47414e-06	2.59895e-05	1031.86	1007.6	753.612	758.114
FAM91A1	NM_144963	2437	-0.327302	0.0694959	-4.70967	2.48119e-06	2.60481e-05	2630.57	2702.29	2198.11	2048.67
ARL6IP6	NR_146422	1353.7	-0.420142	0.089215	-4.70933	2.48537e-06	2.60764e-05	1660.94	1445.77	1190.87	1138.15
RIC8B	NR_147132	2356.27	-0.332874	0.0706901	-4.70892	2.49038e-06	2.61135e-05	2761.81	2692.06	2177.2	2155.15
SCEL	NM_001160706	359.936	-1.04272	0.221467	-4.70823	2.49877e-06	2.6186e-05	133.508	110.819	53.6346	66.4327
RLIM	NM_183353	1276.39	-0.395929	0.084112	-4.70716	2.51191e-06	2.6308e-05	1435.78	1380.98	1059.97	1083.44
MRPL13	NM_014078	1868.37	-0.35999	0.0764848	-4.70668	2.51785e-06	2.63546e-05	2250.41	2277.77	1678.13	1850.35
ADCK5	NM_174922	937.758	0.444334	0.0944618	4.70385	2.55297e-06	2.67063e-05	862.148	775.736	1125.42	1111.77
LOC105377102	NR_135535	258.73	-0.750656	0.159595	-4.70351	2.55723e-06	2.6735e-05	312.274	315.409	187.267	185.621
MYO1D	NM_015194	3137.43	-0.337796	0.0718442	-4.70179	2.57891e-06	2.69372e-05	3105.77	3312.65	2500.83	2572.31
PUS7L	NM_001098614	1052.91	-0.441612	0.0939254	-4.70173	2.57962e-06	2.69372e-05	1092.96	1241.18	851.79	860.694
RCCD1	NM_001017919	1520.28	0.393166	0.0836331	4.70109	2.58782e-06	2.7007e-05	1333.95	1278.69	1751.76	1683.29
PPIL4	NM_139126	1246.17	-0.398518	0.0847909	-4.70001	2.60153e-06	2.7134e-05	1465.2	1420.19	1107.24	1083.44
CENPC	NR_155754	2292.95	-0.387761	0.0825077	-4.6997	2.60542e-06	2.71424e-05	2653.2	2400.52	1943.57	1925.57
SPATS2L	NM_015535	6939.23	-0.292927	0.0623281	-4.69976	2.60473e-06	2.71424e-05	7045.4	7239.07	5717.09	5939.86
GLS2	NM_001280798	314.916	0.813059	0.173021	4.69919	2.61194e-06	2.71944e-05	254.571	300.065	481.803	487.499
TBC1D3G	NM_001291462	692.095	0.522124	0.111122	4.69865	2.6189e-06	2.72508e-05	555.531	530.229	837.245	723.921
TLL1	NM_012464	1047.99	-0.651145	0.138603	-4.69791	2.62833e-06	2.73328e-05	1049.96	852.457	659.979	554.908
MIR5091	NR_049814	137.941	1.00576	0.214154	4.69642	2.64755e-06	2.75164e-05	105.223	98.8851	212.72	198.321
TRIM28	NM_005762	1125.65	0.480276	0.102278	4.69578	2.65588e-06	2.75868e-05	948.136	929.179	1197.23	1424.39
ARL4D	NM_001661	458.858	0.681822	0.145224	4.69496	2.66665e-06	2.76498e-05	382.422	359.737	552.709	640.88
LTN1	NM_015565	1727.23	-0.372858	0.0794154	-4.69503	2.66562e-06	2.76498e-05	1976.6	2022.03	1476.32	1610.99
TBC1D3E	NM_001291466	691.873	0.522127	0.111208	4.69505	2.66537e-06	2.76498e-05	555.531	530.229	837.245	723.921
PLEKHG5	NM_198681	1869.63	0.444692	0.0947689	4.69238	2.70039e-06	2.79832e-05	1512.72	1737.31	2174.47	2237.22
HERC2P2	NR_002824	5739.39	-0.284941	0.0607518	-4.69025	2.72874e-06	2.82605e-05	6143.65	6055.86	4934.38	5081.12
LOC107984035	NR_148348	4250.94	-0.332027	0.0707951	-4.68996	2.73253e-06	2.82832e-05	4586.81	4826.61	3672.61	3801.32
TAFA2	NM_178539	252.587	0.770134	0.164215	4.68979	2.73486e-06	2.82907e-05	285.12	243.803	464.53	442.559
PUDP	NM_001178136	2341.78	-0.331547	0.0707464	-4.68641	2.78042e-06	2.87451e-05	2616.99	2724.45	2101.75	2139.52
CSKMT	NM_001043229	2094.67	0.346867	0.074026	4.68575	2.78937e-06	2.88208e-05	1930.22	1945.31	2549.01	2377.9
TCAF1	NM_014719	2068.43	-0.405777	0.0866105	-4.68508	2.79848e-06	2.88979e-05	2330.74	2076.59	1718.13	1614.9
TBC1D3F	NM_032258	692.845	0.521359	0.111293	4.68458	2.80538e-06	2.89523e-05	556.662	530.229	838.155	723.921
FAM160A1	NM_001348694	2304.57	-0.390132	0.0832894	-4.68405	2.81258e-06	2.90096e-05	2537.79	2187.41	1889.94	1724.32
TTLL5	NM_015072	4745.51	-0.323857	0.0691456	-4.6837	2.81744e-06	2.90428e-05	5231.72	5198.29	4114.41	4219.45
XPO5	NR_144392	2245.96	-0.338368	0.0722544	-4.68302	2.82683e-06	2.91226e-05	2295.67	2402.23	1804.49	1907.99
ARIH1	NM_005744	6864.2	-0.259574	0.0554477	-4.68142	2.84892e-06	2.9316e-05	7479.87	7327.72	6078.89	6294.5
RCOR1	NM_015156	5390.82	-0.298523	0.063767	-4.68146	2.84841e-06	2.9316e-05	5739.73	5745.56	4659.85	4678.62
E2F3	NM_001949	4848.39	-0.281405	0.0601168	-4.68097	2.85527e-06	2.93642e-05	5330.15	5232.38	4308.04	4385.53
PEX16	NM_057174	549.863	0.582715	0.124532	4.67924	2.87941e-06	2.95953e-05	408.445	525.114	696.341	688.751
CDIP1	NM_001199056	251.407	0.749898	0.160297	4.67819	2.89418e-06	2.97298e-05	270.411	267.672	481.803	423.02
SP140L	NM_001352892	842.408	-0.454285	0.0971128	-4.67791	2.89812e-06	2.97529e-05	947.005	881.441	659.979	678.004
LINC00537	NR_146625	135.831	1.07254	0.229318	4.67708	2.90985e-06	2.9856e-05	102.96	115.934	240.901	216.883
PRKX	NM_005044	3205.66	0.497496	0.106399	4.67577	2.92853e-06	3.00302e-05	2745.97	2992.13	4061.69	4032.85
WDR1	NM_017491	2590.94	0.346957	0.0742128	4.67516	2.93723e-06	3.01019e-05	2136.14	2224.91	2726.27	2815.57
CDKL1	NM_001367064	1619.9	-0.436345	0.0934075	-4.67142	2.9913e-06	3.06383e-05	1822.73	2027.14	1353.59	1486.92
BCAP29	NM_001371355	1107.06	-0.426565	0.0913388	-4.67014	3.00989e-06	3.0793e-05	1141.61	1225.83	889.971	867.533
SGCE	NM_001346717	531.355	-0.628034	0.134478	-4.67016	3.00967e-06	3.0793e-05	557.794	502.95	341.807	346.818
ICOSLG	NM_001283050	347.189	0.726376	0.155551	4.66968	3.01663e-06	3.08231e-05	346.217	346.098	569.072	576.401
SAMD4A	NM_015589	3215.27	-0.499982	0.107072	-4.66959	3.01806e-06	3.08231e-05	3368.26	3210.35	2337.2	2316.35
TRIO	NM_007118	12241.5	-0.24765	0.0530346	-4.66959	3.01808e-06	3.08231e-05	11049.5	11015.5	9095.16	9491.08
RNA28SN3	NR_146154	8.66167e+06	0.415944	0.0890907	4.66877	3.03007e-06	3.09099e-05	6.96592e+06	8.85307e+06	1.09802e+07	1.0125e+07
TRAM1	NM_014294	1305.99	-0.385796	0.0826313	-4.66888	3.02843e-06	3.09099e-05	1406.36	1355.41	1040.88	1075.62
GDAP2	NM_017686	975.183	-0.428461	0.0917881	-4.66794	3.04236e-06	3.10173e-05	1109.93	1147.41	834.518	841.155
PRRG2	NM_001316335	761.737	0.503957	0.107981	4.66708	3.05507e-06	3.1129e-05	678.856	666.622	1015.42	892.933
CEP162	NM_001286206	896.314	-0.469134	0.100541	-4.66607	3.07011e-06	3.12641e-05	1065.8	1019.54	744.521	763.976
SMG1P2	NR_135317	6759.22	-0.312253	0.066975	-4.66223	3.12803e-06	3.18217e-05	7064.63	7085.63	5507.09	5890.04
SULT1E1	NM_005420	147.438	-0.940043	0.201631	-4.6622	3.12847e-06	3.18217e-05	296.434	279.606	163.631	136.773
SHQ1	NM_018130	1566.2	-0.371559	0.0797638	-4.65823	3.18934e-06	3.24222e-05	1782	1812.32	1343.59	1434.16
UBE2G1	NM_003342	3953.28	-0.304619	0.0653996	-4.65782	3.19574e-06	3.24686e-05	4294.9	4148.06	3441.71	3397.84
SNX16	NM_022133	632.344	-0.510151	0.109538	-4.6573	3.20385e-06	3.25322e-05	745.611	704.13	491.802	528.531
RABGGTB	NR_073562	3629.34	-0.353708	0.0759682	-4.656	3.22415e-06	3.27195e-05	4250.77	3747.4	3211.71	3056.88
RAB14	NM_016322	1274.11	-0.439299	0.0943988	-4.65365	3.26105e-06	3.30751e-05	1425.6	1438.95	995.422	1117.63
RBBP7	NM_002893	1000.1	-0.423466	0.0910459	-4.65113	3.30129e-06	3.3464e-05	1095.22	1065.57	782.702	830.409
KIAA0930	NM_001009880	1342.77	0.472435	0.101596	4.65012	3.31742e-06	3.36082e-05	1186.87	1413.37	1714.49	1880.63
PYGO2	NM_138300	1711.32	0.384204	0.0826292	4.64973	3.32369e-06	3.36523e-05	1517.24	1686.16	2064.48	2105.33
TANK	NM_004180	2983.86	-0.320465	0.0689267	-4.64936	3.32967e-06	3.36936e-05	3256.25	3143.86	2629.91	2498.06
GALNT1	NM_020474	1229.1	-0.390198	0.0839635	-4.64723	3.36421e-06	3.40236e-05	1409.76	1459.41	1071.78	1115.68
BNC1	NM_001717	2898.15	-0.453562	0.0976134	-4.64651	3.37598e-06	3.41231e-05	3307.16	2717.63	2277.2	2130.73
TMEM165	NR_073070	2509.13	-0.347508	0.0747949	-4.64615	3.38193e-06	3.41637e-05	2715.43	2809.7	2109.93	2230.38
TRAPPC8	NM_014939	2840.44	-0.305457	0.0657499	-4.64574	3.3886e-06	3.42115e-05	3160.08	3073.96	2483.56	2564.5
LINC01144	NR_024270	175.876	0.897961	0.193382	4.64345	3.42641e-06	3.45735e-05	123.326	109.115	217.266	218.837
RRM1	NM_001318064	1855.37	-0.344301	0.0741638	-4.64244	3.44322e-06	3.47232e-05	1941.53	2073.18	1561.77	1595.36
NDOR1	NM_014434	1577.3	0.378749	0.0815918	4.64199	3.45063e-06	3.47781e-05	1259.28	1394.62	1731.76	1707.71
LANCL1	NM_001136575	1003.06	-0.443295	0.09552	-4.64086	3.46965e-06	3.49498e-05	1183.47	1132.06	861.79	843.109
AASDHPPT	NM_015423	1292.13	-0.396319	0.085425	-4.63938	3.49461e-06	3.51812e-05	1525.16	1560	1111.78	1231.94
SERINC1	NM_020755	902.923	-0.465671	0.100382	-4.63896	3.50165e-06	3.52237e-05	975.29	995.67	703.613	722.944
WDR43	NM_015131	4556.75	-0.328999	0.0709219	-4.63889	3.50282e-06	3.52237e-05	5134.42	5109.63	3922.6	4234.11
DDRGK1	NM_023935	1115.37	0.411365	0.0887124	4.63706	3.53402e-06	3.54401e-05	970.765	958.162	1296.32	1270.04
EGLN1	NM_022051	2688.92	-0.325724	0.0702404	-4.63728	3.53029e-06	3.54401e-05	3016.39	3063.73	2337.2	2513.7
NT5C2	NM_001351195	2678.81	-0.315976	0.068142	-4.63703	3.53456e-06	3.54401e-05	2845.54	2663.08	2219.93	2211.82
RNA28SN4	NR_146118	8.73792e+06	0.414192	0.0893204	4.63715	3.53254e-06	3.54401e-05	7.02973e+06	8.95591e+06	1.10726e+07	1.0229e+07
SNORD76	NR_003942	273.689	-0.745966	0.160875	-4.63692	3.53638e-06	3.54401e-05	339.428	327.344	205.448	192.459
TNS3	NM_022748	5433.03	-0.4518	0.0974346	-4.63696	3.53572e-06	3.54401e-05	6737.65	6088.25	4909.84	4471.51
HEATR5B	NM_019024	1873.88	-0.383374	0.0826835	-4.63664	3.54118e-06	3.5468e-05	1965.29	2235.14	1569.95	1642.25
EZH2	NM_004456	2364.97	-0.474522	0.102352	-4.63616	3.54947e-06	3.55273e-05	2560.42	2661.37	1809.03	1948.04
HSPA1A	NM_005345	2332.15	0.531887	0.114728	4.63606	3.55112e-06	3.55273e-05	2257.2	2390.29	3523.52	3191.7
MOSMO	NM_001164579	1753.12	-0.349119	0.0753104	-4.63574	3.55667e-06	3.55626e-05	1968.68	1999.87	1610.86	1502.55
USP33	NM_015017	1872.57	-0.344613	0.0743468	-4.63521	3.56577e-06	3.56335e-05	2092.01	2049.31	1651.76	1610.99
MTPAP	NM_018109	1606.24	-0.356786	0.0770158	-4.63263	3.61047e-06	3.60598e-05	1776.34	1773.11	1347.23	1425.37
STAU2	NM_001164381	3673.06	-0.358777	0.0774686	-4.63125	3.63458e-06	3.62801e-05	4413.7	3807.07	3340.8	3080.33
ZNF84	NM_003428	643.886	-0.538536	0.116348	-4.62867	3.68018e-06	3.67145e-05	776.159	693.9	539.982	474.798
AATBC	NR_026961	68.5805	1.50195	0.3245	4.6285	3.68328e-06	3.67247e-05	35.0743	57.9671	146.359	110.395
EVPL	NM_001988	610.011	0.531577	0.114879	4.62728	3.70492e-06	3.69196e-05	452.571	518.294	684.523	711.22
PTPN14	NM_005401	12075.2	-0.265547	0.057399	-4.62633	3.722e-06	3.70689e-05	12356.3	11567.8	10166.9	9744.11
PAPSS1	NM_005443	1996.16	-0.387485	0.0837685	-4.62567	3.73398e-06	3.71513e-05	2108.98	2269.24	1641.76	1700.87
PHTF2	NM_001127358	1953.8	-0.377269	0.0815604	-4.62564	3.73449e-06	3.71513e-05	2320.56	2267.54	1729.94	1804.43
TRIM44	NM_017583	4045.76	-0.371714	0.0803649	-4.62532	3.74013e-06	3.71865e-05	4393.33	4149.76	3345.35	3261.06
ZFX	NM_001330327	4007.84	-0.383175	0.0828565	-4.62457	3.75385e-06	3.73019e-05	4718.05	4461.76	3540.79	3501.39
PGGT1B	NM_005023	1230.48	-0.420209	0.0909293	-4.62127	3.814e-06	3.78783e-05	1634.91	1398.03	1162.69	1111.77
HDGFL3	NM_016073	1612.62	-0.401543	0.0869146	-4.61998	3.83785e-06	3.80928e-05	1784.26	1795.28	1306.32	1403.88
HIST2H3D	NM_001123375	3205.82	0.388285	0.0840469	4.61986	3.83991e-06	3.80928e-05	3175.92	2854.03	3991.69	3911.71
EIF3M	NM_001307929	1775.86	-0.397494	0.0860462	-4.61955	3.84582e-06	3.81086e-05	2039.96	2074.88	1484.5	1639.32
SFXN1	NM_001322982	3077.58	-0.316817	0.0685809	-4.6196	3.84474e-06	3.81086e-05	3928.32	3675.8	2975.36	3136.99
NPAT	NM_001321307	1827.67	-0.375657	0.0813214	-4.61941	3.84825e-06	3.81113e-05	1953.98	2030.55	1483.59	1585.59
TACC1	NR_148049	1275.74	-0.453616	0.0982028	-4.61917	3.85269e-06	3.81339e-05	1357.71	1290.62	988.15	947.643
PDGFC	NR_036641	2528.53	-0.398572	0.0862927	-4.61884	3.85897e-06	3.81746e-05	3216.65	2668.19	2339.01	2135.62
KPNA1	NR_026698	4039.69	-0.307262	0.0665262	-4.61867	3.86216e-06	3.81847e-05	4576.62	4603.27	3755.33	3662.59
TYMS	NM_001354868	1085.59	0.420241	0.0910117	4.61744	3.8851e-06	3.83901e-05	1081.64	1060.46	1362.68	1506.46
TBC1D3	NM_001123391	703.89	0.506157	0.109652	4.61602	3.91171e-06	3.86314e-05	566.845	548.983	846.336	739.552
CPS1	NM_001369257	1343.79	-0.42696	0.0924998	-4.6158	3.91585e-06	3.86507e-05	1612.28	1341.77	1119.05	1087.35
ZFC3H1	NM_144982	2655.53	-0.330889	0.0716961	-4.61516	3.9279e-06	3.87479e-05	2873.83	2901.77	2220.84	2371.06
TASOR2	NM_001321785	2279.11	-0.328274	0.0711419	-4.61436	3.94316e-06	3.88768e-05	2614.73	2468.72	1998.12	2056.48
RNA28SN1	NR_145822	8.74975e+06	0.412599	0.0894543	4.61239	3.98058e-06	3.92019e-05	7.02795e+06	8.96967e+06	1.10572e+07	1.02369e+07
RNA28SN2	NR_146148	8.74975e+06	0.412599	0.0894543	4.61239	3.98058e-06	3.92019e-05	7.02795e+06	8.96967e+06	1.10572e+07	1.02369e+07
HAT1	NR_027862	1539.12	-0.374551	0.0812155	-4.61182	3.99151e-06	3.92876e-05	1642.83	1652.06	1267.23	1273.94
ZFAND3	NM_021943	8548.01	-0.337248	0.0731386	-4.61109	4.00569e-06	3.94052e-05	9020.87	8570.61	6991.59	6937.33
SLC35F5	NM_001330314	1392.67	-0.411069	0.0892351	-4.60658	4.09351e-06	4.02468e-05	1626.99	1505.44	1130.87	1229.98
FARS2	NM_001318872	5300.56	-0.33305	0.0723138	-4.60562	4.11241e-06	4.04101e-05	5459.14	5805.24	4308.95	4628.79
SLC25A32	NR_102337	1319.75	-0.419107	0.0910025	-4.60544	4.11585e-06	4.04214e-05	1535.35	1525.9	1057.24	1233.89
NET1	NM_001047160	2462.51	-0.318396	0.069156	-4.60403	4.14389e-06	4.06515e-05	2713.16	2548.85	2076.3	2150.27
RASA4	NM_006989	672.93	0.525669	0.114175	4.60408	4.14289e-06	4.06515e-05	541.954	586.491	827.246	792.307
OSBPL8	NM_020841	3183.69	-0.312177	0.0678185	-4.60313	4.16185e-06	4.07825e-05	3720.13	3372.32	2903.54	2818.5
SNORD12B	NR_003695	249.78	-0.905565	0.196723	-4.60324	4.15961e-06	4.07825e-05	316.8	346.098	195.448	157.289
SOS1	NM_005633	3135.04	-0.309152	0.0671671	-4.60273	4.16983e-06	4.0838e-05	3475.75	3622.94	2847.18	2878.1
MAPK13	NM_002754	322.122	0.810977	0.176229	4.60185	4.18752e-06	4.09885e-05	147.086	114.229	232.72	232.514
ZDHHC13	NM_001001483	1224.65	-0.418347	0.0909353	-4.60048	4.21508e-06	4.12354e-05	1380.34	1258.23	1029.97	948.62
ASXL1	NM_015338	3457.68	-0.355968	0.0773855	-4.59993	4.22642e-06	4.13235e-05	4067.48	3665.57	3037.17	3012.92
DHX35	NR_033905	1723.05	-0.359025	0.078102	-4.59687	4.2888e-06	4.19101e-05	1986.79	1866.88	1499.04	1510.37
TXLNG	NM_001168683	2456.54	-0.342508	0.0745504	-4.59431	4.34193e-06	4.24059e-05	2552.5	2685.24	1973.57	2154.18
PTOV1-AS2	NR_110730	579.858	0.595737	0.129687	4.59367	4.3552e-06	4.2512e-05	406.182	543.868	703.613	718.059
FBXW7	NM_001349798	4480.9	-0.274461	0.0597828	-4.59097	4.41185e-06	4.30411e-05	5075.58	5171.01	4168.05	4301.52
GPR108	NM_001080452	500.01	0.573696	0.125027	4.58859	4.4626e-06	4.35122e-05	398.262	414.294	603.617	603.756
LRP11	NM_032832	1401.04	-0.409565	0.0892807	-4.58738	4.48836e-06	4.37151e-05	1421.07	1389.51	1074.51	1042.41
PPP3CC	NM_001243974	2436	-0.356185	0.0776425	-4.5875	4.48594e-06	4.37151e-05	2619.25	2770.49	1959.03	2248.94
BZW1	NM_001321688	1800.21	-0.397697	0.086742	-4.58483	4.54359e-06	4.42286e-05	1963.03	1853.24	1394.5	1506.46
MROH6	NM_001100878	660.165	0.500539	0.109197	4.5838	4.56594e-06	4.44217e-05	561.188	528.524	756.339	789.377
SHARPIN	NM_030974	644.217	0.604255	0.131862	4.58247	4.59521e-06	4.46819e-05	469.542	548.983	752.703	788.4
GALK2	NM_001001556	3403.8	-0.319133	0.0696489	-4.58203	4.60488e-06	4.47479e-05	3743.89	3967.34	2997.18	3179
GMDS	NM_001500	4954.96	-0.281388	0.0614126	-4.58193	4.60707e-06	4.47479e-05	5379.94	5053.37	4330.77	4261.46
PURPL	NR_038848	18.7705	2.7989	0.610875	4.58179	4.61006e-06	4.47508e-05	9.05142	8.52457	70.9068	51.7784
RPS6KB2	NM_003952	663.96	0.524868	0.114558	4.58169	4.61244e-06	4.47508e-05	496.697	555.802	738.158	769.838
SREK1	NM_001270492	1899.81	-0.347352	0.075865	-4.57856	4.6819e-06	4.53998e-05	2446.15	2318.68	1885.39	1864.02
SLAIN2	NM_020846	1944.8	-0.33397	0.0729465	-4.57828	4.68811e-06	4.5435e-05	2231.17	2160.13	1707.22	1780.01
UBAC2	NM_001144072	5187.55	-0.272657	0.0595644	-4.57751	4.70543e-06	4.55779e-05	5469.32	5522.22	4478.04	4620
GDI2	NM_001115156	3483.34	-0.308895	0.0674969	-4.57644	4.72962e-06	4.5787e-05	3745.02	3825.83	3008.08	3101.82
PHKA1	NM_002637	1035.77	-0.435652	0.095247	-4.57392	4.78693e-06	4.63165e-05	1186.87	1236.06	841.791	948.62
GAS6	NM_000820	2281.79	0.338004	0.0739168	4.57276	4.8134e-06	4.65471e-05	1927.95	1993.05	2538.1	2413.07
MRPS5	NR_136153	1613.68	-0.385241	0.0842685	-4.57159	4.8403e-06	4.67338e-05	1860.07	2022.03	1444.5	1523.07
MYL12A	NM_001303048	1351.19	-0.4141	0.0905815	-4.57158	4.84065e-06	4.67338e-05	1457.28	1450.88	1046.33	1137.17
NECTIN4	NM_030916	107.191	1.34931	0.295137	4.5718	4.83557e-06	4.67338e-05	67.8856	78.4261	222.72	147.52
IL6ST	NM_002184	1514.62	-0.355804	0.0778399	-4.57097	4.85463e-06	4.68432e-05	1869.12	1807.21	1436.32	1439.05
ZC3H3	NM_015117	3222.77	0.299432	0.0655133	4.57055	4.86452e-06	4.6913e-05	2829.7	2883.01	3517.16	3510.19
SNX3	NM_001300928	1750.56	-0.421727	0.0922832	-4.56992	4.879e-06	4.7027e-05	1990.18	2308.45	1566.31	1635.42
DMXL1	NM_001349240	2823.5	-0.339028	0.0741971	-4.56928	4.89391e-06	4.71449e-05	3372.79	3181.37	2607.19	2579.15
CEP44	NM_001145314	1047.89	-0.404042	0.08846	-4.56751	4.93555e-06	4.75134e-05	1154.06	1205.37	859.063	922.242
TOP1	NM_003286	7177.73	-0.297535	0.0651428	-4.56742	4.93754e-06	4.75134e-05	7689.18	7607.33	6315.25	6131.35
NUFIP2	NM_020772	6061.63	-0.258011	0.056498	-4.56673	4.95384e-06	4.76443e-05	6624.51	6601.43	5452.55	5608.68
RFWD3	NM_001370537	2915.21	-0.339932	0.0744552	-4.56559	4.98094e-06	4.78789e-05	3286.8	2925.63	2473.56	2444.33
APC	NM_001354897	1959.36	-0.354876	0.0777324	-4.56536	4.98638e-06	4.78963e-05	2525.35	2269.24	1856.3	1901.15
CEPT1	NM_001007794	1443.51	-0.407461	0.089252	-4.56528	4.98818e-06	4.78963e-05	1699.4	1822.55	1271.78	1380.43
DSG2	NM_001943	2150.72	-0.394659	0.0864997	-4.56255	5.05367e-06	4.84987e-05	2273.04	2270.95	1725.4	1731.16
SRRT	NM_015908	1278.56	0.445663	0.0976892	4.56204	5.0658e-06	4.85887e-05	1126.9	1150.82	1533.59	1567.03
RN7SL1	NR_002715	3973.66	1.14457	0.250914	4.56158	5.07696e-06	4.86693e-05	2688.27	2819.93	5586.18	6590.51
USP10	NR_073577	4231.69	-0.280608	0.0615342	-4.56019	5.11068e-06	4.8966e-05	4748.6	4633.96	3744.42	3984.01
EVI5L	NM_145245	902.625	0.454589	0.0997178	4.55876	5.14574e-06	4.92752e-05	695.828	731.408	995.422	956.435
EXPH5	NM_001308019	1234.55	-0.403172	0.088444	-4.55849	5.15217e-06	4.931e-05	1218.55	1196.85	940.878	886.095
PDHX	NM_001166158	1981.21	-0.363679	0.0797923	-4.55783	5.16861e-06	4.94406e-05	2331.87	2141.37	1727.22	1755.58
LBR	NM_194442	2840.72	-0.360684	0.0791397	-4.55755	5.17526e-06	4.94774e-05	3131.79	3118.29	2422.65	2445.31
ZC3H7B	NM_017590	1964.23	0.327895	0.0719911	4.55466	5.24705e-06	5.01366e-05	1744.66	1829.37	2214.47	2265.55
CEP295	NM_033395	2809.16	-0.347476	0.0764103	-4.5475	5.42879e-06	5.18451e-05	3295.85	2987.01	2494.46	2451.17
TRPV4	NM_021625	176.058	0.971057	0.213582	4.54653	5.45371e-06	5.20549e-05	109.748	97.1801	231.811	175.851
DCAKD	NM_001288654	2971.02	0.294051	0.0646779	4.54639	5.45731e-06	5.20612e-05	2738.05	2843.8	3461.71	3375.37
CYTOR	NR_024204	4093.3	-0.273669	0.0602081	-4.54538	5.48356e-06	5.22833e-05	4017.7	4081.57	3290.8	3407.61
ANAPC5	NM_001137559	1928.13	-0.332517	0.0731891	-4.54326	5.53921e-06	5.27854e-05	2093.14	2129.44	1658.13	1694.03
TBC1D9	NM_015130	1804.37	-0.396732	0.0873373	-4.54252	5.55849e-06	5.29406e-05	2065.99	1870.29	1483.59	1512.32
IARS2	NM_018060	2969.8	-0.327616	0.0721294	-4.54206	5.57064e-06	5.29991e-05	3347.89	3379.14	2696.28	2663.17
SPAG9	NM_003971	3146.24	-0.307527	0.0677048	-4.54217	5.56773e-06	5.29991e-05	3353.55	3445.63	2721.73	2769.66
WTAP	NM_004906	2189.53	-0.333823	0.0735016	-4.54171	5.57991e-06	5.30587e-05	2435.96	2337.44	1875.39	1915.8
NUP155	NM_153485	3429.31	-0.327961	0.0722563	-4.53886	5.65587e-06	5.37521e-05	3532.32	3537.7	2734.46	2898.61
CATSPERG	NM_021185	488.053	0.539441	0.11886	4.53847	5.66647e-06	5.38239e-05	498.96	462.032	725.431	675.073
CNN2	NM_001303499	1196.95	0.44944	0.0990581	4.53714	5.70232e-06	5.41352e-05	918.719	1017.83	1310.87	1325.72
KIDINS220	NM_001348741	1590.65	-0.352009	0.0775903	-4.53676	5.71244e-06	5.42022e-05	1814.81	1739.01	1411.77	1375.55
BICD1	NM_001003398	5711.1	-0.282283	0.0622256	-4.53644	5.72108e-06	5.42259e-05	6048.61	6268.97	4859.84	5265.77
RBM25	NM_021239	3600.14	-0.306611	0.0675878	-4.53648	5.72002e-06	5.42259e-05	3967.92	4084.98	3278.98	3228.82
GLI3	NM_000168	5425.14	-0.349305	0.0770482	-4.53359	5.79888e-06	5.49295e-05	6105.18	6120.64	4730.76	4866.19
TRNT1	NR_159934	1499.11	-0.394758	0.0870758	-4.5335	5.80154e-06	5.49295e-05	1744.66	1672.52	1211.78	1391.18
GDNF-AS1	NR_145476	30.14	2.14333	0.472821	4.53307	5.81323e-06	5.49812e-05	20.3657	11.9344	69.9977	77.1791
NR1H2	NM_007121	375.029	0.642714	0.14178	4.53316	5.81072e-06	5.49812e-05	316.8	255.737	448.167	454.282
TCTE1	NM_182539	291.534	0.779594	0.172093	4.53008	5.89601e-06	5.56803e-05	282.857	233.573	484.53	407.389
TMEM38B	NM_018112	1016.58	-0.446199	0.0984941	-4.53021	5.89255e-06	5.56803e-05	1252.49	1181.51	866.335	923.219
TNFRSF12A	NM_016639	1069.56	0.493489	0.108937	4.53006	5.8966e-06	5.56803e-05	864.411	1014.42	1176.33	1459.57
GPR87	NM_023915	1811.86	0.404656	0.0893505	4.52886	5.93019e-06	5.59676e-05	1591.92	1911.21	2299.02	2321.24
KIF13A	NM_001105568	2443.35	-0.360771	0.079663	-4.52871	5.9344e-06	5.59773e-05	2693.93	2465.31	2090.84	1932.41
HIST2H2BC	NR_036461	1214.64	0.465362	0.102773	4.52806	5.95283e-06	5.61213e-05	1167.63	1062.16	1599.04	1485.94
EIF3J	NM_001284336	1622.05	-0.348161	0.076892	-4.52793	5.95656e-06	5.61264e-05	1836.31	1754.36	1379.96	1444.91
FAM126B	NM_001321624	1860	-0.39549	0.0873632	-4.52696	5.98375e-06	5.63526e-05	1948.32	2120.91	1505.41	1583.64
HIPK1	NM_198268	1007.94	-0.398562	0.0880728	-4.52537	6.02889e-06	5.67474e-05	1138.22	1123.54	846.336	870.464
RBPJ	NM_005349	1905.24	-0.326582	0.0721757	-4.52482	6.04482e-06	5.6867e-05	2111.24	2088.52	1708.13	1641.28
CORO2B	NM_001324014	861.938	0.504842	0.111578	4.52457	6.05182e-06	5.69026e-05	548.742	634.228	819.973	849.948
LRRC1	NM_018214	1919.28	-0.397298	0.0878452	-4.5227	6.1055e-06	5.73768e-05	1934.74	2091.93	1455.41	1598.29
DUS3L	NM_020175	495.911	0.663762	0.146776	4.52228	6.11777e-06	5.74614e-05	307.748	405.77	533.619	586.171
UCHL3	NM_001270952	1692.8	-0.415024	0.0917862	-4.52163	6.13641e-06	5.76059e-05	1814.81	1897.57	1298.14	1484.97
TSEN2	NM_001321278	2929.27	-0.317462	0.070215	-4.52128	6.14659e-06	5.76708e-05	3259.64	3379.14	2629.01	2695.41
UBE2K	NM_001111112	4744.24	-0.266935	0.0590563	-4.52	6.18382e-06	5.79893e-05	4957.92	5104.52	4174.41	4184.28
VPS35	NM_018206	1231.79	-0.382351	0.0845966	-4.5197	6.19276e-06	5.80423e-05	1343	1323.01	991.786	1055.11
IMPAD1	NM_017813	1399.15	-0.390096	0.0863157	-4.51941	6.20118e-06	5.80596e-05	1594.18	1558.29	1174.51	1232.91
MTRR	NR_157175	1406.89	-0.377084	0.0834357	-4.51946	6.19979e-06	5.80596e-05	1444.83	1427.01	1056.33	1156.71
ADRM1	NM_001281438	727.825	0.476385	0.105434	4.51835	6.23245e-06	5.83201e-05	612.102	613.769	857.245	847.994
TBC1D3D	NM_001291465	712.862	0.519395	0.114958	4.51813	6.23891e-06	5.83201e-05	591.737	571.146	914.516	753.229
TBC1D3I	NM_001291463	712.862	0.519395	0.114958	4.51813	6.23891e-06	5.83201e-05	591.737	571.146	914.516	753.229
KMT2E-AS1	NR_024586	1146.66	0.397668	0.0880445	4.51668	6.28175e-06	5.86895e-05	1055.62	1082.62	1334.5	1481.06
BIK	NM_001197	731.444	0.520348	0.115217	4.51622	6.29527e-06	5.87847e-05	650.571	676.851	901.789	1000.4
ELP3	NM_001284222	2456.13	-0.360636	0.0798586	-4.51594	6.30375e-06	5.88328e-05	2684.88	2652.85	2048.12	2110.21
CBLL1	NM_001284291	962.778	-0.418063	0.0925955	-4.51494	6.3336e-06	5.90801e-05	1087.3	1051.93	786.338	816.731
RFX3	NM_001282116	3638.39	-0.383635	0.0849732	-4.51478	6.33823e-06	5.90921e-05	4650.17	4057.7	3508.07	3174.11
MRPL57	NM_024026	665.656	0.498287	0.11041	4.51306	6.38975e-06	5.9541e-05	591.737	540.458	818.155	786.446
FBXO30	NM_032145	760.744	-0.517485	0.114694	-4.51189	6.42525e-06	5.98402e-05	830.468	849.048	532.71	640.88
NDFIP1	NM_030571	2375.51	-0.337174	0.0747324	-4.51175	6.42957e-06	5.98489e-05	2732.4	2782.42	2186.29	2177.62
RPS15	NM_001018	890.289	0.451259	0.100034	4.51107	6.45029e-06	6.00101e-05	730.902	774.031	972.696	1081.48
SLC16A5	NM_001271765	1105.3	0.422506	0.0936705	4.51056	6.46567e-06	6.01216e-05	965.108	939.408	1298.14	1256.36
IDUA	NM_000203	1092.5	0.50721	0.112493	4.50881	6.51911e-06	6.05865e-05	893.828	1002.49	1356.32	1331.58
SNHG4	NR_036536	4718.98	-0.332533	0.0737724	-4.50755	6.558e-06	6.09159e-05	5562.1	5766.02	4270.77	4723.56
TOGARAM1	NR_131765	1756.62	-0.345236	0.0766086	-4.50649	6.59103e-06	6.11905e-05	2051.28	2010.09	1577.22	1621.74
SHOC2	NM_001324336	2471.81	-0.314493	0.0697913	-4.5062	6.60002e-06	6.12418e-05	2818.39	2680.13	2197.2	2229.4
HIST4H4	NM_175054	1382.43	0.512229	0.113681	4.50586	6.61039e-06	6.13058e-05	1332.82	1120.13	1979.94	1527.95
POLR2E	NM_001316324	882.368	0.489013	0.10854	4.50538	6.62539e-06	6.14127e-05	770.502	642.753	1021.78	973.043
VAV2	NM_001134398	6302.21	0.36833	0.0817722	4.50434	6.65789e-06	6.16815e-05	5355.05	6328.64	7433.39	7629.99
SH3D19	NM_001243349	2006.7	-0.336801	0.0747778	-4.50402	6.66789e-06	6.17418e-05	2151.98	2202.75	1753.58	1692.08
CD55	NM_001114752	1558.54	-0.531697	0.118096	-4.50224	6.72414e-06	6.22082e-05	1895.14	1476.46	1137.24	1202.63
TBC1D3L	NM_001369499	713.985	0.518029	0.115061	4.5022	6.7253e-06	6.22082e-05	593.999	571.146	915.425	754.206
YAP1	NM_001195044	7757.65	-0.310469	0.0689659	-4.50178	6.73864e-06	6.22989e-05	8202.85	8219.39	6371.61	6871.87
CBWD5	NM_001024916	4722.53	-0.293445	0.0652182	-4.49944	6.81326e-06	6.29558e-05	5193.25	5455.73	4250.77	4433.4
MYBL2	NM_001278610	1280.25	-0.469256	0.104309	-4.49873	6.83617e-06	6.31344e-05	1263.8	1471.34	945.424	1024.82
ARSA	NM_001362782	427.801	0.600646	0.133591	4.49614	6.91979e-06	6.38733e-05	331.508	325.639	517.256	479.683
ZFAND1	NR_033195	1261.31	-0.435315	0.0968274	-4.49578	6.93153e-06	6.39482e-05	1387.13	1398.03	1019.06	1040.45
RSBN1	NR_130896	1308.51	-0.36168	0.080452	-4.4956	6.93731e-06	6.39681e-05	1447.1	1473.05	1121.78	1149.87
WDR83	NM_001099737	298.946	0.747033	0.166195	4.49491	6.95999e-06	6.41438e-05	201.394	214.819	355.443	340.956
ERGIC2	NM_016570	1222.34	-0.411734	0.091622	-4.49384	6.99516e-06	6.44343e-05	1436.91	1304.26	1009.97	1056.08
CBFA2T3	NM_005187	87.7018	1.25728	0.279795	4.49358	7.00342e-06	6.44768e-05	65.6228	51.1474	120.905	162.174
OTUD6B	NM_016023	554.986	-0.517576	0.115201	-4.49281	7.02885e-06	6.46771e-05	634.731	675.146	427.259	486.522
NPIPA7	NM_001282507	1361.46	-0.391121	0.0870668	-4.4922	7.04912e-06	6.48299e-05	1485.56	1450.88	1102.69	1138.15
ATP5MF-PTCD1	NM_001198879	2743.71	0.301082	0.0670375	4.49125	7.08053e-06	6.50848e-05	2640.75	2501.11	3208.08	3135.04
TTC3	NM_001001894	3082.63	-0.325385	0.0724546	-4.49088	7.09298e-06	6.51653e-05	3251.72	3535.99	2628.1	2782.36
CIAO3	NM_022493	973.306	0.466864	0.103971	4.49032	7.11158e-06	6.53023e-05	840.651	912.129	1252.69	1163.55
ORC1	NM_001190819	1333.83	-0.367552	0.0818795	-4.48894	7.15779e-06	6.56924e-05	1518.38	1462.82	1135.42	1178.2
LRRC14	NM_014665	2159.99	0.352096	0.0784744	4.48676	7.23139e-06	6.6293e-05	1811.42	1987.93	2331.74	2507.83
SLX1A	NM_001015000	1386.26	0.364143	0.0811611	4.48667	7.23448e-06	6.6293e-05	1257.02	1305.96	1624.49	1670.59
SLX1B	NM_178044	1386.26	0.364143	0.0811611	4.48667	7.23448e-06	6.6293e-05	1257.02	1305.96	1624.49	1670.59
P4HB	NM_000918	1860.74	0.367602	0.0819466	4.48587	7.26167e-06	6.65076e-05	1572.68	1733.9	2025.39	2231.36
GALNT3	NM_004482	1155.7	-0.410039	0.0914117	-4.48563	7.26985e-06	6.65479e-05	1043.18	1154.23	799.974	848.971
POLR2L	NM_021128	597.703	0.494764	0.110313	4.4851	7.28814e-06	6.66808e-05	495.565	566.032	732.703	755.183
IPO7	NM_006391	5369.68	-0.303395	0.0676673	-4.48362	7.33865e-06	6.71082e-05	5861.93	6043.92	4696.21	4949.23
OSMR	NM_001323506	3446.25	-0.348981	0.0778497	-4.48275	7.36872e-06	6.73483e-05	2989.23	3394.49	2447.19	2555.7
URB2	NM_001314021	2463.18	-0.382133	0.0852639	-4.48177	7.40282e-06	6.76249e-05	2765.21	2779.01	1951.75	2303.65
LYPLA1	NM_001279357	2439.25	-0.348085	0.0776694	-4.48163	7.40764e-06	6.7634e-05	2623.78	2825.04	2086.3	2189.35
SPTLC2	NM_004863	1915.61	-0.39144	0.0873562	-4.48097	7.43061e-06	6.78087e-05	1857.8	2148.19	1495.41	1550.42
BUB1B	NM_001211	2844.03	-0.318992	0.0712031	-4.48003	7.46329e-06	6.80717e-05	3139.71	3130.22	2526.28	2500.02
SUZ12P1	NR_144395	5229.82	-0.256307	0.0572192	-4.47939	7.48555e-06	6.82394e-05	5599.43	5619.4	4639.85	4752.87
ZNF141	NM_001348277	2165.58	-0.387302	0.0865129	-4.47681	7.5767e-06	6.90347e-05	2473.3	2335.73	1889.94	1789.77
MAP4	NM_001134364	7672.69	-0.300074	0.0670412	-4.47597	7.60667e-06	6.92602e-05	7632.61	8284.18	6087.07	6833.77
TCF20	NM_005650	3558.74	-0.294238	0.0657385	-4.47589	7.60929e-06	6.92602e-05	3678.27	3866.75	3036.26	3111.59
ATF3	NM_001030287	332.949	1.37217	0.306591	4.47557	7.62078e-06	6.93291e-05	185.554	218.229	519.074	523.646
CKAP5	NM_001008938	5425.21	-0.306232	0.0684352	-4.47477	7.64931e-06	6.95528e-05	6092.74	6030.28	4964.38	4840.79
SVEP1	NM_153366	1799.26	-0.454667	0.101642	-4.47323	7.70464e-06	7.00199e-05	2093.14	2054.42	1539.04	1487.9
SPTLC3	NM_018327	1512.32	-0.419361	0.0937617	-4.47262	7.72673e-06	7.01844e-05	1829.52	1595.8	1349.05	1218.26
NBPF9	NM_001037675	2788.85	-0.329755	0.0737498	-4.47127	7.77576e-06	7.05935e-05	2776.52	3060.32	2280.83	2355.43
DCAF16	NR_144301	1378.53	-0.365171	0.0816763	-4.47095	7.78719e-06	7.0661e-05	1503.67	1570.23	1176.33	1207.51
C7orf50	NM_032350	3050.11	0.337898	0.0756118	4.46886	7.86391e-06	7.13205e-05	2702.98	3024.52	3750.79	3473.06
PPP1CB	NM_206876	2842.73	-0.312332	0.069894	-4.46865	7.87154e-06	7.1353e-05	3042.41	2816.52	2331.74	2394.51
SMURF2	NM_022739	6119.69	-0.315173	0.0705323	-4.4685	7.87711e-06	7.13669e-05	6442.35	6006.42	4916.2	5096.75
TBC1D23	NM_018309	1178.8	-0.383741	0.0858826	-4.4682	7.88799e-06	7.14288e-05	1305.67	1288.92	988.15	1001.37
MELK	NM_001256690	5311.09	-0.339558	0.0760089	-4.46735	7.91955e-06	7.16778e-05	5426.33	5924.58	4391.68	4572.13
POLR3G	NM_001370354	726.817	-0.513825	0.115053	-4.46598	7.9702e-06	7.20993e-05	907.405	993.965	615.435	714.151
DECR1	NM_001330575	1280.73	-0.384848	0.0861772	-4.46578	7.97784e-06	7.21314e-05	1393.92	1421.9	1050.87	1104.93
CSNK1E	NM_001894	3997.83	0.310718	0.0695835	4.46539	7.99214e-06	7.22238e-05	3523.27	3626.35	4438.95	4424.61
ARHGAP10	NM_024605	6067.36	-0.267471	0.0599171	-4.46402	8.04346e-06	7.26132e-05	6656.19	6400.25	5409.82	5442.6
NUP35	NM_001287584	1299.24	-0.409296	0.0916861	-4.46411	8.04041e-06	7.26132e-05	1531.95	1418.49	1091.78	1134.24
BRD7	NM_001173984	1602.1	-0.361651	0.0810232	-4.46355	8.06115e-06	7.27357e-05	1797.84	1721.96	1339.96	1402.9
HSPA1B	NM_005346	2966.37	0.401586	0.0899836	4.46288	8.08658e-06	7.29279e-05	3105.77	3015.99	4219.86	3868.73
LOC652276	NR_015441	1885.84	0.351175	0.0786952	4.46246	8.10225e-06	7.3032e-05	1617.94	1768	2166.29	2142.45
DENND6A	NM_152678	2147.64	-0.321878	0.0721395	-4.46188	8.12419e-06	7.3155e-05	2508.37	2308.45	1919.03	1942.18
YME1L1	NM_001253866	1905.24	-0.333335	0.074706	-4.46196	8.1215e-06	7.3155e-05	2097.67	2066.36	1609.95	1696.96
ETNK1	NM_018638	2413.83	-0.343473	0.0769909	-4.46122	8.14947e-06	7.33452e-05	2834.23	2649.44	2169.02	2158.09
KIF23	NM_001367804	2208.46	-0.377684	0.0846963	-4.45928	8.22373e-06	7.39758e-05	2483.48	2439.73	1839.03	1951.95
PGF	NM_002632	98.8945	1.21503	0.272517	4.45856	8.2512e-06	7.41852e-05	65.6228	75.0163	170.904	153.381
TXNRD3	NM_052883	1264.65	-0.409968	0.0919787	-4.45721	8.30343e-06	7.46167e-05	1464.07	1478.16	1044.51	1170.39
GPATCH2L	NM_017926	2547.26	-0.317708	0.0712897	-4.45658	8.32769e-06	7.47967e-05	2767.47	2692.06	2177.2	2205.96
SLC25A34	NM_207348	175.09	0.850449	0.190882	4.45537	8.37474e-06	7.51047e-05	135.771	129.574	253.628	225.676
SNAP47	NM_001323933	3265.16	0.342928	0.0769687	4.45542	8.37297e-06	7.51047e-05	3111.43	2997.24	4125.32	3625.47
ZNF37BP	NR_026777	1097.66	-0.451292	0.101288	-4.45552	8.36914e-06	7.51047e-05	1140.48	1232.65	824.519	908.565
RN7SL2	NR_027260	4182.55	1.05508	0.236846	4.45472	8.40011e-06	7.5294e-05	2756.16	3079.08	6132.53	5989.69
FLVCR1	NM_014053	2263.37	-0.41659	0.0935617	-4.45257	8.48493e-06	7.60156e-05	2544.58	2410.75	1799.94	1915.8
PLIN3	NM_005817	1740.9	0.402111	0.0903222	4.45196	8.5089e-06	7.61918e-05	1314.72	1427.01	1760.85	1855.23
HDAC4-AS1	NR_135575	307.379	0.651156	0.146285	4.45127	8.53637e-06	7.6399e-05	261.36	245.508	404.532	393.711
RNF38	NM_194330	1845.16	-0.354077	0.0795506	-4.45097	8.54835e-06	7.64674e-05	1986.79	1861.77	1539.04	1476.17
CHD9	NM_025134	9324.26	-0.230829	0.0518637	-4.45068	8.55977e-06	7.64918e-05	10194.2	10222.7	8741.53	8655.79
MIGA1	NM_198549	1778.6	-0.327066	0.0734849	-4.45079	8.55559e-06	7.64918e-05	1913.24	1935.08	1528.13	1538.7
RABEP1	NM_004703	3241.47	-0.308585	0.0693359	-4.45057	8.56407e-06	7.64918e-05	3587.76	3609.3	2879	2931.83
TBC1D3H	NM_001123392	715.554	0.512062	0.115103	4.44874	8.63736e-06	7.71074e-05	598.525	571.146	915.425	754.206
GTPBP3	NM_001195422	619.646	0.526212	0.11829	4.44851	8.64674e-06	7.71522e-05	491.04	501.245	744.521	682.889
GAB3	NR_104114	548.533	-0.505844	0.113727	-4.44789	8.67181e-06	7.72977e-05	758.056	685.376	513.62	506.061
MB21D2	NM_178496	771.116	-0.543101	0.122103	-4.4479	8.67121e-06	7.72977e-05	791.999	673.441	512.711	497.268
OSBPL6	NM_001201480	2805.96	-0.383739	0.0862894	-4.44712	8.70292e-06	7.75359e-05	3079.75	3290.49	2337.2	2542.03
KCTD9	NM_017634	836.49	-0.437417	0.0983666	-4.44681	8.71562e-06	7.76099e-05	951.531	963.277	709.977	703.405
SH2D4A	NR_156444	1747.91	-0.43146	0.0970424	-4.4461	8.74449e-06	7.78278e-05	1760.5	1825.96	1329.05	1328.65
GNPDA2	NR_073095	696.512	-0.458149	0.10305	-4.4459	8.75229e-06	7.78579e-05	834.993	765.507	589.072	579.332
PAXBP1	NR_027873	1835.85	-0.327819	0.0737629	-4.44423	8.82083e-06	7.84281e-05	2053.54	2001.57	1618.13	1614.9
RPPH1	NR_002312	2810.22	0.500461	0.112616	4.44395	8.83239e-06	7.84914e-05	2593.23	2414.16	3590.79	3497.49
FOXD4L3	NM_199135	607.111	0.524221	0.117991	4.4429	8.87525e-06	7.88326e-05	461.622	559.212	702.704	755.183
MST1R	NR_134919	1879.86	0.342377	0.0770942	4.44101	8.9536e-06	7.94885e-05	1614.55	1687.87	2135.39	2045.74
UMAD1	NM_001302350	1957.41	-0.369237	0.0831784	-4.4391	9.03348e-06	8.01574e-05	2282.09	2139.67	1754.49	1672.54
ARHGAP11B	NR_148423	1997.22	-0.390011	0.0878695	-4.43853	9.05753e-06	8.03305e-05	2156.5	2315.27	1672.67	1736.04
SFPQ	NR_136702	4142	-0.264183	0.0595258	-4.43813	9.0744e-06	8.04397e-05	4530.24	4489.04	3699.88	3812.06
PRDX5	NM_181651	442.567	0.596329	0.134393	4.43721	9.11343e-06	8.0745e-05	324.72	359.737	515.438	514.853
IFT80	NM_020800	1638.38	-0.40083	0.0903677	-4.43555	9.18385e-06	8.12874e-05	1922.3	1906.09	1396.32	1504.5
LINC00475	NR_027341	312.792	0.676346	0.15248	4.43565	9.17953e-06	8.12874e-05	303.223	283.016	495.438	443.536
TBC1D30	NM_001330187	1687.98	-0.412952	0.0931523	-4.43308	9.28945e-06	8.21809e-05	1757.11	2091.93	1376.32	1506.46
COL7A1	NM_000094	285.445	0.761263	0.171732	4.43287	9.29874e-06	8.2209e-05	227.417	255.737	363.625	452.328
TFB2M	NM_022366	1572.31	-0.412577	0.0930737	-4.43279	9.30194e-06	8.2209e-05	1724.3	1832.78	1268.14	1401.92
[truncated: 2,340 more rows]

## Sheet: 2A-Gene DESeq2 d40p53WTp53
PRO-seq: DESeq2 differential analysis at annotated gene regions in ∆40p53:WTp53 DMSO vs Nutlin
Gene	Accession	baseMean	log2FoldChange	lfcSE	stat	pvalue	padj	∆40p53:WTp53_DMSO_3hr_R1	∆40p53:WTp53_DMSO_3hr_R2	∆40p53:WTp53_Nutlin_3hr_R1	∆40p53:WTp53_Nutlin_3hr_R2
KIAA0825	NM_001145678	2532.19	-0.633624	0.0777156	-8.15312	3.54667e-16	4.69153e-12	3196.01	3152.5	1964.29	2126.53
SNORD81	NR_003938	317.974	-1.06152	0.156721	-6.7733	1.25875e-11	8.32534e-08	460.882	450.195	222.265	214.332
RNU5D-1	NR_002755	842.535	-0.897967	0.13571	-6.61679	3.67085e-11	1.6186e-07	1023.11	1074.15	559.779	565.77
AKAP6	NM_004274	3810.87	-0.586826	0.0920636	-6.37414	1.83995e-10	5.1563e-07	4451.98	4181.51	3072.45	2676.63
INPP5D	NM_001017915	3891.4	0.571971	0.0898576	6.36531	1.94901e-10	5.1563e-07	1152.21	1041.43	1646.41	1613.37
MIR12136	NR_162149	74444.5	-0.570316	0.0911972	-6.25366	4.00935e-10	8.83928e-07	91224.5	80508.3	61235	54421.9
SNORD80	NR_003940	278.594	-1.22148	0.199362	-6.12695	8.95812e-10	1.69283e-06	441.578	431.014	174.139	199.782
DNAJB1	NM_001313964	1271.16	0.666327	0.109594	6.07996	1.20216e-09	1.87267e-06	849.374	827.051	1453.91	1207.65
SNORD12B	NR_003695	249.78	-1.14856	0.189199	-6.07063	1.27412e-09	1.87267e-06	346.265	385.882	146.91	182.994
ZBED9	NM_001329616	1948.1	-0.542999	0.0912609	-5.94997	2.68198e-09	3.54773e-06	2082.41	2325.45	1507.73	1518.23
BTG2	NM_006763	1369.9	0.700754	0.118271	5.92499	3.12316e-09	3.75574e-06	598.423	454.709	920.723	789.616
PHLDA3	NM_012396	1158.74	0.571955	0.0981971	5.82456	5.72625e-09	6.31224e-06	680.465	639.751	1060.67	902.658
VTRNA1-1	NR_026703	446.87	-0.883613	0.152944	-5.77734	7.58888e-09	7.72198e-06	591.184	614.929	369.809	284.844
RNU5E-1	NR_002754	1189.49	-1.11862	0.195636	-5.71788	1.07861e-08	1.00439e-05	1386.27	1640.56	719.354	674.895
SPRED1	NM_152594	3524.59	-0.350964	0.0614796	-5.70862	1.13894e-08	1.00439e-05	3888.54	3917.49	3061.69	3058.85
VTRNA1-3	NR_026705	491.46	-0.74228	0.130378	-5.69328	1.24625e-08	1.03033e-05	624.966	602.517	378.041	355.915
MIR10392	NR_162101	671.921	-0.653386	0.115325	-5.6656	1.46509e-08	1.14001e-05	756.474	794.33	473.659	512.047
TP53I3	NM_147184	1925.63	0.441449	0.0786668	5.61163	2.00427e-08	1.47292e-05	1480.37	1648.46	2196.06	2055.46
SCARNA2	NR_003023	478.556	0.68868	0.124611	5.52666	3.26389e-08	2.27235e-05	345.058	343.006	551.547	557.376
FERMT3	NM_178443	532.818	0.706392	0.128219	5.50924	3.6038e-08	2.38355e-05	328.167	392.652	552.814	623.97
CTC1	NR_046431	3734.02	-0.398802	0.0725391	-5.49775	3.8466e-08	2.42299e-05	4127.43	4450.05	3260.52	3246.32
LOC101926933	NR_110002	2422.54	-0.607845	0.111027	-5.47477	4.3809e-08	2.63412e-05	2707.38	3382.67	1797.12	2198.72
MIR34AHG	NR_132742	2303.78	0.535666	0.098143	5.45802	4.81482e-08	2.76915e-05	1214.94	973.731	1631.21	1539.5
RHOD	NM_001300886	1419.33	0.591972	0.10904	5.42895	5.66858e-08	3.12433e-05	973.644	831.564	1502.67	1218.28
MEPCE	NM_001194991	1237.42	0.527835	0.097788	5.39775	6.74824e-08	3.57063e-05	1091.88	1084.31	1529.26	1607.77
NCKAP1	NM_013436	5693.33	-0.305549	0.057496	-5.31427	1.07087e-07	5.44824e-05	6247.24	6470.85	5077.91	5212.81
AGFG1	NM_001135187	3452.46	-0.327434	0.0620482	-5.2771	1.31247e-07	6.43014e-05	3823.39	3715.52	3071.19	2937.42
MED13L	NM_015335	7618.03	-0.277358	0.0528777	-5.24526	1.56059e-07	7.37267e-05	8046.13	8053.87	6606.53	6677.32
SNORD12C	NR_002433	501.975	-0.759917	0.145466	-5.22403	1.75066e-07	7.98544e-05	657.541	697.295	381.84	418.032
ASPM	NM_001206846	5232.91	-0.344123	0.0667645	-5.15429	2.54594e-07	0.00011179	6235.18	6402.03	5010.15	4945.87
RNU7-1	NR_023317	689.25	-1.3008	0.252636	-5.14893	2.6198e-07	0.00011179	857.82	908.289	381.84	335.209
BAX	NR_027882	638.134	0.57813	0.113144	5.10967	3.22718e-07	0.000133403	365.569	366.701	552.814	540.587
RNY1	NR_004391	324.717	-0.855166	0.168621	-5.07153	3.94631e-07	0.000158187	348.678	416.346	225.431	198.103
RNF145	NM_001199380	3285.39	-0.332179	0.0661113	-5.02454	5.04647e-07	0.000196337	4564.18	4224.39	3499.25	3480.8
SNORA57	NR_004390	464.575	0.702102	0.139932	5.01746	5.23598e-07	0.00019789	363.156	356.546	637.667	533.872
DDX41	NM_001321732	420.107	0.653075	0.130803	4.99283	5.95013e-07	0.00021726	339.026	349.776	561.046	522.68
SYT8	NM_001290333	1182.71	0.42684	0.0855605	4.98876	6.07696e-07	0.00021726	997.773	1003.07	1311.43	1377.77
SGK1	NM_001143676	1606.49	-0.364843	0.0733265	-4.9756	6.50472e-07	0.000226433	1866.45	1867.35	1420.98	1477.94
RFESD	NM_001131066	596.892	-0.558114	0.112625	-4.9555	7.2145e-07	0.000244701	799.908	819.153	579.409	521.001
FLNA	NM_001110556	2198.31	0.394297	0.0800479	4.92576	8.40312e-07	0.000277891	1585.34	1564.97	2125.77	2015.17
ADAM9	NM_003816	5049.21	-0.293981	0.0601112	-4.89062	1.00518e-06	0.000309221	5577.64	5702.48	4610.58	4590.52
CLIP4	NM_001287527	2790.34	-0.310075	0.0633275	-4.89637	9.76222e-07	0.000309221	2971.6	3105.11	2449.35	2452.79
SFN	NM_006142	1301.83	0.482413	0.0986091	4.89218	9.9727e-07	0.000309221	948.307	944.395	1253.8	1389.52
DOK3	NM_001144876	382.388	0.631132	0.12955	4.87171	1.10639e-06	0.000332622	295.592	332.851	466.061	507.57
CD68	NM_001040059	585.473	0.579328	0.119718	4.83911	1.30424e-06	0.000352243	481.393	503.226	761.781	710.15
GDF15	NM_004864	764.489	0.669486	0.138193	4.84457	1.26885e-06	0.000352243	184.594	201.967	305.219	310.026
NIPBL	NM_133433	5435.46	-0.285503	0.0590424	-4.83555	1.32776e-06	0.000352243	5296.52	5553.54	4499.76	4403.6
PLEC	NM_000445	7030.55	0.373792	0.0770628	4.85049	1.23155e-06	0.000352243	5157.78	5878.49	6883.89	7417.69
RSRC1	NM_001271838	5712.33	-0.282923	0.0584499	-4.84043	1.29559e-06	0.000352243	6533.18	6678.46	5362.86	5495.97
VTRNA1-2	NR_026704	373.675	-0.741492	0.153359	-4.835	1.33143e-06	0.000352243	462.089	499.841	327.382	249.028
CALR	NM_004343	1063.38	0.523008	0.10846	4.82211	1.42049e-06	0.00036135	681.671	691.654	978.98	994.435
TP53I11	NM_001318386	635.548	0.661219	0.137099	4.82295	1.41454e-06	0.00036135	492.251	405.063	813.073	606.062
PTCH2	NM_001166292	1692.68	-0.536018	0.111451	-4.80947	1.51329e-06	0.000377695	1823.02	2153.94	1353.86	1389.52
EHBP1	NM_001142615	7971.64	-0.264495	0.0551914	-4.79233	1.64853e-06	0.000403829	8698.85	8555.97	7124.52	7239.17
RICTOR	NM_152756	4253.08	-0.31773	0.0668345	-4.75398	1.9945e-06	0.000479695	4226.36	4243.57	3465.06	3331.38
AGPS	NM_003659	3380.93	-0.306908	0.0646159	-4.74973	2.0369e-06	0.000481144	3741.35	4023.55	3125.01	3152.87
RAD21	NM_006265	2846.74	-0.337987	0.0714005	-4.73368	2.20486e-06	0.000511682	3249.1	3624.13	2678.58	2760.02
SORCS2	NM_020777	579.383	0.747653	0.158792	4.70838	2.49697e-06	0.000569481	383.666	482.916	623.103	832.146
ZNF580	NM_207115	508.386	0.600071	0.127848	4.69362	2.68415e-06	0.000601795	380.047	353.161	571.177	540.028
MOV10	NM_020963	1593.05	0.377919	0.0808089	4.6767	2.91525e-06	0.000642716	1382.65	1269.35	1744.56	1700.67
NAF1	NM_001128931	1554.9	-0.347841	0.0746361	-4.6605	3.15442e-06	0.000684043	1901.44	1838.02	1490.63	1447.72
LINC00869	NR_111950	5876.83	-0.315867	0.0679171	-4.65078	3.30689e-06	0.00070554	6382.37	6632.2	5137.43	5318.01
NDOR1	NM_014434	1577.3	0.36189	0.0780812	4.63478	3.57313e-06	0.000750244	1546.73	1507.42	1914.27	2009.57
JUNB	NM_002229	909.054	0.490574	0.106219	4.61849	3.86535e-06	0.00079892	657.541	663.446	983.413	873.558
FANCL	NM_018062	2637.01	-0.324939	0.0704727	-4.61084	4.01037e-06	0.00081614	3089.84	3210.04	2496.84	2532.81
PPAN-P2RY11	NM_001040664	2800.16	0.376669	0.0818222	4.60351	4.15428e-06	0.000832618	2359.91	2531.93	3008.5	3342.58
ASCC3	NM_006828	13014.2	-0.257323	0.0559977	-4.59524	4.32261e-06	0.000853425	12661	12615.6	10525.6	10621.5
OR1F1	NM_001370641	2212.83	-0.454587	0.0991188	-4.58629	4.512e-06	0.000877717	2298.38	2512.75	1874.37	1637.99
PTOV1-AS1	NR_040037	593.554	0.565279	0.123445	4.5792	4.66759e-06	0.000894824	510.348	464.863	763.047	679.931
ORC4	NM_181742	2372.96	-0.331156	0.0725337	-4.56555	4.98187e-06	0.000932203	2561.39	2686.5	2085.87	2086.24
UBE3A	NM_001354539	3612.69	-0.290401	0.0636196	-4.56464	5.00351e-06	0.000932203	3931.98	3906.21	3197.83	3211.07
CUL7	NM_001168370	881.126	0.445301	0.0979449	4.54645	5.45581e-06	0.00100235	734.757	732.273	1026.47	971.49
STK3	NM_001256312	5611.44	-0.304398	0.0670953	-4.5368	5.71151e-06	0.00103496	6274.99	6767.6	5214.05	5348.23
TBL3	NM_006453	1574.09	0.379196	0.0838536	4.52212	6.12245e-06	0.00109443	1452.62	1378.79	1812.95	1868.55
ARAP1	NM_001040118	1991.69	0.352588	0.0780493	4.51751	6.25719e-06	0.0011036	1518.98	1471.32	1921.87	1895.97
TANC2	NM_025185	10808.6	-0.266747	0.0595165	-4.4819	7.39802e-06	0.00128765	11078.1	11571.9	9256.62	9569.96
POU2F1	NM_001365849	3333.41	-0.304769	0.0681113	-4.47457	7.65648e-06	0.00131532	4094.85	3855.43	3225.06	3210.51
TMEM107	NM_183065	2325.31	-0.496129	0.111255	-4.4594	8.21911e-06	0.00139388	2511.93	2551.11	1763.56	1826.02
ADCK5	NM_174922	937.758	0.410015	0.0922544	4.4444	8.8139e-06	0.00147583	756.474	749.197	1029.01	972.05
CHMP4A	NM_014169	489.362	0.527353	0.118982	4.43222	9.32675e-06	0.00154218	375.221	415.218	568.011	571.926
GAS5	NR_152521	8038.43	-0.336693	0.0763027	-4.4126	1.02137e-05	0.001571	8744.69	9475.54	7121.99	7306.32
KIAA2026	NM_001017969	1359.41	-0.337499	0.0764721	-4.41336	1.01779e-05	0.001571	1504.5	1464.55	1176.55	1172.95
PRMT1	NR_033397	816.458	0.453981	0.102774	4.41726	9.9961e-06	0.001571	760.093	763.865	1008.11	1078.94
RIC1	NM_020829	4640.27	-0.268261	0.0606766	-4.42116	9.81743e-06	0.001571	5216.9	5178.94	4330.69	4301.2
SMCHD1	NM_015295	5640.2	-0.25632	0.0579634	-4.42211	9.77434e-06	0.001571	6501.82	6539.68	5557.9	5361.66
SYTL1	NM_032872	1161.74	0.382894	0.0867622	4.41314	1.01881e-05	0.001571	1019.49	997.426	1308.9	1320.69
MAP3K7	NM_003188	2057.4	-0.341675	0.0775667	-4.40491	1.05828e-05	0.00157291	2285.11	2299.49	1793.32	1824.34
TOP2B	NM_001330700	1784.4	-0.380048	0.0862064	-4.40858	1.04049e-05	0.00157291	2221.16	1984.7	1723.03	1509.28
U2SURP	NM_001320219	2841.84	-0.284792	0.0646266	-4.40673	1.04943e-05	0.00157291	3237.03	3293.54	2690.61	2670.48
ANKRD28	NM_015199	4839.75	-0.265602	0.0605377	-4.38738	1.14725e-05	0.00168621	6003.53	6081.59	5059.54	4994
DOCK7	NM_001367561	3783.12	-0.280142	0.0643003	-4.35677	1.31996e-05	0.00191589	4080.37	4227.78	3385.27	3456.74
PHIP	NM_017934	5444.37	-0.274958	0.0631406	-4.3547	1.33249e-05	0.00191589	6525.95	6204.57	5372.99	5148.45
COP1	NM_022457	9523.45	-0.243963	0.0560831	-4.35003	1.36118e-05	0.00193609	9876.39	10466.2	8409.35	8768.6
PAPOLA	NM_032632	3139.31	-0.293044	0.0674507	-4.34456	1.39556e-05	0.00196387	3360.1	3469.55	2860.32	2715.25
CHD1	NR_157078	2770.48	-0.312256	0.0720915	-4.33138	1.48175e-05	0.00204173	3609.84	3472.94	2841.32	2862.43
LYPLA2	NM_007260	328.555	0.646276	0.149154	4.33294	1.4713e-05	0.00204173	256.984	264.024	405.903	409.638
SH2D2A	NM_001161441	1535.88	0.405261	0.0936153	4.329	1.49786e-05	0.00204264	1111.18	1070.77	1540.66	1349.79
ERGIC2	NM_016570	1222.34	-0.382205	0.0883549	-4.32579	1.51988e-05	0.00205153	1330.77	1507.42	1110.69	1068.3
NOTCH1	NM_017617	2762.54	0.494489	0.114505	4.31848	1.57109e-05	0.00209923	1311.46	1128.31	1897.17	1540.06
STXBP5	NM_001127715	4764.42	-0.262417	0.0608064	-4.31562	1.59156e-05	0.00210532	5319.45	5520.82	4454.8	4582.68
SNX13	NM_015132	2851.43	-0.280198	0.0649958	-4.31101	1.62507e-05	0.00212836	3057.26	3074.64	2567.77	2482.45
BSCL2	NR_037949	1554.44	0.327227	0.0760965	4.30016	1.70675e-05	0.00217085	1386.27	1444.24	1775.59	1776.22
TUBB4B	NM_006088	868.483	0.43933	0.102112	4.30243	1.68934e-05	0.00217085	726.312	744.684	921.989	1071.66
USP25	NM_001283041	3858.13	-0.265888	0.0618017	-4.30227	1.69053e-05	0.00217085	4625.71	4514.37	3680.99	3918.98
GALE	NM_001008216	833.045	0.440367	0.102575	4.29311	1.76185e-05	0.00221959	692.53	749.197	1006.21	951.344
POLR2A	NM_000937	2841.06	0.277496	0.0647724	4.28417	1.8342e-05	0.00226755	2467.29	2486.79	2995.83	3009.05
SPACA6	NM_001316994	2042.24	0.366343	0.0855091	4.28426	1.83348e-05	0.00226755	1894.2	1693.59	2419.59	2204.88
PHF3	NM_001290259	2573.99	-0.289882	0.0678179	-4.27442	1.91638e-05	0.00234721	3142.93	3062.23	2505.08	2569.75
TCERG1	NM_006706	4950.95	-0.290516	0.0680658	-4.26816	1.97088e-05	0.00234872	5925.11	6531.78	5058.28	5127.75
TNFRSF6B	NM_003823	504.974	0.605994	0.141917	4.27005	1.95427e-05	0.00234872	353.504	376.855	575.61	536.67
UBE2E2	NM_001370225	4334.32	-0.248031	0.0580646	-4.27163	1.94049e-05	0.00234872	4827.2	4820.14	4122.36	4001.8
ACADVL	NM_001270447	680.877	0.458171	0.107534	4.26071	2.03777e-05	0.00240675	605.662	548.358	791.543	792.973
NUP58	NM_001008564	2785.66	-0.298062	0.0701101	-4.25134	2.12498e-05	0.00248755	3124.83	3097.21	2450.62	2608.92
MIR762HG	NR_110940	744.4	0.411383	0.0968903	4.24586	2.17754e-05	0.00250841	669.606	648.778	873.863	879.154
PPP2R2A	NM_002717	4911.62	-0.250144	0.0589192	-4.24553	2.18073e-05	0.00250841	5230.17	5420.4	4484.57	4471.32
SNORD13	NR_003041	554.626	-0.60778	0.143772	-4.22739	2.36414e-05	0.00269593	561.021	646.521	374.875	417.472
ZNF581	NM_016535	213.726	0.730984	0.173242	4.21943	2.44923e-05	0.00276909	168.91	143.295	253.294	264.138
C2CD5	NM_001286175	1315.21	-0.336153	0.0798992	-4.20721	2.58545e-05	0.0028183	1570.86	1515.32	1263.3	1181.91
DDIAS	NM_145018	918.753	-0.373343	0.0886833	-4.20985	2.55541e-05	0.0028183	1032.76	1043.69	795.976	806.964
EMC2	NM_014673	1389.18	-0.345885	0.0822097	-4.20736	2.58375e-05	0.0028183	1662.55	1629.28	1294.96	1294.95
FBXW11	NM_012300	5338.96	-0.232124	0.0552046	-4.20479	2.61325e-05	0.0028183	6365.48	6318.53	5452.15	5347.11
NAP1L1	NM_004537	5175.03	-0.265588	0.0632004	-4.20232	2.64189e-05	0.0028183	6223.11	6145.9	5181.76	5107.6
PDZRN4	NM_001164595	1205.68	-0.495618	0.117656	-4.21245	2.52613e-05	0.0028183	1505.71	1347.2	1037.24	986.04
RANBP17	NM_022897	5677.67	-0.24034	0.0571886	-4.20258	2.6389e-05	0.0028183	6603.16	6532.91	5606.02	5514.44
IER3	NM_003897	2094.78	0.359751	0.0856758	4.19898	2.68116e-05	0.00283731	1592.58	1606.71	1998.49	2106.39
FLAD1	NM_025207	1609.49	0.36228	0.0863272	4.19659	2.70959e-05	0.0028432	1539.49	1426.18	1967.46	1844.49
MBNL1	NM_001314057	8366.3	-0.227192	0.0541588	-4.19492	2.72971e-05	0.0028432	9205.58	9386.41	8018.65	7865.38
ZC3H12C	NM_033390	4193.2	-0.274303	0.0654239	-4.1927	2.75655e-05	0.00284872	5043.16	4946.51	4257.87	4002.92
CSNK1G3	NM_001031812	3386.04	-0.263994	0.0629956	-4.19068	2.78119e-05	0.00285191	3911.47	4022.42	3277.62	3329.7
CNN2	NM_001303499	1196.95	0.40762	0.0975276	4.17953	2.9211e-05	0.00296378	871.091	850.745	1184.78	1099.64
PDS5B	NM_015032	4293.53	-0.259641	0.0621457	-4.17794	2.94161e-05	0.00296378	4682.42	4784.03	4081.2	3827.76
POT1	NR_003102	1741.14	-0.322738	0.0773057	-4.17483	2.9821e-05	0.00296378	1912.3	1981.31	1541.29	1571.96
VPS13B	NM_017890	9131.12	-0.224611	0.0538145	-4.1738	2.99563e-05	0.00296378	9632.68	9728.28	8270.67	8299.08
YJEFN3	NM_198537	917.931	0.428203	0.102606	4.17329	3.00231e-05	0.00296378	728.725	727.76	954.284	1005.07
FUBP1	NR_146540	3411.55	-0.270127	0.0650699	-4.15134	3.30539e-05	0.0032388	3798.05	3964.88	3121.21	3315.71
FARSA	NM_004461	1012.83	0.394794	0.0951715	4.14824	3.35048e-05	0.00325883	859.026	859.772	1132.22	1127.62
KMT2C	NM_170606	7275.19	-0.225102	0.0543203	-4.14398	3.41329e-05	0.00329569	7784.32	7827.08	6788.91	6568.19
CDC73	NM_024529	5879.38	-0.234072	0.0565863	-4.13654	3.5258e-05	0.00335535	6166.41	6407.67	5282.44	5408.67
DLG1	NM_001366203	10826.7	-0.258695	0.0625262	-4.13739	3.51277e-05	0.00335535	11226.5	12008.6	9409.86	10010.9
S100A16	NR_133645	2385.38	0.40935	0.0991105	4.13024	3.6239e-05	0.00342406	1831.46	1888.79	2574.1	2367.73
MNAT1	NM_002431	4242.19	-0.261534	0.0633884	-4.12589	3.69299e-05	0.0034646	4541.26	4483.9	3786.11	3742.7
DDIT4	NM_019058	6182.55	0.337418	0.0819872	4.11549	3.86353e-05	0.0035739	5910.63	6235.04	7325.89	8019.83
INPP4B	NM_003866	6499.51	-0.259015	0.0629185	-4.11667	3.84388e-05	0.0035739	7397.04	7968.12	6287.38	6553.08
FGFR1OP2	NM_001171887	1160.5	-0.400528	0.0973624	-4.11379	3.89223e-05	0.00357545	1210.12	1289.66	947.319	946.867
SS18	NM_001308201	3820.41	-0.299996	0.0730402	-4.10727	4.00364e-05	0.00365242	4021.26	4257.11	3317.51	3406.93
PLCH2	NM_001303012	778.875	0.591243	0.144025	4.10513	4.04081e-05	0.00366108	207.518	195.198	333.081	274.211
ETNK1	NM_018638	2413.83	-0.310419	0.0757226	-4.09943	4.14169e-05	0.00370177	2551.74	2449.56	2099.17	1934.59
PTMA	NM_002823	1629.79	0.333399	0.0813044	4.10062	4.1204e-05	0.00370177	1617.91	1478.09	2048.51	1852.32
SCEL	NM_001160706	359.936	-0.692025	0.168981	-4.09527	4.21675e-05	0.00374357	254.571	329.466	162.741	198.663
CGRRF1	NM_006568	434.377	-0.484515	0.118466	-4.08991	4.31543e-05	0.00378251	523.62	521.279	372.975	373.822
P2RY11	NM_002566	2126.5	0.366369	0.0895816	4.08978	4.3178e-05	0.00378251	1823.02	1941.82	2270.15	2582.62
SYCE2	NM_001105578	257.026	0.725338	0.177763	4.08036	4.49669e-05	0.0039133	180.975	204.224	288.122	348.64
TNPO1	NM_001364295	6639.49	-0.250976	0.0615595	-4.07697	4.56262e-05	0.00394472	8224.69	8754.55	7013.7	7254.84
IL6ST	NM_002184	1514.62	-0.30432	0.0747423	-4.0716	4.66919e-05	0.00398429	1937.64	2009.52	1579.29	1617.29
KLHL2	NM_007246	3483.84	-0.291419	0.0715581	-4.07248	4.65156e-05	0.00398429	3939.21	4254.85	3313.72	3382.31
PCNX1	NM_001308160	5427.55	-0.257307	0.0632184	-4.07013	4.69874e-05	0.00398429	5664.51	5353.83	4711.26	4507.13
INTS13	NM_018164	1222.16	-0.331093	0.0814679	-4.06409	4.82196e-05	0.00401163	1395.92	1391.21	1130.96	1085.09
ZDHHC21	NR_148714	931.415	-0.375536	0.0923893	-4.06471	4.80914e-05	0.00401163	1001.39	1013.22	763.047	789.616
ZZZ3	NM_001308237	6037.91	-0.260171	0.064015	-4.06422	4.81942e-05	0.00401163	6600.75	7032.75	5490.78	5892.74
CHTF18	NM_022092	687.93	0.457714	0.112725	4.06044	4.898e-05	0.00404943	623.759	697.295	908.058	907.135
DHX36	NM_020865	2039.6	-0.305763	0.0754658	-4.05168	5.08511e-05	0.004178	2254.94	2293.85	1812.95	1866.87
BARD1	NR_104215	2247.29	-0.275711	0.0681658	-4.04472	5.23854e-05	0.00422559	2852.16	2784.67	2373.36	2283.23
GSTCD	NM_024751	2701.52	-0.271217	0.067069	-4.04386	5.25789e-05	0.00422559	3089.84	3180.7	2596.89	2599.41
KDM6B	NM_001348716	849.364	0.462663	0.114323	4.047	5.18791e-05	0.00422559	737.17	640.88	1005.58	893.144
MIR200CHG	NR_135032	322.96	0.620331	0.153423	4.04328	5.27081e-05	0.00422559	272.668	226.79	399.571	367.667
SHOC2	NM_001324336	2471.81	-0.274607	0.0680434	-4.03577	5.44242e-05	0.00431092	2709.79	2645.89	2219.49	2207.68
UGGT2	NM_020121	7703.47	-0.227292	0.0563117	-4.03632	5.42972e-05	0.00431092	8364.65	8601.1	7263.83	7229.66
ATP11B	NM_014616	2416.29	-0.287427	0.0712551	-4.03377	5.48887e-05	0.00432183	2544.5	2721.48	2220.75	2095.76
RNVU1-6	NR_104085	1999.34	-0.433301	0.107514	-4.03017	5.57354e-05	0.00436253	1835.08	2100.91	1421.61	1493.61
PTEN	NM_001304718	4740.37	-0.267818	0.066503	-4.02715	5.64569e-05	0.00439301	4905.62	5298.54	4100.83	4374.5
RBMS3	NM_001177711	5170.5	-0.289995	0.0720573	-4.0245	5.70967e-05	0.00441681	5707.94	5805.15	4714.43	4702.44
WAC	NM_100264	7029.26	-0.23702	0.0589221	-4.0226	5.75583e-05	0.00442663	7861.54	7601.42	6504.58	6614.64
RNGTT	NM_003800	4969.6	-0.242658	0.0603649	-4.01985	5.8236e-05	0.00442728	5666.92	5413.63	4701.77	4662.71
SNORD1C	NR_004397	279.953	-0.67009	0.166659	-4.02073	5.80173e-05	0.00442728	311.276	309.157	170.973	218.25
CHID1	NM_001142675	2883.06	0.259035	0.0645535	4.01272	6.00243e-05	0.00443353	2733.92	2762.1	3261.16	3315.71
GSTTP2	NR_003082	3645.45	0.26239	0.0653798	4.01332	5.98707e-05	0.00443353	3313.04	3166.04	3849.43	3920.66
MTREX	NM_015360	3476.59	-0.265249	0.0661613	-4.00913	6.09438e-05	0.00443353	4326.5	4430.87	3561.94	3724.23
PTOV1-AS2	NR_110730	579.858	0.49939	0.124449	4.0128	6.00027e-05	0.00443353	524.826	526.921	695.925	790.175
RNU6-1	NR_004394	276.582	-0.588382	0.14691	-4.00505	6.20051e-05	0.00443353	304.037	319.312	214.033	200.902
RNU6-2	NR_125730	277.008	-0.588382	0.146909	-4.00507	6.19986e-05	0.00443353	304.037	319.312	214.033	200.902
RNU6-7	NR_104084	276.582	-0.588382	0.14691	-4.00505	6.20051e-05	0.00443353	304.037	319.312	214.033	200.902
RNU6-8	NR_104088	276.582	-0.588382	0.14691	-4.00505	6.20051e-05	0.00443353	304.037	319.312	214.033	200.902
RNU6-9	NR_104080	277.008	-0.588382	0.146909	-4.00507	6.19986e-05	0.00443353	304.037	319.312	214.033	200.902
TONSL	NM_013432	1582.67	0.32092	0.0798846	4.0173	5.88695e-05	0.00443353	1684.27	1641.69	2108.04	2046.51
ZNF644	NM_032186	4809.11	-0.250883	0.0625825	-4.00884	6.10182e-05	0.00443353	5219.31	5388.81	4443.41	4471.88
MRPL13	NM_014078	1868.37	-0.300114	0.0750538	-3.99865	6.37046e-05	0.00450633	2043.81	1971.16	1650.84	1610.01
SNORD47	NR_002746	158.645	-0.823512	0.205922	-3.99915	6.35706e-05	0.00450633	200.279	230.175	106.383	136.546
RNU5A-1	NR_002756	2238.99	-0.991808	0.248656	-3.98867	6.64438e-05	0.0046751	2445.57	3078.03	1379.18	1398.48
ERBIN	NM_001253698	3943.46	-0.278464	0.0698785	-3.98497	6.74887e-05	0.0047235	4905.62	5040.16	4171.11	4029.78
CHMP2A	NM_014453	648.555	0.49901	0.125429	3.97841	6.93765e-05	0.00479181	482.599	530.305	712.389	719.664
ECT2	NM_001258316	3437.26	-0.264562	0.0664795	-3.97961	6.90285e-05	0.00479181	3723.25	3966.01	3104.11	3296.69
GSTT2B	NM_001363804	216.615	0.753959	0.189541	3.97781	6.95515e-05	0.00479181	164.084	125.242	265.325	222.167
AHCTF1	NM_001323342	9521.19	-0.223851	0.0563714	-3.97101	7.15691e-05	0.00480567	10455.5	10151.4	8948.87	8696.41
CKS2	NM_001827	2346.48	-0.325131	0.0818606	-3.97177	7.13411e-05	0.00480567	2538.47	2527.41	2031.42	2012.37
MIR320A	NR_029714	221.136	-0.731463	0.18412	-3.97275	7.10488e-05	0.00480567	230.441	238.073	154.509	128.152
SRSF11	NM_001350606	3038.19	-0.249886	0.0628591	-3.97533	7.02804e-05	0.00480567	3425.25	3437.96	2854.62	2916.71
VWA7	NM_025258	304.292	0.657225	0.165407	3.97337	7.08627e-05	0.00480567	215.963	264.024	386.906	371.024
C22orf46	NR_160905	534.685	0.535169	0.134936	3.96609	7.30611e-05	0.00480822	390.905	502.098	633.868	661.464
DIAPH3	NM_001042517	9198.61	-0.24346	0.0613322	-3.96954	7.20124e-05	0.00480822	10093.6	10488.8	8424.55	8961.1
GSK3B	NM_001146156	10575.7	-0.235011	0.0592503	-3.96641	7.29644e-05	0.00480822	10299.9	11145.4	9015.36	9207.33
PPAN	NM_020230	747.719	0.435469	0.109765	3.96729	7.26943e-05	0.00480822	588.771	645.393	820.039	849.494
MTA2	NM_004739	1123.23	0.3906	0.0985437	3.96372	7.37911e-05	0.00483222	878.33	874.44	1216.44	1082.29
ZFPM1	NM_153813	1818.86	0.31367	0.0792719	3.95689	7.59321e-05	0.00494793	1173.92	1184.72	1534.96	1397.92
ATF7IP	NM_018179	3954.82	-0.367952	0.0930218	-3.95555	7.63599e-05	0.00495142	4096.06	4328.19	3251.03	3277.1
EDC4	NM_014329	650.145	0.410986	0.103954	3.95353	7.70052e-05	0.0049689	558.608	532.562	737.718	712.949
APOBEC3F	NM_145298	898.315	0.474058	0.120002	3.95042	7.80136e-05	0.00498837	638.237	582.208	852.967	841.66
CDKN1A	NM_001291549	4587.58	0.927718	0.234849	3.95028	7.80611e-05	0.00498837	1356.1	926.342	2544.34	1796.92
GPHN	NM_001024218	9972.67	-0.209814	0.0531306	-3.94902	7.84734e-05	0.00499061	11025	11159	9459.26	9721.62
FAM43A	NM_153690	238.383	0.695155	0.176122	3.94702	7.91301e-05	0.00500829	170.116	162.477	281.156	257.423
ATF4	NM_001675	1777.36	0.3238	0.0821594	3.94112	8.11012e-05	0.00507868	1556.38	1655.23	1940.23	2079.53
ITGB1	NM_002211	4938.53	-0.256126	0.0650024	-3.94026	8.13941e-05	0.00507868	4944.23	5426.04	4265.47	4418.71
RNU12	NR_029422	998.288	-0.552299	0.140146	-3.9409	8.1177e-05	0.00507868	1068.96	1088.82	691.492	779.543
TSTD1	NM_001113207	236.532	0.676094	0.171817	3.93497	8.32066e-05	0.00514326	226.822	192.941	350.812	319.54
VPS13A	NM_033305	4329.06	-0.240455	0.0610951	-3.93575	8.29376e-05	0.00514326	4572.63	4653.15	3959.61	3850.71
ATN1	NM_001007026	1724.67	0.356256	0.0908319	3.92214	8.77656e-05	0.00539983	1671	1490.5	2175.79	1871.35
WDR36	NM_139281	1213.53	-0.345103	0.0882005	-3.91271	9.12648e-05	0.00558912	1521.39	1676.67	1263.3	1255.21
GSTT2	NM_001302670	216.897	0.742099	0.189859	3.90868	9.28028e-05	0.00561033	166.497	125.242	265.325	222.167
MAP3K11	NM_002419	942.796	0.378807	0.0968681	3.91055	9.20877e-05	0.00561033	878.33	751.454	1053.07	1064.39
ROS1	NM_002944	1410.83	-0.345471	0.0883905	-3.90847	9.28834e-05	0.00561033	2416.61	2142.66	1824.98	1762.78
P4HB	NM_000918	1860.74	0.312092	0.0799213	3.90499	9.42293e-05	0.00564011	1669.79	1694.72	2081.44	2095.76
TFG	NM_001007565	2248.93	-0.315344	0.0807391	-3.90572	9.39454e-05	0.00564011	2411.79	2343.5	1930.1	1891.5
ARID2	NM_152641	4361.26	-0.247962	0.0635351	-3.90276	9.51004e-05	0.00566661	5041.95	4840.45	4202.78	4118.76
EIF3E	NM_001568	5632.54	-0.239398	0.0613767	-3.90047	9.60056e-05	0.00569489	6240.01	6552.09	5307.77	5528.43
VRK1	NM_003384	2695.38	-0.257268	0.0660191	-3.89687	9.74455e-05	0.0057545	3062.09	3210.04	2599.43	2648.65
MYL12A	NM_001303048	1351.19	-0.339888	0.0873651	-3.89043	0.000100066	0.00588299	1418.84	1584.15	1186.05	1187.5
BAHCC1	NM_001291324	1009.06	0.350852	0.090253	3.88742	0.000101314	0.00593001	990.535	946.652	1269.63	1200.93
MIR181A2HG	NR_038975	1316.39	-0.373513	0.0961696	-3.8839	0.000102793	0.00599007	1362.14	1410.39	1044.2	1095.72
ATAD1	NM_001321969	3180.91	-0.255069	0.0657466	-3.87958	0.000104636	0.00607075	3387.85	3446.99	2878.68	2849
ATP13A3	NM_001367549	3198.29	-0.269515	0.0695273	-3.87639	0.000106017	0.00612401	3430.07	3731.32	2897.68	3043.74
CSTF3	NM_001326	5611.57	-0.234926	0.0607288	-3.86844	0.000109532	0.00629952	5921.49	6126.72	4983.55	5253.66
LCLAT1	NM_001002257	3414.58	-0.230453	0.0596449	-3.86376	0.000111655	0.00639381	3858.38	3932.16	3335.88	3305.08
ASMTL-AS1	NR_026711	486.073	0.45948	0.119035	3.86004	0.00011337	0.00640878	406.59	429.886	554.713	595.43
PUM2	NM_001352925	5535.42	-0.231371	0.0599246	-3.86103	0.000112911	0.00640878	6109.7	6235.04	5175.42	5339.84
SNORD52	NR_002742	153.565	-0.795964	0.206126	-3.86154	0.000112674	0.00640878	190.627	210.994	119.048	112.482
ZNF425	NM_001001661	1071.83	0.321546	0.083426	3.85427	0.000116074	0.00653375	959.166	919.572	1182.88	1164.56
DHX15	NM_001358	4726.64	-0.224376	0.0583402	-3.84598	0.000120069	0.00672935	5344.78	5358.34	4609.95	4551.9
EPC2	NM_015630	3625.28	-0.275181	0.0715731	-3.84475	0.000120674	0.00672935	4073.14	4377.84	3368.17	3615.11
RTEL1-TNFRSF6B	NR_037882	3111.12	0.255281	0.0664112	3.84394	0.000121075	0.00672935	2818.38	2879.45	3426.43	3375.03
PRPF40A	NM_001354432	3455.71	-0.22911	0.0596541	-3.84064	0.000122716	0.00679202	3813.74	3770.81	3276.35	3194.84
GMFB	NM_004124	688.704	-0.399033	0.103956	-3.83849	0.000123794	0.00682309	739.583	788.688	599.673	560.174
SFXN5	NM_001330402	3039.52	0.244264	0.0637106	3.83396	0.000126095	0.00689777	2546.92	2498.08	3052.19	2923.98
ZC3H13	NM_001330566	2810.49	-0.258602	0.0674537	-3.83378	0.000126191	0.00689777	2931.79	3000.17	2452.52	2505.95
ADAMTS7	NM_014272	1325.09	0.364551	0.0951421	3.83165	0.000127287	0.00690767	907.286	815.768	1163.88	1054.31
FBXW7	NM_001349798	4480.9	-0.2262	0.0590424	-3.83114	0.00012755	0.00690767	4523.16	4501.95	3886.79	3828.88
ZNF680	NM_178558	1701.62	-0.351453	0.0917538	-3.83039	0.000127939	0.00690767	1672.21	1709.39	1337.39	1313.41
CLDN15	NM_001185080	746.969	0.435313	0.113755	3.82675	0.000129846	0.00697465	622.553	631.853	842.835	853.412
INTS6	NM_001306091	7918.85	-0.239023	0.0624848	-3.8253	0.000130612	0.00697465	7991.84	8557.1	6983.31	7039.95
UBXN2B	NM_001363181	1096.86	-0.341193	0.0892236	-3.82403	0.000131289	0.00697465	1360.93	1364.13	1032.81	1117.55
URI1	NM_001252641	2279.8	-0.31484	0.0823194	-3.82461	0.000130979	0.00697465	2574.67	2637.99	2140.97	2050.43
ANKRD17	NM_032217	9307.12	-0.234053	0.0612232	-3.82295	0.000131866	0.0069773	10398.8	10185.2	8743.07	8757.96
MLF2	NR_026581	314.492	0.564008	0.147735	3.81771	0.000134697	0.00704257	250.951	207.609	359.677	317.861
RPS27A	NM_001135592	1705.18	-0.306459	0.0802653	-3.81808	0.000134495	0.00704257	1807.33	1911.36	1481.14	1526.07
SP3	NM_001017371	3144.35	-0.249176	0.0652526	-3.81864	0.000134192	0.00704257	3456.62	3369.13	2937.57	2805.91
CCDC91	NM_001352084	2733.33	-0.301407	0.0791371	-3.80867	0.000139717	0.00727626	2732.72	3108.49	2322.07	2418.65
ARVCF	NM_001670	801.644	0.428865	0.112782	3.80259	0.000143192	0.00738408	535.685	517.894	735.818	682.729
FLOT1	NM_001318875	997.636	0.374346	0.0984572	3.80212	0.000143462	0.00738408	767.332	753.711	969.482	1001.71
MACROD1	NM_014067	2191.56	0.295237	0.0776442	3.80243	0.000143282	0.00738408	2142.74	2122.35	2634.26	2599.41
PLOD1	NM_000302	1871.21	0.301349	0.0792846	3.80085	0.000144203	0.00739348	1576.89	1554.81	2016.22	1843.93
ANXA1	NM_000700	2054.03	-0.294913	0.0776378	-3.79857	0.000145532	0.00743281	2215.13	2190.05	1879.44	1712.42
CDK1	NM_001320918	2247.65	-0.282295	0.0745409	-3.78711	0.000152408	0.00749866	2392.48	2677.48	2018.75	2150.6
DENND1B	NM_001195215	4564.64	-0.291641	0.0769523	-3.78989	0.000150713	0.00749866	4562.97	5152.99	3887.43	4051.05
HIST1H1C	NM_005319	2540.31	0.316009	0.083343	3.79166	0.000149643	0.00749866	2683.25	2443.92	3110.45	3270.39
HIST1H1E	NM_005321	1915.15	0.326343	0.0860168	3.79395	0.000148271	0.00749866	1923.16	1880.89	2385.39	2383.96
MTX2	NM_001319097	2066.54	-0.281297	0.0742061	-3.79075	0.000150191	0.00749866	2311.65	2375.09	1885.77	1970.4
MYO9A	NM_006901	3084.83	-0.241155	0.0636675	-3.78772	0.000152034	0.00749866	3302.18	3545.15	2894.51	2899.92
PICALM	NM_001206947	3948.35	-0.229027	0.0605144	-3.78467	0.000153915	0.00749866	3983.86	4137.51	3451.76	3478
RASAL2	NM_170692	6650.66	-0.210718	0.0556467	-3.78672	0.000152649	0.00749866	6752.77	7036.14	5866.92	6048.31
RNU1-1	NR_004430	12827.8	-0.304462	0.0804556	-3.78422	0.000154191	0.00749866	13189.4	13930.1	10259	11699.9
RNU1-2	NR_004427	12827.8	-0.304462	0.0804556	-3.78422	0.000154191	0.00749866	13189.4	13930.1	10259	11699.9
RNU1-3	NR_004408	12827.8	-0.304462	0.0804556	-3.78422	0.000154191	0.00749866	13189.4	13930.1	10259	11699.9
RNU1-4	NR_004421	12827.8	-0.304462	0.0804556	-3.78422	0.000154191	0.00749866	13189.4	13930.1	10259	11699.9
RNVU1-18	NR_004400	12827.8	-0.304462	0.0804556	-3.78422	0.000154191	0.00749866	13189.4	13930.1	10259	11699.9
DYNC1I2	NM_001271790	2048.58	-0.273826	0.0724345	-3.78033	0.000156624	0.00755309	2094.48	2121.22	1748.99	1738.16
KCTD2	NR_110835	2215.12	-0.327853	0.0867408	-3.77969	0.000157023	0.00755309	2225.99	2508.23	1955.43	1818.19
TBCA	NM_001297740	3656.92	-0.22757	0.0602084	-3.77971	0.000157009	0.00755309	4590.72	4613.66	3888.69	3972.14
KRT18	NM_199187	793.686	0.40625	0.107579	3.77631	0.000159172	0.00762871	599.629	642.008	887.795	759.397
CEP57L1	NM_001350661	1673.2	-0.282413	0.0749252	-3.76927	0.000163725	0.00781319	1798.89	1872.99	1510.26	1509.28
PRRC2C	NM_015172	8366.93	-0.205814	0.0546137	-3.76854	0.000164202	0.00781319	9083.72	9225.06	7910.36	7964.43
ANKRD36	NM_001354587	4586.03	-0.290932	0.077234	-3.7669	0.00016529	0.00783674	6016.8	5253.41	4898.07	4314.07
LEMD3	NM_001167614	2370.05	-0.271794	0.0721991	-3.7645	0.000166882	0.00788397	2647.06	2586.09	2259.38	2076.17
ATF2	NM_001256091	3148.91	-0.25094	0.0667176	-3.76123	0.000169079	0.00793344	3539.86	3451.5	2989.5	2885.93
CDYL	NM_001368125	4598.03	-0.21684	0.0576638	-3.76043	0.000169624	0.00793344	5116.76	4927.33	4344.62	4297.28
LRPPRC	NM_133259	6104.7	-0.257825	0.0685654	-3.76027	0.000169728	0.00793344	6904.79	7171.53	5751.03	6021.45
ZNF267	NM_003414	1920.42	-0.298284	0.079391	-3.75715	0.00017186	0.00800482	2084.83	1931.67	1638.81	1626.8
CNOT2	NM_001199302	3750.84	-0.258076	0.0687648	-3.75302	0.000174716	0.00810929	4041.77	4135.25	3339.04	3498.15
HSPA5	NM_005347	1345.45	0.380714	0.101551	3.749	0.000177544	0.00818312	1018.28	1141.85	1419.71	1394
PHF20L1	NM_001362971	2555.08	-0.25214	0.067251	-3.74924	0.000177372	0.00818312	2673.6	2794.82	2273.94	2317.92
CBWD2	NM_172003	3786.75	-0.243346	0.0649691	-3.74556	0.000179992	0.00826126	3868.03	4107.05	3357.41	3380.63
PTBP2	NM_001300985	3937.77	-0.266255	0.0710986	-3.74487	0.000180489	0.00826126	4676.38	4336.09	3874.13	3619.58
SEC24B	NM_006323	4653.94	-0.229894	0.0614308	-3.74233	0.000182323	0.00830732	5196.39	4934.1	4309.16	4328.06
SEPTIN7	NM_001011553	3616.99	-0.239894	0.0641129	-3.74174	0.000182751	0.00830732	3911.47	3839.64	3322.58	3241.29
YTHDC1	NM_133370	2127.36	-0.311707	0.0833343	-3.74043	0.000183702	0.00832196	2388.87	2540.95	1921.87	2049.87
CDKAL1	NM_017774	6370.99	-0.215406	0.0576037	-3.73944	0.000184428	0.00832632	7043.53	7270.83	6049.92	6278.87
GRAMD4	NM_001366660	914.48	0.349504	0.0935767	3.73495	0.000187753	0.00844762	734.757	702.937	928.955	902.658
SLC4A7	NR_135542	2504.72	-0.295662	0.0792181	-3.73225	0.00018978	0.00850988	3042.79	2720.35	2434.15	2260.84
VAPA	NM_194434	3215.53	-0.23666	0.0634259	-3.73129	0.000190503	0.00851344	3376.99	3523.71	2947.07	2910.55
RNVU1-3	NR_104081	297.528	-0.654769	0.175938	-3.72159	0.000197975	0.00881754	339.026	289.976	205.801	193.627
SBNO2	NM_014963	4735.25	0.258785	0.069576	3.71945	0.000199655	0.00886253	4077.96	3698.6	4834.74	4469.08
RASA2	NM_001303246	3224.03	-0.235568	0.0633502	-3.7185	0.000200408	0.00886621	3630.35	3641.05	3118.68	3057.73
ZNF148	NM_021964	4022.22	-0.219171	0.0589798	-3.71603	0.000202379	0.00892358	4296.34	4415.07	3706.32	3777.4
RAC2	NM_002872	1103.92	0.38532	0.10378	3.71284	0.000204947	0.00897695	754.061	743.556	1034.07	922.804
STXBP2	NM_001272034	426.726	0.521853	0.140546	3.71303	0.000204789	0.00897695	299.211	324.953	431.233	465.039
CCDC97	NM_052848	1270.28	0.341053	0.0919994	3.70712	0.000209627	0.00915164	1099.12	1192.62	1372.22	1530.54
TRIM33	NM_015906	3841.82	-0.232199	0.0626714	-3.70502	0.000211372	0.00919747	4250.49	4139.77	3610.07	3532.84
UCHL5	NM_001350850	3210.03	-0.244509	0.0660098	-3.70413	0.000212115	0.00919954	3618.29	3518.07	3053.46	2970.43
LRRC40	NM_017768	1078.11	-0.318445	0.0860258	-3.70174	0.000214123	0.00922613	1177.54	1240.01	944.152	994.435
SUPT20H	NM_017569	2318.82	-0.255862	0.0691104	-3.70222	0.000213718	0.00922613	2336.99	2289.34	1940.23	1934.03
NDFIP2	NM_019080	2513.4	-0.291706	0.0788312	-3.70039	0.000215272	0.00924549	2464.87	2656.04	2061.81	2122.06
CAVIN3	NM_145040	490.314	0.466474	0.126125	3.69849	0.000216883	0.00928456	396.938	425.373	568.644	568.008
SASS6	NM_001304829	1195.7	-0.298069	0.0807064	-3.69325	0.000221407	0.00944766	1440.56	1430.7	1140.46	1194.22
THOC6	NM_024339	911.005	0.503168	0.13629	3.69188	0.000222603	0.00946815	581.532	657.804	892.227	865.164
MTRNR2L2	NM_001190470	2117.88	-0.406735	0.110337	-3.68628	0.000227555	0.00964777	2385.25	2441.66	1873.74	1767.82
RAP1GDS1	NM_001100429	4446.13	-0.226871	0.0615819	-3.68405	0.000229553	0.00970138	4735.5	4796.44	4150.85	3995.09
LOC730101	NR_024403	343.293	0.59188	0.160761	3.68175	0.000231639	0.00975833	275.081	254.998	433.766	365.428
MAP4K5	NM_006575	2622.84	-0.254674	0.0692437	-3.67794	0.000235129	0.00987394	2939.03	2934.73	2522.17	2401.86

## Sheet: 2B- GSEA WTp53 vs d40p53WTp53
PRO-seq: GSEA major pathway analysis for WTp53-Nutlin v ∆40p53:WTp53-Nutlin
NAME	NES	FDR q-val
G2M CHECKPOINT	2.22694	0
E2F TARGETS	2.03735	0
MITOTIC SPINDLE	2.03347	0
MYC TARGETS V1	1.9457	0
MYC TARGETS V2	1.77379	0.00140716
PANCREAS BETA CELLS	1.70359	0.00453819
ANDROGEN RESPONSE	1.59347	0.0152402
UV RESPONSE DN	1.56732	0.0174909
HEDGEHOG SIGNALING	1.56504	0.015784
PROTEIN SECRETION	1.27757	0.172606
ESTROGEN RESPONSE EARLY	1.27351	0.160727
ESTROGEN RESPONSE LATE	1.18731	0.262618
IL2 STAT5 SIGNALING	1.11747	0.366803
FATTY ACID METABOLISM	1.1123	0.350278
PEROXISOME	1.10421	0.342261
APICAL JUNCTION	1.09974	0.329034
REACTIVE OXYGEN SPECIES PATHWAY	1.03947	0.42528
UNFOLDED PROTEIN RESPONSE	0.977052	0.540304
COMPLEMENT	0.964161	0.543735
SPERMATOGENESIS	0.895253	0.683635
BILE ACID METABOLISM	-0.760118	0.880078
ADIPOGENESIS	-0.7624	0.906635
OXIDATIVE PHOSPHORYLATION	-0.797043	0.873303
INTERFERON GAMMA RESPONSE	-0.809159	0.880169
PI3K AKT MTOR SIGNALING	-0.829852	0.864387
KRAS SIGNALING UP	-0.8386	0.877057
GLYCOLYSIS	-0.85301	0.878476
ALLOGRAFT REJECTION	-0.871351	0.86782
IL6 JAK STAT3 SIGNALING	-0.885245	0.868322
TGF BETA SIGNALING	-0.917589	0.81856
KRAS SIGNALING DN	-0.973334	0.707661
INTERFERON ALPHA RESPONSE	-0.982391	0.72261
MTORC1 SIGNALING	-1.02164	0.661318
HYPOXIA	-1.05028	0.628009
APICAL SURFACE	-1.05693	0.648396
HEME METABOLISM	-1.12022	0.532606
EPITHELIAL MESENCHYMAL TRANSITION	-1.13072	0.543805
MYOGENESIS	-1.22401	0.379177
COAGULATION	-1.27199	0.320657
WNT BETA CATENIN SIGNALING	-1.32713	0.257023
UV RESPONSE UP	-1.34708	0.252399
INFLAMMATORY RESPONSE	-1.35178	0.272292
NOTCH SIGNALING	-1.35492	0.299817
ANGIOGENESIS	-1.45049	0.201292
DNA REPAIR	-1.54339	0.135062
XENOBIOTIC METABOLISM	-1.56531	0.137424
CHOLESTEROL HOMEOSTASIS	-1.58266	0.151534
APOPTOSIS	-1.62423	0.153422
TNFA SIGNALING VIA NFKB	-1.86428	0.0213428
P53 PATHWAY	-2.26577	0

## Sheet: 2C- eRNA DESeq2 WTp53
PRO-seq: DESeq2 differential analysis at eRNA regions called by tfit in WTp53 DMSO vs Nutlin
chrm	start	stop	BIDIR	baseMean	log2FoldChange	lfcSE	stat	pvalue	padj	WTp53_DMSO_R1	WTp53_DMSO_R2	WTp53_Nutlin_R1	WTp53_Nutlin_R2
chr1	9180572	9183894	BIDIR_197	479.14	0.952413	0.13701	6.95144	3.6158e-12	3.88983e-09	359.35	484.839	798.024	817.271
chr1	9192128	9193396	BIDIR_198	194.193	1.28864	0.1933	6.66654	2.61902e-11	2.3203e-08	124.22	147.56	346.552	311.063
chr1	11027246	11027480	BIDIR_244	159.259	-0.954544	0.19922	-4.79141	1.65612e-06	0.000188677	238.457	182.693	113.663	105.912
chr1	16440165	16441105	BIDIR_332	141.577	0.834969	0.210313	3.97012	7.18366e-05	0.00311772	106.474	101.887	189.968	182.635
chr1	16644437	16644991	BIDIR_339	489.133	0.93342	0.131447	7.10109	1.23779e-12	1.86424e-09	360.459	332.01	681.182	646.311
chr1	16925354	16926094	BIDIR_354	85.2335	1.6836	0.301755	5.57938	2.41378e-08	5.95967e-06	43.2551	42.1599	165.328	109.247
chr1	23559313	23559833	BIDIR_493	974.51	0.543284	0.109025	4.9831	6.25724e-07	8.8906e-05	918.338	869.549	1416.41	1192.55
chr1	24744688	24745720	BIDIR_547	318.845	0.897639	0.148961	6.02601	1.68061e-09	6.841e-07	234.021	226.61	468.958	390.289
chr1	26861663	26864265	BIDIR_617	1487.08	0.790647	0.10455	7.56235	3.95838e-14	8.51674e-11	1059.19	1215.61	1979.96	1941.44
chr1	26921423	26921893	BIDIR_619	136.459	0.872542	0.211262	4.13014	3.6254e-05	0.00183563	106.474	91.3465	179.635	185.971
chr1	27833158	27834262	BIDIR_655	83.2972	-1.2168	0.274489	-4.43295	9.29532e-06	0.000673062	114.238	131.75	43.7165	61.7123
chr1	28259265	28259529	BIDIR_675	118.743	0.83996	0.225877	3.71866	0.000200283	0.00696286	103.147	129.993	206.66	205.986
chr1	28369319	28369959	BIDIR_686	193.305	0.815838	0.182878	4.4611	8.15406e-06	0.000602002	136.42	144.046	254.35	237.676
chr1	28505717	28506117	BIDIR_688	1779.33	-0.426161	0.10372	-4.10878	3.97762e-05	0.00197713	2282.54	2369.74	1696.2	1764.64
chr1	28507095	28508393	BIDIR_689	2028.11	-0.497479	0.0919969	-5.40756	6.38876e-08	1.35523e-05	2299.17	2206.37	1657.25	1536.14
chr1	28648191	28648677	BIDIR_692	1594.45	-0.671087	0.149717	-4.48238	7.38163e-06	0.000558667	2563.14	2125.56	1507.03	1441.07
chr1	29709036	29710388	BIDIR_719	215.41	0.672367	0.185262	3.62927	0.00028422	0.00889771	176.348	186.206	307.605	268.532
chr1	40039995	40041069	BIDIR_916	458.855	0.530839	0.121734	4.36063	1.29686e-05	0.000882909	339.386	377.683	526.982	502.872
chr1	44800006	44800472	BIDIR_1040	212.168	0.642379	0.165817	3.87401	0.000107057	0.00425433	189.657	216.07	317.938	311.063
chr1	44819809	44820273	BIDIR_1041	1476.02	-0.704354	0.156177	-4.50996	6.48397e-06	0.00050862	2098.43	2006.11	1334.54	1185.04
chr1	45303237	45304415	BIDIR_1063	201.282	0.648936	0.177532	3.65532	0.000256858	0.00827263	157.493	151.073	245.607	239.344
chr1	53763441	53765687	BIDIR_1230	177.007	-0.749903	0.191987	-3.90602	9.38303e-05	0.00384016	211.839	198.503	131.944	112.583
chr1	58783958	58784592	BIDIR_1291	401.455	0.640004	0.140443	4.55704	5.18792e-06	0.000428384	387.077	291.606	550.033	520.385
chr1	66970934	66975600	BIDIR_1419	223.765	-0.801712	0.16751	-4.78606	1.70083e-06	0.000191166	305.004	258.23	169.302	155.949
chr1	67684561	67685569	BIDIR_1434	233.933	0.832724	0.168394	4.9451	7.61036e-07	0.000103261	156.384	194.99	323.502	294.384
chr1	88992454	88993230	BIDIR_1703	134.558	0.806056	0.213986	3.76686	0.000165316	0.00599959	87.6193	112.427	166.123	178.465
chr1	92298871	92299119	BIDIR_1771	280.815	0.587437	0.160716	3.65512	0.000257061	0.00827263	224.039	216.07	309.989	352.761
chr1	93772510	93778022	BIDIR_1797	3946.19	-0.352148	0.0786584	-4.47693	7.57231e-06	0.000561806	4468.58	4623.54	3509.24	3611
chr1	108809749	108814283	BIDIR_1968	225.4	-0.663192	0.172082	-3.85392	0.000116239	0.00455907	256.203	326.74	181.225	183.469
chr1	109099968	109100236	BIDIR_1976	113.296	1.05223	0.269702	3.90144	9.56219e-05	0.00390288	66.5463	84.3199	160.559	148.443
chr1	109548264	109548830	BIDIR_1987	562.393	0.632708	0.129095	4.9011	9.53017e-07	0.000117651	495.77	404.033	746.359	659.655
chr1	110350958	110355118	BIDIR_2027	321.491	-0.679932	0.160987	-4.22351	2.40523e-05	0.00136559	418.132	377.683	242.428	256.023
chr1	112762023	112764267	BIDIR_2072	59.6806	1.23932	0.321729	3.85207	0.000117125	0.00458187	68.7645	52.6999	154.995	135.1
chr1	115838715	115839905	BIDIR_2139	137.617	1.33731	0.219109	6.10343	1.03817e-09	4.97766e-07	82.0737	87.8332	209.839	217.661
chr1	116373045	116373275	BIDIR_2154	55.3376	1.39093	0.349919	3.97499	7.03808e-05	0.00309809	33.2731	33.3766	93.7917	80.8932
chr1	116878457	116879805	BIDIR_2164	60.7631	1.55675	0.335503	4.64004	3.48339e-06	0.000316044	31.0549	63.2399	143.867	123.425
chr1	120532833	120534023	BIDIR_2213	98.5287	-1.04171	0.246681	-4.22289	2.41184e-05	0.00136559	140.856	156.343	81.0742	62.5463
chr1	120571050	120571122	BIDIR_2215	26.5854	-2.85218	0.545933	-5.2244	1.7472e-07	3.05984e-05	58.7825	45.6733	11.1278	3.3358
chr1	143970578	143974196	BIDIR_2275	3052.95	0.404438	0.0871046	4.64313	3.43166e-06	0.000313238	2574.23	2545.41	3536.26	3240.73
chr1	144461157	144462061	BIDIR_2292	465.81	0.540265	0.140814	3.83673	0.000124682	0.00475401	362.677	391.736	531.751	562.082
chr1	144523953	144524459	BIDIR_2298	1256.46	-0.590905	0.103204	-5.72562	1.03059e-08	2.82212e-06	1977.53	1712.75	1218.5	1237.58
chr1	145094121	145096999	BIDIR_2315	2626.2	0.488139	0.090805	5.37568	7.62929e-08	1.55277e-05	2184.94	2083.4	3106.25	2885.47
chr1	145425374	145425794	BIDIR_2321	239.701	0.651732	0.168198	3.8748	0.000106712	0.00425433	184.111	173.91	276.606	287.713
chr1	146052191	146052629	BIDIR_2345	1472.5	-0.496482	0.0956507	-5.19057	2.0965e-07	3.3952e-05	2183.83	1962.19	1367.13	1577.83
chr1	146387004	146387460	BIDIR_2357	578.499	-0.818704	0.142695	-5.73743	9.61216e-09	2.6809e-06	968.248	846.712	509.495	522.053
chr1	148612098	148614040	BIDIR_2425	278.608	-0.595378	0.159693	-3.72826	0.000192807	0.00681109	314.986	340.793	225.736	206.82
chr1	149185871	149188855	BIDIR_2446	297.66	-0.78486	0.157928	-4.96972	6.70482e-07	9.4375e-05	333.84	333.766	217.787	169.292
chr1	149402098	149402990	BIDIR_2456	179.582	-0.722324	0.201519	-3.58439	0.000337864	0.00997759	192.984	224.853	143.867	107.58
chr1	149636314	149636882	BIDIR_2459	1038.09	-0.82957	0.117927	-7.03462	1.99811e-12	2.31489e-09	1593.78	1533.57	893.406	867.308
chr1	150293589	150294093	BIDIR_2480	265.148	0.660648	0.157199	4.20263	2.63827e-05	0.00145236	196.311	191.476	301.246	312.731
chr1	152785643	152786731	BIDIR_2555	32.9677	3.00479	0.507908	5.91602	3.29816e-09	1.10386e-06	11.091	8.78332	85.8432	76.7234
chr1	153506927	153507157	BIDIR_2574	43.3985	1.42017	0.383107	3.70698	0.000209744	0.00721222	32.164	17.5666	69.9463	68.3839
chr1	153564691	153567745	BIDIR_2576	2542.14	0.459258	0.0934907	4.91234	8.99972e-07	0.000114868	2075.13	2640.27	3086.38	3372.49
chr1	154182879	154183573	BIDIR_2589	292.258	0.771451	0.16316	4.72819	2.26534e-06	0.000228277	227.366	202.016	394.243	342.754
chr1	154813272	154813892	BIDIR_2609	29.6779	1.68773	0.4537	3.71993	0.000199278	0.00694751	21.073	17.5666	69.1515	56.7086
chr1	155562758	155563468	BIDIR_2624	565.387	0.667008	0.116751	5.71309	1.10946e-08	2.9315e-06	445.86	476.056	730.462	728.872
chr1	159914880	159917348	BIDIR_2720	362.245	-0.608173	0.153632	-3.95862	7.53831e-05	0.00319816	401.496	393.493	255.94	266.03
chr1	160262358	160262740	BIDIR_2735	415.539	0.589539	0.132458	4.45075	8.55715e-06	0.000625627	359.35	295.12	501.547	492.865
chr1	161540002	161540274	BIDIR_2783	376.326	-0.565173	0.138569	-4.07865	4.52989e-05	0.00219372	522.388	495.379	329.861	359.433
chr1	162790299	162790995	BIDIR_2810	324.45	0.691818	0.163236	4.23813	2.25389e-05	0.00132231	277.276	247.69	471.343	380.281
chr1	173714592	173715260	BIDIR_2999	183.679	0.733206	0.194807	3.76375	0.000167385	0.00606007	141.965	142.29	225.736	246.849
chr1	180154533	180154993	BIDIR_3073	562.9	0.43686	0.121471	3.59641	0.000322641	0.00968093	497.988	476.056	639.85	681.337
chr1	181087553	181089659	BIDIR_3096	2031.61	0.50417	0.0759571	6.63757	3.18907e-11	2.66412e-08	1853.31	1951.65	2816.93	2571.07
chr1	182391037	182392527	BIDIR_3125	441.074	0.646885	0.127969	5.055	4.30389e-07	6.38457e-05	318.313	347.82	530.161	507.876
chr1	182604343	182604569	BIDIR_3129	154.13	0.859951	0.19648	4.37679	1.20441e-05	0.000832093	145.293	129.993	241.633	261.026
chr1	182643569	182644209	BIDIR_3133	41.0234	1.57787	0.379329	4.15963	3.18762e-05	0.00168452	27.7276	38.6466	99.3556	95.0703
chr1	183163809	183165261	BIDIR_3145	401.766	-0.572384	0.151557	-3.7767	0.000158919	0.00582354	484.679	525.243	348.937	328.576
chr1	183635578	183636242	BIDIR_3159	270.553	0.730362	0.162665	4.48999	7.12281e-06	0.000541801	206.293	196.746	344.168	326.075
chr1	202056799	202058379	BIDIR_3391	89.3195	1.45511	0.306714	4.74418	2.0935e-06	0.000219942	62.1098	56.2133	191.558	134.266
chr1	203305054	203305728	BIDIR_3418	611.703	1.17381	0.114312	10.2685	9.77566e-25	7.36156e-21	529.043	433.896	1119.14	1072.46
chr1	205590216	205592578	BIDIR_3490	337.002	0.547782	0.141288	3.87705	0.00010573	0.00423509	289.476	324.983	457.831	435.322
chr1	206201679	206204937	BIDIR_3507	2711.26	0.428715	0.0905706	4.73349	2.2069e-06	0.000227659	2290.3	2236.23	3177.79	2917.16
chr1	206389885	206390085	BIDIR_3509	31.3871	-1.726	0.460749	-3.74607	0.000179624	0.00644121	53.237	40.4033	9.53814	19.1809
chr1	206635276	206635596	BIDIR_3514	593.66	0.898387	0.127294	7.05759	1.69412e-12	2.12626e-09	523.497	458.489	1018.2	820.607
chr1	209873303	209873993	BIDIR_3593	95.4051	-0.919813	0.247077	-3.72278	0.000197044	0.00691768	130.874	112.427	61.9979	67.55
chr1	210321434	210321936	BIDIR_3602	99.0975	1.55321	0.273069	5.68797	1.28558e-08	3.28173e-06	44.3642	68.5099	161.353	160.952
chr1	210328557	210329697	BIDIR_3603	681.493	0.631272	0.104346	6.04981	1.45017e-09	6.2403e-07	537.916	551.593	846.51	838.954
chr1	222643990	222644436	BIDIR_3781	457.81	0.536541	0.122301	4.38707	1.1489e-05	0.000802063	368.223	344.306	533.341	503.706
chr1	226083213	226083889	BIDIR_3867	215.036	0.674963	0.174643	3.86482	0.000111171	0.0043831	169.693	180.936	291.708	266.03
chr1	226939730	226940492	BIDIR_3891	638.779	0.410103	0.110007	3.72799	0.000193012	0.00681109	600.026	534.026	741.59	773.072
chr1	228457848	228458124	BIDIR_3913	933.827	-1.105	0.107163	-10.3114	6.25561e-25	7.36156e-21	1554.96	1684.64	716.95	787.249
chr1	230974705	230975507	BIDIR_3965	169.712	-0.873276	0.202731	-4.30756	1.65063e-05	0.00103584	173.02	233.636	98.5608	120.923
chr1	230982001	230986361	BIDIR_3967	372.544	-0.550599	0.134161	-4.10401	4.06047e-05	0.00200508	446.969	426.869	289.323	308.562
chr1	234372788	234373930	BIDIR_4024	1737.24	0.331608	0.0766442	4.32658	1.5144e-05	0.00098363	1719.11	1565.19	2110.31	2034.84
chr1	244239215	244239935	BIDIR_4194	85.1318	1.2673	0.264986	4.78251	1.73121e-06	0.000193139	79.8555	93.1032	209.839	203.484
chr1	246507224	246507408	BIDIR_4233	193.523	0.911019	0.199975	4.55567	5.22196e-06	0.000428384	128.656	147.56	265.478	250.185
chr10	1955992	1959534	BIDIR_4315	168.74	-0.712636	0.197889	-3.60119	0.000316765	0.0095799	237.348	217.826	131.149	147.609
chr10	5916631	5920769	BIDIR_4466	177.943	-0.705871	0.192725	-3.66259	0.000249681	0.00814939	222.93	235.393	127.97	152.613
chr10	14849236	14852670	BIDIR_4721	132.783	-0.956349	0.216193	-4.42358	9.70782e-06	0.000699567	187.439	166.883	80.2793	103.41
chr10	38355871	38356707	BIDIR_5397	184.886	0.828839	0.203438	4.07416	4.61804e-05	0.00221504	154.166	133.506	275.811	238.51
chr10	45005056	45007626	BIDIR_5521	96.5827	-0.933322	0.256198	-3.64297	0.000269513	0.00850971	131.983	128.236	78.6896	57.5426
chr10	49941782	49942220	BIDIR_5622	142.428	0.873032	0.215329	4.05441	5.02617e-05	0.00237301	113.129	82.5632	193.942	170.96
chr10	72296093	72298699	BIDIR_6171	653.511	0.632834	0.133781	4.73038	2.24103e-06	0.000228055	504.643	425.113	820.28	629.632
chr10	73730233	73730799	BIDIR_6201	222.841	0.790122	0.171934	4.5955	4.31717e-06	0.000371548	161.929	165.126	303.631	261.026
chr10	87862446	87864602	BIDIR_6556	621.47	0.436291	0.10888	4.00709	6.14711e-05	0.0028058	552.334	586.726	798.819	738.046
chr10	92572675	92575473	BIDIR_6750	436.614	0.466961	0.122442	3.81372	0.000136891	0.00512865	375.986	381.196	524.598	521.219
chr10	94317311	94321031	BIDIR_6817	296.485	-0.677337	0.156175	-4.33705	1.44407e-05	0.000949746	290.585	358.36	196.327	205.986
chr10	101221586	101221916	BIDIR_7059	26.6718	2.00161	0.551592	3.62879	0.000284755	0.00889771	7.76373	36.8899	81.0742	87.5648
chr10	103395982	103397128	BIDIR_7123	493.926	0.459553	0.120562	3.81177	0.000137976	0.0051495	428.114	414.573	582.621	577.927
chr10	117215729	117217963	BIDIR_7482	62.0331	1.4843	0.305908	4.8521	1.22161e-06	0.000144871	49.9097	56.2133	139.098	155.949
chr10	119080477	119081215	BIDIR_7539	736.444	0.434302	0.108362	4.00789	6.12646e-05	0.0028058	656.59	632.399	910.892	833.116
chr10	120503595	120505261	BIDIR_7575	148.761	1.22903	0.206211	5.96007	2.5213e-09	9.73673e-07	114.238	112.427	278.991	252.687
chr11	9460138	9461564	BIDIR_8169	1646.7	-0.460343	0.0979131	-4.70155	2.58192e-06	0.00025088	1896.57	2097.46	1307.52	1591.18
chr11	10750980	10751388	BIDIR_8206	289.754	0.616184	0.149861	4.11172	3.92728e-05	0.00196149	250.658	245.933	400.602	361.1
chr11	17207804	17208194	BIDIR_8397	209.882	1.11312	0.1874	5.93983	2.85315e-09	1.01224e-06	124.22	131.75	300.451	251.019
chr11	18394029	18394907	BIDIR_8416	795.548	0.571985	0.103461	5.52853	3.22916e-08	7.48222e-06	692.081	771.176	1075.42	1090.81
chr11	27472275	27473485	BIDIR_8642	131.462	1.03502	0.235218	4.40024	1.08132e-05	0.000768196	95.383	93.1032	211.429	175.13
chr11	33038043	33040779	BIDIR_8748	273.158	0.57826	0.156549	3.6938	0.000220927	0.00747727	215.166	205.53	322.707	306.894
chr11	35138803	35139369	BIDIR_8832	186.628	0.847454	0.201684	4.20188	2.64705e-05	0.00145236	133.093	159.856	284.554	237.676
chr11	43864438	43867928	BIDIR_8982	173.394	-0.733831	0.191114	-3.83976	0.000123154	0.00470765	235.13	230.123	139.893	140.104
chr11	46345042	46345426	BIDIR_9042	43.5459	1.71229	0.388245	4.41034	1.03208e-05	0.000736688	24.4003	29.8633	73.9206	101.742
chr11	47213225	47216351	BIDIR_9059	1026.32	0.540316	0.0902698	5.98557	2.15632e-09	8.54639e-07	895.047	1036.43	1403.7	1389.36
chr11	47848292	47848572	BIDIR_9077	88.0643	1.17227	0.279855	4.18886	2.80355e-05	0.00152434	49.9097	68.5099	135.124	126.76
chr11	59550741	59551551	BIDIR_9304	823.851	-0.427803	0.116236	-3.68046	0.000232811	0.00777464	1089.14	1147.1	827.433	833.116
chr11	62855670	62856320	BIDIR_9438	1311.25	-0.344998	0.0860787	-4.00794	6.12514e-05	0.0028058	1607.09	1396.55	1203.39	1170.87
chr11	62880529	62881001	BIDIR_9439	268.272	0.597665	0.156629	3.8158	0.000135744	0.0051111	206.293	217.826	338.604	301.056
chr11	64304320	64306536	BIDIR_9499	650.537	0.413674	0.107837	3.8361	0.000125003	0.00475423	595.589	583.213	786.101	785.581
chr11	65453397	65454867	BIDIR_9547	178.585	0.84373	0.198518	4.25014	2.13641e-05	0.0012718	100.929	133.506	223.351	190.141
chr11	66935027	66941475	BIDIR_9608	135.341	-0.733422	0.202607	-3.61991	0.000294701	0.00904613	180.784	177.423	109.689	105.912
chr11	75399349	75399563	BIDIR_9889	173.957	0.734655	0.199719	3.67845	0.000234659	0.00779742	125.329	175.666	239.248	253.521
chr11	77658239	77661451	BIDIR_9954	223.675	-0.72577	0.180161	-4.02845	5.61469e-05	0.00262914	301.676	231.88	179.635	145.941
chr11	90188800	90191454	BIDIR_10214	419.626	-0.629786	0.143186	-4.39838	1.09063e-05	0.000771174	442.533	565.646	295.682	351.093
chr11	94104689	94105133	BIDIR_10299	25.711	1.92743	0.526837	3.65849	0.000253703	0.00821726	12.2001	14.0533	38.9474	60.0444
chr11	94694170	94695036	BIDIR_10327	40.3816	2.32996	0.557012	4.18296	2.87742e-05	0.00155329	5.54552	10.54	42.9216	33.358
chr11	102256046	102256770	BIDIR_10471	154.224	0.953762	0.217416	4.3868	1.15029e-05	0.000802063	117.565	126.48	242.428	228.502
chr11	103051122	103055058	BIDIR_10496	476.236	-0.791222	0.13033	-6.07091	1.27189e-09	5.6341e-07	516.843	593.753	305.22	333.58
chr11	114411537	114413677	BIDIR_10772	231.086	-0.804371	0.163187	-4.92912	8.2599e-07	0.000109125	299.458	289.85	164.533	173.462
chr11	123062080	123062662	BIDIR_10982	1360.89	-0.664653	0.103686	-6.41026	1.45272e-10	9.36098e-08	1897.68	2123.81	1180.34	1352.67
chr12	12110818	12111216	BIDIR_11661	84.4417	1.11781	0.298646	3.74291	0.0001819	0.00650734	45.4733	61.4832	108.894	119.255
chr12	15904599	15908687	BIDIR_11782	599.214	-0.497112	0.107895	-4.60736	4.07808e-06	0.000355029	689.863	618.346	464.189	467.012
chr12	25226714	25235636	BIDIR_11963	174.294	-0.82746	0.192718	-4.29363	1.75777e-05	0.00108976	194.093	223.096	114.458	119.255
chr12	27710515	27711033	BIDIR_12030	226.885	0.677983	0.173254	3.91322	9.10726e-05	0.00376825	168.584	172.153	294.887	249.351
chr12	29331437	29335519	BIDIR_12063	341.189	-0.859328	0.141017	-6.09378	1.10272e-09	5.03275e-07	428.114	395.249	216.198	239.344
chr12	41363617	41363705	BIDIR_12273	1474.79	-0.627338	0.162573	-3.85882	0.000113938	0.00448047	1679.18	1884.9	1342.49	962.378
chr12	47967379	47970919	BIDIR_12428	260.223	-0.799914	0.16525	-4.84063	1.29425e-06	0.000152287	281.713	358.36	194.737	169.292
chr12	49131376	49131636	BIDIR_12480	1098.11	-0.487409	0.104199	-4.67767	2.90158e-06	0.00027313	1625.95	1538.84	1042.04	1218.4
chr12	56104119	56104521	BIDIR_12771	233.046	0.609258	0.165309	3.68557	0.000228193	0.00763735	183.002	217.826	317.143	288.547
chr12	56687934	56688874	BIDIR_12791	590.342	0.53675	0.123444	4.34813	1.37302e-05	0.000919067	549.007	488.353	833.792	677.168
chr12	68807475	68809597	BIDIR_13125	802.859	0.963858	0.111857	8.61688	6.88054e-18	1.72713e-14	531.261	648.209	1179.55	1102.48
chr12	68868841	68871283	BIDIR_13126	325.617	1.5624	0.177653	8.79465	1.4349e-18	4.32221e-15	166.366	279.31	622.363	666.326
chr12	74537676	74537918	BIDIR_13254	224.174	0.708279	0.196679	3.6012	0.000316754	0.0095799	224.039	121.21	294.093	284.377
chr12	98644228	98645836	BIDIR_13857	311.772	0.646787	0.152239	4.24849	2.15218e-05	0.00127614	237.348	238.906	376.756	368.606
chr12	104319208	104320330	BIDIR_13984	69.9115	-1.07942	0.300541	-3.59159	0.000328663	0.00984093	96.4921	75.5366	38.1525	44.1994
chr12	105107508	105107860	BIDIR_14002	425.13	0.734697	0.123801	5.93452	2.94712e-09	1.01224e-06	356.023	340.793	561.16	601.278
chr12	122001249	122001915	BIDIR_14440	59.4674	1.4903	0.348948	4.27084	1.94741e-05	0.00118266	38.8187	68.5099	139.893	154.281
chr12	124927660	124928532	BIDIR_14545	666.242	-0.446916	0.111868	-3.99503	6.46863e-05	0.00289092	860.665	908.195	652.568	642.976
chr13	24512544	24513008	BIDIR_14966	282.739	0.602902	0.166255	3.62637	0.000287434	0.00894384	234.021	217.826	387.884	300.222
chr13	40332266	40334634	BIDIR_15552	206.598	1.04284	0.17834	5.84749	4.99052e-09	1.56588e-06	232.912	223.096	464.984	476.186
chr13	41085161	41087759	BIDIR_15576	131.246	-0.838364	0.232161	-3.61113	0.000304862	0.0092946	160.82	149.316	93.7917	80.0592
chr13	49585227	49586579	BIDIR_15864	275.352	0.549998	0.151945	3.61973	0.000294911	0.00904613	214.057	238.906	332.245	326.908
chr13	50529188	50529772	BIDIR_15891	73.2708	1.3054	0.280893	4.64732	3.36283e-06	0.000308826	63.219	84.3199	184.404	175.13
chr13	80330349	80333983	BIDIR_16567	266.136	-0.873321	0.177979	-4.90687	9.25415e-07	0.000116147	266.185	312.686	158.969	155.115
chr13	81689568	81690334	BIDIR_16608	78.2836	1.16233	0.319593	3.63692	0.000275915	0.00865739	41.0369	40.4033	87.4329	95.0703
chr13	113584708	113587238	BIDIR_17329	286.181	-0.6059	0.152923	-3.96213	7.42841e-05	0.00316043	300.567	344.306	223.351	197.646
chr14	19062165	19062483	BIDIR_17379	332.632	0.568044	0.141018	4.02818	5.62102e-05	0.00262914	280.603	272.283	418.883	401.964
chr14	19337540	19337866	BIDIR_17382	396.394	0.599376	0.130828	4.58141	4.6186e-06	0.000388608	340.495	312.686	515.854	477.853
chr14	32485004	32485090	BIDIR_17766	3214.25	-0.388719	0.0901024	-4.31419	1.60192e-05	0.00102431	3290.71	3808.45	2637.29	2776.22
chr14	50643994	50648562	BIDIR_18211	128.751	-0.919006	0.231231	-3.9744	7.05561e-05	0.00309809	145.293	165.126	91.4071	71.7197
chr14	64679670	64681392	BIDIR_18647	191.917	0.714151	0.182702	3.90884	9.27416e-05	0.0038268	146.402	135.263	247.197	216.827
chr14	67600117	67600447	BIDIR_18733	196.78	0.748959	0.18019	4.15649	3.23172e-05	0.00169003	150.838	158.1	276.606	241.012
chr14	71070628	71081598	BIDIR_18812	354.562	-0.570278	0.138707	-4.11137	3.93314e-05	0.00196149	379.314	444.436	271.837	279.373
chr14	73886389	73887073	BIDIR_18888	466.315	0.610739	0.121845	5.01243	5.37473e-07	7.78355e-05	364.895	358.36	547.648	557.913
chr14	91509927	91511097	BIDIR_19255	331.045	0.933847	0.146013	6.39565	1.59866e-10	9.36098e-08	221.821	212.556	391.858	440.326
chr14	103243704	103244704	BIDIR_19543	25.6921	2.15782	0.548562	3.9336	8.36834e-05	0.00348164	22.1821	14.0533	100.945	64.2142
chr15	30489860	30492942	BIDIR_19925	123.996	-0.89188	0.23205	-3.84348	0.000121302	0.00466561	130.874	187.963	82.6639	86.7308
chr15	31464937	31466497	BIDIR_19970	129.768	1.17262	0.223462	5.24751	1.54171e-07	2.79755e-05	82.0737	98.3732	193.942	208.488
chr15	32515062	32518052	BIDIR_20007	138.807	-0.787301	0.21123	-3.72723	0.000193599	0.0068126	160.82	166.883	97.7659	91.7345
chr15	40195295	40195865	BIDIR_20217	42.9952	-1.48964	0.399596	-3.72787	0.000193104	0.00681109	49.9097	75.5366	20.666	23.3506
chr15	44663462	44663998	BIDIR_20330	291.615	0.574154	0.156246	3.67467	0.000238152	0.00779742	262.858	219.583	336.219	388.621
chr15	45129805	45130071	BIDIR_20360	41.8704	1.49988	0.411496	3.64494	0.000267458	0.0084804	19.9639	21.08	56.434	59.2105
chr15	48343031	48345719	BIDIR_20438	317.447	-0.967698	0.163078	-5.93396	2.9572e-09	1.01224e-06	409.26	363.63	187.583	209.321
chr15	59372776	59373078	BIDIR_20712	199.03	1.15973	0.220478	5.26005	1.44013e-07	2.67775e-05	130.874	128.236	331.45	247.683
chr15	60478945	60479327	BIDIR_20747	287.14	0.770797	0.150236	5.13056	2.88876e-07	4.57975e-05	230.694	214.313	388.679	373.61
chr15	63157080	63157790	BIDIR_20824	538.27	1.24944	0.131498	9.50156	2.06763e-21	1.03802e-17	382.641	361.873	924.404	849.795
chr15	63564323	63570137	BIDIR_20836	214.279	-0.863881	0.169962	-5.08279	3.71929e-07	5.6582e-05	256.203	249.446	145.457	132.598
chr15	68638402	68641715	BIDIR_20969	181.801	0.860316	0.23286	3.69457	0.000220258	0.0074714	98.7103	149.316	215.403	226.834
chr15	72636738	72637234	BIDIR_21078	305.623	0.640578	0.157	4.08011	4.50151e-05	0.00218701	247.33	252.96	427.626	351.093
chr15	74100001	74100519	BIDIR_21118	303.25	0.569092	0.149182	3.81476	0.000136316	0.00511982	257.312	254.716	406.961	352.761
chr15	74461067	74461339	BIDIR_21137	236.994	0.732957	0.17976	4.07741	4.55398e-05	0.00219832	218.494	173.91	338.604	320.237
chr15	75023432	75023670	BIDIR_21157	94.2927	1.1393	0.290544	3.92125	8.8089e-05	0.00365484	65.4372	47.4299	127.97	125.093
chr15	91854969	91857281	BIDIR_21680	28.3857	-1.79504	0.492221	-3.64682	0.000265503	0.00845399	35.4913	35.1333	9.53814	10.8414
chr15	99701614	99706736	BIDIR_21871	217.36	-0.983389	0.18754	-5.24362	1.57454e-07	2.82312e-05	268.403	284.58	141.482	137.602
chr15	101962870	101964386	BIDIR_21925	994.338	-0.57775	0.0914439	-6.31808	2.64829e-10	1.47726e-07	1094.69	1087.38	739.206	723.035
chr16	138313	138995	BIDIR_21927	224.805	0.630229	0.164675	3.82711	0.000129659	0.00490651	180.784	180.936	283.76	276.038
chr16	1426934	1430258	BIDIR_21952	182.82	0.815193	0.189864	4.29357	1.75826e-05	0.00108976	120.892	122.966	223.351	205.152
chr16	1963184	1966666	BIDIR_21971	2210.91	0.323967	0.08111	3.99417	6.49214e-05	0.00289284	1993.06	2014.89	2444.15	2571.9
chr16	3019860	3024284	BIDIR_22013	3377.2	0.366367	0.0922047	3.97341	7.08518e-05	0.00310203	2631.9	3151.46	3524.34	3913.73
chr16	11908140	11914398	BIDIR_22185	404.118	-0.872501	0.134479	-6.488	8.69809e-11	5.95463e-08	466.933	502.406	247.197	281.041
chr16	21520077	21520929	BIDIR_22370	507.815	0.568332	0.120303	4.72417	2.31063e-06	0.000230466	378.205	402.276	546.058	607.95
chr16	29961767	29962413	BIDIR_22565	124.836	0.989943	0.241771	4.09455	4.22991e-05	0.00207514	79.8555	91.3465	197.916	139.27
chr16	47460495	47462015	BIDIR_22792	510.751	0.525027	0.115501	4.54564	5.47684e-06	0.000438759	446.969	467.273	681.182	631.3
chr16	50232800	50236726	BIDIR_22867	244.171	-0.697318	0.164578	-4.23701	2.26517e-05	0.00132231	266.185	326.74	195.532	166.79
chr16	53052155	53053449	BIDIR_22913	279.982	0.76518	0.196586	3.89234	9.92826e-05	0.00403044	310.549	268.77	541.289	446.997
chr16	55719316	55720854	BIDIR_22959	83.9581	-1.03191	0.278525	-3.70492	0.000211458	0.00723812	89.8375	121.21	45.3062	56.7086
chr16	57446950	57447884	BIDIR_23005	309.612	0.595209	0.144577	4.11691	3.83991e-05	0.00192776	253.985	259.986	370.398	405.3
chr16	66934290	66934574	BIDIR_23176	146.516	0.947152	0.207962	4.55445	5.25217e-06	0.000428384	125.329	93.1032	210.634	217.661
chr16	75464384	75465068	BIDIR_23355	236.831	0.795736	0.174731	4.55406	5.262e-06	0.000428384	156.384	156.343	248.786	294.384
chr16	77991228	77992526	BIDIR_23402	15.3974	3.00112	0.688506	4.35888	1.30727e-05	0.000882909	9.98194	3.51333	65.1773	50.037
chr17	2926003	2926459	BIDIR_23735	34.0565	1.86554	0.413953	4.50665	6.58601e-06	0.000513948	28.8367	21.08	100.15	85.0629
chr17	7483851	7484415	BIDIR_23868	434.763	0.497192	0.124273	4.00082	6.31245e-05	0.00287226	431.442	389.979	580.237	584.599
chr17	11944161	11945391	BIDIR_23957	79.583	1.1492	0.308907	3.72023	0.000199042	0.00694751	47.6915	56.2133	102.535	125.926
chr17	17280969	17281601	BIDIR_24047	281.077	0.624929	0.155849	4.00984	6.0759e-05	0.0028058	236.239	207.286	364.039	324.407
chr17	31549727	31550193	BIDIR_24310	637.338	0.499479	0.120126	4.15794	3.21125e-05	0.00168995	601.135	614.832	891.816	825.611
chr17	34962656	34965904	BIDIR_24352	205.959	-0.837096	0.186904	-4.47876	7.50794e-06	0.000561806	229.585	274.04	139.893	140.104
chr17	36948547	36949235	BIDIR_24388	176.295	0.873683	0.201333	4.3395	1.4281e-05	0.000947519	107.583	138.776	228.915	215.993
chr17	38550749	38551045	BIDIR_24418	28.544	1.78758	0.474028	3.77104	0.000162571	0.00592455	16.6366	15.81	54.0494	58.3765
chr17	40647498	40648410	BIDIR_24488	243.08	0.647678	0.17177	3.7706	0.000162855	0.00592455	176.348	180.936	307.605	251.019
chr17	41918904	41919386	BIDIR_24533	180.852	0.879252	0.2041	4.30795	1.64775e-05	0.00103584	151.947	110.67	245.607	245.181
chr17	44343926	44346322	BIDIR_24621	390.578	0.597588	0.142712	4.18736	2.82223e-05	0.00152898	298.349	328.496	488.83	455.337
chr17	47529895	47532127	BIDIR_24715	213.537	0.760904	0.202204	3.76304	0.000167857	0.00606258	165.257	145.803	300.451	229.336
chr17	47940940	47942008	BIDIR_24727	382.708	0.597099	0.1442	4.14076	3.46159e-05	0.00177935	338.277	305.66	425.242	553.743
chr17	49507885	49509081	BIDIR_24777	65.3756	1.15577	0.32188	3.5907	0.000329794	0.00985522	48.8006	38.6466	106.509	90.9006
chr17	50051056	50055700	BIDIR_24797	947.951	0.430546	0.0961587	4.47745	7.55393e-06	0.000561806	744.209	834.416	1066.68	1050.78
chr17	50866337	50866765	BIDIR_24827	100.693	1.2126	0.280732	4.31941	1.56447e-05	0.00100695	49.9097	94.8599	176.456	148.443
chr17	51153192	51153746	BIDIR_24837	126.016	0.885143	0.22892	3.8666	0.000110362	0.00436264	86.5101	100.13	170.892	170.96
chr17	58540943	58543559	BIDIR_24931	111.113	1.20777	0.267496	4.51509	6.32892e-06	0.000499057	49.9097	52.6999	116.047	120.089
chr17	58631742	58632210	BIDIR_24939	1025.47	-0.499129	0.0956893	-5.21614	1.82686e-07	3.09938e-05	1339.8	1338.58	919.635	975.722
chr17	64975223	64975969	BIDIR_25066	320.103	0.656919	0.149397	4.39713	1.09692e-05	0.000771994	271.731	251.203	458.625	368.606
chr17	68247288	68248674	BIDIR_25111	579.528	0.498469	0.108048	4.6134	3.96128e-06	0.000347128	506.861	497.136	725.693	693.847
chr18	3251435	3252571	BIDIR_25555	257.304	-0.786895	0.170573	-4.61325	3.96428e-06	0.000347128	277.276	282.823	148.636	175.963
chr18	7920315	7922695	BIDIR_25727	339.495	-0.799052	0.138663	-5.76253	8.28607e-09	2.44387e-06	452.515	490.109	254.35	286.045
chr18	46173620	46174330	BIDIR_26722	167.481	0.697783	0.19317	3.61227	0.000303527	0.00927266	135.311	119.453	199.506	216.827
chr18	48160859	48162711	BIDIR_26777	182.227	0.861765	0.191692	4.49558	6.93821e-06	0.000531677	134.202	115.94	244.812	213.491
chr18	49813350	49814372	BIDIR_26829	208.643	0.735022	0.192987	3.80865	0.000139729	0.00519618	141.965	168.64	262.299	250.185
chr19	5308812	5309174	BIDIR_27876	121.061	1.53798	0.261284	5.88624	3.95092e-09	1.26606e-06	57.6734	57.9699	179.635	155.949
chr19	6590405	6591899	BIDIR_27927	244.144	0.989042	0.184249	5.36795	7.96366e-08	1.59921e-05	210.73	165.126	406.961	346.923
chr19	8320675	8322289	BIDIR_27998	604.743	0.500262	0.112639	4.44129	8.9421e-06	0.000650613	483.57	488.353	703.438	670.496
chr19	8362603	8365517	BIDIR_28003	1016.27	0.452948	0.122677	3.69221	0.000222314	0.00750732	747.536	1001.3	1065.89	1311.8
chr19	17075171	17076015	BIDIR_28292	142.85	1.01073	0.23913	4.22669	2.3715e-05	0.00135833	80.9646	79.0499	146.251	176.797
chr19	18034355	18035899	BIDIR_28337	44.2902	1.76055	0.478783	3.67714	0.000235861	0.00779742	12.2001	10.54	42.9216	35.0259
chr19	18374005	18374989	BIDIR_28357	130.985	1.31088	0.230215	5.69417	1.23971e-08	3.2192e-06	78.7464	112.427	263.888	200.982
chr19	18385863	18386239	BIDIR_28358	205.798	1.03298	0.178374	5.79112	6.99184e-09	2.14906e-06	163.038	207.286	370.398	378.613
chr19	18521987	18522595	BIDIR_28365	62.1034	1.22476	0.332961	3.67838	0.000234721	0.00779742	36.6004	35.1333	94.5865	73.3876
chr19	18683331	18683813	BIDIR_28374	236.624	0.782126	0.166431	4.69941	2.60916e-06	0.000251901	181.893	173.91	314.759	298.554
chr19	29677728	29679482	BIDIR_28525	90.684	0.934963	0.258057	3.62309	0.000291103	0.00898195	75.4191	80.8066	157.379	140.104
chr19	37268783	37268901	BIDIR_28647	65.7288	1.24065	0.338764	3.66228	0.000249985	0.00814939	27.7276	43.9166	85.0484	79.2253
chr19	37654828	37656316	BIDIR_28662	244.528	0.616155	0.169934	3.62585	0.000288013	0.00894384	166.366	200.26	289.323	266.864
chr19	40425420	40426808	BIDIR_28757	680.11	0.660531	0.1189	5.55537	2.77028e-08	6.62273e-06	757.518	639.426	1166.04	1053.28
chr19	41506077	41506173	BIDIR_28787	52.1262	1.33424	0.346877	3.84643	0.000119852	0.00465229	27.7276	33.3766	79.4845	72.5537
chr19	42075415	42075841	BIDIR_28807	71.3819	1.63517	0.353988	4.61928	3.85074e-06	0.000343172	34.3822	24.5933	92.202	95.0703
chr19	42269879	42271655	BIDIR_28815	312.67	0.962676	0.163106	5.90216	3.58777e-09	1.17468e-06	207.403	249.446	413.319	469.514
chr19	43780048	43784032	BIDIR_28890	484.654	0.457899	0.124217	3.68628	0.000227557	0.00763304	423.678	449.706	577.057	619.625
chr19	44237597	44242119	BIDIR_28911	247.608	-0.718265	0.168936	-4.2517	2.12155e-05	0.00126797	297.24	270.526	182.814	163.454
chr19	45422961	45424261	BIDIR_28955	527.002	0.494713	0.127593	3.87727	0.000105634	0.00423509	422.569	518.216	666.875	647.979
chr19	45902526	45902986	BIDIR_28977	165.199	0.774864	0.213676	3.62634	0.000287465	0.00894384	163.038	105.4	244.017	224.333
chr19	46132734	46134232	BIDIR_28985	189.989	1.26562	0.186244	6.79553	1.07918e-11	1.01585e-08	140.856	166.883	386.295	346.923
chr19	46450621	46452297	BIDIR_29002	42.4517	1.66462	0.399542	4.16632	3.09563e-05	0.00164746	29.9458	21.08	81.869	83.395
chr19	47225849	47226423	BIDIR_29029	434.915	-0.823309	0.151069	-5.44991	5.03966e-08	1.08432e-05	674.336	474.299	313.964	341.086
chr19	49272144	49272784	BIDIR_29116	77.2871	1.22993	0.296625	4.14641	3.37722e-05	0.00174792	47.6915	82.5632	142.277	155.115
chr19	55344620	55345422	BIDIR_29300	78.9061	1.26508	0.291607	4.33829	1.43595e-05	0.000948544	55.4552	59.7266	143.867	131.764
chr19	55597146	55601200	BIDIR_29314	381.856	0.646856	0.131624	4.91442	8.90446e-07	0.000114624	351.586	342.55	565.929	522.053
chr19	57422871	57427025	BIDIR_29356	213.261	-0.684852	0.186278	-3.67651	0.000236445	0.00779742	219.603	263.5	135.124	163.454
chr2	10689837	10690135	BIDIR_29612	301.925	0.690021	0.165464	4.17021	3.04313e-05	0.00163105	290.585	200.26	415.704	388.621
chr2	19228587	19229277	BIDIR_29839	69.7999	2.46738	0.394749	6.25051	4.09114e-10	2.2006e-07	25.5094	22.8366	156.584	112.583
chr2	24082876	24086668	BIDIR_29953	1085.17	0.419868	0.0923208	4.54793	5.41774e-06	0.000436345	733.118	762.392	1007.07	989.899
chr2	24971447	24972383	BIDIR_29969	286.456	0.655974	0.160723	4.0814	4.47645e-05	0.00218187	234.021	205.53	360.065	336.916
chr2	27428306	27429372	BIDIR_30064	390.427	0.52745	0.144603	3.64757	0.000264729	0.00844721	322.749	305.66	463.394	444.495
chr2	29966031	29966927	BIDIR_30146	52.3123	2.51824	0.50747	4.96234	6.96471e-07	9.71255e-05	16.6366	1.75666	65.1773	54.2068
chr2	48440414	48441000	BIDIR_30703	115.614	1.18892	0.247258	4.80842	1.52125e-06	0.000176243	57.6734	73.7799	141.482	153.447
chr2	55230745	55235137	BIDIR_30825	1780.4	-0.308696	0.0752148	-4.1042	4.05719e-05	0.00200508	1976.42	2002.6	1553.92	1657.89
chr2	55563745	55569231	BIDIR_30836	221.703	-0.697469	0.173432	-4.02158	5.7809e-05	0.00269555	256.203	261.743	158.174	160.952
chr2	70301615	70302695	BIDIR_31262	264.68	0.729664	0.175715	4.15255	3.28796e-05	0.00170758	198.53	154.586	260.709	332.746
chr2	74529563	74529929	BIDIR_31387	177.282	0.862725	0.200802	4.2964	1.73593e-05	0.00108485	159.711	110.67	266.273	234.34
chr2	75710713	75711055	BIDIR_31435	486.491	0.468626	0.121938	3.84315	0.000121463	0.00466561	427.005	446.193	633.491	572.09
chr2	105403492	105405042	BIDIR_32165	161.738	0.723481	0.194578	3.71821	0.000200643	0.00696286	140.856	149.316	241.633	236.008
chr2	106424271	106427949	BIDIR_32197	175.446	-1.00705	0.205321	-4.90477	9.35373e-07	0.000116427	207.403	200.26	113.663	89.2327
chr2	107867128	107873158	BIDIR_32218	250.545	-0.744507	0.163007	-4.56732	4.93995e-06	0.000413337	291.694	284.58	170.892	173.462
chr2	113437546	113437798	BIDIR_32407	192.686	0.692581	0.18832	3.67768	0.000235369	0.00779742	149.729	173.91	263.888	255.189
chr2	119678980	119679302	BIDIR_32559	66.3857	1.11832	0.307291	3.63931	0.000273375	0.00861359	42.146	43.9166	94.5865	91.7345
chr2	135836960	135838370	BIDIR_32952	139.829	-0.811722	0.217333	-3.73491	0.000187779	0.00668591	179.675	168.64	88.2278	110.915
chr2	135985243	135986405	BIDIR_32955	260.146	0.719662	0.1601	4.49508	6.95441e-06	0.000531677	208.512	177.423	322.707	318.569
chr2	152764051	152766721	BIDIR_33291	204.768	-0.647071	0.174709	-3.70372	0.000212465	0.00725608	242.894	235.393	158.969	146.775
chr2	156400177	156401775	BIDIR_33350	1223.15	-0.447876	0.0995054	-4.50102	6.76273e-06	0.000525018	1743.51	1479.11	1155.7	1215.07
chr2	161159820	161160768	BIDIR_33469	229.389	0.650728	0.175366	3.71068	0.000206701	0.00715662	199.639	147.56	271.042	282.709
chr2	173895862	173898502	BIDIR_33777	324.453	-0.589654	0.141694	-4.16146	3.16219e-05	0.00167696	367.114	379.439	257.53	237.676
chr2	173982520	173984168	BIDIR_33779	64.8118	1.61025	0.336155	4.7902	1.66616e-06	0.000188677	48.8006	40.4033	158.174	116.753
chr2	176269204	176269608	BIDIR_33841	165.138	0.715979	0.194833	3.67483	0.000238005	0.00779742	124.22	126.48	219.377	191.809
chr2	177169437	177171353	BIDIR_33857	172.05	0.879156	0.191376	4.59387	4.35092e-06	0.000372325	153.056	177.423	290.118	313.565
chr2	183175593	183179085	BIDIR_34002	142.244	-0.945473	0.221098	-4.27627	1.90054e-05	0.00116827	164.147	193.233	77.8948	106.746
chr2	186522491	186525401	BIDIR_34090	401.164	-0.530085	0.124345	-4.26301	2.01688e-05	0.00121505	456.951	479.569	321.117	326.075
chr2	191677815	191678165	BIDIR_34207	613.663	-0.523132	0.139854	-3.74055	0.000183618	0.00655325	893.938	753.609	565.929	584.599
chr2	192544314	192545040	BIDIR_34223	32.2318	1.80116	0.461081	3.90638	9.36877e-05	0.00384016	17.7457	15.81	62.7927	55.0407
chr2	205682026	205682798	BIDIR_34599	250.062	0.717485	0.160217	4.4782	7.52741e-06	0.000561806	204.075	242.42	359.27	368.606
chr2	215352811	215356723	BIDIR_34874	324.922	-0.593699	0.146993	-4.03898	5.36851e-05	0.00252672	372.659	395.249	260.709	246.849
chr2	222945312	222948538	BIDIR_35104	579.229	-0.592713	0.113844	-5.20637	1.92571e-07	3.19688e-05	565.643	627.129	406.961	380.281
chr2	233139487	233139833	BIDIR_35432	115.666	1.00253	0.231721	4.32647	1.51519e-05	0.00098363	118.674	170.396	271.042	300.222
chr2	240430208	240432162	BIDIR_35636	132.062	1.06626	0.269052	3.96302	7.40082e-05	0.00315761	79.8555	75.5366	185.994	140.104
chr2	240433406	240436840	BIDIR_35637	516.615	0.883244	0.143568	6.15208	7.64731e-10	3.8392e-07	370.441	324.983	677.208	612.119
chr20	3470770	3471152	BIDIR_35764	163.169	0.808228	0.202821	3.98494	6.74962e-05	0.00298989	149.729	112.427	226.531	239.344
chr20	4148257	4149191	BIDIR_35786	102.538	1.01616	0.254468	3.99327	6.51679e-05	0.00289526	70.9827	79.0499	139.098	162.62
chr20	6311642	6312436	BIDIR_35843	65.8553	1.8551	0.32423	5.72155	1.05555e-08	2.83885e-06	29.9458	38.6466	111.278	132.598
chr20	23421324	23421744	BIDIR_36163	82.8002	1.21704	0.289015	4.211	2.54241e-05	0.00141409	47.6915	43.9166	104.92	109.247
chr20	34955068	34956460	BIDIR_36396	238.108	1.00319	0.192145	5.221	1.77962e-07	3.08078e-05	179.675	138.776	325.886	320.237
chr20	35451239	35451477	BIDIR_36416	31.3393	2.34367	0.526338	4.45279	8.47597e-06	0.000622715	5.54552	21.08	55.6391	68.3839
chr20	44194420	44195532	BIDIR_36634	230.137	-0.654657	0.172661	-3.79156	0.000149702	0.00555336	256.203	258.23	154.2	172.628
chr20	63864708	63865572	BIDIR_37131	751.73	0.450674	0.107266	4.20147	2.65188e-05	0.00145236	689.863	653.479	953.019	886.489
chr21	9324671	9325263	BIDIR_37155	248.518	0.646116	0.17318	3.7309	0.000190794	0.00677723	212.948	165.126	296.477	302.724
chr21	37267241	37268245	BIDIR_37173	437.692	0.458312	0.125354	3.65616	0.000256025	0.00827263	403.714	365.386	497.573	564.584
chr22	15784745	15785085	BIDIR_37248	357.495	0.596705	0.136886	4.35913	1.3058e-05	0.000882909	302.786	288.093	455.446	440.326
chr22	17638359	17638993	BIDIR_37317	448.773	0.460603	0.125318	3.67547	0.000237416	0.00779742	411.478	409.303	607.261	522.053
chr22	19854496	19855342	BIDIR_37380	679.035	0.535749	0.116931	4.58175	4.61111e-06	0.000388608	623.317	625.372	949.045	860.637
chr22	23750175	23752073	BIDIR_37507	253.378	0.629402	0.159946	3.93509	8.31644e-05	0.00346964	204.075	200.26	329.861	296.052
chr22	27717830	27719082	BIDIR_37602	55.6187	1.25524	0.342974	3.65988	0.000252338	0.00819064	32.164	29.8633	77.8948	70.8858
chr22	30245248	30247962	BIDIR_37670	133.855	1.22637	0.220511	5.5615	2.67465e-08	6.49723e-06	98.7103	105.4	245.607	230.17
chr22	30248498	30250676	BIDIR_37671	28.6856	1.83062	0.503227	3.63776	0.00027502	0.00864734	7.76373	24.5933	59.6134	47.5352
chr22	31080975	31081503	BIDIR_37699	204.848	0.858958	0.194522	4.41573	1.00669e-05	0.000721989	158.602	156.343	300.451	271.034
chr22	32491392	32498778	BIDIR_37739	257.949	-0.634275	0.159844	-3.96809	7.24522e-05	0.00311772	276.167	314.443	193.147	185.137
chr22	44685419	44685831	BIDIR_38113	64.9487	1.35435	0.313458	4.32069	1.55542e-05	0.00100542	47.6915	56.2133	141.482	121.757
chr22	45071223	45073839	BIDIR_38121	79.47	2.11135	0.346097	6.10047	1.0576e-09	4.97766e-07	33.2731	54.4566	222.557	146.775
chr22	46842507	46843083	BIDIR_38167	33.48	1.91634	0.470277	4.07491	4.60319e-05	0.00221497	18.8548	14.0533	71.536	55.0407
chr3	11272080	11272556	BIDIR_38490	118.228	1.05276	0.242494	4.3414	1.41578e-05	0.000943499	74.31	87.8332	182.019	150.945
chr3	13455255	13455459	BIDIR_38568	21.3448	2.30302	0.533935	4.31329	1.60843e-05	0.00102431	11.091	22.8366	85.8432	75.0555
chr3	39153578	39153778	BIDIR_39234	80.2321	-1.27593	0.321644	-3.9669	7.28149e-05	0.0031244	122.001	115.94	27.0247	71.7197
chr3	45146239	45146629	BIDIR_39428	256.005	0.573147	0.158151	3.62404	0.000290033	0.00896958	214.057	214.313	319.528	317.735
chr3	49339885	49340223	BIDIR_39561	121.276	1.20274	0.233461	5.15178	2.58028e-07	4.13422e-05	79.8555	61.4832	174.866	155.949
chr3	49357788	49359084	BIDIR_39562	1936.93	0.406627	0.0978585	4.15526	3.24919e-05	0.00169329	1781.22	1644.24	2301.87	2245.83
chr3	49672708	49675376	BIDIR_39577	547.788	0.597599	0.111449	5.36207	8.22756e-08	1.63046e-05	435.878	437.409	654.952	666.326
chr3	52536446	52536706	BIDIR_39685	299.461	0.542321	0.148448	3.65327	0.000258919	0.00829909	290.585	263.5	426.832	383.617
chr3	56579810	56581372	BIDIR_39778	75.4524	-1.02181	0.282538	-3.61655	0.000298552	0.00913922	102.038	79.0499	48.4855	41.6975
chr3	56649303	56656655	BIDIR_39779	364.976	-0.607676	0.143773	-4.22665	2.37196e-05	0.00135833	369.332	467.273	284.554	259.358
chr3	58008162	58008610	BIDIR_39826	300.252	0.617161	0.156811	3.9357	8.2954e-05	0.00346964	261.749	242.42	398.217	377.779
chr3	58874313	58875499	BIDIR_39856	114.107	0.840316	0.23417	3.58849	0.000332602	0.00988031	97.6012	119.453	175.661	209.321
chr3	72177122	72177770	BIDIR_40068	28.6531	2.31772	0.499965	4.63576	3.55628e-06	0.000320725	14.4184	10.54	76.3051	50.871
chr3	97958289	97964785	BIDIR_40555	207.493	-0.703024	0.17589	-3.99695	6.4164e-05	0.00287745	228.476	259.986	134.329	164.288
chr3	98522688	98523236	BIDIR_40574	123.832	1.04818	0.242125	4.3291	1.49719e-05	0.000980402	67.6554	79.0499	147.841	152.613
chr3	98859667	98862403	BIDIR_40584	183.627	-0.759642	0.191583	-3.96508	7.33711e-05	0.00313933	199.639	194.99	125.585	107.58
chr3	129315277	129317309	BIDIR_41418	1049.49	0.570999	0.0994027	5.7443	9.23009e-09	2.62291e-06	923.884	883.602	1463.31	1225.07
chr3	142596179	142596515	BIDIR_41808	158.592	1.10206	0.216906	5.0808	3.75856e-07	5.66077e-05	108.692	91.3465	242.428	190.975
chr3	149812077	149813311	BIDIR_41978	603.507	0.450459	0.121663	3.70251	0.00021348	0.00727427	624.426	514.703	830.613	736.378
chr3	153160690	153162224	BIDIR_42102	578.262	0.6584	0.126235	5.21567	1.83152e-07	3.09938e-05	465.824	442.679	791.665	644.643
chr3	154324455	154324607	BIDIR_42154	125.943	-0.870137	0.227137	-3.83089	0.000127683	0.0048439	196.311	177.423	100.15	105.078
chr3	156681375	156686043	BIDIR_42226	461.256	-0.69588	0.130207	-5.34443	9.07015e-08	1.75135e-05	471.369	591.996	307.605	343.587
chr3	179070565	179073341	BIDIR_42806	365.04	0.516539	0.141096	3.6609	0.000251331	0.0081756	291.694	377.683	453.856	492.865
chr3	184764654	184765988	BIDIR_43020	78.2606	1.26875	0.274869	4.61584	3.91502e-06	0.000346848	55.4552	59.7266	128.765	147.609
chr3	195187066	195189556	BIDIR_43373	122.006	1.00546	0.24716	4.06804	4.74104e-05	0.00225252	154.166	107.157	302.836	228.502
chr3	195634540	195635594	BIDIR_43386	1667.68	0.483385	0.0741008	6.52334	6.87573e-11	4.93121e-08	1326.49	1364.93	1890.14	1868.05
chr3	196316128	196321518	BIDIR_43423	878.663	0.475838	0.0991624	4.79857	1.59801e-06	0.000183722	745.318	804.552	1091.32	1057.45
chr3	197654303	197655445	BIDIR_43474	1543.09	0.452396	0.0760014	5.95246	2.64137e-09	9.94541e-07	1262.16	1282.36	1742.3	1737.12
chr4	90967	94117	BIDIR_43493	309.847	-0.853724	0.143634	-5.94377	2.78546e-09	1.01224e-06	368.223	381.196	214.608	199.314
chr4	3936008	3940103	BIDIR_43606	284.805	0.752898	0.176214	4.27263	1.93177e-05	0.00117791	337.168	240.663	536.52	447.831
chr4	48016018	48017406	BIDIR_44974	225.882	0.685615	0.168329	4.07306	4.63988e-05	0.00221845	155.275	165.126	262.299	251.019
chr4	52051649	52052793	BIDIR_45039	212.788	1.08823	0.170195	6.394	1.616e-10	9.36098e-08	171.911	191.476	387.884	380.281
chr4	52710389	52714423	BIDIR_45073	1815.24	-0.430726	0.0798004	-5.39755	6.75588e-08	1.4132e-05	2103.97	2013.14	1470.46	1587.84
chr4	74624310	74625382	BIDIR_45825	52.7842	-1.28994	0.341271	-3.77983	0.000156937	0.00576496	103.147	89.5899	32.5886	46.7012
chr4	88078611	88082783	BIDIR_46326	231.414	-0.920568	0.162245	-5.67395	1.39538e-08	3.50264e-06	328.295	274.04	161.353	159.284
chr4	98260748	98261830	BIDIR_46652	378.626	0.654901	0.166037	3.9443	8.00324e-05	0.00337638	319.422	291.606	564.34	400.296
chr4	99086948	99090638	BIDIR_46677	953.739	0.366418	0.102081	3.58948	0.000331342	0.00987619	794.119	969.679	1152.52	1105.82
chr4	127901796	127905144	BIDIR_47596	175.042	-0.763584	0.192377	-3.96922	7.21098e-05	0.00311772	214.057	214.313	126.38	125.926
chr4	139381431	139385527	BIDIR_47906	191.936	-0.827847	0.177168	-4.67265	2.97333e-06	0.000278145	236.239	226.61	131.149	130.096
chr4	158171103	158171555	BIDIR_48474	284.715	1.04842	0.158219	6.62636	3.44065e-11	2.66412e-08	204.075	277.553	490.419	491.197
chr4	173360265	173366163	BIDIR_48971	133.026	-1.01054	0.232096	-4.35396	1.33697e-05	0.000898937	187.439	179.18	92.9968	89.2327
chr4	183443861	183445237	BIDIR_49287	725.868	0.416821	0.100012	4.1677	3.07682e-05	0.00164326	679.881	649.966	898.969	879.817
chr5	14569	15311	BIDIR_49591	21.1382	3.38792	0.678398	4.994	5.91411e-07	8.48308e-05	4.43642	7.02666	61.203	54.2068
chr5	10353184	10354268	BIDIR_49803	357.321	0.677522	0.138672	4.88579	1.03018e-06	0.000126142	283.931	247.69	418.088	438.658
chr5	14691110	14696984	BIDIR_49880	280.632	-0.818012	0.167611	-4.88042	1.05861e-06	0.000128579	295.022	326.74	185.994	165.122
chr5	58459925	58460373	BIDIR_50845	479.358	0.854745	0.129072	6.62225	3.53777e-11	2.66412e-08	369.332	419.843	679.592	739.714
chr5	70049388	70049790	BIDIR_51148	385.827	0.66247	0.139685	4.74261	2.10987e-06	0.000219942	382.641	361.873	608.851	572.09
chr5	70924806	70925226	BIDIR_51162	394.82	0.679563	0.137206	4.95285	7.31336e-07	0.000100133	389.296	367.143	624.748	589.603
chr5	72214292	72217276	BIDIR_51188	208.243	-0.647386	0.179558	-3.60545	0.000311613	0.00946211	245.112	284.58	166.123	170.126
chr5	72572340	72572730	BIDIR_51206	14.3761	3.26149	0.862005	3.78361	0.000154572	0.0057059	2.21821	5.26999	28.6144	38.3617
chr5	76241287	76241457	BIDIR_51316	43.1103	-1.40443	0.370525	-3.79037	0.000150422	0.00556634	55.4552	61.4832	21.4608	22.5167
chr5	82273643	82280257	BIDIR_51481	2227.88	-0.376613	0.079665	-4.72745	2.27353e-06	0.000228277	2640.78	2685.94	2008.57	2093.21
chr5	94569455	94569543	BIDIR_51708	1711.07	-0.808867	0.147859	-5.47051	4.4874e-08	9.93894e-06	2773.87	2629.73	1777.27	1307.63
chr5	98795175	98798791	BIDIR_51853	277.721	-0.62241	0.160023	-3.88951	0.000100447	0.00406674	313.877	347.82	189.968	238.51
chr5	98845914	98849204	BIDIR_51854	228.756	-0.80893	0.15824	-5.11204	3.18695e-07	4.94832e-05	340.495	316.2	189.968	185.971
chr5	100046342	100046602	BIDIR_51877	113.052	-1.94365	0.413387	-4.70177	2.57915e-06	0.00025088	149.729	238.906	60.4082	40.0296
chr5	110738597	110739315	BIDIR_52052	183.249	0.70209	0.192184	3.65321	0.000258985	0.00829909	154.166	119.453	213.813	237.676
chr5	113487507	113489543	BIDIR_52138	205.986	0.931955	0.176227	5.28838	1.23406e-07	2.35267e-05	167.475	200.26	362.449	332.746
chr5	118973982	118974486	BIDIR_52250	92.6075	1.12981	0.309935	3.64532	0.000267061	0.0084804	53.237	45.6733	104.125	114.251
chr5	119268445	119268887	BIDIR_52255	621.498	0.617256	0.117918	5.23462	1.65327e-07	2.92939e-05	556.77	502.406	786.896	844.792
chr5	122774764	122775168	BIDIR_52341	113.503	0.994729	0.250481	3.97128	7.14889e-05	0.00311772	96.4921	79.0499	195.532	157.617
chr5	128537884	128539046	BIDIR_52466	224.422	0.928688	0.198367	4.68166	2.84561e-06	0.000269545	153.056	173.91	344.168	274.37
chr5	134004375	134005177	BIDIR_52648	247.201	0.845325	0.168578	5.01444	5.31883e-07	7.77736e-05	194.093	173.91	330.655	334.414
chr5	134226008	134226472	BIDIR_52662	363.906	0.570081	0.147266	3.87109	0.00010835	0.00429436	378.205	307.416	556.391	469.514
chr5	134738074	134738736	BIDIR_52693	208.784	0.592703	0.165311	3.58538	0.000336582	0.00995927	185.22	184.45	276.606	281.041
chr5	136108145	136108599	BIDIR_52726	28.3338	1.71246	0.445	3.84823	0.000118975	0.00464218	18.8548	35.1333	75.5103	95.9043
chr5	136132587	136132987	BIDIR_52729	334.621	0.594983	0.139165	4.27537	1.9082e-05	0.00116827	362.677	321.47	532.546	506.208
chr5	138897084	138903794	BIDIR_52820	447.773	-0.522461	0.126805	-4.12018	3.78579e-05	0.00190695	549.007	497.136	336.219	395.292
chr5	139232014	139232704	BIDIR_52826	39.0022	1.78138	0.4085	4.36079	1.29593e-05	0.000882909	29.9458	24.5933	96.1762	93.4024
chr5	139306919	139307349	BIDIR_52832	71.4321	-1.30765	0.308488	-4.23891	2.24612e-05	0.00132231	105.365	122.966	52.4598	39.1957
chr5	140718736	140718974	BIDIR_52906	361.702	-0.689214	0.144474	-4.7705	1.83772e-06	0.000199121	591.153	523.486	340.988	352.761
chr5	141923332	141924216	BIDIR_52955	590.656	0.455443	0.115631	3.93875	8.1907e-05	0.00344581	546.788	569.159	785.307	742.216
chr5	141968712	141969532	BIDIR_52957	390.856	0.609551	0.128822	4.73174	2.22602e-06	0.000228055	338.277	340.793	484.855	551.241
chr5	141984517	141988735	BIDIR_52958	262.809	-0.809128	0.158064	-5.11898	3.072e-07	4.81952e-05	310.549	375.926	201.096	187.639
chr5	143200687	143201297	BIDIR_53004	43.1588	1.55978	0.365873	4.26318	2.01541e-05	0.00121505	26.6185	33.3766	84.2535	90.0666
chr5	149960504	149960944	BIDIR_53203	635.789	0.485813	0.107125	4.535	5.76022e-06	0.000459019	686.536	620.102	955.403	881.485
chr5	151447438	151448040	BIDIR_53260	80.0834	1.31599	0.310808	4.2341	2.29472e-05	0.00133174	69.8736	35.1333	148.636	121.757
chr5	154038769	154039091	BIDIR_53335	214.717	0.917225	0.198207	4.6276	3.6992e-06	0.000331629	161.929	151.073	305.22	287.713
chr5	154445555	154446317	BIDIR_53341	113.05	0.928726	0.231166	4.01758	5.87995e-05	0.00273327	82.0737	86.0765	156.584	162.62
chr5	168544743	168547585	BIDIR_53660	439.87	-0.500322	0.126694	-3.94906	7.84587e-05	0.00331929	510.188	523.486	367.218	362.768
chr5	173766409	173766911	BIDIR_53802	259.899	0.668811	0.180466	3.70601	0.000210549	0.0072234	200.748	238.906	336.219	357.765
chr5	174328557	174329097	BIDIR_53818	20.4352	2.24924	0.549213	4.09538	4.21477e-05	0.00207447	11.091	17.5666	69.9463	62.5463
chr5	175985494	175986524	BIDIR_53866	31.6587	1.45135	0.393157	3.69154	0.000222896	0.00751016	35.4913	33.3766	92.202	96.7382
chr5	177857467	177858069	BIDIR_53947	32.8245	1.48841	0.415031	3.58625	0.000335463	0.00994568	42.146	26.35	94.5865	101.742
chr5	179623660	179623984	BIDIR_54036	811.195	-0.534287	0.10157	-5.26028	1.43833e-07	2.67775e-05	1163.45	1176.97	767.82	848.127
chr5	179676610	179680494	BIDIR_54043	1235.79	0.366075	0.0894276	4.09354	4.24835e-05	0.00207742	1109.1	1129.54	1489.54	1393.53
chr6	3066915	3070185	BIDIR_54199	459.738	0.538302	0.1256	4.28585	1.82041e-05	0.00112365	351.586	344.306	505.521	506.208
chr6	18386909	18387739	BIDIR_54723	347.763	0.607687	0.146174	4.1573	3.22034e-05	0.00168995	291.694	312.686	481.676	436.156
chr6	24827058	24827700	BIDIR_54928	40.5897	1.56093	0.415006	3.76122	0.000169089	0.00609245	19.9639	21.08	55.6391	65.0481
chr6	26197855	26200909	BIDIR_54960	3384.81	-0.302876	0.0763248	-3.96825	7.24026e-05	0.00311772	4072.63	3831.28	3377.3	3034.74
chr6	26270166	26273016	BIDIR_54966	4559.21	-0.444726	0.069469	-6.40179	1.5357e-10	9.36098e-08	5394.68	5152.3	4037.81	3715.25
chr6	27532054	27532276	BIDIR_55028	130.781	-1.07591	0.225194	-4.77773	1.77288e-06	0.000196333	214.057	198.503	96.9711	99.2401
chr6	27806654	27809450	BIDIR_55039	4481.38	-0.2715	0.0621474	-4.36865	1.25016e-05	0.000859755	5111.86	5201.48	4413.77	4127.22
chr6	31736264	31737228	BIDIR_55236	201.474	0.886704	0.202176	4.3858	1.15562e-05	0.000802063	138.638	128.236	275.811	219.329
chr6	36027278	36028074	BIDIR_55404	198.53	0.9288	0.196687	4.72222	2.33278e-06	0.000231145	147.511	119.453	269.452	244.347
chr6	36678330	36678814	BIDIR_55433	550.903	1.25599	0.137005	9.16744	4.84366e-20	1.82376e-16	359.35	447.949	905.328	1006.58
chr6	43332998	43336046	BIDIR_55657	225.314	-0.730778	0.172862	-4.22751	2.36288e-05	0.00135833	259.53	252.96	158.969	150.111
chr6	43702702	43703214	BIDIR_55675	38.6938	-1.65214	0.412308	-4.00707	6.14776e-05	0.0028058	89.8375	50.9433	23.8453	21.6827
chr6	43769920	43770408	BIDIR_55682	386.126	0.750652	0.142951	5.25112	1.51177e-07	2.77667e-05	280.603	282.823	489.624	457.839
chr6	45377804	45378296	BIDIR_55721	342.995	0.53922	0.150238	3.58911	0.000331807	0.00987619	270.621	289.85	417.294	394.458
chr6	53493780	53495888	BIDIR_55967	211.905	-0.827024	0.173296	-4.77231	1.82127e-06	0.000199121	245.112	256.473	150.226	131.764
chr6	57046422	57046846	BIDIR_56036	347.497	0.575819	0.136505	4.2183	2.4615e-05	0.00138331	297.24	314.443	455.446	453.669
chr6	81752411	81753535	BIDIR_56584	191.578	0.681416	0.1881	3.62263	0.000291625	0.00898195	180.784	191.476	306.015	289.381
chr6	89819236	89820380	BIDIR_56870	242.847	0.659777	0.171613	3.84456	0.000120767	0.00466561	163.038	187.963	275.811	274.37
chr6	108981054	108983554	BIDIR_57262	157.4	0.872721	0.202355	4.31282	1.61186e-05	0.00102431	118.674	152.83	268.658	221.831
chr6	111354508	111360884	BIDIR_57336	131.848	-0.864408	0.215433	-4.01242	6.01006e-05	0.00278516	158.602	175.666	103.33	79.2253
chr6	111987219	111987745	BIDIR_57354	30.1799	1.69845	0.459418	3.69696	0.000218198	0.00741824	14.4184	36.8899	75.5103	83.395
chr6	125956513	125956937	BIDIR_57675	155.206	-0.804194	0.220331	-3.64993	0.00026231	0.0083878	239.567	179.18	111.278	130.93
chr6	138107140	138107882	BIDIR_58004	259.034	0.747579	0.186968	3.99843	6.37647e-05	0.00287533	181.893	182.693	286.939	325.241
chr6	143422771	143426197	BIDIR_58152	261.065	-0.813716	0.171497	-4.74479	2.08725e-06	0.000219942	278.385	363.63	169.302	192.642
chr6	158168121	158168519	BIDIR_58517	175.549	0.986675	0.211854	4.65733	3.20331e-06	0.000295982	124.22	105.4	251.966	206.82
chr6	158818202	158818384	BIDIR_58535	138.934	1.18419	0.215161	5.50374	3.71827e-08	8.48497e-06	102.038	94.8599	223.351	226
chr7	5425951	5430130	BIDIR_59023	1239.19	0.608109	0.0880267	6.90823	4.90722e-12	4.92718e-09	933.866	1032.92	1541.2	1444.4
chr7	5513476	5514178	BIDIR_59025	358.51	0.502509	0.137898	3.64405	0.000268382	0.0084918	302.786	300.39	399.012	456.171
chr7	7968472	7968880	BIDIR_59142	163.761	0.750371	0.202309	3.70903	0.000208052	0.00717043	158.602	110.67	239.248	221.831
chr7	17940301	17940757	BIDIR_59351	197.711	0.853924	0.181573	4.70291	2.56474e-06	0.00025088	155.275	151.073	292.503	261.86
chr7	35907508	35909948	BIDIR_59877	327.641	-0.748563	0.152495	-4.90876	9.16538e-07	0.000116	350.477	389.979	213.813	225.167
chr7	39949268	39950072	BIDIR_59973	406.377	0.534653	0.129465	4.12972	3.63202e-05	0.00183563	368.223	342.55	528.572	504.54
chr7	43582752	43583214	BIDIR_60078	309.522	0.907401	0.156846	5.7853	7.23813e-09	2.18027e-06	238.457	261.743	494.393	439.492
chr7	44543899	44544481	BIDIR_60109	25.3924	2.52985	0.520647	4.85906	1.17947e-06	0.000140984	12.2001	12.2966	76.3051	65.0481
chr7	64712022	64715832	BIDIR_60562	307.942	-0.956138	0.158399	-6.03626	1.57727e-09	6.5987e-07	353.804	360.116	189.173	178.465
chr7	66591994	66592834	BIDIR_60635	127.085	0.970401	0.230883	4.20299	2.63411e-05	0.00145236	84.2919	77.2932	157.379	160.952
chr7	66653323	66655603	BIDIR_60642	463.898	0.599918	0.128132	4.68202	2.84066e-06	0.000269545	388.187	365.386	610.441	534.562
chr7	72886708	72887156	BIDIR_60763	57.6349	-1.62439	0.32907	-4.93631	7.96156e-07	0.000106114	92.0557	77.2932	28.6144	26.6864
chr7	76959333	76960123	BIDIR_60927	328.358	0.806389	0.155337	5.19123	2.08905e-07	3.3952e-05	262.858	268.77	482.471	446.163
chr7	100426753	100430789	BIDIR_61521	1107.68	0.585337	0.107077	5.46649	4.59034e-08	1.00196e-05	862.883	939.815	1356.8	1340.99
chr7	104122988	104126246	BIDIR_61693	186.129	-0.856975	0.179884	-4.76403	1.8976e-06	0.000204141	220.712	261.743	136.713	127.594
chr7	105073093	105077831	BIDIR_61727	181.236	-0.799615	0.209791	-3.81149	0.000138131	0.0051495	227.366	179.18	105.714	130.096
chr7	116562796	116564694	BIDIR_62008	205.551	-0.7652	0.179575	-4.26118	2.03346e-05	0.00122016	219.603	263.5	127.97	154.281
chr7	116799710	116801916	BIDIR_62017	127.329	-1.1937	0.245431	-4.86368	1.15225e-06	0.000138832	139.747	175.666	69.1515	67.55
chr7	128476475	128476897	BIDIR_62237	233.202	0.659687	0.167551	3.93723	8.24268e-05	0.00345802	218.494	166.883	321.912	295.218
chr7	129603230	129604130	BIDIR_62268	219.628	-0.705202	0.167175	-4.21835	2.46099e-05	0.00138331	255.094	282.823	177.25	150.945
chr7	158403167	158403717	BIDIR_63133	86.2594	1.13182	0.267105	4.23737	2.26158e-05	0.00132231	76.5282	57.9699	155.79	143.439
chr8	7954398	7955628	BIDIR_63298	129.26	0.817025	0.227112	3.59745	0.000321351	0.00968093	103.147	73.7799	170.892	146.775
chr8	11284286	11285086	BIDIR_63396	326.642	0.540594	0.146604	3.68743	0.000226531	0.00761559	291.694	254.716	378.346	421.979
chr8	12187040	12196472	BIDIR_63435	1126.95	-0.381493	0.0953897	-3.99931	6.35265e-05	0.00287319	1175.65	1306.96	986.402	913.175
chr8	23068869	23069309	BIDIR_63648	132.671	0.856043	0.214031	3.99962	6.34438e-05	0.00287319	100.929	103.643	179.635	190.141
chr8	28092764	28093480	BIDIR_63759	298.389	0.599123	0.158704	3.77511	0.000159938	0.00584668	256.203	223.096	388.679	341.92
chr8	38405623	38411451	BIDIR_64023	559.916	-0.560627	0.120084	-4.66863	3.03217e-06	0.000281898	611.117	695.639	449.882	431.986
chr8	42271030	42271504	BIDIR_64145	236.501	0.749753	0.164834	4.54854	5.40189e-06	0.000436345	186.33	179.18	313.169	302.724
chr8	42896386	42897162	BIDIR_64182	238.945	0.627655	0.174507	3.59674	0.000322231	0.00968093	165.257	189.72	251.966	292.717
chr8	53877880	53881044	BIDIR_64442	477.497	0.499936	0.130836	3.8211	0.000132858	0.00501499	405.932	391.736	542.879	587.101
chr8	58552946	58553440	BIDIR_64557	264.235	0.752829	0.165297	4.55439	5.25386e-06	0.000428384	198.53	184.45	323.502	324.407
chr8	65644446	65644874	BIDIR_64698	137.679	1.02016	0.251457	4.05698	4.97124e-05	0.00235446	85.401	84.3199	189.173	155.115
chr8	66925408	66925744	BIDIR_64749	372.38	0.787293	0.147	5.35573	8.52114e-08	1.66671e-05	293.913	267.013	511.88	460.34
chr8	93991131	93992133	BIDIR_65361	70.321	1.26875	0.307178	4.13034	3.62221e-05	0.00183563	47.6915	57.9699	116.842	135.1
chr8	94795829	94798775	BIDIR_65385	158.658	-0.781836	0.200744	-3.89469	9.83257e-05	0.00400239	204.075	180.936	124.791	100.074
chr8	94949200	94950162	BIDIR_65388	126.562	1.70197	0.226262	7.52214	5.38885e-14	1.01452e-10	84.2919	75.5366	256.735	266.864
chr8	94950162	94950656	BIDIR_65389	117.242	0.781851	0.215698	3.62474	0.000289249	0.00896373	128.656	129.993	220.172	224.333
chr8	99012927	99013547	BIDIR_65502	184.689	0.822694	0.202169	4.06934	4.7146e-05	0.00224704	128.656	126.48	227.326	224.333
chr8	100944710	100945848	BIDIR_65561	217.443	-1.06014	0.171319	-6.18811	6.089e-10	3.16229e-07	259.53	254.716	115.252	131.764
chr8	101205423	101206093	BIDIR_65582	326.159	0.637729	0.154049	4.13977	3.47655e-05	0.00178096	226.257	281.066	377.551	403.632
chr8	108194424	108196868	BIDIR_65775	496.133	-0.661	0.134294	-4.92204	8.56453e-07	0.000111199	583.389	609.562	406.166	346.923
chr8	109539468	109540534	BIDIR_65804	311.724	0.676775	0.147234	4.59658	4.29476e-06	0.000371548	232.912	235.393	391.858	356.097
chr8	119251888	119253356	BIDIR_65955	162.81	-0.858202	0.220683	-3.88884	0.000100724	0.00406705	148.62	156.343	77.8948	90.0666
chr8	123157194	123157398	BIDIR_66104	674.567	-0.621598	0.119405	-5.2058	1.93158e-07	3.19688e-05	991.539	1043.46	658.131	662.99
chr8	126557946	126559072	BIDIR_66213	380.828	0.615959	0.136345	4.51764	6.25322e-06	0.000495683	302.786	270.526	464.984	418.643
chr8	126579982	126580388	BIDIR_66215	29.2764	3.04523	0.602525	5.05411	4.32392e-07	6.38457e-05	4.43642	8.78332	50.0752	52.5389
chr8	127160027	127163541	BIDIR_66240	678.463	-0.514052	0.12142	-4.23368	2.29901e-05	0.00133174	890.611	941.572	637.466	643.81
chr8	142815630	142816126	BIDIR_66590	132.616	1.87262	0.253719	7.38069	1.57474e-13	2.63523e-10	82.0737	79.0499	308.4	282.709
chr8	144137033	144138275	BIDIR_66635	588.466	0.506925	0.112758	4.49567	6.93509e-06	0.000531677	484.679	526.999	684.361	748.053
chr8	144877616	144878236	BIDIR_66652	108.377	-1.01557	0.243209	-4.1757	2.97074e-05	0.00159794	135.311	166.883	69.9463	78.3913
chr9	5437614	5438226	BIDIR_66840	390.95	0.52166	0.13124	3.97487	7.04185e-05	0.00309809	330.513	319.713	471.343	463.676
chr9	5737106	5745604	BIDIR_66845	248.266	-0.822265	0.165932	-4.95544	7.21658e-07	9.97146e-05	282.822	310.93	168.507	165.956
chr9	20694448	20697466	BIDIR_67240	167.291	-0.788642	0.201872	-3.90665	9.35848e-05	0.00384016	188.548	189.72	110.483	108.414
chr9	33024955	33025355	BIDIR_67531	495.08	0.437419	0.117548	3.72119	0.000198289	0.0069452	466.933	504.163	673.234	637.138
chr9	34072460	34072724	BIDIR_67575	37.4688	2.16772	0.450111	4.81596	1.46494e-06	0.000171034	15.5275	17.5666	72.3309	75.0555
chr9	35824502	35826478	BIDIR_67640	32.8935	1.67826	0.436692	3.84312	0.000121481	0.00466561	26.6185	21.08	76.3051	78.3913
chr9	40993348	40995104	BIDIR_67835	107.224	-1.00553	0.253336	-3.96914	7.21312e-05	0.00311772	116.456	140.533	62.7927	64.2142
chr9	41189107	41189775	BIDIR_67844	600.271	0.647711	0.117897	5.4939	3.93161e-08	8.8379e-06	506.861	528.756	872.74	746.385
chr9	63049284	63050482	BIDIR_68001	117.869	1.42545	0.289485	4.92409	8.47556e-07	0.000111	34.3822	49.1866	116.842	101.742
chr9	63388223	63391935	BIDIR_68005	276.316	1.45054	0.20532	7.06476	1.60893e-12	2.12626e-09	82.0737	126.48	276.606	278.539
chr9	63815186	63819838	BIDIR_68013	169.234	0.969501	0.211327	4.58768	4.48191e-06	0.000381368	137.529	154.586	302.041	266.864
chr9	67726523	67726915	BIDIR_68127	456.41	0.499871	0.129926	3.84737	0.000119393	0.00464647	414.805	419.843	582.621	597.108
chr9	68241503	68242167	BIDIR_68134	588.907	0.618873	0.121468	5.09493	3.48865e-07	5.36149e-05	488.006	542.809	854.458	721.367
chr9	69173812	69174316	BIDIR_68157	89.8966	1.00584	0.279682	3.59638	0.000322676	0.00968093	65.4372	57.9699	112.868	136.768
chr9	70258635	70259131	BIDIR_68208	433.876	0.561537	0.133356	4.21082	2.54444e-05	0.00141409	393.732	323.226	540.494	527.056
chr9	79026101	79026989	BIDIR_68464	168.313	1.01834	0.206187	4.93892	7.85569e-07	0.000105638	141.965	131.75	285.349	271.034
chr9	107737730	107738498	BIDIR_69426	66.1588	1.41995	0.298836	4.75159	2.01821e-06	0.000215576	61.0007	47.4299	159.764	134.266
chr9	108787413	108788273	BIDIR_69468	45.7833	1.44163	0.372123	3.87407	0.000107034	0.00425433	25.5094	31.62	77.0999	75.8895
chr9	111354152	111357548	BIDIR_69545	539.454	-0.63031	0.11696	-5.38911	7.08069e-08	1.46085e-05	550.116	616.589	383.115	366.938
chr9	111655839	111659513	BIDIR_69559	295.942	-0.604886	0.157416	-3.84259	0.000121744	0.00466561	301.676	391.736	212.224	239.344
chr9	115943904	115945014	BIDIR_69680	181.877	0.852883	0.205742	4.1454	3.39226e-05	0.00174969	168.584	175.666	298.067	322.739
chr9	121074761	121075441	BIDIR_69794	223.63	0.793226	0.187813	4.22349	2.40543e-05	0.00136559	156.384	166.883	321.117	236.842
chr9	121369719	121370955	BIDIR_69801	198.702	0.81275	0.188549	4.31055	1.62847e-05	0.00103052	170.802	158.1	279.785	300.222
chr9	122264540	122265162	BIDIR_69837	375.451	0.557968	0.132314	4.21699	2.47583e-05	0.00138619	337.168	310.93	477.702	480.355
chr9	128946403	128948857	BIDIR_70024	317.779	0.591656	0.163919	3.60945	0.000306852	0.00933637	236.239	282.823	353.706	422.813
chr9	129330309	129334351	BIDIR_70041	1043.17	0.397819	0.0947588	4.19823	2.69012e-05	0.00146797	866.211	941.572	1164.45	1210.06
chr9	130579276	130579744	BIDIR_70092	301.286	0.596715	0.15351	3.88714	0.000101432	0.00408467	261.749	217.826	381.525	350.259
chr9	136543939	136549227	BIDIR_70292	480.89	0.620263	0.130805	4.74187	2.1175e-06	0.000219942	397.059	512.946	680.387	704.688
chr9	136552112	136555704	BIDIR_70293	126.686	0.942847	0.228146	4.13264	3.58617e-05	0.00183089	107.583	138.776	251.171	216.827
chrX	1391618	1392900	BIDIR_70493	543.745	0.671974	0.116673	5.75947	8.43778e-09	2.44387e-06	431.442	440.923	654.952	733.876
chrX	38806830	38809162	BIDIR_72188	263.073	-0.615721	0.167532	-3.67524	0.000237622	0.00779742	262.858	279.31	187.583	165.122
chrX	45739622	45740738	BIDIR_72617	160.192	-0.845917	0.223617	-3.78289	0.000155018	0.00570837	149.729	238.906	97.7659	115.085
chrX	66638282	66639552	BIDIR_73555	138.038	1.23236	0.222807	5.53105	3.18319e-08	7.48222e-06	130.874	115.94	302.836	280.207
chrX	73852612	73852856	BIDIR_73977	162.245	-1.05324	0.224749	-4.6863	2.78185e-06	0.000266862	271.731	235.393	113.663	131.764
chrX	77968154	77968304	BIDIR_74240	69.4725	-1.07871	0.290826	-3.70913	0.000207971	0.00717043	92.0557	112.427	48.4855	47.5352
chrX	101169807	101172375	BIDIR_75154	256.279	-0.617093	0.164244	-3.75717	0.000171847	0.00617705	269.512	316.2	188.378	190.975
chrX	103378542	103381260	BIDIR_75272	194.022	-0.871507	0.182635	-4.77184	1.8255e-06	0.000199121	251.767	237.15	130.355	137.602
chrX	120424975	120426049	BIDIR_76081	73.1765	-1.20943	0.302596	-3.99684	6.41939e-05	0.00287745	80.9646	115.94	38.1525	45.8673

## Sheet: 2C- eRNA DESeq2 d40p53WTp53
PRO-seq: DESeq2 differential analysis at eRNA regions called by tfit in ∆40p53:WTp53 DMSO vs Nutlin
chrm	start	stop	BIDIR	baseMean	log2FoldChange	lfcSE	stat	pvalue	padj	∆40p53:WTp53_DMSO_R1	∆40p53:WTp53_DMSO_R2	∆40p53:WTp53_Nutlin_R1	∆40p53:WTp53_Nutlin_R2
chr1	9192128	9193396	BIDIR_198	194.193	0.862887	0.200534	4.30295	1.69e-05	0.00231681	118.864	77.6026	171.088	184.497
chr1	16644437	16644991	BIDIR_339	489.133	0.487772	0.125993	3.87141	0.000108209	0.00813918	435.836	396.001	558.286	607.037
chr1	16872191	16872849	BIDIR_347	92.7749	-1.05775	0.239773	-4.41147	1.03e-05	0.00159997	116.388	115.263	56.6005	54.709
chr1	24744688	24745720	BIDIR_547	318.845	0.594513	0.143974	4.1293	3.64e-05	0.00414449	242.681	244.22	361.471	373.651
chr1	26861663	26864265	BIDIR_617	1487.08	0.418688	0.103316	4.0525	5.07e-05	0.00508983	1136.64	1185.72	1465.18	1638.94
chr1	28505717	28506117	BIDIR_688	1779.33	-0.669763	0.103089	-6.49695	8.2e-11	6.54e-08	2061.55	2454.75	1451.03	1389.26
chr1	28648191	28648677	BIDIR_692	1594.45	-0.616231	0.149527	-4.12121	3.77e-05	0.00423234	1894.4	1952.62	1146.8	1362.49
chr1	30787337	30790145	BIDIR_732	724.747	0.494982	0.126379	3.91664	8.98e-05	0.007536	723.092	746.354	971.213	1099.42
chr1	44739575	44739873	BIDIR_1035	261.01	-0.634752	0.165328	-3.83936	0.000123358	0.00894118	295.923	340.082	219.97	190.317
chr1	44819809	44820273	BIDIR_1041	1476.02	-0.735289	0.155825	-4.71869	2.37e-06	0.00047314	1685.15	1887.57	1102.42	1044.13
chr1	67684561	67685569	BIDIR_1434	233.933	0.638679	0.166066	3.84594	0.000120089	0.00886549	163.439	155.205	251.486	244.444
chr1	85580446	85581018	BIDIR_1658	169.207	0.730833	0.18627	3.92351	8.73e-05	0.00740216	126.293	133.522	200.031	231.058
chr1	120068126	120071242	BIDIR_2198	867.96	0.428957	0.112545	3.81142	0.000138171	0.00957948	835.765	710.977	1143.59	938.2
chr1	143970578	143974196	BIDIR_2275	3052.95	0.365285	0.0859734	4.24881	2.15e-05	0.00255742	3006.28	2476.44	3614.71	3444.92
chr1	144461157	144462061	BIDIR_2292	465.81	0.641608	0.13841	4.63556	3.56e-06	0.000692236	340.497	349.212	582.084	494.709
chr1	144523953	144524459	BIDIR_2298	1256.46	-0.69141	0.102429	-6.75015	1.48e-11	1.47e-08	1747.06	1660.47	1059.33	1050.53
chr1	145094121	145096999	BIDIR_2315	2626.2	0.40594	0.0895165	4.53481	5.77e-06	0.00104475	2553.11	2077.01	3161.91	2970
chr1	145425374	145425794	BIDIR_2321	239.701	0.64609	0.161076	4.01108	6.04e-05	0.00566948	195.631	180.312	310.016	278.201
chr1	145996438	145996996	BIDIR_2343	661.01	-0.602421	0.127472	-4.72593	2.29e-06	0.00047314	859.291	884.441	550.568	597.724
chr1	146052191	146052629	BIDIR_2345	1472.5	-0.495486	0.0960269	-5.15987	2.47e-07	6.36e-05	1514.28	1626.23	1102.42	1125.61
chr1	146387004	146387460	BIDIR_2357	578.499	-1.06531	0.143343	-7.43186	1.07e-13	2.85e-10	734.235	754.343	364.687	346.878
chr1	149636314	149636882	BIDIR_2459	1038.09	-0.788089	0.117891	-6.68487	2.31e-11	2.05e-08	1207.22	1253.05	704.29	720.529
chr1	154182879	154183573	BIDIR_2589	292.258	0.644159	0.157105	4.10019	4.13e-05	0.00438855	246.396	216.831	358.255	364.92
chr1	165768826	165769068	BIDIR_2838	251.821	-0.642155	0.159413	-4.02824	5.62e-05	0.00533383	293.446	300.139	211.609	169.365
chr1	171485363	171485553	BIDIR_2926	102.414	-1.14427	0.238003	-4.80778	1.53e-06	0.000328861	138.675	124.392	65.6051	53.5449
chr1	181087553	181089659	BIDIR_3096	2031.61	0.344392	0.0758711	4.53917	5.65e-06	0.00104475	1644.29	1588.57	2098.72	2005.61
chr1	183635578	183636242	BIDIR_3159	270.553	0.63239	0.156541	4.03976	5.35e-05	0.00519613	208.013	215.69	352.467	304.973
chr1	198937401	198937577	BIDIR_3317	117.283	-0.965382	0.226124	-4.26926	1.96e-05	0.00248939	172.106	141.511	84.9007	75.6613
chr1	202341925	202342179	BIDIR_3402	145.985	-0.911873	0.212847	-4.28417	1.83e-05	0.00243736	179.535	178.029	112.558	77.9894
chr1	203305054	203305728	BIDIR_3418	611.703	0.690812	0.119779	5.7674	8.05e-09	3.78e-06	350.402	295.575	518.409	522.645
chr1	206201679	206204937	BIDIR_3507	2711.26	0.382031	0.0893448	4.27592	1.9e-05	0.00248796	2667.02	2193.41	3271.25	3060.21
chr1	211382510	211382906	BIDIR_3619	989.301	-0.482762	0.0940327	-5.13398	2.84e-07	7.07e-05	1188.64	1192.57	871.519	832.857
chr1	226083213	226083889	BIDIR_3867	215.036	0.652521	0.170208	3.83367	0.000126243	0.00906791	170.868	163.194	285.575	239.788
chr1	228457848	228458124	BIDIR_3913	933.827	-1.52765	0.107826	-14.1677	1.45e-45	1.16e-41	1406.56	1409.4	506.831	470.264
chr1	236795031	236795359	BIDIR_4099	423	-0.525477	0.127113	-4.13393	3.57e-05	0.0041206	486.601	485.016	358.898	316.614
chr1	248874271	248874577	BIDIR_4275	2745.87	-0.362029	0.0933012	-3.88022	0.000104361	0.00800064	2816.84	3517.22	2395.23	2534.65
chr10	96513091	96514561	BIDIR_6908	436.648	0.476297	0.124827	3.81565	0.000135825	0.00949944	393.738	390.295	521.625	568.624
chr11	27472275	27473485	BIDIR_8642	131.462	0.9359	0.236639	3.95498	7.65e-05	0.00656207	80.4811	73.0377	171.088	122.804
chr11	59550741	59551551	BIDIR_9304	823.851	-0.513197	0.116009	-4.42377	9.7e-06	0.00157824	900.15	974.597	637.398	676.296
chr11	62880529	62881001	BIDIR_9439	268.272	0.779868	0.149558	5.21449	1.84e-07	5.44e-05	215.442	221.396	365.33	384.709
chr11	96389627	96390173	BIDIR_10359	103.694	1.18974	0.291702	4.07861	4.53e-05	0.0046913	70.5757	43.3662	147.933	111.164
chr11	123062080	123062662	BIDIR_10982	1360.89	-0.911706	0.103368	-8.82003	1.14e-18	4.56e-15	1844.87	1789.42	980.86	951.005
chr12	49131376	49131636	BIDIR_12480	1098.11	-0.741756	0.104221	-7.11714	1.1e-12	1.44e-09	1385.51	1344.35	861.228	771.746
chr12	124927660	124928532	BIDIR_14545	666.242	-0.564639	0.110465	-5.11146	3.2e-07	7.5e-05	756.522	879.877	560.859	546.508
chr13	81689568	81690334	BIDIR_16608	78.2836	1.70003	0.299123	5.68338	1.32e-08	5.54e-06	45.8123	43.3662	136.999	152.487
chr14	32485004	32485090	BIDIR_17766	3214.25	-0.633471	0.0892481	-7.09786	1.27e-12	1.44e-09	4000.53	3698.68	2644.79	2318.73
chr14	91509927	91511097	BIDIR_19255	331.045	0.734915	0.13846	5.30779	1.11e-07	3.85e-05	251.349	243.079	397.49	424.867
chr14	101948003	101948371	BIDIR_19513	338.975	-0.698438	0.132329	-5.27803	1.31e-07	4.34e-05	425.931	458.768	277.857	267.725
chr15	48878000	48878156	BIDIR_20449	150.744	-1.01826	0.215718	-4.72033	2.35e-06	0.00047314	211.727	205.419	119.633	86.7195
chr15	71164638	71165564	BIDIR_21053	92.5702	1.54518	0.299048	5.16702	2.38e-07	6.36e-05	58.194	59.3432	160.797	182.169
chr15	72636738	72637234	BIDIR_21078	305.623	0.59703	0.153649	3.88566	0.000102052	0.0078996	224.109	251.067	346.678	372.487
chr15	74100001	74100519	BIDIR_21118	303.25	0.56622	0.146151	3.87421	0.00010697	0.00812255	232.776	241.938	340.889	362.01
chr16	3019860	3024284	BIDIR_22013	3377.2	0.450116	0.0913187	4.92907	8.26e-07	0.000182986	2898.56	2987.7	3985.83	4056.03
chr16	30892869	30896571	BIDIR_22605	327.431	0.537685	0.137586	3.90798	9.31e-05	0.00772843	256.301	284.162	408.424	377.143
chr16	31179790	31180164	BIDIR_22612	138.131	-1.12064	0.210374	-5.32687	9.99e-08	3.79e-05	200.584	204.277	90.6894	95.4497
chr16	70789451	70789595	BIDIR_23270	94.0634	-0.957554	0.24029	-3.98498	6.75e-05	0.00592261	134.961	148.358	63.0323	82.6454
chr16	87384022	87384242	BIDIR_23596	383.548	-0.579796	0.132849	-4.36432	1.28e-05	0.00188275	424.693	498.711	301.012	317.196
chr17	2511858	2512066	BIDIR_23721	87.7397	-0.993692	0.248931	-3.99183	6.56e-05	0.00587364	130.008	101.568	57.8868	58.201
chr17	36948547	36949235	BIDIR_24388	176.295	0.767715	0.192201	3.99433	6.49e-05	0.00587364	125.055	139.228	248.27	202.54
chr17	38256636	38257996	BIDIR_24406	171.799	0.762674	0.185679	4.10749	4e-05	0.00433643	126.293	133.522	226.402	214.762
chr17	38853616	38854014	BIDIR_24430	426.669	-0.71208	0.161544	-4.40796	1.04e-05	0.00159997	487.839	526.1	340.246	279.365
chr17	58631742	58632210	BIDIR_24939	1025.47	-0.54468	0.0956671	-5.69349	1.24e-08	5.51e-06	1063.59	1113.83	794.979	698.994
chr18	14132393	14132641	BIDIR_25984	127.068	-1.01224	0.224785	-4.50312	6.7e-06	0.00116065	184.487	144.934	89.403	73.9153
chr18	49813350	49814372	BIDIR_26829	208.643	0.821371	0.185935	4.41751	9.98e-06	0.00159213	191.916	125.534	279.143	279.947
chr19	1383420	1383556	BIDIR_27697	307.33	-0.714824	0.167471	-4.26834	1.97e-05	0.00248939	303.352	423.391	219.97	223.492
chr19	5308812	5309174	BIDIR_27876	121.061	1.57309	0.245386	6.41068	1.45e-10	9.63e-08	63.1467	68.4729	191.67	200.212
chr19	10106236	10106440	BIDIR_28064	74.5257	1.13578	0.28365	4.00417	6.22e-05	0.00576979	52.0032	39.9425	106.126	95.4497
chr19	42075415	42075841	BIDIR_28807	71.3819	1.39448	0.320243	4.35444	1.33e-05	0.00191796	34.6688	51.3547	109.342	117.566
chr2	24082876	24086668	BIDIR_29953	1085.17	0.447068	0.0871828	5.12794	2.93e-07	7.08e-05	889.007	922.101	1238.14	1231.53
chr2	94209073	94214299	BIDIR_31855	154.225	0.880569	0.226577	3.88641	0.000101739	0.0078996	86.672	81.0262	153.722	154.815
chr2	128091027	128091237	BIDIR_32758	256.037	-0.661277	0.155295	-4.25821	2.06e-05	0.00248939	333.068	293.292	211.609	184.497
chr2	156400177	156401775	BIDIR_33350	1223.15	-0.625053	0.0985526	-6.34233	2.26e-10	1.39e-07	1415.23	1667.31	975.715	1023.76
chr2	191677815	191678165	BIDIR_34207	613.663	-0.84472	0.139626	-6.04989	1.45e-09	8.12e-07	744.141	746.354	467.597	363.174
chr2	197499114	197501068	BIDIR_34366	759.099	0.398481	0.104316	3.81994	0.000133483	0.00949944	642.611	620.821	874.091	791.534
chr2	231705134	231714324	BIDIR_35379	2795.68	0.280635	0.068162	4.11717	3.84e-05	0.00424727	2929.51	2714.95	3489.93	3365.18
chr20	2873301	2873489	BIDIR_35751	512.119	-0.535216	0.12048	-4.44235	8.9e-06	0.001478	689.661	596.855	433.508	453.386
chr20	23421324	23421744	BIDIR_36163	82.8002	1.00366	0.264367	3.79647	0.000146773	0.00996413	60.6704	60.4844	133.14	110
chr20	23637880	23638116	BIDIR_36173	92.752	1.02738	0.257839	3.98459	6.76e-05	0.00592261	66.8612	51.3547	129.924	110.582
chr20	53597642	53597834	BIDIR_36936	74.4576	-1.1504	0.281738	-4.08323	4.44e-05	0.00465931	160.962	155.205	63.6755	78.5714
chr20	62386202	62391480	BIDIR_37091	1534.85	0.315694	0.0809324	3.90072	9.59e-05	0.00772843	1504.38	1402.55	1778.41	1837.99
chr22	42614822	42615308	BIDIR_38066	588.028	-0.613256	0.137346	-4.46505	8.01e-06	0.00135798	700.805	652.775	425.147	459.206
chr22	49960134	49960914	BIDIR_38187	523.688	-0.471029	0.116507	-4.04292	5.28e-05	0.00519613	744.141	674.458	473.386	548.836
chr3	47379871	47382297	BIDIR_39491	600.382	0.453344	0.117989	3.84226	0.000121907	0.0089171	537.366	507.841	730.661	700.158
chr3	100709136	100709586	BIDIR_40642	203.25	-0.692818	0.182171	-3.80312	0.000142883	0.00982073	235.252	241.938	149.219	146.085
chr3	154324455	154324607	BIDIR_42154	125.943	-0.868031	0.223305	-3.8872	0.000101408	0.0078996	177.058	157.488	89.403	93.7036
chr3	186782990	186783788	BIDIR_43097	2143.82	-0.3134	0.0720077	-4.35231	1.35e-05	0.00191796	2496.15	2528.93	2071.71	1973.01
chr3	195634540	195635594	BIDIR_43386	1667.68	0.301161	0.0712812	4.22496	2.39e-05	0.00280204	1546.48	1558.9	1890.33	1935.77
chr3	197654303	197655445	BIDIR_43474	1543.09	0.331731	0.0732457	4.52902	5.93e-06	0.00104992	1426.37	1416.25	1775.84	1801.32
chr4	108620284	108620664	BIDIR_46984	296.089	-0.673165	0.157915	-4.26283	2.02e-05	0.00248939	365.26	337.8	230.261	210.688
chr4	168831668	168832342	BIDIR_48864	200.729	0.685506	0.169797	4.0372	5.41e-05	0.00519613	167.153	156.346	266.923	253.174
chr5	40835033	40835565	BIDIR_50437	863.693	-0.441795	0.0972473	-4.543	5.55e-06	0.00104475	827.098	932.372	674.06	622.751
chr5	58459925	58460373	BIDIR_50845	479.358	0.655994	0.125582	5.22361	1.75e-07	5.38e-05	429.645	385.731	663.126	621.005
chr5	70290323	70291063	BIDIR_51150	431.253	0.487345	0.120312	4.05067	5.11e-05	0.00508983	416.025	409.696	571.793	585.502
chr5	94569455	94569543	BIDIR_51708	1711.07	-1.08756	0.148045	-7.34616	2.04e-13	4.07e-10	2359.95	2131.79	1124.93	988.835
chr5	118973982	118974486	BIDIR_52250	92.6075	1.79142	0.296524	6.04142	1.53e-09	8.12e-07	55.7177	43.3662	164.013	178.095
chr5	140718736	140718974	BIDIR_52906	361.702	-0.74856	0.143299	-5.22375	1.75e-07	5.38e-05	476.696	497.57	322.88	257.831
chr5	154038769	154039091	BIDIR_53335	214.717	0.999536	0.192821	5.18376	2.17e-07	6.19e-05	148.58	160.911	339.603	279.947
chr5	179623660	179623984	BIDIR_54036	811.195	-0.722266	0.100437	-7.19121	6.42e-13	1.02e-09	1075.97	1125.24	681.778	653.015
chr5	179676610	179680494	BIDIR_54043	1235.79	0.336447	0.0864618	3.89128	9.97e-05	0.0078996	1290.17	1238.22	1577.09	1614.5
chr5	181097473	181097769	BIDIR_54104	400.953	-0.698874	0.139911	-4.99512	5.88e-07	0.000133946	591.846	651.634	421.288	345.714
chr6	36678330	36678814	BIDIR_55433	550.903	0.900285	0.13986	6.43703	1.22e-10	8.83e-08	320.686	271.609	586.587	517.989
chr6	43769920	43770408	BIDIR_55682	386.126	0.737038	0.138619	5.31701	1.05e-07	3.82e-05	274.874	288.727	424.504	514.497
chr7	1569952	1570184	BIDIR_58902	292.159	-0.595996	0.139917	-4.25965	2.05e-05	0.00248939	378.88	336.658	245.697	227.566
chr7	64563022	64563308	BIDIR_60550	105.811	-0.99914	0.243333	-4.10605	4.02e-05	0.00433643	116.388	134.663	60.4596	65.1851
chr7	64794237	64794465	BIDIR_60567	126.714	-1.1274	0.257572	-4.37703	1.2e-05	0.00180985	189.44	125.534	75.8961	68.0952
chr7	66591994	66592834	BIDIR_60635	127.085	0.825377	0.217474	3.79529	0.000147469	0.00996413	85.4338	100.427	171.088	158.889
chr7	100426753	100430789	BIDIR_61521	1107.68	0.624518	0.10477	5.96087	2.51e-09	1.25e-06	964.535	895.854	1440.74	1426.51
chr7	149707615	149707693	BIDIR_62889	222.316	-0.630527	0.161472	-3.90487	9.43e-05	0.00772843	256.301	255.632	157.581	172.857
chr8	29350176	29351462	BIDIR_63779	1026.03	0.356435	0.0900526	3.95808	7.56e-05	0.00654779	830.813	822.816	1016.24	1100
chr8	33513070	33513508	BIDIR_63914	428.305	-0.766338	0.148362	-5.16532	2.4e-07	6.36e-05	482.887	537.512	270.782	328.836
chr8	99893634	99893796	BIDIR_65504	197.261	-0.68596	0.178072	-3.85214	0.000117089	0.00872477	236.491	227.102	147.933	140.264
chr8	123157194	123157398	BIDIR_66104	674.567	-0.660738	0.118903	-5.55695	2.75e-08	1.09e-05	812.24	903.842	484.963	600.053
chr9	63388223	63391935	BIDIR_68005	276.316	0.818666	0.190871	4.2891	1.79e-05	0.00242435	136.199	139.228	228.975	256.667
chr9	120792652	120794238	BIDIR_69786	518.757	0.454438	0.112164	4.05154	5.09e-05	0.00508983	434.598	413.12	596.878	564.55
chr9	128946403	128948857	BIDIR_70024	317.779	0.706526	0.162992	4.33472	1.46e-05	0.00204143	206.775	223.678	389.771	313.704
chr9	135505742	135506856	BIDIR_70266	173.035	0.732496	0.187792	3.90058	9.6e-05	0.00772843	137.437	134.663	216.111	235.714
chrX	73852612	73852856	BIDIR_73977	162.245	-0.902685	0.225655	-4.00029	6.33e-05	0.00579777	186.964	183.736	102.91	95.4497
chrX	130268819	130269091	BIDIR_76552	118.958	-0.896211	0.234818	-3.81661	0.000135295	0.00949944	137.437	144.934	88.1166	64.0211

## Sheet: 2E- PRO-seq Metagenes
PRO-seq: Regions used to sum RPM via normalized bigwigs in 100bp bins over a +/-1500pb window (gereated with this python package: https://github.com/deeptools/pyGenomeTracks). Regions were selected from DESeq2. Regions with a modest Nutlin induction (padj >= 0.25) in any of the three cell lines were used.
chr1	29083	29581	BIDIR_0
chr1	96166	96830	BIDIR_3
chr1	199220	200454	BIDIR_4
chr1	605297	605737	BIDIR_8
chr1	999636	1001112	BIDIR_13
chr1	1358894	1361492	BIDIR_25
chr1	1409677	1413685	BIDIR_26
chr1	1511449	1512833	BIDIR_31
chr1	1574673	1575143	BIDIR_34
chr1	1616106	1620652	BIDIR_41
chr1	1691899	1693993	BIDIR_43
chr1	1908873	1909549	BIDIR_44
chr1	2428479	2428765	BIDIR_57
chr1	3690175	3690947	BIDIR_77
chr1	3796328	3796814	BIDIR_82
chr1	3857118	3857552	BIDIR_85
chr1	3899552	3901080	BIDIR_86
chr1	6074201	6074635	BIDIR_105
chr1	6199538	6199836	BIDIR_109
chr1	6554507	6554651	BIDIR_118
chr1	6743444	6744430	BIDIR_125
chr1	6784199	6785277	BIDIR_128
chr1	8817405	8818187	BIDIR_179
chr1	9129060	9129228	BIDIR_196
chr1	9180572	9183894	BIDIR_197
chr1	9192128	9193396	BIDIR_198
chr1	9196359	9196867	BIDIR_199
chr1	10822832	10823908	BIDIR_235
chr1	10899941	10900901	BIDIR_237
chr1	11011892	11013064	BIDIR_243
chr1	11027246	11027480	BIDIR_244
chr1	11730280	11730720	BIDIR_253
chr1	11734690	11737466	BIDIR_254
chr1	16074197	16076415	BIDIR_319
chr1	16155628	16156588	BIDIR_322
chr1	16352333	16352687	BIDIR_326
chr1	16366250	16368106	BIDIR_327
chr1	16440165	16441105	BIDIR_332
chr1	16644437	16644991	BIDIR_339
chr1	16666833	16667407	BIDIR_340
chr1	16740040	16740624	BIDIR_343
chr1	16872191	16872849	BIDIR_347
chr1	16913746	16914360	BIDIR_353
chr1	16925354	16926094	BIDIR_354
chr1	19210233	19210627	BIDIR_399
chr1	19311898	19312546	BIDIR_401
chr1	19485282	19485996	BIDIR_402
chr1	19631452	19634612	BIDIR_406
chr1	20165923	20166649	BIDIR_415
chr1	20661081	20662003	BIDIR_426
chr1	21439981	21440207	BIDIR_440
chr1	21933632	21938166	BIDIR_449
chr1	21955986	21957724	BIDIR_451
chr1	22817392	22817856	BIDIR_472
chr1	23278777	23281427	BIDIR_484
chr1	23370001	23371281	BIDIR_486
chr1	23559313	23559833	BIDIR_493
chr1	23867598	23869082	BIDIR_510
chr1	24642826	24643372	BIDIR_542
chr1	24744688	24745720	BIDIR_547
chr1	25337673	25338383	BIDIR_564
chr1	25859319	25859671	BIDIR_581
chr1	25875246	25876036	BIDIR_582
chr1	25906067	25906925	BIDIR_583
chr1	26177370	26177684	BIDIR_592
chr1	26432028	26432394	BIDIR_601
chr1	26529693	26531833	BIDIR_607
chr1	26620386	26621732	BIDIR_611
chr1	26826451	26826791	BIDIR_616
chr1	26861663	26864265	BIDIR_617
chr1	26921423	26921893	BIDIR_619
chr1	27833158	27834262	BIDIR_655
chr1	28088595	28088781	BIDIR_666
chr1	28123767	28124069	BIDIR_670
chr1	28259265	28259529	BIDIR_675
chr1	28369319	28369959	BIDIR_686
chr1	28505717	28506117	BIDIR_688
chr1	28507095	28508393	BIDIR_689
chr1	28648191	28648677	BIDIR_692
chr1	28717949	28719939	BIDIR_695
chr1	28886863	28887199	BIDIR_702
chr1	29140965	29142909	BIDIR_708
chr1	29709036	29710388	BIDIR_719
chr1	30748110	30748528	BIDIR_730
chr1	30787337	30790145	BIDIR_732
chr1	31065591	31066009	BIDIR_738
chr1	31644353	31645483	BIDIR_757
chr1	32291722	32292274	BIDIR_775
chr1	32724754	32725966	BIDIR_793
chr1	33298542	33303490	BIDIR_812
chr1	33349868	33350230	BIDIR_815
chr1	34754044	34755942	BIDIR_827
chr1	34866273	34866685	BIDIR_832
chr1	35557310	35557912	BIDIR_843
chr1	36184720	36186072	BIDIR_852
chr1	36464234	36464598	BIDIR_855
chr1	36511942	36512304	BIDIR_858
chr1	37514683	37514889	BIDIR_868
chr1	39576733	39576989	BIDIR_889
chr1	39738599	39739043	BIDIR_897
chr1	39954927	39955181	BIDIR_912
chr1	40039995	40041069	BIDIR_916
chr1	40691528	40692570	BIDIR_935
chr1	40886516	40887134	BIDIR_941
chr1	41007341	41007799	BIDIR_950
chr1	42335207	42335415	BIDIR_983
chr1	42456254	42456748	BIDIR_985
chr1	43152822	43153238	BIDIR_999
chr1	44631777	44633007	BIDIR_1028
chr1	44739575	44739873	BIDIR_1035
chr1	44775345	44775697	BIDIR_1038
chr1	44800006	44800472	BIDIR_1040
chr1	44819809	44820273	BIDIR_1041
chr1	45012006	45012462	BIDIR_1045
chr1	45013860	45016906	BIDIR_1046
chr1	45303237	45304415	BIDIR_1063
chr1	45684542	45689082	BIDIR_1075
chr1	45750478	45750916	BIDIR_1076
chr1	45803395	45803637	BIDIR_1078
chr1	47189985	47190579	BIDIR_1134
chr1	47314055	47314533	BIDIR_1135
chr1	47333337	47334341	BIDIR_1136
chr1	48018589	48019327	BIDIR_1147
chr1	51729444	51729916	BIDIR_1197
chr1	51768429	51774077	BIDIR_1198
chr1	51878657	51879161	BIDIR_1199
chr1	52697788	52699008	BIDIR_1212
chr1	52894219	52896505	BIDIR_1220
chr1	53763441	53765687	BIDIR_1230
chr1	54541985	54543047	BIDIR_1248
chr1	58783958	58784592	BIDIR_1291
chr1	63467786	63476168	BIDIR_1377
chr1	64744270	64745478	BIDIR_1392
chr1	66970934	66975600	BIDIR_1419
chr1	67054049	67054793	BIDIR_1420
chr1	67684561	67685569	BIDIR_1434
chr1	67686133	67690509	BIDIR_1435
chr1	69055156	69055674	BIDIR_1451
chr1	75724048	75725156	BIDIR_1516
chr1	77219346	77219550	BIDIR_1535
chr1	84296940	84299834	BIDIR_1608
chr1	85262536	85265216	BIDIR_1645
chr1	85580446	85581018	BIDIR_1658
chr1	85650346	85650916	BIDIR_1659
chr1	86703408	86705924	BIDIR_1680
chr1	88891520	88891704	BIDIR_1702
chr1	88992454	88993230	BIDIR_1703
chr1	89994870	89995078	BIDIR_1735
chr1	92298871	92299119	BIDIR_1771
chr1	92785025	92785493	BIDIR_1777
chr1	93345480	93346214	BIDIR_1789
chr1	93447877	93448223	BIDIR_1792
chr1	93516277	93516369	BIDIR_1794
chr1	93602539	93603177	BIDIR_1795
chr1	93772510	93778022	BIDIR_1797
chr1	93804062	93805246	BIDIR_1799
chr1	97920963	97921183	BIDIR_1864
chr1	98323048	98324758	BIDIR_1872
chr1	99849829	99850251	BIDIR_1899
chr1	100035931	100039185	BIDIR_1902
chr1	100153159	100155927	BIDIR_1904
chr1	101025544	101026118	BIDIR_1912
chr1	107688213	107689021	BIDIR_1953
chr1	108199905	108200819	BIDIR_1958
chr1	108721105	108721695	BIDIR_1966
chr1	108746475	108747199	BIDIR_1967
chr1	108809749	108814283	BIDIR_1968
chr1	109042092	109042374	BIDIR_1972
chr1	109075883	109076185	BIDIR_1974
chr1	109099968	109100236	BIDIR_1976
chr1	109483917	109484039	BIDIR_1985
chr1	109548264	109548830	BIDIR_1987
chr1	109909091	109912269	BIDIR_2008
chr1	109959782	109960346	BIDIR_2010
chr1	110339109	110339729	BIDIR_2026
chr1	110350958	110355118	BIDIR_2027
chr1	111139715	111140593	BIDIR_2039
chr1	111176024	111180450	BIDIR_2040
chr1	111214303	111214979	BIDIR_2041
chr1	111364609	111365233	BIDIR_2046
chr1	111741775	111745859	BIDIR_2055
chr1	112319337	112320319	BIDIR_2063
chr1	112762023	112764267	BIDIR_2072
chr1	112848971	112852089	BIDIR_2080
chr1	112956130	112956504	BIDIR_2081
chr1	114780556	114780864	BIDIR_2119
chr1	115300469	115300885	BIDIR_2131
chr1	115838715	115839905	BIDIR_2139
chr1	115877318	115878020	BIDIR_2140
chr1	116373045	116373275	BIDIR_2154
chr1	116878457	116879805	BIDIR_2164
chr1	117059756	117060550	BIDIR_2166
chr1	119027639	119028863	BIDIR_2184
chr1	120068126	120071242	BIDIR_2198
chr1	120338071	120338641	BIDIR_2206
chr1	120354531	120355075	BIDIR_2207
chr1	120414494	120415564	BIDIR_2211
chr1	120532833	120534023	BIDIR_2213
chr1	120571050	120571122	BIDIR_2215
chr1	120637317	120640181	BIDIR_2219
chr1	120827585	120827671	BIDIR_2225
chr1	121182924	121186790	BIDIR_2232
chr1	121305621	121308083	BIDIR_2233
chr1	121387746	121389330	BIDIR_2236
chr1	143735926	143736170	BIDIR_2268
chr1	143970578	143974196	BIDIR_2275
chr1	144461157	144462061	BIDIR_2292
chr1	144523953	144524459	BIDIR_2298
chr1	144715812	144716226	BIDIR_2302
chr1	145094121	145096999	BIDIR_2315
chr1	145409648	145409840	BIDIR_2319
chr1	145425374	145425794	BIDIR_2321
chr1	145465514	145466136	BIDIR_2324
chr1	145589625	145591539	BIDIR_2330
chr1	145825325	145825671	BIDIR_2339
chr1	145858779	145859503	BIDIR_2340
chr1	145996438	145996996	BIDIR_2343
chr1	146052191	146052629	BIDIR_2345
chr1	146161252	146162908	BIDIR_2346
chr1	146217122	146218152	BIDIR_2347
chr1	146227415	146230723	BIDIR_2348
chr1	146376362	146376873	BIDIR_2356
chr1	146387004	146387460	BIDIR_2357
chr1	146974971	146975533	BIDIR_2371
chr1	147302115	147305241	BIDIR_2390
chr1	147670076	147671066	BIDIR_2401
chr1	148353404	148353624	BIDIR_2419
chr1	148612098	148614040	BIDIR_2425
chr1	148667860	148668902	BIDIR_2426
chr1	148988307	148988949	BIDIR_2437
chr1	149102819	149103449	BIDIR_2438
chr1	149185871	149188855	BIDIR_2446
chr1	149257120	149257352	BIDIR_2449
chr1	149338983	149341315	BIDIR_2451
chr1	149402098	149402990	BIDIR_2456
chr1	149457719	149458699	BIDIR_2457
chr1	149636314	149636882	BIDIR_2459
chr1	149860672	149861810	BIDIR_2461
chr1	150010668	150010922	BIDIR_2467
chr1	150067288	150068182	BIDIR_2468
chr1	150293589	150294093	BIDIR_2480
chr1	151327358	151327904	BIDIR_2502
chr1	151347124	151347584	BIDIR_2503
chr1	151713843	151714203	BIDIR_2512
chr1	151763242	151763812	BIDIR_2513
chr1	151890531	151891779	BIDIR_2520
chr1	152036841	152037389	BIDIR_2525
chr1	152167705	152168493	BIDIR_2531
chr1	152487825	152488299	BIDIR_2546
chr1	152785643	152786731	BIDIR_2555
chr1	152806522	152806720	BIDIR_2556
chr1	152811005	152811641	BIDIR_2557
chr1	152880217	152880805	BIDIR_2559
chr1	152908160	152908698	BIDIR_2561
chr1	152972436	152972792	BIDIR_2566
chr1	153357647	153357873	BIDIR_2569
chr1	153506927	153507157	BIDIR_2574
chr1	153564691	153567745	BIDIR_2576
chr1	154182879	154183573	BIDIR_2589
chr1	154391204	154391720	BIDIR_2598
chr1	154813272	154813892	BIDIR_2609
chr1	155051063	155051419	BIDIR_2615
chr1	155562758	155563468	BIDIR_2624
chr1	156572312	156572658	BIDIR_2652
chr1	156661368	156661632	BIDIR_2655
chr1	156814754	156818851	BIDIR_2661
chr1	157138240	157138768	BIDIR_2670
chr1	157968520	157969656	BIDIR_2676
chr1	158102317	158103267	BIDIR_2678
chr1	159472798	159474014	BIDIR_2706
chr1	159853887	159854645	BIDIR_2715
chr1	159914880	159917348	BIDIR_2720
chr1	160031155	160032749	BIDIR_2730
chr1	160238071	160238421	BIDIR_2734
chr1	160262358	160262740	BIDIR_2735
chr1	161045286	161046674	BIDIR_2754
chr1	161074282	161075378	BIDIR_2756
chr1	161202109	161202423	BIDIR_2762
chr1	161389843	161390409	BIDIR_2774
chr1	161399727	161400033	BIDIR_2775
chr1	161469738	161471482	BIDIR_2777
chr1	161480499	161480587	BIDIR_2779
chr1	161524099	161524189	BIDIR_2781
chr1	161540002	161540274	BIDIR_2783
chr1	161726460	161727796	BIDIR_2791
chr1	162561292	162561722	BIDIR_2804
chr1	162790299	162790995	BIDIR_2810
chr1	165717872	165720320	BIDIR_2837
chr1	165768826	165769068	BIDIR_2838
chr1	166839049	166839699	BIDIR_2849
chr1	167572827	167573681	BIDIR_2865
chr1	167935325	167937525	BIDIR_2883
chr1	168178524	168179372	BIDIR_2886
chr1	168225526	168226386	BIDIR_2887
chr1	169118117	169122299	BIDIR_2896
chr1	169794607	169795143	BIDIR_2907
chr1	170531399	170532749	BIDIR_2913
chr1	171269744	171270876	BIDIR_2919
chr1	171485363	171485553	BIDIR_2926
chr1	171781271	171781739	BIDIR_2932
chr1	172476181	172476553	BIDIR_2952
chr1	173714592	173715260	BIDIR_2999
chr1	174022332	174022520	BIDIR_3002
chr1	174159284	174159572	BIDIR_3005
chr1	174982479	174986819	BIDIR_3011
chr1	175221800	175222506	BIDIR_3020
chr1	178725141	178727113	BIDIR_3051
chr1	179134369	179134515	BIDIR_3056
chr1	180154533	180154993	BIDIR_3073
chr1	180515873	180516345	BIDIR_3079
chr1	180586158	180587186	BIDIR_3084
chr1	181022338	181023674	BIDIR_3088
chr1	181087553	181089659	BIDIR_3096
chr1	182391037	182392527	BIDIR_3125
chr1	182588421	182590135	BIDIR_3128
chr1	182604343	182604569	BIDIR_3129
chr1	182643569	182644209	BIDIR_3133
chr1	182962516	182963022	BIDIR_3140
chr1	183163809	183165261	BIDIR_3145
chr1	183180824	183181190	BIDIR_3146
chr1	183185950	183186374	BIDIR_3147
chr1	183635578	183636242	BIDIR_3159
chr1	184754764	184755230	BIDIR_3174
chr1	192808884	192809034	BIDIR_3254
chr1	193059085	193059857	BIDIR_3262
chr1	193121691	193122207	BIDIR_3265
chr1	197902203	197903643	BIDIR_3301
chr1	198443349	198443759	BIDIR_3309
chr1	198449386	198450248	BIDIR_3310
chr1	198462313	198463207	BIDIR_3312
chr1	198681772	198682264	BIDIR_3315
chr1	198937401	198937577	BIDIR_3317
chr1	200620192	200621394	BIDIR_3336
chr1	200738695	200738979	BIDIR_3340
chr1	200894712	200894946	BIDIR_3343
chr1	201299616	201300494	BIDIR_3358
chr1	201650277	201650797	BIDIR_3374
chr1	201739615	201740001	BIDIR_3378
chr1	201884706	201885850	BIDIR_3380
chr1	201981624	201983498	BIDIR_3385
chr1	202056799	202058379	BIDIR_3391
chr1	202234386	202234708	BIDIR_3400
chr1	202341925	202342179	BIDIR_3402
chr1	202927120	202927410	BIDIR_3406
chr1	203305054	203305728	BIDIR_3418
chr1	203327268	203327782	BIDIR_3419
chr1	204516105	204516655	BIDIR_3454
chr1	205493102	205493620	BIDIR_3486
chr1	205534787	205536577	BIDIR_3489
chr1	205590216	205592578	BIDIR_3490
chr1	206201679	206204937	BIDIR_3507
chr1	206262307	206265139	BIDIR_3508
chr1	206389885	206390085	BIDIR_3509
chr1	206601721	206607891	BIDIR_3512
chr1	206635276	206635596	BIDIR_3514
chr1	207707190	207707760	BIDIR_3542
chr1	207963373	207963989	BIDIR_3551
chr1	208496317	208496935	BIDIR_3554
chr1	209428110	209433398	BIDIR_3573
chr1	209806093	209806319	BIDIR_3589
chr1	209873303	209873993	BIDIR_3593
chr1	209895675	209896141	BIDIR_3595
chr1	210321434	210321936	BIDIR_3602
chr1	210328557	210329697	BIDIR_3603
chr1	210917224	210917328	BIDIR_3609
chr1	211382510	211382906	BIDIR_3619
chr1	211515065	211515829	BIDIR_3622
chr1	211637504	211641602	BIDIR_3629
chr1	212558782	212559248	BIDIR_3644
chr1	212857984	212858324	BIDIR_3654
chr1	213015390	213015682	BIDIR_3657
chr1	214549856	214554094	BIDIR_3668
chr1	214901548	214902260	BIDIR_3675
chr1	215001842	215002544	BIDIR_3680
chr1	218337898	218338566	BIDIR_3696
chr1	218601126	218603090	BIDIR_3709
chr1	219613052	219613156	BIDIR_3726
chr1	220089768	220090022	BIDIR_3732
chr1	220336420	220336782	BIDIR_3734
chr1	222550167	222552379	BIDIR_3778
chr1	222643990	222644436	BIDIR_3781
chr1	222814791	222815147	BIDIR_3785
chr1	223712344	223712552	BIDIR_3809
chr1	223845644	223846454	BIDIR_3810
chr1	224113959	224114155	BIDIR_3821
chr1	224183023	224183345	BIDIR_3822
chr1	224223704	224224822	BIDIR_3823
chr1	224356565	224357143	BIDIR_3826
chr1	224929466	224929806	BIDIR_3837
chr1	225427910	225428484	BIDIR_3840
chr1	225975618	225977760	BIDIR_3863
chr1	225999344	225999608	BIDIR_3864
chr1	226060869	226061357	BIDIR_3865
chr1	226083213	226083889	BIDIR_3867
chr1	226186650	226186818	BIDIR_3871
chr1	226308746	226309810	BIDIR_3873
chr1	226939730	226940492	BIDIR_3891
chr1	227136908	227138282	BIDIR_3892
chr1	228139791	228140351	BIDIR_3908
chr1	228457848	228458124	BIDIR_3913
chr1	229238590	229239116	BIDIR_3942
chr1	230459345	230459859	BIDIR_3957
chr1	230627595	230628305	BIDIR_3961
chr1	230974705	230975507	BIDIR_3965
chr1	230982001	230986361	BIDIR_3967
chr1	231240976	231241416	BIDIR_3973
chr1	231421901	231422827	BIDIR_3975
chr1	232629507	232630851	BIDIR_3994
chr1	233613257	233614705	BIDIR_4009
chr1	234372788	234373930	BIDIR_4024
chr1	235367137	235367575	BIDIR_4068
chr1	235504346	235504842	BIDIR_4069
chr1	235866738	235867272	BIDIR_4075
chr1	236182770	236186860	BIDIR_4091
chr1	236394976	236395716	BIDIR_4094
chr1	236604425	236604733	BIDIR_4098
chr1	236795031	236795359	BIDIR_4099
chr1	241639991	241640909	BIDIR_4151
chr1	242199951	242200734	BIDIR_4164
chr1	244231035	244231579	BIDIR_4193
chr1	244239215	244239935	BIDIR_4194
chr1	244322966	244323402	BIDIR_4198
chr1	244353848	244354048	BIDIR_4202
chr1	244864423	244864819	BIDIR_4214
chr1	244969905	244971449	BIDIR_4218
chr1	246507224	246507408	BIDIR_4233
chr1	247028941	247030885	BIDIR_4244
chr1	248837898	248838816	BIDIR_4273
chr1	248874271	248874577	BIDIR_4275
chr10	988179	988541	BIDIR_4306
chr10	1737458	1737694	BIDIR_4311
chr10	1955992	1959534	BIDIR_4315
chr10	3172472	3173228	BIDIR_4339
chr10	4903610	4903756	BIDIR_4403
chr10	5896622	5898500	BIDIR_4464
chr10	5916631	5920769	BIDIR_4466
chr10	6234579	6238255	BIDIR_4473
chr10	7818323	7818503	BIDIR_4525
chr10	8053451	8053707	BIDIR_4526
chr10	8073736	8076638	BIDIR_4527
chr10	13586815	13586969	BIDIR_4675
chr10	13758223	13758901	BIDIR_4686
chr10	14847306	14847860	BIDIR_4720
chr10	14849236	14852670	BIDIR_4721
chr10	18659089	18659511	BIDIR_4828
chr10	21427568	21428418	BIDIR_4888
chr10	21525464	21527996	BIDIR_4893
chr10	23095422	23095642	BIDIR_4923
chr10	24253000	24258026	BIDIR_4958
chr10	24723684	24725772	BIDIR_4960
chr10	26860575	26861633	BIDIR_5020
chr10	27169891	27174801	BIDIR_5028
chr10	27503997	27504331	BIDIR_5042
chr10	29951631	29952321	BIDIR_5127
chr10	31031549	31032707	BIDIR_5169
chr10	31928304	31929544	BIDIR_5199
chr10	32056299	32056623	BIDIR_5208
chr10	33133857	33134943	BIDIR_5264
chr10	33703821	33704439	BIDIR_5278
chr10	38094120	38094402	BIDIR_5393
chr10	38355871	38356707	BIDIR_5397
chr10	42782510	42782948	BIDIR_5456
chr10	43436158	43437694	BIDIR_5475
chr10	43454601	43456505	BIDIR_5476
chr10	43606218	43606634	BIDIR_5482
chr10	43791800	43791888	BIDIR_5486
chr10	44959527	44959783	BIDIR_5517
chr10	45005056	45007626	BIDIR_5521
chr10	45726582	45727704	BIDIR_5541
chr10	45972255	45972625	BIDIR_5545
chr10	46635457	46635947	BIDIR_5565
chr10	46786441	46787169	BIDIR_5568
chr10	47396273	47396711	BIDIR_5576
chr10	47482049	47486161	BIDIR_5580
chr10	47553077	47554003	BIDIR_5581
chr10	47705527	47706413	BIDIR_5583
chr10	48250890	48253254	BIDIR_5589
chr10	48655584	48656598	BIDIR_5594
chr10	49941782	49942220	BIDIR_5622
chr10	50067529	50068197	BIDIR_5624
chr10	50739310	50740530	BIDIR_5631
chr10	51699593	51699983	BIDIR_5643
chr10	52454246	52456462	BIDIR_5664
chr10	58293899	58296009	BIDIR_5781
chr10	58401699	58405833	BIDIR_5783
chr10	60733257	60733775	BIDIR_5824
chr10	62811215	62814277	BIDIR_5883
chr10	67883370	67885882	BIDIR_6006
chr10	68632652	68633018	BIDIR_6036
chr10	70170472	70170790	BIDIR_6103
chr10	70816389	70816829	BIDIR_6134
chr10	71713100	71713810	BIDIR_6149
chr10	72296093	72298699	BIDIR_6171
chr10	73730233	73730799	BIDIR_6201
chr10	77405612	77405972	BIDIR_6290
chr10	77759094	77759590	BIDIR_6307
chr10	79826382	79826858	BIDIR_6350
chr10	80139553	80140889	BIDIR_6362
chr10	80205500	80205678	BIDIR_6363
chr10	84157957	84159461	BIDIR_6466
chr10	86400125	86400647	BIDIR_6526
chr10	86879268	86879944	BIDIR_6539
chr10	87504653	87505067	BIDIR_6546
chr10	87842848	87843556	BIDIR_6552
chr10	87862446	87864602	BIDIR_6556
chr10	88880046	88881386	BIDIR_6601
chr10	88988712	88993236	BIDIR_6602
chr10	89342177	89344435	BIDIR_6619
chr10	89643621	89644635	BIDIR_6636
chr10	90906135	90910385	BIDIR_6700
chr10	91409078	91409824	BIDIR_6717
chr10	91923576	91923914	BIDIR_6738
chr10	92572675	92575473	BIDIR_6750
chr10	92601740	92602158	BIDIR_6752
chr10	93496336	93496678	BIDIR_6781
chr10	94317311	94321031	BIDIR_6817
chr10	94616263	94618345	BIDIR_6821
chr10	96513091	96514561	BIDIR_6908
chr10	97334511	97335387	BIDIR_6932
chr10	97633374	97633706	BIDIR_6937
chr10	97685360	97689408	BIDIR_6939
chr10	99677569	99686401	BIDIR_7003
chr10	100286477	100286945	BIDIR_7018
chr10	100480192	100482756	BIDIR_7032
chr10	100529781	100530073	BIDIR_7033
chr10	101221586	101221916	BIDIR_7059
chr10	102065800	102067842	BIDIR_7077
chr10	102120487	102120719	BIDIR_7080
chr10	102165252	102166830	BIDIR_7081
chr10	102744285	102744723	BIDIR_7097
chr10	103395982	103397128	BIDIR_7123
chr10	103966980	103967286	BIDIR_7133
chr10	104117823	104118165	BIDIR_7139
chr10	104338256	104338898	BIDIR_7152
chr10	106506155	106507403	BIDIR_7197
chr10	110007560	110008176	BIDIR_7272
chr10	110497017	110498581	BIDIR_7295
chr10	110870902	110872668	BIDIR_7317
chr10	112183429	112184167	BIDIR_7342
chr10	112443156	112443596	BIDIR_7359
chr10	112950931	112957873	BIDIR_7367
chr10	114026169	114027273	BIDIR_7382
chr10	117215729	117217963	BIDIR_7482
chr10	119002891	119004889	BIDIR_7537
chr10	119080477	119081215	BIDIR_7539
chr10	119178601	119179089	BIDIR_7542
chr10	119494309	119495513	BIDIR_7548
chr10	119596891	119597327	BIDIR_7555
chr10	120503595	120505261	BIDIR_7575
chr10	120822516	120822614	BIDIR_7583
chr10	120851169	120851399	BIDIR_7584
chr10	121963874	121969896	BIDIR_7608
chr10	122440535	122443575	BIDIR_7628
chr10	123153995	123154467	BIDIR_7645
chr10	123538863	123539277	BIDIR_7650
chr10	124152335	124153409	BIDIR_7657
chr10	128047142	128047882	BIDIR_7755
chr10	130110267	130111191	BIDIR_7791
chr10	133373254	133373550	BIDIR_7855
chr10	133775895	133776687	BIDIR_7866
chr11	189044	189494	BIDIR_7868
chr11	529414	536903	BIDIR_7885
chr11	786012	788980	BIDIR_7890
chr11	910658	911186	BIDIR_7892
chr11	1073142	1073918	BIDIR_7896
chr11	1083866	1084514	BIDIR_7897
chr11	1270292	1271552	BIDIR_7901
chr11	1869978	1874056	BIDIR_7926
chr11	3165250	3165424	BIDIR_7954
chr11	3855140	3856102	BIDIR_7994
chr11	5711108	5713874	BIDIR_8051
chr11	6318877	6322239	BIDIR_8066
chr11	6389986	6390684	BIDIR_8069
chr11	6488428	6489286	BIDIR_8075
chr11	6503743	6508375	BIDIR_8077
chr11	6977591	6979527	BIDIR_8089
chr11	8138145	8139241	BIDIR_8126
chr11	8681498	8691838	BIDIR_8142
chr11	8809974	8811972	BIDIR_8143
chr11	8832430	8832992	BIDIR_8144
chr11	8909515	8912735	BIDIR_8149
chr11	9384480	9384676	BIDIR_8168
chr11	9460138	9461564	BIDIR_8169
chr11	9665326	9666276	BIDIR_8180
chr11	10541073	10541401	BIDIR_8194
chr11	10750980	10751388	BIDIR_8206
chr11	10811353	10815443	BIDIR_8208
chr11	10842724	10845382	BIDIR_8211
chr11	11621728	11622478	BIDIR_8221
chr11	11841804	11842074	BIDIR_8231
chr11	12765823	12766387	BIDIR_8254
chr11	13160658	13161158	BIDIR_8270
chr11	13463182	13463446	BIDIR_8281
chr11	14330120	14331126	BIDIR_8307
chr11	14891621	14891833	BIDIR_8340
chr11	16154477	16155437	BIDIR_8370
chr11	16632705	16633113	BIDIR_8381
chr11	17207804	17208194	BIDIR_8397
chr11	18394029	18394907	BIDIR_8416
chr11	18588655	18588839	BIDIR_8421
chr11	18634246	18634670	BIDIR_8422
chr11	18634786	18635076	BIDIR_8423
chr11	19116065	19118093	BIDIR_8444
chr11	20121556	20124138	BIDIR_8482
chr11	27472275	27473485	BIDIR_8642
chr11	28701835	28703273	BIDIR_8668
chr11	28835016	28837694	BIDIR_8670
chr11	30197815	30198283	BIDIR_8689
chr11	30322899	30323149	BIDIR_8692
chr11	32829659	32829963	BIDIR_8743
chr11	33038043	33040779	BIDIR_8748
chr11	33100273	33105373	BIDIR_8749
chr11	33135302	33135848	BIDIR_8750
chr11	33256023	33258571	BIDIR_8759
chr11	34916188	34916732	BIDIR_8818
chr11	35138803	35139369	BIDIR_8832
chr11	43311757	43312077	BIDIR_8975
chr11	43650896	43652256	BIDIR_8979
chr11	43864438	43867928	BIDIR_8982
chr11	44565054	44565914	BIDIR_8996
chr11	45918301	45919151	BIDIR_9029
chr11	46345042	46345426	BIDIR_9042
chr11	46845633	46847045	BIDIR_9048
chr11	47184334	47187874	BIDIR_9056
chr11	47213225	47216351	BIDIR_9059
chr11	47269796	47270640	BIDIR_9060
chr11	47578901	47579291	BIDIR_9067
chr11	47601176	47602780	BIDIR_9069
chr11	47738092	47740654	BIDIR_9076
chr11	47848292	47848572	BIDIR_9077
chr11	54848700	54849714	BIDIR_9182
chr11	55108463	55108573	BIDIR_9190
chr11	56755814	56755938	BIDIR_9224
chr11	57335548	57336278	BIDIR_9239
chr11	57403225	57406121	BIDIR_9241
chr11	57637689	57638915	BIDIR_9255
chr11	58399108	58400146	BIDIR_9273
chr11	59550741	59551551	BIDIR_9304
chr11	61161447	61161869	BIDIR_9362
chr11	61967706	61967974	BIDIR_9398
chr11	62112500	62112768	BIDIR_9412
chr11	62761364	62761582	BIDIR_9436
chr11	62855670	62856320	BIDIR_9438
chr11	62880529	62881001	BIDIR_9439
chr11	63738607	63743261	BIDIR_9489
chr11	64183925	64187907	BIDIR_9497
chr11	64221205	64229571	BIDIR_9498
chr11	64304320	64306536	BIDIR_9499
chr11	64777153	64780491	BIDIR_9524
chr11	65182632	65184620	BIDIR_9541
chr11	65261696	65262018	BIDIR_9543
chr11	65385645	65387453	BIDIR_9545
chr11	65420698	65424740	BIDIR_9546
chr11	65453397	65454867	BIDIR_9547
chr11	65495779	65501167	BIDIR_9548
chr11	65569512	65571080	BIDIR_9551
chr11	65792987	65793499	BIDIR_9566
chr11	65857203	65859823	BIDIR_9570
chr11	66729576	66730328	BIDIR_9603
chr11	66932292	66933018	BIDIR_9607
chr11	66935027	66941475	BIDIR_9608
chr11	67056125	67057531	BIDIR_9618
chr11	67428302	67428522	BIDIR_9624
chr11	67444656	67445540	BIDIR_9625
chr11	67482654	67483380	BIDIR_9627
chr11	67629609	67630807	BIDIR_9637
chr11	67803896	67806600	BIDIR_9651
chr11	68008565	68013067	BIDIR_9672
chr11	68213583	68214059	BIDIR_9676
chr11	70363074	70368910	BIDIR_9744
chr11	71921672	71925118	BIDIR_9789
chr11	74949042	74949362	BIDIR_9876
chr11	75399349	75399563	BIDIR_9889
chr11	75500770	75501118	BIDIR_9892
chr11	75560202	75564276	BIDIR_9897
chr11	75814520	75815396	BIDIR_9906
chr11	76439056	76440032	BIDIR_9914
chr11	77411891	77412145	BIDIR_9944
chr11	77658239	77661451	BIDIR_9954
chr11	78079729	78080043	BIDIR_9960
chr11	79168484	79169048	BIDIR_9985
chr11	82688962	82690406	BIDIR_10025
chr11	82901546	82901798	BIDIR_10028
chr11	83169728	83170404	BIDIR_10036
chr11	88337703	88337945	BIDIR_10183
chr11	90188800	90191454	BIDIR_10214
chr11	93739547	93743581	BIDIR_10285
chr11	93819220	93820852	BIDIR_10287
chr11	94104689	94105133	BIDIR_10299
chr11	94694170	94695036	BIDIR_10327
chr11	94706510	94707740	BIDIR_10328
chr11	95066486	95067448	BIDIR_10333
chr11	96228332	96229176	BIDIR_10356
chr11	96350474	96351062	BIDIR_10357
chr11	96389627	96390173	BIDIR_10359
chr11	102256046	102256770	BIDIR_10471
chr11	102306107	102306671	BIDIR_10473
chr11	103051122	103055058	BIDIR_10496
chr11	107590294	107590418	BIDIR_10577
chr11	108007673	108009813	BIDIR_10601
chr11	108368995	108374427	BIDIR_10603
chr11	108467383	108467715	BIDIR_10612
chr11	112022775	112027457	BIDIR_10703
chr11	112226079	112226783	BIDIR_10708
chr11	114059203	114059889	BIDIR_10764
chr11	114411537	114413677	BIDIR_10772
chr11	116742739	116745251	BIDIR_10810
chr11	117274536	117278626	BIDIR_10819
chr11	118092933	118093251	BIDIR_10837
chr11	118572146	118572564	BIDIR_10861
chr11	118997660	118998460	BIDIR_10885
chr11	119030780	119031002	BIDIR_10886
chr11	119121224	119121636	BIDIR_10888
chr11	119136147	119137161	BIDIR_10890
chr11	120210297	120211305	BIDIR_10924
chr11	122420303	122424341	BIDIR_10960
chr11	122559876	122559978	BIDIR_10964
chr11	123062080	123062662	BIDIR_10982
chr11	123193178	123197090	BIDIR_10983
chr11	124622674	124622956	BIDIR_11018
chr11	124946887	124947317	BIDIR_11037
chr11	124953825	124954311	BIDIR_11038
chr11	125111429	125112029	BIDIR_11040
chr11	125568508	125570282	BIDIR_11046
chr11	126211633	126211811	BIDIR_11067
chr11	126353054	126358082	BIDIR_11070
chr11	128454165	128456833	BIDIR_11099
chr11	128522149	128522645	BIDIR_11101
chr11	128904257	128907367	BIDIR_11108
chr11	129279337	129279921	BIDIR_11111
chr11	129625900	129626380	BIDIR_11124
chr11	129857107	129859953	BIDIR_11141
chr11	130314862	130315072	BIDIR_11151
chr12	30722	32026	BIDIR_11222
chr12	598192	598738	BIDIR_11240
chr12	990162	992428	BIDIR_11264
chr12	1660630	1662698	BIDIR_11272
chr12	2004104	2005104	BIDIR_11280
chr12	4030803	4032255	BIDIR_11326
chr12	4320884	4321282	BIDIR_11339
chr12	6383899	6384245	BIDIR_11384
chr12	6753016	6753188	BIDIR_11400
chr12	6890925	6891365	BIDIR_11406
chr12	7039342	7039780	BIDIR_11412
chr12	10392363	10392749	BIDIR_11598
chr12	11153611	11154623	BIDIR_11614
chr12	12110818	12111216	BIDIR_11661
chr12	12560683	12561909	BIDIR_11675
chr12	12611416	12612190	BIDIR_11677
chr12	12951184	12956426	BIDIR_11690
chr12	13173510	13173924	BIDIR_11701
chr12	14364814	14366716	BIDIR_11732
chr12	14769905	14772467	BIDIR_11738
chr12	15882126	15882534	BIDIR_11781
chr12	15904599	15908687	BIDIR_11782
chr12	19431725	19432285	BIDIR_11859
chr12	22624999	22625239	BIDIR_11931
chr12	25226714	25235636	BIDIR_11963
chr12	26832765	26833827	BIDIR_12008
chr12	27032503	27034071	BIDIR_12014
chr12	27523743	27524725	BIDIR_12028
chr12	27710515	27711033	BIDIR_12030
chr12	28190219	28190611	BIDIR_12051
chr12	29331437	29335519	BIDIR_12063
chr12	30754794	30755176	BIDIR_12088
chr12	32385199	32386157	BIDIR_12140
chr12	32398905	32399901	BIDIR_12142
chr12	32654502	32656116	BIDIR_12143
chr12	41363617	41363705	BIDIR_12273
chr12	45989772	45991810	BIDIR_12344
chr12	46071253	46071929	BIDIR_12351
chr12	46107485	46108087	BIDIR_12352
chr12	46271249	46273735	BIDIR_12356
chr12	46382868	46384464	BIDIR_12365
chr12	47212301	47212793	BIDIR_12404
chr12	47904374	47905734	BIDIR_12424
chr12	47967379	47970919	BIDIR_12428
chr12	49131376	49131636	BIDIR_12480
chr12	49264684	49265126	BIDIR_12483
chr12	49366491	49368093	BIDIR_12492
chr12	49568011	49568401	BIDIR_12494
chr12	50400596	50401058	BIDIR_12532
chr12	50486503	50487871	BIDIR_12533
chr12	50936862	50940944	BIDIR_12547
chr12	51047744	51048740	BIDIR_12551
chr12	51390528	51392822	BIDIR_12564
chr12	52232416	52233880	BIDIR_12613
chr12	52305619	52305757	BIDIR_12614
chr12	52473568	52473916	BIDIR_12629
chr12	52519414	52522636	BIDIR_12631
chr12	52904974	52905256	BIDIR_12641
chr12	52906567	52908153	BIDIR_12642
chr12	52948755	52949299	BIDIR_12645
chr12	53005764	53006896	BIDIR_12651
chr12	53251782	53252296	BIDIR_12661
chr12	53324837	53325037	BIDIR_12663
chr12	53370797	53371773	BIDIR_12670
chr12	53441439	53441789	BIDIR_12675
chr12	53624826	53627678	BIDIR_12676
chr12	54146702	54155694	BIDIR_12703
chr12	54188810	54189244	BIDIR_12704
chr12	56041447	56042513	BIDIR_12767
chr12	56104119	56104521	BIDIR_12771
chr12	56115863	56117269	BIDIR_12772
chr12	56645940	56646332	BIDIR_12789
chr12	56687934	56688874	BIDIR_12791
chr12	57546608	57547838	BIDIR_12830
chr12	59357742	59358258	BIDIR_12893
chr12	59928969	59929629	BIDIR_12901
chr12	62259797	62260787	BIDIR_12956
chr12	62785782	62786364	BIDIR_12964
chr12	64221584	64222968	BIDIR_13000
chr12	64881679	64883309	BIDIR_13013
chr12	67844086	67844230	BIDIR_13088
chr12	68042154	68042732	BIDIR_13094
chr12	68131959	68132499	BIDIR_13096
chr12	68686640	68687074	BIDIR_13121
chr12	68745741	68746415	BIDIR_13123
chr12	68807475	68809597	BIDIR_13125
chr12	68868841	68871283	BIDIR_13126
chr12	68875029	68875195	BIDIR_13127
chr12	74537676	74537918	BIDIR_13254
chr12	76084437	76085257	BIDIR_13301
chr12	76259518	76260046	BIDIR_13307
chr12	76763746	76764138	BIDIR_13320
chr12	80777976	80778510	BIDIR_13416
chr12	82358201	82358729	BIDIR_13440
chr12	82650589	82650963	BIDIR_13444
chr12	89368797	89372911	BIDIR_13595
chr12	90234407	90234911	BIDIR_13605
chr12	92141520	92142020	BIDIR_13633
chr12	92929101	92929721	BIDIR_13660
chr12	93083626	93084054	BIDIR_13668
chr12	93377716	93377986	BIDIR_13688
chr12	93782885	93787873	BIDIR_13697
chr12	93790742	93791124	BIDIR_13698
chr12	95003630	95003856	BIDIR_13731
chr12	95473907	95474253	BIDIR_13742
chr12	96094050	96094686	BIDIR_13767
chr12	96500907	96501591	BIDIR_13783
chr12	97721682	97721760	BIDIR_13823
chr12	98503005	98503909	BIDIR_13851
chr12	98515411	98515661	BIDIR_13852
chr12	98644228	98645836	BIDIR_13857
chr12	101876839	101878343	BIDIR_13928
chr12	102061773	102062407	BIDIR_13932
chr12	102142009	102142685	BIDIR_13934
chr12	103841037	103841651	BIDIR_13960
chr12	103929385	103930563	BIDIR_13963
chr12	104319208	104320330	BIDIR_13984
chr12	105079031	105081557	BIDIR_13996
chr12	105106838	105107378	BIDIR_14001
chr12	105107508	105107860	BIDIR_14002
chr12	105236033	105236387	BIDIR_14003
chr12	106513879	106516245	BIDIR_14045
chr12	106774030	106774760	BIDIR_14054
chr12	108857084	108858214	BIDIR_14095
chr12	109573286	109574076	BIDIR_14115
chr12	109820836	109821480	BIDIR_14119
chr12	109888269	109888709	BIDIR_14122
chr12	110341194	110345264	BIDIR_14134
chr12	110613824	110614270	BIDIR_14141
chr12	111405745	111405943	BIDIR_14175
chr12	111599173	111599793	BIDIR_14176
chr12	112125307	112125557	BIDIR_14193
chr12	112382131	112382727	BIDIR_14195
chr12	112418795	112418981	BIDIR_14197
chr12	112974171	112977321	BIDIR_14203
chr12	113114585	113114685	BIDIR_14213
chr12	113185278	113185812	BIDIR_14216
chr12	113220685	113222027	BIDIR_14217
chr12	113422198	113422534	BIDIR_14224
chr12	116575804	116577088	BIDIR_14276
chr12	118134382	118137556	BIDIR_14317
chr12	119667204	119668592	BIDIR_14346
chr12	120316024	120319406	BIDIR_14358
chr12	120335699	120335915	BIDIR_14361
chr12	120436922	120439068	BIDIR_14370
chr12	120686476	120687384	BIDIR_14379
chr12	121184186	121184910	BIDIR_14403
chr12	121399777	121400211	BIDIR_14410
chr12	121404141	121410499	BIDIR_14411
chr12	121712614	121712854	BIDIR_14428
chr12	121991902	121992592	BIDIR_14439
chr12	122001249	122001915	BIDIR_14440
chr12	122642125	122646027	BIDIR_14458
chr12	122835052	122835720	BIDIR_14478
chr12	123228025	123228473	BIDIR_14484
chr12	123233002	123233564	BIDIR_14485
chr12	123364534	123365676	BIDIR_14488
chr12	124577630	124578758	BIDIR_14525
chr12	124588882	124589468	BIDIR_14527
chr12	124863789	124864151	BIDIR_14543
chr12	124913166	124916918	BIDIR_14544
chr12	124927660	124928532	BIDIR_14545
chr12	124939631	124940031	BIDIR_14546
chr12	130871560	130872312	BIDIR_14640
chr12	131710630	131711256	BIDIR_14664
chr12	131938514	131938978	BIDIR_14677
chr13	19603182	19604468	BIDIR_14785
chr13	19637956	19642826	BIDIR_14786
chr13	20902455	20904395	BIDIR_14816
chr13	21176509	21176689	BIDIR_14834
chr13	23578848	23579724	BIDIR_14941
chr13	24512544	24513008	BIDIR_14966
chr13	25017990	25018228	BIDIR_14999
chr13	25287353	25287725	BIDIR_15006
chr13	26221454	26222358	BIDIR_15054
chr13	28137219	28139197	BIDIR_15131
chr13	28139425	28141897	BIDIR_15132
chr13	28658911	28659187	BIDIR_15144
chr13	32315146	32315772	BIDIR_15297
chr13	32402903	32404545	BIDIR_15298
chr13	32531344	32532110	BIDIR_15300
chr13	32586214	32586560	BIDIR_15302
chr13	33285592	33286012	BIDIR_15315
chr13	34941836	34942470	BIDIR_15363
chr13	36322858	36326318	BIDIR_15400
chr13	36827347	36832521	BIDIR_15422
chr13	37059172	37060188	BIDIR_15425
chr13	40235580	40237476	BIDIR_15544
chr13	40332266	40334634	BIDIR_15552
chr13	40771136	40771402	BIDIR_15568
chr13	40788954	40789308	BIDIR_15569
chr13	41019254	41019472	BIDIR_15575
chr13	41085161	41087759	BIDIR_15576
chr13	41378648	41381416	BIDIR_15591
chr13	43153721	43154095	BIDIR_15632
chr13	43879131	43880363	BIDIR_15653
chr13	44141727	44142555	BIDIR_15663
chr13	44436718	44437126	BIDIR_15681
chr13	44577057	44578089	BIDIR_15682
chr13	44918010	44918140	BIDIR_15714
chr13	46796904	46797466	BIDIR_15781
chr13	48094953	48095295	BIDIR_15818
chr13	48232362	48233880	BIDIR_15833
chr13	48303378	48304028	BIDIR_15835
chr13	48463416	48464536	BIDIR_15836
chr13	49443597	49444783	BIDIR_15862
chr13	49585227	49586579	BIDIR_15864
chr13	50529188	50529772	BIDIR_15891
chr13	50730972	50732016	BIDIR_15902
chr13	50755858	50756536	BIDIR_15906
chr13	51431362	51432604	BIDIR_15929
chr13	51453031	51453427	BIDIR_15931
chr13	52035459	52036417	BIDIR_15948
chr13	52348462	52349782	BIDIR_15978
chr13	52479929	52483947	BIDIR_15982
chr13	52702882	52703834	BIDIR_15993
chr13	60800290	60800396	BIDIR_16137
chr13	67229828	67231060	BIDIR_16239
chr13	72781888	72782150	BIDIR_16325
chr13	73058515	73059135	BIDIR_16328
chr13	75279396	75280488	BIDIR_16424
chr13	75531376	75533994	BIDIR_16428
chr13	80330349	80333983	BIDIR_16567
chr13	81689568	81690334	BIDIR_16608
chr13	83941529	83942209	BIDIR_16642
chr13	90415103	90415785	BIDIR_16751
chr13	93217625	93217943	BIDIR_16815
chr13	95569816	95572776	BIDIR_16881
chr13	95676878	95677150	BIDIR_16883
chr13	97433032	97434398	BIDIR_16915
chr13	99087444	99087984	BIDIR_16989
chr13	99200358	99201160	BIDIR_17001
chr13	100088901	100089147	BIDIR_17028
chr13	101969239	101969319	BIDIR_17068
chr13	102773661	102773965	BIDIR_17084
chr13	106103324	106104886	BIDIR_17155
chr13	109156004	109157164	BIDIR_17234
chr13	111153245	111154037	BIDIR_17291
chr13	112587785	112588527	BIDIR_17302
chr13	113584708	113587238	BIDIR_17329
chr13	113862404	113865422	BIDIR_17336
chr13	114234286	114235570	BIDIR_17349
chr14	19062165	19062483	BIDIR_17379
chr14	19337540	19337866	BIDIR_17382
chr14	20333033	20333633	BIDIR_17411
chr14	20413266	20413644	BIDIR_17412
chr14	20663228	20663340	BIDIR_17427
chr14	20971147	20972007	BIDIR_17445
chr14	20989669	20989987	BIDIR_17446
chr14	21040463	21044027	BIDIR_17448
chr14	21102587	21105267	BIDIR_17450
chr14	21308654	21309130	BIDIR_17460
chr14	23267239	23267787	BIDIR_17545
chr14	24113860	24115032	BIDIR_17576
chr14	24270651	24272239	BIDIR_17580
chr14	31420310	31421032	BIDIR_17732
chr14	31946915	31947737	BIDIR_17743
chr14	32485004	32485090	BIDIR_17766
chr14	34035560	34036106	BIDIR_17810
chr14	34297763	34298419	BIDIR_17825
chr14	34705770	34709032	BIDIR_17855
chr14	34775945	34779285	BIDIR_17859
chr14	35402988	35407134	BIDIR_17872
chr14	37178314	37179460	BIDIR_17908
chr14	39024857	39026723	BIDIR_17942
chr14	39170279	39170527	BIDIR_17946
chr14	44108608	44108986	BIDIR_18060
chr14	49619936	49621458	BIDIR_18179
chr14	49892375	49893545	BIDIR_18191
chr14	50311207	50313671	BIDIR_18202
chr14	50379515	50381729	BIDIR_18204
chr14	50643994	50648562	BIDIR_18211
chr14	50814904	50815296	BIDIR_18217
chr14	50955307	50955853	BIDIR_18224
chr14	51337349	51337903	BIDIR_18250
chr14	51395090	51396848	BIDIR_18258
chr14	52355128	52355574	BIDIR_18293
chr14	52791316	52792042	BIDIR_18305
chr14	53153108	53153534	BIDIR_18321
chr14	53509344	53510468	BIDIR_18341
chr14	54311946	54312578	BIDIR_18374
chr14	55191548	55191844	BIDIR_18391
chr14	57268589	57269315	BIDIR_18442
chr14	57390216	57390722	BIDIR_18449
chr14	60091596	60092210	BIDIR_18508
chr14	61178483	61179231	BIDIR_18541
chr14	63728016	63728190	BIDIR_18611
chr14	64333078	64335174	BIDIR_18625
chr14	64679670	64681392	BIDIR_18647
chr14	65355970	65357188	BIDIR_18682
chr14	66013859	66014215	BIDIR_18696
chr14	67600117	67600447	BIDIR_18733
chr14	68475692	68477104	BIDIR_18747
chr14	69783771	69786899	BIDIR_18781
chr14	71070628	71081598	BIDIR_18812
chr14	73058280	73058580	BIDIR_18860
chr14	73458407	73459007	BIDIR_18863
chr14	73490281	73491541	BIDIR_18868
chr14	73492776	73496552	BIDIR_18869
chr14	73851093	73852529	BIDIR_18887
chr14	73886389	73887073	BIDIR_18888
chr14	74018771	74019847	BIDIR_18890
chr14	74712972	74713262	BIDIR_18909
chr14	74955541	74955773	BIDIR_18916
chr14	76150936	76152782	BIDIR_18956
chr14	77007207	77007829	BIDIR_18993
chr14	81219618	81222106	BIDIR_19065
chr14	85233793	85234543	BIDIR_19114
chr14	88562660	88563274	BIDIR_19182
chr14	89428801	89429115	BIDIR_19199
chr14	90396843	90397045	BIDIR_19224
chr14	90408561	90409925	BIDIR_19225
chr14	91087222	91087904	BIDIR_19246
chr14	91509927	91511097	BIDIR_19255
chr14	93042785	93043997	BIDIR_19311
chr14	94115088	94116456	BIDIR_19341
chr14	95157480	95157936	BIDIR_19373
chr14	96204185	96205341	BIDIR_19399
chr14	96501867	96502773	BIDIR_19411
chr14	96897266	96900478	BIDIR_19416
chr14	100229224	100229828	BIDIR_19475
chr14	100234873	100235541	BIDIR_19476
chr14	100376019	100376741	BIDIR_19480
chr14	100397969	100398429	BIDIR_19481
chr14	100692534	100694194	BIDIR_19484
chr14	101948003	101948371	BIDIR_19513
chr14	102141181	102142653	BIDIR_19517
chr14	102552159	102552357	BIDIR_19525
chr14	102591139	102592959	BIDIR_19526
chr14	103243704	103244704	BIDIR_19543
chr14	103260462	103260870	BIDIR_19545
chr14	103385179	103385473	BIDIR_19556
chr14	103921442	103921716	BIDIR_19565
chr14	104677523	104678109	BIDIR_19585
chr14	105089618	105095418	BIDIR_19601
chr15	20159947	20161985	BIDIR_19653
chr15	20506053	20506369	BIDIR_19670
chr15	22494667	22494949	BIDIR_19737
chr15	23039525	23039751	BIDIR_19749
chr15	23303541	23303867	BIDIR_19760
chr15	26082292	26082488	BIDIR_19821
chr15	28589233	28589551	BIDIR_19854
chr15	29822042	29823046	BIDIR_19895
chr15	30489860	30492942	BIDIR_19925
chr15	30903612	30904052	BIDIR_19941
chr15	30906038	30907332	BIDIR_19942
chr15	30909450	30914328	BIDIR_19943
chr15	30991304	30992070	BIDIR_19944
chr15	31150683	31150901	BIDIR_19950
chr15	31215415	31217133	BIDIR_19955
chr15	31464937	31466497	BIDIR_19970
chr15	32515062	32518052	BIDIR_20007
chr15	33145452	33145986	BIDIR_20027
chr15	34038401	34038831	BIDIR_20050
chr15	34354870	34357406	BIDIR_20063
chr15	34849703	34851013	BIDIR_20079
chr15	35545749	35546431	BIDIR_20093
chr15	38072147	38073005	BIDIR_20132
chr15	38453878	38454328	BIDIR_20142
chr15	39556403	39557093	BIDIR_20185
chr15	39599014	39599828	BIDIR_20187
chr15	39920713	39921239	BIDIR_20201
chr15	40195295	40195865	BIDIR_20217
chr15	40339135	40343365	BIDIR_20224
chr15	40573342	40576608	BIDIR_20231
chr15	41116074	41116892	BIDIR_20246
chr15	41207529	41208753	BIDIR_20259
chr15	42491009	42491323	BIDIR_20285
chr15	42495371	42497305	BIDIR_20286
chr15	43370734	43371264	BIDIR_20305
chr15	43592866	43594976	BIDIR_20309
chr15	43693190	43694368	BIDIR_20311
chr15	43824545	43824979	BIDIR_20313
chr15	44195131	44195615	BIDIR_20319
chr15	44288339	44288751	BIDIR_20329
chr15	44663462	44663998	BIDIR_20330
chr15	44729296	44729654	BIDIR_20335
chr15	45031303	45031607	BIDIR_20358
chr15	45129805	45130071	BIDIR_20360
chr15	45279053	45279565	BIDIR_20370
chr15	45402115	45402445	BIDIR_20378
chr15	48343031	48345719	BIDIR_20438
chr15	48347547	48350487	BIDIR_20439
chr15	48878000	48878156	BIDIR_20449
chr15	49119896	49122908	BIDIR_20457
chr15	50908104	50909118	BIDIR_20521
chr15	55309189	55312687	BIDIR_20595
chr15	55324963	55330147	BIDIR_20597
chr15	55917126	55917420	BIDIR_20613
chr15	56886842	56887824	BIDIR_20665
chr15	57718672	57721718	BIDIR_20679
chr15	58933525	58933869	BIDIR_20708
chr15	59372776	59373078	BIDIR_20712
chr15	60478945	60479327	BIDIR_20747
chr15	61748811	61749709	BIDIR_20777
chr15	62390310	62390634	BIDIR_20798
chr15	63157080	63157790	BIDIR_20824
chr15	63277093	63277665	BIDIR_20826
chr15	63564323	63570137	BIDIR_20836
chr15	63833710	63834306	BIDIR_20837
chr15	64095535	64096153	BIDIR_20844
chr15	64381398	64381690	BIDIR_20846
chr15	65029537	65029735	BIDIR_20868
chr15	65185129	65185723	BIDIR_20874
chr15	65517536	65517976	BIDIR_20884
chr15	65530286	65530590	BIDIR_20885
chr15	65611025	65611429	BIDIR_20887
chr15	65869263	65869351	BIDIR_20893
chr15	66302521	66307477	BIDIR_20900
chr15	67505239	67512337	BIDIR_20937
chr15	68257027	68257465	BIDIR_20959
chr15	68638402	68641715	BIDIR_20969
chr15	68826711	68829843	BIDIR_20972
chr15	71164638	71165564	BIDIR_21053
chr15	72230981	72231727	BIDIR_21064
chr15	72272376	72273064	BIDIR_21065
chr15	72374880	72377296	BIDIR_21069
chr15	72636738	72637234	BIDIR_21078
chr15	72670507	72670947	BIDIR_21082
chr15	72685828	72686528	BIDIR_21083
chr15	74048072	74050208	BIDIR_21113
chr15	74100001	74100519	BIDIR_21118
chr15	74461067	74461339	BIDIR_21137
chr15	74539004	74543038	BIDIR_21138
chr15	74937925	74938369	BIDIR_21152
chr15	75023432	75023670	BIDIR_21157
chr15	75201666	75201974	BIDIR_21172
chr15	75274400	75274678	BIDIR_21180
chr15	75335780	75336246	BIDIR_21191
chr15	75758294	75758760	BIDIR_21201
chr15	75903607	75904029	BIDIR_21208
chr15	76177604	76178052	BIDIR_21223
chr15	77543360	77543654	BIDIR_21236
chr15	78076530	78078972	BIDIR_21246
chr15	78299509	78299841	BIDIR_21255
chr15	78401544	78401646	BIDIR_21259
chr15	78540189	78540603	BIDIR_21262
chr15	78798268	78798928	BIDIR_21277
chr15	80989783	80990041	BIDIR_21351
chr15	82262253	82263273	BIDIR_21388
chr15	82540399	82540719	BIDIR_21398
chr15	82749980	82751026	BIDIR_21405
chr15	84748177	84749475	BIDIR_21477
chr15	85722626	85728972	BIDIR_21502
chr15	85732059	85736941	BIDIR_21503
chr15	86372613	86373867	BIDIR_21512
chr15	88619584	88622970	BIDIR_21560
chr15	89243704	89244154	BIDIR_21585
chr15	89957898	89958564	BIDIR_21612
chr15	90336956	90337642	BIDIR_21629
chr15	90717139	90717367	BIDIR_21643
chr15	91022443	91022751	BIDIR_21649
chr15	91854969	91857281	BIDIR_21680
chr15	92831759	92832223	BIDIR_21697
chr15	92977365	92977737	BIDIR_21705
chr15	93029712	93031124	BIDIR_21706
chr15	95226657	95227419	BIDIR_21777
chr15	97974397	97976833	BIDIR_21815
chr15	99251128	99251550	BIDIR_21855
chr15	99454536	99455658	BIDIR_21864
chr15	99701614	99706736	BIDIR_21871
chr15	101250676	101252918	BIDIR_21914
chr15	101960840	101962412	BIDIR_21924
chr15	101962870	101964386	BIDIR_21925
chr16	138313	138995	BIDIR_21927
chr16	229159	229743	BIDIR_21931
chr16	425382	425822	BIDIR_21936
chr16	1082557	1082931	BIDIR_21945
chr16	1426934	1430258	BIDIR_21952
chr16	1471239	1471579	BIDIR_21953
chr16	1963184	1966666	BIDIR_21971
chr16	2266463	2270227	BIDIR_21978
chr16	2600840	2604442	BIDIR_21993
chr16	2738178	2740230	BIDIR_21997
chr16	3019860	3024284	BIDIR_22013
chr16	3233035	3233557	BIDIR_22021
chr16	4182832	4184512	BIDIR_22047
chr16	4270818	4271632	BIDIR_22050
chr16	4624457	4624715	BIDIR_22070
chr16	4846925	4847897	BIDIR_22073
chr16	5071278	5072348	BIDIR_22083
chr16	8621531	8621795	BIDIR_22101
chr16	10743882	10744482	BIDIR_22147
chr16	11792527	11793041	BIDIR_22181
chr16	11908140	11914398	BIDIR_22185
chr16	11914398	11914542	BIDIR_22186
chr16	11915826	11916338	BIDIR_22187
chr16	14285606	14286008	BIDIR_22215
chr16	14632413	14633277	BIDIR_22225
chr16	14974636	14975112	BIDIR_22234
chr16	14977202	14979706	BIDIR_22235
chr16	18356638	18358802	BIDIR_22302
chr16	18547177	18547407	BIDIR_22304
chr16	18772547	18774405	BIDIR_22313
chr16	18870959	18871677	BIDIR_22316
chr16	19005775	19006063	BIDIR_22324
chr16	19113734	19113998	BIDIR_22329
chr16	20792666	20798684	BIDIR_22349
chr16	20806166	20806770	BIDIR_22351
chr16	20899539	20901833	BIDIR_22353
chr16	21184318	21185564	BIDIR_22363
chr16	21298944	21302778	BIDIR_22368
chr16	21520077	21520929	BIDIR_22370
chr16	21934906	21935010	BIDIR_22383
chr16	23182548	23182862	BIDIR_22403
chr16	23676896	23680454	BIDIR_22416
chr16	25107010	25107348	BIDIR_22450
chr16	25256955	25258119	BIDIR_22453
chr16	25272778	25274148	BIDIR_22454
chr16	26031395	26032937	BIDIR_22465
chr16	28538869	28539215	BIDIR_22508
chr16	28553964	28554630	BIDIR_22509
chr16	28817941	28826483	BIDIR_22518
chr16	28899866	28911979	BIDIR_22519
chr16	29056782	29058094	BIDIR_22523
chr16	29592022	29592602	BIDIR_22539
chr16	29607938	29610068	BIDIR_22540
chr16	29613614	29613948	BIDIR_22541
chr16	29926099	29926359	BIDIR_22562
chr16	29961767	29962413	BIDIR_22565
chr16	30377835	30378791	BIDIR_22577
chr16	30445846	30446050	BIDIR_22578
chr16	30534516	30535304	BIDIR_22587
chr16	30697364	30699572	BIDIR_22598
chr16	30892869	30896571	BIDIR_22605
chr16	30996866	30997838	BIDIR_22607
chr16	31179790	31180164	BIDIR_22612
chr16	32340717	32341543	BIDIR_22659
chr16	32814689	32817079	BIDIR_22664
chr16	33547081	33548757	BIDIR_22691
chr16	46830800	46831894	BIDIR_22780
chr16	46973231	46975047	BIDIR_22785
chr16	47460495	47462015	BIDIR_22792
chr16	50232800	50236726	BIDIR_22867
chr16	51538716	51539402	BIDIR_22890
chr16	53052155	53053449	BIDIR_22913
chr16	53130263	53130737	BIDIR_22915
chr16	53332409	53333077	BIDIR_22916
chr16	55719316	55720854	BIDIR_22959
chr16	56451322	56451560	BIDIR_22975
chr16	56685376	56685898	BIDIR_22985
chr16	57091336	57093724	BIDIR_22993
chr16	57266038	57266392	BIDIR_22995
chr16	57446950	57447884	BIDIR_23005
chr16	57619753	57620409	BIDIR_23012
chr16	58629750	58630230	BIDIR_23044
chr16	58732586	58733232	BIDIR_23049
chr16	66751324	66752212	BIDIR_23167
chr16	66797432	66799890	BIDIR_23170
chr16	66880175	66880777	BIDIR_23173
chr16	66934290	66934574	BIDIR_23176
chr16	67190128	67194296	BIDIR_23188
chr16	67488946	67490574	BIDIR_23192
chr16	67719271	67719513	BIDIR_23196
chr16	67968296	67969054	BIDIR_23201
chr16	68843357	68843661	BIDIR_23231
chr16	70289362	70289896	BIDIR_23256
chr16	70789451	70789595	BIDIR_23270
chr16	71845361	71846651	BIDIR_23299
chr16	73829972	73830098	BIDIR_23319
chr16	75110797	75114411	BIDIR_23345
chr16	75464384	75465068	BIDIR_23355
chr16	75517224	75517554	BIDIR_23360
chr16	75647643	75647829	BIDIR_23362
chr16	77190403	77191337	BIDIR_23390
chr16	77991228	77992526	BIDIR_23402
chr16	82145936	82147102	BIDIR_23487
chr16	82170103	82170433	BIDIR_23488
chr16	84116569	84117367	BIDIR_23505
chr16	85011200	85011874	BIDIR_23540
chr16	85027594	85027774	BIDIR_23542
chr16	85151690	85152102	BIDIR_23550
chr16	85365128	85365746	BIDIR_23552
chr16	85799619	85799739	BIDIR_23558
chr16	86354023	86356635	BIDIR_23566
chr16	86566750	86566876	BIDIR_23571
chr16	87384022	87384242	BIDIR_23596
chr16	87765189	87766799	BIDIR_23608
chr16	89506807	89509853	BIDIR_23651
chr16	89560342	89560876	BIDIR_23652
chr16	89595217	89597807	BIDIR_23655
chr16	89871503	89875593	BIDIR_23662
chr17	642593	644277	BIDIR_23678
chr17	714803	715039	BIDIR_23679
chr17	903988	904394	BIDIR_23680
chr17	1454804	1455080	BIDIR_23700
chr17	1715764	1717050	BIDIR_23706
chr17	2511858	2512066	BIDIR_23721
chr17	2593494	2593696	BIDIR_23724
chr17	2926003	2926459	BIDIR_23735
chr17	3666678	3670752	BIDIR_23758
chr17	3729162	3731072	BIDIR_23761
chr17	4366445	4366985	BIDIR_23772
chr17	4555243	4555637	BIDIR_23778
chr17	4965633	4971969	BIDIR_23791
chr17	5584102	5584842	BIDIR_23817
chr17	7015133	7016519	BIDIR_23847
chr17	7035684	7036210	BIDIR_23848
chr17	7252020	7256570	BIDIR_23855
chr17	7403290	7405098	BIDIR_23865
chr17	7483851	7484415	BIDIR_23868
chr17	8038508	8039440	BIDIR_23890
chr17	9575620	9576074	BIDIR_23924
chr17	10708010	10717676	BIDIR_23945
chr17	11944161	11945391	BIDIR_23957
chr17	13017898	13018336	BIDIR_23967
chr17	13601888	13602146	BIDIR_23975
chr17	14069315	14069643	BIDIR_23980
chr17	15563248	15564058	BIDIR_24000
chr17	15684093	15684537	BIDIR_24003
chr17	16451141	16453241	BIDIR_24024
chr17	16465016	16466244	BIDIR_24025
chr17	17019865	17020683	BIDIR_24042
chr17	17280969	17281601	BIDIR_24047
chr17	18087303	18088445	BIDIR_24065
chr17	18785417	18787037	BIDIR_24092
chr17	19004640	19004950	BIDIR_24094
chr17	19648311	19649015	BIDIR_24140
chr17	21214062	21214414	BIDIR_24185
chr17	27293899	27294183	BIDIR_24217
chr17	27893111	27893601	BIDIR_24227
chr17	28318914	28319186	BIDIR_24234
chr17	28661488	28662800	BIDIR_24242
chr17	28842458	28843254	BIDIR_24244
chr17	30040465	30041209	BIDIR_24274
chr17	30504587	30507281	BIDIR_24288
chr17	30752321	30757109	BIDIR_24296
chr17	30824619	30825007	BIDIR_24297
chr17	30970572	30971376	BIDIR_24301
chr17	31549727	31550193	BIDIR_24310
chr17	32228500	32231338	BIDIR_24328
chr17	34962656	34965904	BIDIR_24352
chr17	35241843	35244077	BIDIR_24360
chr17	35588788	35589442	BIDIR_24367
chr17	35930660	35930986	BIDIR_24374
chr17	36921209	36922169	BIDIR_24386
chr17	36948547	36949235	BIDIR_24388
chr17	37671638	37672658	BIDIR_24394
chr17	37824752	37825342	BIDIR_24397
chr17	38178985	38182241	BIDIR_24404
chr17	38256636	38257996	BIDIR_24406
chr17	38296766	38297278	BIDIR_24409
chr17	38550749	38551045	BIDIR_24418
chr17	38558802	38560332	BIDIR_24419
chr17	38853616	38854014	BIDIR_24430
chr17	39199643	39200709	BIDIR_24449
chr17	39460793	39462703	BIDIR_24454
chr17	39636909	39637267	BIDIR_24460
chr17	39664447	39665831	BIDIR_24461
chr17	40367066	40368928	BIDIR_24481
chr17	40417851	40418247	BIDIR_24482
chr17	40647498	40648410	BIDIR_24488
chr17	41654713	41656655	BIDIR_24520
chr17	41688590	41689128	BIDIR_24522
chr17	41918904	41919386	BIDIR_24533
chr17	42458533	42459137	BIDIR_24552
chr17	42744336	42745756	BIDIR_24562
chr17	42832940	42833272	BIDIR_24567
chr17	42833272	42833476	BIDIR_24568
chr17	43315579	43315969	BIDIR_24576
chr17	43387998	43388914	BIDIR_24577
chr17	43546029	43546877	BIDIR_24584
chr17	43839567	43840053	BIDIR_24598
chr17	44343926	44346322	BIDIR_24621
chr17	44708407	44708813	BIDIR_24636
chr17	44947610	44948010	BIDIR_24644
chr17	45060945	45061471	BIDIR_24650
chr17	45585296	45587680	BIDIR_24669
chr17	46260233	46261043	BIDIR_24682
chr17	46372570	46372860	BIDIR_24685
chr17	46590494	46590778	BIDIR_24687
chr17	46949858	46952156	BIDIR_24690
chr17	47492386	47492836	BIDIR_24710
chr17	47529895	47532127	BIDIR_24715
chr17	47648919	47650969	BIDIR_24718
chr17	47895720	47896340	BIDIR_24726
chr17	47940940	47942008	BIDIR_24727
chr17	47969986	47971906	BIDIR_24728
chr17	48022947	48024169	BIDIR_24731
chr17	48107154	48107774	BIDIR_24733
chr17	49192227	49192351	BIDIR_24765
chr17	49507885	49509081	BIDIR_24777
chr17	49677534	49678388	BIDIR_24783
chr17	50037524	50038368	BIDIR_24796
chr17	50051056	50055700	BIDIR_24797
chr17	50371313	50371789	BIDIR_24809
chr17	50541452	50542956	BIDIR_24818
chr17	50719386	50719628	BIDIR_24822
chr17	50786981	50787501	BIDIR_24824
chr17	50866337	50866765	BIDIR_24827
chr17	51153192	51153746	BIDIR_24837
chr17	51302993	51305607	BIDIR_24838
chr17	56914002	56914218	BIDIR_24896
chr17	58540943	58543559	BIDIR_24931
chr17	58631742	58632210	BIDIR_24939
chr17	58692111	58693043	BIDIR_24944
chr17	58704980	58707032	BIDIR_24945
chr17	59618927	59620145	BIDIR_24970
chr17	59663166	59668782	BIDIR_24971
chr17	61927848	61928196	BIDIR_25007
chr17	62065749	62066257	BIDIR_25008
chr17	62423688	62423986	BIDIR_25021
chr17	62724197	62725613	BIDIR_25028
chr17	64144936	64147722	BIDIR_25045
chr17	64487958	64494156	BIDIR_25055
chr17	64679716	64680316	BIDIR_25062
chr17	64975223	64975969	BIDIR_25066
chr17	65064174	65064696	BIDIR_25068
chr17	67066434	67069240	BIDIR_25089
chr17	67245752	67247782	BIDIR_25090
chr17	67366479	67366795	BIDIR_25096
chr17	67799740	67799856	BIDIR_25101
chr17	68247288	68248674	BIDIR_25111
chr17	68511286	68513236	BIDIR_25120
chr17	69141761	69143551	BIDIR_25132
chr17	69326997	69327477	BIDIR_25135
chr17	69430497	69430915	BIDIR_25138
chr17	72273107	72273999	BIDIR_25169
chr17	73232258	73232458	BIDIR_25185
chr17	74429660	74432868	BIDIR_25208
chr17	75012427	75012829	BIDIR_25222
chr17	75046825	75047265	BIDIR_25224
chr17	75289297	75289753	BIDIR_25232
chr17	75667155	75667357	BIDIR_25245
chr17	75675545	75681079	BIDIR_25246
chr17	75784580	75785286	BIDIR_25250
chr17	75978959	75979837	BIDIR_25253
chr17	76072267	76072785	BIDIR_25255
chr17	76132333	76132979	BIDIR_25259
chr17	76464832	76467254	BIDIR_25277
chr17	79036037	79037289	BIDIR_25346
chr17	79228389	79229352	BIDIR_25348
chr17	80454203	80455361	BIDIR_25375
chr17	81187477	81190721	BIDIR_25394
chr17	81345539	81346987	BIDIR_25399
chr17	81394423	81396293	BIDIR_25402
chr17	81487663	81488353	BIDIR_25404
chr17	81636529	81637533	BIDIR_25408
chr17	82450477	82451167	BIDIR_25423
chr17	82874710	82876418	BIDIR_25432
chr17	83237405	83238279	BIDIR_25440
chr17	83241537	83243883	BIDIR_25441
chr18	267851	268309	BIDIR_25451
chr18	646827	648423	BIDIR_25474
chr18	2112388	2113060	BIDIR_25514
chr18	2482017	2482195	BIDIR_25525
chr18	2655411	2655889	BIDIR_25530
chr18	3247215	3247943	BIDIR_25554
chr18	3251435	3252571	BIDIR_25555
chr18	5237703	5238365	BIDIR_25630
chr18	7920315	7922695	BIDIR_25727
chr18	9260956	9263614	BIDIR_25762
chr18	9293516	9295458	BIDIR_25763
chr18	9474740	9476028	BIDIR_25774
chr18	9648266	9649144	BIDIR_25779
chr18	11669660	11669954	BIDIR_25881
chr18	12306153	12310187	BIDIR_25929
chr18	12702701	12703017	BIDIR_25937
chr18	12883263	12885401	BIDIR_25946
chr18	14005194	14005278	BIDIR_25981
chr18	14132393	14132641	BIDIR_25984
chr18	21600541	21601457	BIDIR_26098
chr18	22168980	22169864	BIDIR_26127
chr18	23585564	23588154	BIDIR_26180
chr18	23872731	23873019	BIDIR_26187
chr18	24397653	24398197	BIDIR_26199
chr18	24426407	24426937	BIDIR_26200
chr18	26090082	26091496	BIDIR_26226
chr18	26171298	26171410	BIDIR_26234
chr18	26544629	26544985	BIDIR_26243
chr18	26575063	26575577	BIDIR_26244
chr18	31042215	31043347	BIDIR_26341
chr18	32090756	32093436	BIDIR_26383
chr18	35240223	35241759	BIDIR_26467
chr18	35343694	35345278	BIDIR_26471
chr18	35579724	35582512	BIDIR_26482
chr18	40215842	40216692	BIDIR_26568
chr18	46173620	46174330	BIDIR_26722
chr18	47853255	47853347	BIDIR_26760
chr18	48160859	48162711	BIDIR_26777
chr18	48410276	48410524	BIDIR_26784
chr18	48848567	48849097	BIDIR_26790
chr18	49561751	49562177	BIDIR_26812
chr18	49813350	49814372	BIDIR_26829
chr18	50307836	50308494	BIDIR_26836
chr18	50374842	50375062	BIDIR_26846
chr18	51029677	51030585	BIDIR_26870
chr18	54357697	54358085	BIDIR_26945
chr18	57802738	57804082	BIDIR_27043
chr18	57901642	57902370	BIDIR_27059
chr18	58567491	58567779	BIDIR_27083
chr18	59189049	59189575	BIDIR_27121
chr18	59904809	59905905	BIDIR_27158
chr18	62903229	62904931	BIDIR_27235
chr18	63970110	63971146	BIDIR_27278
chr18	69967159	69968815	BIDIR_27406
chr18	74148619	74150507	BIDIR_27531
chr18	74291889	74292315	BIDIR_27539
chr18	74597275	74598707	BIDIR_27544
chr18	76563470	76565372	BIDIR_27572
chr19	70657	71195	BIDIR_27662
chr19	488054	490130	BIDIR_27671
chr19	1179483	1181915	BIDIR_27692
chr19	1383420	1383556	BIDIR_27697
chr19	1652684	1653156	BIDIR_27707
chr19	1772934	1773834	BIDIR_27717
chr19	1875999	1877253	BIDIR_27720
chr19	2327553	2328683	BIDIR_27737
chr19	3177826	3178100	BIDIR_27800
chr19	3343081	3345555	BIDIR_27808
chr19	3504295	3507747	BIDIR_27811
chr19	4007326	4007758	BIDIR_27834
chr19	4124146	4124320	BIDIR_27837
chr19	4800223	4801793	BIDIR_27860
chr19	4848500	4850640	BIDIR_27861
chr19	4909270	4909546	BIDIR_27869
chr19	5308812	5309174	BIDIR_27876
chr19	5680324	5680780	BIDIR_27892
chr19	5826762	5829526	BIDIR_27899
chr19	6590405	6591899	BIDIR_27927
chr19	6728685	6729975	BIDIR_27934
chr19	7098818	7100422	BIDIR_27943
chr19	7636884	7637202	BIDIR_27957
chr19	8320675	8322289	BIDIR_27998
chr19	8362603	8365517	BIDIR_28003
chr19	8409580	8410394	BIDIR_28005
chr19	8525600	8526746	BIDIR_28010
chr19	9674897	9675283	BIDIR_28044
chr19	10106236	10106440	BIDIR_28064
chr19	10251321	10252635	BIDIR_28071
chr19	10333449	10333791	BIDIR_28075
chr19	10502352	10504732	BIDIR_28084
chr19	10933941	10936711	BIDIR_28100
chr19	10960262	10961380	BIDIR_28101
chr19	11089174	11089572	BIDIR_28102
chr19	11155757	11156061	BIDIR_28103
chr19	11608314	11608800	BIDIR_28122
chr19	12551360	12551810	BIDIR_28161
chr19	13148978	13155964	BIDIR_28181
chr19	13747522	13748084	BIDIR_28198
chr19	13840778	13844996	BIDIR_28200
chr19	13933445	13935967	BIDIR_28202
chr19	14528071	14530703	BIDIR_28233
chr19	14621896	14622742	BIDIR_28237
chr19	15836615	15837717	BIDIR_28267
chr19	17075171	17076015	BIDIR_28292
chr19	17244724	17247752	BIDIR_28293
chr19	17334812	17338084	BIDIR_28299
chr19	17932527	17933241	BIDIR_28332
chr19	18034355	18035899	BIDIR_28337
chr19	18093391	18093885	BIDIR_28342
chr19	18224174	18225044	BIDIR_28349
chr19	18364519	18365539	BIDIR_28356
chr19	18374005	18374989	BIDIR_28357
chr19	18385863	18386239	BIDIR_28358
chr19	18422748	18426482	BIDIR_28364
chr19	18521987	18522595	BIDIR_28365
chr19	18683331	18683813	BIDIR_28374
chr19	19138410	19138668	BIDIR_28385
chr19	20923062	20923336	BIDIR_28430
chr19	21020473	21020709	BIDIR_28433
chr19	21329299	21329545	BIDIR_28439
chr19	21767496	21767750	BIDIR_28447
chr19	29200586	29203346	BIDIR_28516
chr19	29606042	29606464	BIDIR_28521
chr19	29677728	29679482	BIDIR_28525
chr19	32345416	32345724	BIDIR_28537
chr19	32405316	32406306	BIDIR_28540
chr19	34172140	34172718	BIDIR_28566
chr19	34476069	34477395	BIDIR_28570
chr19	34703348	34703500	BIDIR_28573
chr19	34741591	34743845	BIDIR_28575
chr19	34999988	35000574	BIDIR_28583
chr19	35153670	35155812	BIDIR_28588
chr19	35612603	35612823	BIDIR_28597
chr19	36138751	36141467	BIDIR_28615
chr19	36214304	36215846	BIDIR_28618
chr19	36687336	36687660	BIDIR_28627
chr19	37268783	37268901	BIDIR_28647
chr19	37273861	37273971	BIDIR_28648
chr19	37654828	37656316	BIDIR_28662
chr19	38264092	38264740	BIDIR_28680
chr19	38849051	38852635	BIDIR_28702
chr19	39124910	39126450	BIDIR_28719
chr19	39435871	39436227	BIDIR_28726
chr19	39507034	39507394	BIDIR_28730
chr19	40425420	40426808	BIDIR_28757
chr19	40766531	40768571	BIDIR_28768
chr19	41506077	41506173	BIDIR_28787
chr19	41959167	41959473	BIDIR_28800
chr19	42075415	42075841	BIDIR_28807
chr19	42075841	42076239	BIDIR_28808
chr19	42112808	42114682	BIDIR_28810
chr19	42269879	42271655	BIDIR_28815
chr19	42286742	42290806	BIDIR_28816
chr19	43147703	43149725	BIDIR_28866
chr19	43475295	43475501	BIDIR_28882
chr19	43617500	43622126	BIDIR_28885
chr19	43646234	43648854	BIDIR_28887
chr19	43780048	43784032	BIDIR_28890
chr19	44002652	44003080	BIDIR_28900
chr19	44237597	44242119	BIDIR_28911
chr19	45178219	45178843	BIDIR_28946
chr19	45422961	45424261	BIDIR_28955
chr19	45730751	45731217	BIDIR_28969
chr19	45862224	45864198	BIDIR_28975
chr19	45902526	45902986	BIDIR_28977
chr19	46132734	46134232	BIDIR_28985
chr19	46346753	46347215	BIDIR_28997
chr19	46450621	46452297	BIDIR_29002
chr19	46850534	46851384	BIDIR_29017
chr19	46859293	46861341	BIDIR_29019
chr19	47110206	47114264	BIDIR_29026
chr19	47130293	47131203	BIDIR_29027
chr19	47225849	47226423	BIDIR_29029
chr19	48319311	48324123	BIDIR_29075
chr19	48362438	48363744	BIDIR_29076
chr19	48612125	48613799	BIDIR_29087
chr19	48619129	48619615	BIDIR_29088
chr19	48899876	48900640	BIDIR_29103
chr19	49085173	49085377	BIDIR_29111
chr19	49272144	49272784	BIDIR_29116
chr19	49452570	49454000	BIDIR_29120
chr19	49486980	49487924	BIDIR_29121
chr19	49875042	49880102	BIDIR_29140
chr19	49927760	49930550	BIDIR_29142
chr19	50049384	50051402	BIDIR_29145
chr19	50137063	50137703	BIDIR_29157
chr19	50376253	50376587	BIDIR_29169
chr19	53431789	53432025	BIDIR_29224
chr19	54188888	54192122	BIDIR_29262
chr19	54200495	54201057	BIDIR_29263
chr19	54448351	54449903	BIDIR_29269
chr19	55342604	55344620	BIDIR_29299
chr19	55344620	55345422	BIDIR_29300
chr19	55597146	55601200	BIDIR_29314
chr19	56140538	56141152	BIDIR_29325
chr19	57191329	57191553	BIDIR_29348
chr19	57240369	57240809	BIDIR_29349
chr19	57320247	57320603	BIDIR_29350
chr19	57363128	57363578	BIDIR_29352
chr19	57422871	57427025	BIDIR_29356
chr19	58182361	58184055	BIDIR_29382
chr19	58519189	58520475	BIDIR_29389
chr2	70499	72446	BIDIR_29396
chr2	263838	265088	BIDIR_29403
chr2	677361	677617	BIDIR_29408
chr2	1705070	1705338	BIDIR_29429
chr2	3375672	3380104	BIDIR_29461
chr2	3518820	3520206	BIDIR_29462
chr2	9003060	9004756	BIDIR_29552
chr2	9511496	9517806	BIDIR_29572
chr2	9692714	9693382	BIDIR_29579
chr2	9843170	9843680	BIDIR_29591
chr2	10689837	10690135	BIDIR_29612
chr2	11343610	11345910	BIDIR_29627
chr2	11437198	11440826	BIDIR_29632
chr2	14631862	14633358	BIDIR_29732
chr2	14633358	14634970	BIDIR_29733
chr2	15591367	15592299	BIDIR_29747
chr2	18560379	18561077	BIDIR_29821
chr2	19228587	19229277	BIDIR_29839
chr2	19347855	19348321	BIDIR_29842
chr2	19989905	19990393	BIDIR_29865
chr2	20071495	20071957	BIDIR_29868
chr2	20224728	20225602	BIDIR_29881
chr2	20242684	20243132	BIDIR_29883
chr2	23926945	23927407	BIDIR_29950
chr2	24082876	24086668	BIDIR_29953
chr2	24792875	24793539	BIDIR_29965
chr2	24971447	24972383	BIDIR_29969
chr2	25673128	25674178	BIDIR_29994
chr2	26033554	26034262	BIDIR_30016
chr2	26407195	26410637	BIDIR_30024
chr2	26764084	26764410	BIDIR_30037
chr2	26799872	26803318	BIDIR_30038
chr2	27084262	27087944	BIDIR_30048
chr2	27409517	27409783	BIDIR_30063
chr2	27428306	27429372	BIDIR_30064
chr2	27489721	27490007	BIDIR_30065
chr2	27772498	27773838	BIDIR_30086
chr2	27890486	27890948	BIDIR_30087
chr2	28172270	28172866	BIDIR_30088
chr2	28751269	28752127	BIDIR_30120
chr2	28870068	28870642	BIDIR_30121
chr2	29067996	29069436	BIDIR_30129
chr2	29112481	29118483	BIDIR_30134
chr2	29966031	29966927	BIDIR_30146
chr2	32039725	32039905	BIDIR_30213
chr2	33574575	33575899	BIDIR_30245
chr2	36502660	36503038	BIDIR_30313
chr2	37361346	37361834	BIDIR_30331
chr2	39124090	39124748	BIDIR_30415
chr2	39469887	39470225	BIDIR_30424
chr2	41717698	41718460	BIDIR_30480
chr2	42169101	42169457	BIDIR_30503
chr2	42795964	42796334	BIDIR_30522
chr2	43051091	43051933	BIDIR_30544
chr2	43199986	43200268	BIDIR_30555
chr2	43224887	43228325	BIDIR_30556
chr2	45172517	45176595	BIDIR_30594
chr2	45610267	45610439	BIDIR_30600
chr2	46297078	46297508	BIDIR_30615
chr2	46388666	46391106	BIDIR_30616
chr2	46616834	46617380	BIDIR_30624
chr2	47906220	47907106	BIDIR_30683
chr2	48440414	48441000	BIDIR_30703
chr2	53970910	53971256	BIDIR_30789
chr2	54114638	54116504	BIDIR_30791
chr2	54723228	54723728	BIDIR_30800
chr2	55212460	55213276	BIDIR_30824
chr2	55230745	55235137	BIDIR_30825
chr2	55563745	55569231	BIDIR_30836
chr2	55693686	55694088	BIDIR_30838
chr2	55779283	55780519	BIDIR_30843
chr2	60260689	60261127	BIDIR_30960
chr2	60306239	60306569	BIDIR_30962
chr2	60756089	60756281	BIDIR_30975
chr2	60881234	60881662	BIDIR_30980
chr2	60910647	60914737	BIDIR_30981
chr2	61059953	61064149	BIDIR_30983
chr2	61143391	61146627	BIDIR_30984
chr2	61538057	61538567	BIDIR_30985
chr2	61888497	61888939	BIDIR_31008
chr2	63960530	63961304	BIDIR_31068
chr2	64653768	64654240	BIDIR_31095
chr2	68062920	68063178	BIDIR_31202
chr2	68252458	68252964	BIDIR_31204
chr2	69456084	69459392	BIDIR_31240
chr2	69643305	69644753	BIDIR_31241
chr2	69742074	69742558	BIDIR_31251
chr2	70301615	70302695	BIDIR_31262
chr2	70371729	70372259	BIDIR_31272
chr2	70552844	70555254	BIDIR_31278
chr2	70596419	70597175	BIDIR_31281
chr2	71067956	71069118	BIDIR_31294
chr2	71079904	71082932	BIDIR_31295
chr2	71276320	71276712	BIDIR_31313
chr2	72825914	72826090	BIDIR_31340
chr2	73779372	73780934	BIDIR_31363
chr2	73932323	73937693	BIDIR_31373
chr2	73981139	73985871	BIDIR_31374
chr2	74179091	74179523	BIDIR_31376
chr2	74529563	74529929	BIDIR_31387
chr2	74654068	74654324	BIDIR_31394
chr2	74834554	74835944	BIDIR_31411
chr2	74958269	74959677	BIDIR_31414
chr2	75646246	75647286	BIDIR_31434
chr2	75710713	75711055	BIDIR_31435
chr2	83851122	83851490	BIDIR_31575
chr2	85327838	85328216	BIDIR_31629
chr2	85417495	85419843	BIDIR_31631
chr2	86963152	86969290	BIDIR_31715
chr2	87026104	87029668	BIDIR_31716
chr2	87739710	87743612	BIDIR_31732
chr2	87801206	87808816	BIDIR_31733
chr2	87994180	87994460	BIDIR_31742
chr2	88046015	88046601	BIDIR_31747
[truncated: 1,651 more rows]

## Sheet: 2G- ChIP-seq Metagenes
ChIP-seq: Regions used to sum RPM via normalized bigwigs in 300bp bins over a +/-1500pb window (gereated with this python package: https://github.com/deeptools/pyGenomeTracks). Regions were selected by peaks called in any of the samples (all cell lines, DMSO and Nutlin) by MACS2 (qval<=0.0001), intersected by bedtools for the p53 motif.
[truncated: 2,932 more rows]
