# Supplementary material for: The Δ40p53 isoform inhibits p53-dependent eRNA transcription and enables regulation by signal-specific transcription factors during p53 activation
Source: PLoS Biol. 2021 Aug 5;19(8):e3001364. doi: 10.1371/journal.pbio.3001364 (PMC8370613; doi:10.1371/journal.pbio.3001364)
Supplement: S3 Data — Associated with Fig 3. File contains tabs with labels corresponding to relevant panel. (XLSX) [file pbio.3001364.s029.xlsx]

## Sheet: 3A- DESeq2 WTp53
RNA-seq: DESeq2 differential analysis at annotated gene regions in WTp53 DMSO vs Nutlin
Gene	Accession	baseMean	log2FoldChange	lfcSE	stat	pvalue	padj	WTp53_DMSO_R1	WTp53_DMSO_R2	WTp53_Nutlin_R1	WTp53_Nutlin_R2
NECTIN4	NM_030916	492.254	3.19891	0.173513	18.4361	6.74015e-76	1.13909e-71	184.828	205.544	1702.36	1875.95
APOBEC3C	NM_014508	5801.65	1.56359	0.10676	14.6459	1.43166e-48	1.20975e-44	4142.7	4118.7	12673.9	11746.8
CDKN1A	NM_001220778	12536.1	3.46908	0.239505	14.4844	1.52056e-47	8.56582e-44	3462.57	3961.19	42731.4	39472.7
GDF15	NM_004864	2358.63	3.35315	0.244258	13.7279	6.90974e-43	2.91937e-39	640.07	586.471	6827.64	5709.54
LCE1B	NM_178349	319.644	4.38181	0.322115	13.6032	3.83062e-42	1.29475e-38	50.0766	44.6835	809.932	1169.27
LCE1C	NM_178351	331.345	4.4165	0.33221	13.2943	2.4976e-40	7.03492e-37	40.9718	29.0443	631.019	874.983
CPM	NM_001874	990.317	4.23148	0.343698	12.3116	7.84376e-35	1.89371e-31	145.677	192.139	2749.06	3587.53
TP53I3	NM_004881	7641.08	2.58204	0.219836	11.7453	7.4645e-32	1.57688e-28	1837.36	2476.58	11873.7	13949.5
PIDD1	NM_145886	1913.05	2.19092	0.188514	11.622	3.18428e-31	5.97938e-28	1038.86	807.654	3708.98	4728.26
TRIML2	NM_173553	222.286	2.78764	0.262996	10.5996	2.99378e-26	5.05949e-23	90.1379	81.5474	584.951	602.351
CYP4F2	NM_001082	87.3655	4.01496	0.386479	10.3886	2.7954e-25	4.29475e-22	20.9411	20.1076	261.407	402.551
AURKB	NM_001313954	801.873	-4.96286	0.501886	-9.88842	4.67366e-23	6.58207e-20	1450.4	836.699	28.9262	44.2905
RGS16	NM_002928	181.819	2.46833	0.252408	9.7791	1.38434e-22	1.79965e-19	90.1379	92.7183	425.322	585.619
INKA2	NM_019099	631.871	1.5945	0.163363	9.76049	1.66347e-22	2.00804e-19	409.718	401.034	1197.76	1250.96
CYFIP2	NM_001291722	2426.22	1.55722	0.160101	9.72653	2.32375e-22	2.61809e-19	2329.93	2130.29	7141.55	5987.09
SAPCD2	NM_178448	1531.74	-4.50535	0.466116	-9.66571	4.21681e-22	4.45401e-19	3148.45	1520.36	108.205	97.4391
INAFM2	NM_001301268	732.528	1.18851	0.12352	9.62206	6.45237e-22	6.41441e-19	672.847	693.711	1610.22	1503.91
RNASE7	NM_032572	232.967	3.22054	0.33513	9.60982	7.26754e-22	6.82341e-19	58.2709	84.8986	613.877	714.553
CYP4F3	NM_001199208	268.039	3.65162	0.38797	9.41211	4.86283e-21	4.32536e-18	62.8234	83.7816	638.518	1198.8
PAQR4	NM_152341	656.107	-2.3158	0.247842	-9.34386	9.28878e-21	7.84902e-18	1061.62	853.455	178.914	205.705
ZMAT3	NM_152240	4563.46	1.3164	0.142455	9.24084	2.44559e-20	1.96812e-17	3585.48	3915.39	9105.31	9572.65
PGF	NM_002632	115.787	3.06838	0.338728	9.05855	1.32198e-19	1.01552e-16	39.1508	32.3955	252.836	349.403
ANK1	NM_020476	240.413	2.99595	0.333616	8.98023	2.70211e-19	1.98546e-16	142.946	112.826	937.422	1106.28
FDXR	NR_047576	2084.82	2.11007	0.242504	8.70116	3.28514e-18	2.31329e-15	1089.85	1164.01	4585.33	5143.6
LCE1E	NM_178353	115.788	3.12186	0.363573	8.58662	8.95687e-18	6.05484e-15	52.808	27.9272	344.971	365.15
ADAMTS7	NM_014272	1034.75	2.11911	0.248256	8.53598	1.38969e-17	9.03298e-15	556.305	599.876	2543.36	2478.3
WDR63	NM_145172	99.7865	3.43197	0.407767	8.41649	3.87943e-17	2.42824e-14	41.8822	39.0981	471.389	403.536
CENPM	NM_024053	282.445	-3.28406	0.394033	-8.33447	7.78429e-17	4.69837e-14	508.05	386.512	38.5682	53.1486
DUSP14	NM_007026	1249.74	1.05335	0.127015	8.2931	1.1033e-16	6.42957e-14	1032.49	1056.76	2254.1	2081.65
SUGCT	NM_001193311	452.512	2.68382	0.323885	8.28633	1.16793e-16	6.57933e-14	203.948	273.686	1272.75	1792.29
ABCA12	NR_103740	4928.59	2.58526	0.313989	8.23359	1.8168e-16	9.90452e-14	2369.99	2176.09	14494.1	12789.1
E2F1	NM_005225	211.177	-5.22644	0.639079	-8.17807	2.88416e-16	1.5232e-13	524.438	327.307	14.9987	7.87386
MYBL2	NM_002466	1667.89	-4.87513	0.596783	-8.16902	3.10899e-16	1.59218e-13	3333.28	1595.2	93.2065	74.8017
MDM2	NM_001145337	23198.1	3.44914	0.424749	8.12042	4.64568e-16	2.30918e-13	7365.81	5745.18	72795.3	70404.2
TP53INP1	NM_001135733	949.129	2.43505	0.302952	8.03775	9.15064e-16	4.41845e-13	487.109	607.696	3034.03	2883.8
LAMA1	NM_005559	331.776	1.66283	0.207246	8.02344	1.02827e-15	4.82715e-13	268.593	247.993	824.931	811.992
PSRC1	NM_001363309	689.858	-3.45324	0.431359	-8.00549	1.18989e-15	5.4349e-13	1078.92	671.37	63.209	96.4548
CDCA5	NM_080668	905.316	-4.75771	0.595176	-7.99379	1.30851e-15	5.81943e-13	1813.68	1121.56	37.4969	70.8648
SCARA3	NM_016240	574.646	-2.43148	0.305783	-7.95165	1.84046e-15	7.97533e-13	1009.73	927.183	138.203	220.468
ASPA	NM_000049	68.8359	3.59276	0.453068	7.92985	2.19404e-15	9.26982e-13	20.0306	32.3955	295.69	331.687
PTCHD4	NM_207499	257.444	1.85123	0.234446	7.89619	2.87549e-15	1.18526e-12	162.066	174.266	552.811	659.436
MICALL1	NM_033386	5491.53	1.01328	0.128376	7.89307	2.94838e-15	1.18637e-12	4128.13	3925.45	8182.89	8074.65
RPS27L	NM_015920	2644.34	1.53507	0.194957	7.87389	3.43794e-15	1.35119e-12	1707.16	1957.14	5057.79	5558.95
GADD45A	NM_001924	2218.77	2.20635	0.281021	7.85119	4.12108e-15	1.58287e-12	1030.67	1513.65	5584.89	6152.44
TK1	NM_001363848	1151.75	-3.65917	0.466569	-7.84272	4.40907e-15	1.65585e-12	2127.8	1291.35	107.134	163.383
KHK	NM_000221	283.684	-1.72276	0.222264	-7.75094	9.12167e-15	3.35122e-12	421.554	323.955	123.204	103.344
KIFC1	NM_002263	984.707	-4.33631	0.561029	-7.72921	1.08215e-14	3.89113e-12	1789.1	1213.16	46.0676	102.36
LINC01376	NR_135287	84.4082	3.65045	0.474426	7.69446	1.42096e-14	5.00296e-12	20.9411	22.3417	197.126	345.466
PKMYT1	NM_182687	762.212	-3.90604	0.511353	-7.63863	2.19544e-14	7.57202e-12	1520.51	817.708	65.3517	90.5494
BIRC5	NM_001012271	2265.93	-4.08407	0.540064	-7.56218	3.96355e-14	1.33968e-11	4107.19	2441.95	97.4919	288.38
BAX	NM_004324	2347.86	1.55033	0.205303	7.55141	4.30555e-14	1.42674e-11	1806.4	1662.23	4729.96	5430.01
FOXM1	NM_202002	2165.67	-3.73358	0.494764	-7.54617	4.48229e-14	1.45674e-11	4091.71	2315.72	209.982	271.648
H2AFX	NM_002105	1629.95	-2.32576	0.308756	-7.53266	4.97163e-14	1.58529e-11	2435.54	1835.37	368.541	483.258
SKA1	NM_001039535	469.631	-4.97102	0.664032	-7.48612	7.09408e-14	2.22018e-11	719.282	398.8	13.9274	21.6531
PHF19	NM_015651	1489.16	-3.03408	0.405632	-7.47988	7.43897e-14	2.28579e-11	2709.6	1495.78	224.981	288.38
KANK3	NM_198471	116.524	3.32283	0.445312	7.46182	8.53349e-14	2.57529e-11	32.7774	48.0348	359.97	444.873
CENPA	NM_001809	538.073	-4.49979	0.60329	-7.45875	8.73486e-14	2.58981e-11	843.108	542.905	11.7847	49.2117
CDH1	NM_001317185	4334.87	0.825387	0.110886	7.44357	9.79985e-14	2.85547e-11	3143.9	3493.13	6020.93	5737.09
ERFE	NM_001291832	142.021	-2.42466	0.327036	-7.41406	1.22493e-13	3.50869e-11	135.662	160.861	20.3554	34.4482
PLEKHG1	NM_001029884	218.115	2.0039	0.270642	7.40425	1.31894e-13	3.71502e-11	114.721	136.285	560.31	444.873
PLK1	NM_005030	3307.34	-4.54216	0.613996	-7.39771	1.38556e-13	3.83868e-11	6319.67	2882.09	97.4919	297.238
RNASEH2A	NM_006397	697.235	-2.14581	0.291321	-7.36577	1.7613e-13	4.76071e-11	969.665	756.268	157.487	232.279
XPC	NM_004628	2476.39	1.21866	0.165471	7.36476	1.7747e-13	4.76071e-11	2112.32	2141.46	4596.04	5303.05
HJURP	NM_018410	836.91	-4.94399	0.671756	-7.3598	1.84189e-13	4.86375e-11	1489.55	817.708	24.6408	50.1959
CEACAM1	NM_001712	105.98	3.16253	0.430673	7.34324	2.0849e-13	5.42074e-11	49.1661	35.7468	443.534	319.876
ARAP1	NM_015242	3854.38	1.27684	0.174136	7.3324	2.26063e-13	5.78858e-11	2449.2	2682.13	5967.36	6464.44
CYGB	NM_134268	126.758	3.11152	0.425512	7.31241	2.62389e-13	6.52113e-11	40.0613	80.4303	466.032	568.887
FOSL1	NM_005438	1212.87	1.17859	0.161139	7.31412	2.59073e-13	6.52113e-11	851.302	919.363	1956.27	2050.16
APOLD1	NM_001130415	237.189	-1.74517	0.240305	-7.26233	3.80492e-13	9.3193e-11	252.204	300.497	71.7797	92.5179
CDCA8	NM_001256875	778.704	-4.08909	0.564273	-7.24665	4.27197e-13	1.03138e-10	1337.5	716.053	41.7822	78.7386
PSTPIP2	NM_024430	1218.79	0.989237	0.137108	7.21504	5.39188e-13	1.2656e-10	1027.94	1012.08	2046.26	2003.9
TMEM63B	NM_018426	2726.9	1.59301	0.220776	7.21552	5.37296e-13	1.2656e-10	1503.21	1854.37	5127.43	4998.92
DDB2	NM_000107	1976.47	0.978207	0.13571	7.20807	5.67486e-13	1.31377e-10	1801.85	1771.7	3285.8	3753.86
SPC25	NM_020675	268.037	-5.90965	0.820666	-7.20105	5.97512e-13	1.36459e-10	472.541	268.101	6.42803	5.9054
PIF1	NM_001286496	472.038	-4.84006	0.676625	-7.15323	8.47586e-13	1.90989e-10	923.23	480.348	6.42803	42.322
KLHL30	NM_198582	69.5771	3.09577	0.433622	7.13933	9.37855e-13	2.08549e-10	10.9258	17.8734	114.633	127.95
BLOC1S2	NM_001282436	1655.48	1.08365	0.151988	7.12983	1.00489e-12	2.20555e-10	1286.51	1417.58	2592.64	3135.77
EPN3	NM_017957	477.823	1.36882	0.19212	7.12484	1.04205e-12	2.22919e-10	335.968	422.259	944.921	1009.82
TEDC2	NM_025108	197.788	-2.44568	0.343203	-7.12603	1.03303e-12	2.22919e-10	304.101	260.281	52.4956	51.1801
TCF19	NM_007109	584.606	-4.3298	0.608492	-7.11563	1.11406e-12	2.32439e-10	1121.72	723.873	38.5682	53.1486
TRIAP1	NM_016399	1460.04	1.30668	0.183616	7.11638	1.10795e-12	2.32439e-10	1220.05	1327.1	2931.18	3368.05
ASF1B	NM_018154	559.96	-4.28061	0.602438	-7.10548	1.19903e-12	2.47117e-10	1040.68	669.135	26.7835	61.0224
ANKRD20A12P	NR_046228	91.3786	2.6384	0.372336	7.08609	1.37956e-12	2.80897e-10	54.629	43.5664	265.692	347.434
ZNF367	NM_153695	187.976	-5.33308	0.752881	-7.08357	1.4049e-12	2.82652e-10	447.958	297.145	9.64205	8.8581
CDCA3	NM_031299	382.671	-5.01816	0.709588	-7.07194	1.52786e-12	2.93418e-10	793.031	355.234	10.7134	24.6058
NRM	NM_007243	264.187	-1.89465	0.267848	-7.07363	1.50937e-12	2.93418e-10	397.881	304.965	85.7071	103.344
PATZ1	NM_014323	753.712	-1.39435	0.197117	-7.0737	1.50852e-12	2.93418e-10	981.501	862.392	336.4	365.15
PLCH2	NM_001303012	3157.37	2.52709	0.357304	7.07266	1.5199e-12	2.93418e-10	1449.49	1611.96	8388.58	9256.71
IVL	NM_005547	104.131	2.81546	0.398424	7.06649	1.58903e-12	3.01737e-10	44.6137	33.5126	229.267	322.828
ALDH1L2	NM_001034173	4022.17	-1.26258	0.17918	-7.04643	1.83568e-12	3.44699e-10	3864.09	4277.33	1674.5	1718.47
CCNK	NM_001099402	2015.59	0.960262	0.13653	7.03337	2.01608e-12	3.74416e-10	1700.78	1740.42	3267.58	3427.1
SSRP1	NM_003146	8242.33	-0.859308	0.122407	-7.0201	2.21715e-12	4.07281e-10	10075.4	9028.3	5152.07	5378.83
NUF2	NM_145697	912.25	-4.475	0.638432	-7.00937	2.39393e-12	4.35025e-10	1595.17	852.338	32.1402	77.7544
TACC3	NM_006342	2221.95	-3.54382	0.505807	-7.00626	2.44769e-12	4.40063e-10	4195.51	2233.06	204.626	346.45
CDC20	NM_001255	3195.91	-4.04482	0.577983	-6.99816	2.59342e-12	4.61356e-10	6339.7	2878.73	160.701	397.63
UBE2C	NM_007019	1244.88	-4.41532	0.632357	-6.98232	2.90347e-12	5.11132e-10	2129.62	1219.86	26.7835	129.919
NCAPH	NM_015341	882.868	-5.02506	0.719989	-6.97936	2.96534e-12	5.16641e-10	1888.34	851.221	28.9262	55.117
ANXA4	NM_001320698	2770.49	0.949145	0.137219	6.91702	4.61255e-12	7.9543e-10	2266.19	2539.14	4585.33	4689.87
C5	NM_001317163	219.064	-1.416	0.204839	-6.91273	4.75412e-12	8.11562e-10	286.802	240.174	96.4205	101.376
H2AFZ	NM_002106	9229.36	-2.2416	0.324358	-6.91089	4.81615e-12	8.13929e-10	13727.4	10449.2	2361.23	2750.93
PRC1-AS1	NR_051984	344.441	-3.60804	0.523257	-6.89535	5.37322e-12	8.99083e-10	544.469	345.18	23.5695	49.2117
CDKN3	NM_001330173	589.755	-2.90396	0.421786	-6.88493	5.7818e-12	9.57965e-10	914.125	625.569	69.637	135.824
CKS1B	NR_024163	2377.82	-2.37924	0.34596	-6.87722	6.10304e-12	9.91745e-10	3283.2	2295.61	464.961	607.272
MIR34AHG	NR_132742	848.577	1.70385	0.247742	6.8775	6.09119e-12	9.91745e-10	568.142	613.281	1498.8	2348.38
CES2	NM_003869	2492.47	1.54035	0.224291	6.86764	6.52736e-12	1.05004e-09	1537.81	1622.01	4396.78	4793.21
KIF20A	NM_005733	2855.56	-4.99301	0.72717	-6.86636	6.58602e-12	1.05004e-09	5927.25	2514.56	74.9937	189.957
KIF22	NM_007317	1630.5	-2.82037	0.411474	-6.85431	7.16573e-12	1.13178e-09	2745.11	1628.71	242.123	376.961
KIF2C	NM_006845	1799.7	-5.00503	0.731377	-6.84329	7.73926e-12	1.21105e-09	3390.64	1682.33	27.8548	129.919
HAUS8	NM_033417	257.702	-3.01134	0.441953	-6.81372	9.51081e-12	1.47461e-09	390.597	315.019	33.2115	54.1328
WDR62	NM_001083961	389.764	-3.84828	0.566005	-6.79902	1.05333e-11	1.6183e-09	831.271	374.224	36.4255	47.2432
NMU	NM_006681	458.568	-2.48933	0.366503	-6.7921	1.10516e-11	1.68263e-09	807.599	544.022	102.849	137.793
IRX3	NM_024336	2125.31	-1.13535	0.167338	-6.78474	1.16295e-11	1.75481e-09	2898.98	3006.08	1215.97	1471.43
HHAT	NM_018194	370.672	1.59826	0.235845	6.77674	1.22918e-11	1.82735e-09	192.112	240.174	632.09	674.2
NDC80	NM_006101	812.094	-4.52825	0.668246	-6.77633	1.23265e-11	1.82735e-09	1247.36	643.442	25.7121	56.1013
GTSE1	NM_016426	767.291	-4.9858	0.736016	-6.77404	1.25236e-11	1.84043e-09	1599.72	788.664	17.1414	58.0697
TRIM22	NM_006074	1557.19	1.61901	0.239088	6.77159	1.27376e-11	1.85573e-09	1687.13	1570.62	4752.46	5254.82
COL27A1	NM_032888	192.965	1.80379	0.267084	6.75366	1.44164e-11	2.08237e-09	126.557	107.24	371.755	445.858
PVT1	NR_003367	717.338	1.30843	0.195124	6.70563	2.00546e-11	2.87222e-09	521.707	525.031	1294.18	1298.2
CENPE	NM_001813	1989.1	-3.87267	0.578029	-6.69979	2.08719e-11	2.96417e-09	4053.47	2132.52	169.272	252.948
UBE2S	NM_014501	4295.74	-2.22547	0.332238	-6.69842	2.10687e-11	2.96718e-09	6603.74	4363.34	1048.84	1296.23
MND1	NR_045605	273.193	-3.13612	0.46855	-6.69325	2.18263e-11	3.02399e-09	449.779	368.639	27.8548	64.9594
PRKAB1	NM_006253	668.39	1.29553	0.193558	6.69323	2.183e-11	3.02399e-09	373.298	441.25	904.21	1092.5
CD70	NM_001252	1335.06	1.08819	0.163094	6.67216	2.52058e-11	3.4482e-09	1211.85	994.208	2307.66	2385.78
MKI67	NM_002417	7009.34	-4.66791	0.699667	-6.67161	2.53004e-11	3.4482e-09	16831.2	6837.69	350.328	580.697
CDC6	NM_001254	815.509	-4.1703	0.626372	-6.65787	2.77826e-11	3.7562e-09	1681.66	957.344	71.7797	74.8017
NEK2	NM_002497	1835.21	-4.68061	0.704437	-6.64447	3.04315e-11	4.08168e-09	3231.31	1611.96	32.1402	156.493
CEP55	NM_018131	1481.55	-4.72636	0.711767	-6.64031	3.13023e-11	4.16542e-09	2866.2	1320.4	42.8536	115.155
CENPF	NM_016343	8503.48	-4.36664	0.65999	-6.61622	3.68497e-11	4.86532e-09	20200	8631.73	433.892	963.564
NGEF	NM_001114090	86.4829	-2.21904	0.335549	-6.61317	3.76173e-11	4.89569e-09	113.81	139.636	25.7121	28.5428
PLD5	NM_001320272	631.309	2.76072	0.417468	6.61301	3.76592e-11	4.89569e-09	211.232	134.05	1202.04	1141.71
NID1	NM_002508	42.9911	3.83953	0.580803	6.61072	3.8246e-11	4.93403e-09	5.4629	11.1709	110.348	123.029
HMMR	NM_001142556	2079.68	-4.06464	0.615209	-6.60692	3.92385e-11	5.02372e-09	4155.45	1956.02	95.3492	269.68
GJB2	NM_004004	499.668	-1.68149	0.255116	-6.59106	4.36711e-11	5.54918e-09	462.526	426.727	143.559	133.856
SGO1	NM_001199251	353.546	-4.42506	0.671605	-6.58878	4.43441e-11	5.59085e-09	574.515	379.81	11.7847	32.4797
SPC24	NM_001317033	480.016	-4.33062	0.657376	-6.58773	4.46606e-11	5.59085e-09	970.575	582.003	27.8548	49.2117
PRC1	NM_003981	3581.35	-3.78927	0.576001	-6.57858	4.74977e-11	5.90229e-09	6722.1	3369.14	247.479	482.274
KIF18B	NM_001264573	654.479	-5.05178	0.769183	-6.56772	5.109e-11	6.30235e-09	1429.46	702.648	13.9274	50.1959
CLCA2	NM_006536	16505.3	1.02696	0.156412	6.56575	5.17719e-11	6.34018e-09	11334.6	14055.2	25049	26684.5
TOP2A	NM_001067	8256.71	-4.15555	0.634021	-6.55427	5.59144e-11	6.79823e-09	14946.5	8250.81	257.121	1044.27
LCE1D	NM_178352	36.5768	3.57634	0.546831	6.54013	6.14672e-11	7.41996e-09	13.6573	4.46835	109.277	113.187
CHTF18	NM_022092	617.02	-2.37178	0.363956	-6.51666	7.18901e-11	8.61662e-09	1028.85	758.502	128.561	216.531
RMI2	NM_152308	178.651	-3.33822	0.512713	-6.51089	7.47082e-11	8.89133e-09	315.027	227.886	16.0701	37.4009
FAM111B	NM_198947	268.973	-5.96593	0.917009	-6.50586	7.72523e-11	9.12982e-09	769.359	536.202	16.0701	4.92117
GPR87	NM_023915	2439.48	0.93912	0.144758	6.48749	8.72757e-11	1.02428e-08	1866.49	2097.89	3472.21	4125.9
ORC1	NM_004153	541.985	-3.63885	0.561013	-6.48622	8.80186e-11	1.02587e-08	1207.3	779.727	59.995	99.4075
LOC102723769	NR_110761	30.4513	3.02285	0.466308	6.48251	9.02093e-11	1.0442e-08	12.7468	16.7563	119.99	118.108
DSN1	NM_001145316	383.597	-2.5171	0.389225	-6.46694	1.00008e-10	1.14975e-08	634.607	542.905	82.4931	123.029
KIF21B	NM_001252100	570.463	-2.2729	0.351677	-6.46304	1.02618e-10	1.17179e-08	404.255	298.262	69.637	75.7859
CCDC90B	NM_001286117	1344.65	1.08781	0.168575	6.45299	1.09663e-10	1.24383e-08	881.348	1032.19	1868.42	2195.82
BBC3	NM_014417	487.259	1.86003	0.288612	6.44474	1.158e-10	1.30467e-08	277.697	312.784	1112.05	1030.49
STMN1	NM_203401	3069	-2.86594	0.445484	-6.43333	1.24841e-10	1.39722e-08	4871.09	3961.19	370.683	840.535
KIF4A	NM_012310	1234.17	-4.27454	0.66625	-6.41582	1.40066e-10	1.55731e-08	2330.84	1076.87	44.9962	130.903
SHCBP1	NR_136738	972.756	-4.96577	0.774177	-6.41427	1.41503e-10	1.563e-08	2080.45	902.607	35.3542	60.0382
CHADL	NM_138481	90.0692	2.29473	0.357828	6.41294	1.42736e-10	1.56639e-08	43.7032	40.2151	218.553	193.894
HMGB2	NM_001130689	4720.7	-3.22724	0.503629	-6.40797	1.4747e-10	1.60789e-08	7744.57	5186.64	469.247	911.4
HMGN5	NM_030763	710.712	-1.1869	0.185501	-6.39835	1.57062e-10	1.7015e-08	852.212	824.411	323.544	412.394
CCNB1	NM_031966	4368.9	-3.71749	0.581289	-6.39526	1.60278e-10	1.72528e-08	9114.85	4444.89	389.967	640.736
BUB1B	NM_001211	1483.59	-4.78204	0.749258	-6.38237	1.74371e-10	1.8651e-08	3173.03	1399.71	57.8523	108.266
LRRC20	NM_001278211	149.934	-1.51802	0.238563	-6.36318	1.97624e-10	2.10053e-08	197.575	191.022	74.9937	61.0224
PIMREG	NM_019013	366.282	-3.0706	0.484252	-6.34091	2.28407e-10	2.41255e-08	563.589	319.487	31.0688	73.8175
CABYR	NM_012189	245.38	1.98209	0.314701	6.29832	3.00897e-10	3.1397e-08	111.989	92.7183	414.608	395.662
POC1A	NM_001161581	385.736	-2.15046	0.341436	-6.29828	3.00965e-10	3.1397e-08	546.29	415.557	83.5644	132.871
UNC5B-AS1	NR_038453	58.3813	3.45723	0.549009	6.29722	3.03039e-10	3.14194e-08	15.4782	27.9272	171.414	301.175
EXO1	NM_130398	725.086	-4.97041	0.790309	-6.28919	3.19126e-10	3.28855e-08	1731.74	837.816	39.6395	42.322
WDR1	NM_017491	9135.66	0.573941	0.0913166	6.28517	3.27492e-10	3.35431e-08	8136.99	8288.79	12389	12061.8
LRRC45	NM_144999	507.481	-1.90963	0.3051	-6.25901	3.87423e-10	3.92063e-08	721.103	618.866	160.701	195.862
TLE4	NR_104239	372.066	1.26302	0.201778	6.25949	3.86249e-10	3.92063e-08	323.222	401.034	812.075	923.211
TSEN15	NR_023349	1706.71	-0.90968	0.145518	-6.25132	4.06997e-10	4.0942e-08	1481.36	1773.93	824.931	906.479
TRIM38	NM_006355	1253.81	1.01183	0.161933	6.24843	4.14606e-10	4.14606e-08	1017.92	1102.57	1916.63	2357.24
GM2A	NM_000405	9668.87	1.8881	0.302426	6.24316	4.28805e-10	4.26282e-08	5192.49	7163.88	20874	24859.8
CDKN2C	NM_001262	401.566	-2.40231	0.384893	-6.24151	4.33379e-10	4.2831e-08	666.474	506.041	100.706	121.061
SPATA18	NR_123728	986.366	1.63655	0.262716	6.22935	4.68363e-10	4.60194e-08	802.136	647.911	2347.3	2163.34
CBR3	NM_001236	155.536	-1.8863	0.30292	-6.22704	4.75335e-10	4.64344e-08	175.723	135.168	46.0676	38.3851
TROAP	NM_005480	793.531	-3.5783	0.574725	-6.22611	4.78162e-10	4.64421e-08	1409.43	828.879	37.4969	149.603
H2AFV	NM_012412	1563.74	-1.10447	0.177462	-6.2237	4.85564e-10	4.68916e-08	1841	1934.8	778.864	976.359
TTK	NM_003318	1216.39	-4.70447	0.757056	-6.21416	5.15996e-10	4.95474e-08	2548.44	1152.83	37.4969	104.329
ESPL1	NM_012291	895.373	-4.23382	0.682722	-6.20137	5.59729e-10	5.34431e-08	1902	790.898	52.4956	90.5494
TMBIM1	NM_001321427	4394.85	1.05912	0.170991	6.19402	5.86483e-10	5.56829e-08	3008.24	3548.99	7003.34	6657.35
KIF15	NM_020242	532.631	-5.13318	0.832821	-6.1636	7.11089e-10	6.71364e-08	1198.2	529.499	10.7134	38.3851
DLGAP5	NM_001146015	1828.18	-4.63699	0.752533	-6.16184	7.19024e-10	6.75083e-08	3873.2	1690.15	61.0663	162.398
ABTB2	NM_145804	130.237	1.5084	0.245829	6.13597	8.46396e-10	7.90281e-08	107.437	92.7183	304.26	266.727
C21orf58	NM_058180	238.445	-2.72107	0.443935	-6.12943	8.81939e-10	8.18943e-08	385.134	320.604	43.9249	62.9909
MCM5	NM_006739	1555.74	-3.17295	0.518409	-6.12056	9.32456e-10	8.61121e-08	3200.35	1983.95	229.267	345.466
CDT1	NM_030928	1069.57	-3.01728	0.494634	-6.10002	1.06055e-09	9.73887e-08	2079.54	1608.61	127.489	327.75
UACA	NM_018003	1039.44	-1.16872	0.191619	-6.09919	1.06609e-09	9.73887e-08	1231.88	1092.51	463.89	569.871
SSPO	NR_163594	42.9544	2.78322	0.456699	6.09421	1.09977e-09	9.99252e-08	13.6573	17.8734	109.277	106.297
FHL2	NM_201555	2240.26	1.01703	0.166999	6.09007	1.12859e-09	1.01996e-07	1499.57	1746.01	3430.43	3135.77
CLSPN	NM_022111	370.28	-4.90819	0.806979	-6.08217	1.18564e-09	1.06473e-07	819.435	512.743	25.7121	18.7004
RPL23AP82	NR_026982	507.927	1.34007	0.220353	6.08149	1.19073e-09	1.06473e-07	323.222	311.667	817.432	790.339
LOC389906	NR_034031	579.147	0.914136	0.150355	6.07984	1.203e-09	1.07003e-07	500.766	452.42	933.136	865.141
SKA3	NM_145061	555.209	-4.03994	0.664587	-6.07887	1.21033e-09	1.07092e-07	1040.68	539.553	29.9975	65.9436
DDX11	NM_030653	1278.85	-1.66145	0.273413	-6.0767	1.22678e-09	1.07423e-07	2134.17	1623.13	504.601	683.058
LNCTAM34A	NR_132738	94.6758	1.57928	0.259886	6.07684	1.2257e-09	1.07423e-07	69.1967	63.674	178.914	218.5
NUSAP1	NM_016359	2165.99	-3.66243	0.606618	-6.03745	1.56565e-09	1.36389e-07	4064.4	2313.49	164.986	338.576
ABALON	NR_131907	1105.27	1.59463	0.264593	6.02671	1.67326e-09	1.45016e-07	687.415	732.809	2307.66	1981.26
LCE1A	NM_178348	26.8326	3.91718	0.651229	6.01506	1.7982e-09	1.54262e-07	7.28387	2.23417	65.3517	83.6598
MYBPHL	NM_001010985	44.6105	2.86694	0.476577	6.0157	1.79114e-09	1.54262e-07	28.225	21.2247	145.702	216.531
RIC3	NM_001346693	83.2967	2.32828	0.387218	6.01284	1.82297e-09	1.55597e-07	37.3298	53.6202	187.484	266.727
BLM	NM_001287248	354.382	-4.96248	0.825741	-6.00973	1.85837e-09	1.57821e-07	801.225	404.386	14.9987	23.6216
ADAMTS7P1	NR_045529	277.89	1.9352	0.322106	6.00796	1.87877e-09	1.58756e-07	148.409	195.49	680.3	632.862
CCNB2	NM_004701	1803.21	-3.23375	0.538751	-6.00231	1.94536e-09	1.63565e-07	3002.77	1862.18	147.845	369.087
NEIL3	NM_018248	258.847	-4.74404	0.790771	-5.99926	1.98215e-09	1.65833e-07	498.945	246.876	16.0701	11.8108
RFC2	NM_001278791	904.522	-2.10731	0.352225	-5.98283	2.1929e-09	1.82561e-07	1338.41	1046.71	259.264	294.286
MOSPD1	NM_019556	253.825	1.14466	0.191367	5.9815	2.21094e-09	1.83161e-07	180.276	188.788	404.966	410.425
SLC9A1	NM_003047	2148.05	0.94203	0.157529	5.98003	2.23097e-09	1.83919e-07	1796.38	1731.49	3526.85	3251.91
DDIAS	NM_145018	277.112	-4.39167	0.736487	-5.96299	2.47661e-09	2.03178e-07	621.86	293.794	14.9987	28.5428
ZNF561	NM_152289	934.524	1.49178	0.250225	5.96176	2.49538e-09	2.03729e-07	590.904	645.677	1688.43	1788.35
FAM49A	NM_030797	101.243	1.77879	0.298833	5.95246	2.6414e-09	2.14186e-07	90.1379	71.4936	254.979	301.175
RGS12	NM_002926	2802.63	1.79467	0.301563	5.95122	2.66148e-09	2.14186e-07	1493.19	1855.48	4814.6	6801.05
SGO2	NM_152524	623.447	-4.12516	0.693144	-5.95138	2.65896e-09	2.14186e-07	1330.22	625.569	33.2115	78.7386
RECQL4	NM_004260	1314.3	-2.20561	0.371025	-5.94463	2.7709e-09	2.21935e-07	2236.15	1664.46	414.608	431.094
KIF14	NM_014875	1977.68	-4.92807	0.830684	-5.93254	2.98283e-09	2.37782e-07	4214.63	1636.53	50.3529	141.73
TPX2	NM_012112	4546.39	-3.4585	0.584191	-5.92014	3.21661e-09	2.55214e-07	8255.35	3970.13	483.174	628.925
CSPG4	NM_001897	94.0007	3.08751	0.521681	5.91838	3.25122e-09	2.56755e-07	36.4193	23.4588	276.405	235.232
PPIH	NM_001330510	822.19	-1.31566	0.22258	-5.91095	3.40142e-09	2.67367e-07	1162.69	958.461	398.538	453.731
CCDC150	NM_001080539	187.375	-3.24984	0.550055	-5.90822	3.45831e-09	2.70581e-07	346.894	211.13	17.1414	41.3378
CITED4	NM_133467	1183.52	1.39269	0.235853	5.90491	3.52838e-09	2.73531e-07	886.811	611.047	2092.33	1844.45
SDC4	NM_002999	9004.9	1.58352	0.268164	5.90505	3.5255e-09	2.73531e-07	4679.88	6075.84	18477.4	13755.6
ATP6V0C	NM_001694	4774.32	1.09044	0.184776	5.90144	3.60333e-09	2.78065e-07	3796.72	3713.2	8014.69	7977.21
E2F2	NM_004091	132.612	-5.52522	0.936573	-5.8994	3.64818e-09	2.80247e-07	376.94	179.851	2.14268	9.84233
BLNK	NM_013314	155.317	2.04898	0.347525	5.89592	3.72598e-09	2.84928e-07	83.7645	107.24	302.118	486.211
LOC101927751	NR_135831	1087.05	2.47035	0.421077	5.86676	4.44405e-09	3.36791e-07	460.705	369.756	3181.88	1422.22
PLK2	NM_006622	2364.11	1.76573	0.30097	5.86681	4.4425e-09	3.36791e-07	1886.52	2533.55	6627.3	8400.43
EMP2	NM_001424	1227.49	-1.53132	0.261148	-5.8638	4.52381e-09	3.41305e-07	1748.13	1588.5	542.098	612.193
MCM10	NM_182751	355.257	-5.65766	0.965849	-5.85771	4.6929e-09	3.52489e-07	900.468	447.952	13.9274	12.795
RAP2B	NM_002886	2150.44	1.0346	0.176746	5.85363	4.8096e-09	3.59656e-07	1327.48	1512.54	2610.85	3204.66
RAD51	NM_002875	269.756	-3.6693	0.627038	-5.85179	4.86299e-09	3.62046e-07	552.663	313.902	25.7121	42.322
TMEM40	NM_018306	435.475	1.61091	0.275621	5.84464	5.0765e-09	3.76285e-07	245.831	268.101	827.074	742.112
DTL	NM_016448	1269.59	-4.83482	0.828427	-5.83615	5.34221e-09	3.9425e-07	3129.33	1558.34	83.5644	80.7071
PBK	NM_018492	1429.92	-3.84627	0.659193	-5.83481	5.38515e-09	3.95691e-07	2705.96	1375.13	124.275	159.446
PLK3	NM_004073	1063.03	1.63238	0.279854	5.83298	5.44455e-09	3.98324e-07	660.1	687.009	2412.66	1763.75
F3	NM_001993	1626.22	1.43937	0.247398	5.81804	5.95411e-09	4.33726e-07	818.525	1134.96	2892.62	2402.51
COQ2	NM_001358921	644.747	-0.989858	0.170339	-5.8111	6.20639e-09	4.50163e-07	807.599	808.771	411.394	402.551
ACTA2	NM_001141945	490.54	1.28336	0.221061	5.80547	6.41845e-09	4.63554e-07	413.359	355.234	1076.7	796.245
S100A3	NM_002960	812.676	2.23333	0.385411	5.79465	6.84623e-09	4.92346e-07	376.94	461.357	2029.12	1911.38
HES2	NM_019089	1087.34	1.5308	0.264455	5.78848	7.10253e-09	5.08613e-07	682.863	790.898	1801.99	2454.68
AATBC	NR_026961	40.4462	2.66185	0.460372	5.78195	7.38391e-09	5.24319e-07	15.4782	23.4588	109.277	134.84
SPAG5	NM_006461	1720.46	-3.59105	0.621057	-5.78216	7.37482e-09	5.24319e-07	3606.42	1557.22	160.701	267.711
CENPU	NM_024629	645.349	-2.68729	0.465092	-5.77797	7.56056e-09	5.34617e-07	1081.65	726.107	96.4205	184.052
2021-03-01	NM_022746	317.789	-1.38744	0.24027	-5.7745	7.718e-09	5.43476e-07	498.034	503.806	224.981	158.462
CIT	NM_001206999	1289.67	-4.03106	0.699127	-5.76584	8.12513e-09	5.69771e-07	2594.88	1205.34	48.2103	184.052
BCL2L1	NM_138578	3617.45	1.68603	0.292468	5.76485	8.17318e-09	5.70771e-07	2017.63	2290.03	7067.62	6792.19
ASPM	NM_018136	4207.87	-4.82145	0.836586	-5.76324	8.25129e-09	5.73855e-07	10744.6	3490.9	162.844	340.545
PLXNB3	NM_001163257	496.598	2.03553	0.353607	5.75648	8.58883e-09	5.94882e-07	202.127	282.623	990.989	994.075
DTYMK	NM_001320905	1509.36	-1.60192	0.278599	-5.7499	8.92965e-09	6.15964e-07	2285.31	1537.11	563.524	695.853
FAM104A	NM_001098832	1284.15	0.765944	0.133331	5.74467	9.20999e-09	6.32719e-07	952.366	1038.89	1584.51	1799.18
NIBAN2	NM_022833	12345.3	0.873634	0.152105	5.74361	9.26802e-09	6.34128e-07	9723.05	9297.52	18234.2	16617.8
SLC44A5	NM_001320285	667.749	1.32087	0.230171	5.73864	9.54394e-09	6.50373e-07	499.855	587.588	1262.04	1452.73
IL20RA	NM_001278722	210.658	-1.41035	0.245973	-5.73376	9.82269e-09	6.66681e-07	306.833	309.433	98.5632	132.871
ATP6V0A1	NM_001130020	1638.02	0.852169	0.148779	5.72776	1.01767e-08	6.87947e-07	1382.11	1558.34	2765.13	2541.29
LMNB1	NR_134488	1811.02	-3.79	0.662547	-5.72036	1.06302e-08	7.15737e-07	4250.14	2062.14	250.693	205.705
TRAIP	NM_005879	223.512	-3.06889	0.536607	-5.71907	1.07109e-08	7.18313e-07	376.94	235.705	24.6408	48.2274
EPAS1	NM_001430	7406.35	0.97334	0.170213	5.71838	1.07547e-08	7.18394e-07	6081.12	5765.29	12673.9	10586.4
IL1A	NM_000575	3888.53	3.42285	0.5999	5.70571	1.15861e-08	7.70883e-07	944.171	1080.22	16512.5	5197.73
LIF	NM_002309	557.803	3.05809	0.536273	5.70248	1.18076e-08	7.79486e-07	257.667	158.626	2554.07	916.321
TXNDC12	NM_015913	2216.87	-0.725442	0.127213	-5.7026	1.17994e-08	7.79486e-07	2342.67	2168.27	1403.45	1325.76
ARL14	NM_025047	224.235	2.77844	0.487738	5.69658	1.22234e-08	8.03797e-07	87.4064	119.528	930.994	487.195
CENPX	NM_001330536	584.926	-1.33684	0.234884	-5.69148	1.25944e-08	8.24985e-07	745.686	673.604	264.621	297.238
PYHIN1	NM_152501	30.2449	3.42293	0.602036	5.68559	1.30363e-08	8.50631e-07	6.37338	12.288	71.7797	124.998
RFC4	NM_002916	788.613	-2.2239	0.391613	-5.67883	1.35616e-08	8.81502e-07	1206.39	939.471	201.412	257.869
ALDH1A3	NM_000693	2459.53	2.50446	0.441283	5.67541	1.38354e-08	8.95853e-07	1036.13	767.439	7122.26	3114.11
RAD51AP1	NM_001130862	379.695	-4.69764	0.829076	-5.66611	1.46073e-08	9.42226e-07	694.699	387.629	16.0701	25.5901
RGS20	NM_003702	496.393	1.40768	0.248711	5.65991	1.51456e-08	9.71046e-07	282.25	379.81	807.79	945.848
RPL23AP53	NR_003572	398.844	1.40274	0.247849	5.65964	1.5169e-08	9.71046e-07	281.339	256.93	635.304	788.371
MSX2	NM_001363626	115.849	1.47658	0.261072	5.65583	1.55099e-08	9.89121e-07	101.974	99.4208	259.264	301.175
FRMPD2	NM_001018071	124.875	2.32911	0.413061	5.63867	1.71366e-08	1.08319e-06	63.7338	77.079	398.538	308.065
RPP25	NM_017793	41.1428	-2.50109	0.443592	-5.63826	1.71772e-08	1.08319e-06	72.8387	67.0252	16.0701	8.8581
S100A2	NM_001366406	93444.6	1.15789	0.205339	5.63891	1.71133e-08	1.08319e-06	69676.6	78510	183782	146867
TFCP2L1	NM_014553	6029.38	-0.890353	0.157993	-5.63538	1.7467e-08	1.09737e-06	7130.91	6436.66	3645.77	3674.14
MCUB	NM_017918	695.452	-1.25285	0.222422	-5.63277	1.77339e-08	1.11001e-06	797.583	675.838	308.546	310.033
EML2-AS1	NR_130728	89.2466	1.79801	0.319419	5.62899	1.81263e-08	1.12623e-06	40.9718	40.2151	130.703	151.572
LAMB3	NM_000228	43622	1.49352	0.265307	5.62939	1.80844e-08	1.12623e-06	25777.6	24440.8	86292.1	55111.1
NGFR	NM_002507	317.877	1.90912	0.339523	5.62296	1.87718e-08	1.16206e-06	203.038	177.617	695.299	735.222
CCNA2	NM_001237	2425.17	-4.19336	0.745882	-5.62201	1.88745e-08	1.16416e-06	4896.58	2082.25	139.274	242.121
RETSAT	NM_017750	3452.94	0.8126	0.144625	5.61867	1.92434e-08	1.18259e-06	3010.97	2885.44	5737.02	4620.97
CHAF1B	NM_005441	591.363	-2.53616	0.451968	-5.61137	2.00734e-08	1.22913e-06	1130.82	697.063	147.845	167.32
ZNF79	NM_001322260	131.648	1.40109	0.250101	5.60212	2.11744e-08	1.29187e-06	94.6903	134.05	301.046	300.191
RAD54L	NM_003579	443.834	-2.85366	0.509598	-5.59984	2.14556e-08	1.30431e-06	812.151	551.841	67.4944	121.061
SIRPB2	NM_001122962	134.406	1.45181	0.259555	5.59346	2.22593e-08	1.34832e-06	100.153	69.2594	239.98	226.374
KIAA1324	NM_001284352	276.021	2.3416	0.418717	5.59233	2.24047e-08	1.35228e-06	142.035	91.6012	714.583	472.432
RNF19B	NM_153341	1086.04	1.14328	0.204532	5.58972	2.27438e-08	1.36787e-06	809.42	822.176	2059.11	1545.25
HMGN2P46	NR_022014	409.706	-1.7173	0.307485	-5.58499	2.33719e-08	1.40066e-06	605.471	471.411	155.344	172.241
PI4K2A	NM_018425	1646.55	0.924922	0.165884	5.57572	2.46515e-08	1.47212e-06	1343.87	1518.12	2835.83	2596.41
FAM72C	NM_001346071	2515.07	-3.37997	0.606539	-5.57255	2.51038e-08	1.49385e-06	4189.13	2389.45	253.907	377.945
CEP170B	NM_015005	4578.63	1.03482	0.185754	5.57092	2.534e-08	1.50262e-06	3391.55	3231.73	7037.63	6533.34
FAM72B	NM_001100910	1266.5	-3.38187	0.607159	-5.57	2.5474e-08	1.50528e-06	2090.47	1206.45	124.275	191.925
FAM72D	NM_207418	1509.71	-3.38761	0.609708	-5.55612	2.75845e-08	1.62431e-06	2503.83	1418.7	154.273	220.468
CLTRN	NM_020665	40.4198	2.3117	0.416521	5.55003	2.85625e-08	1.67606e-06	25.4935	13.405	100.706	95.4706
CTTN	NM_005231	7473.45	0.554483	0.0999775	5.54608	2.92145e-08	1.70839e-06	6808.6	6357.34	9734.19	9604.15
GGH	NM_003878	811.721	-1.53442	0.277269	-5.53404	3.12934e-08	1.82365e-06	1005.17	1029.95	295.69	406.488
DUSP3	NM_004090	1159.39	0.809298	0.146423	5.52712	3.2553e-08	1.89053e-06	1002.44	1128.26	1819.13	1912.36
MAPK13	NM_002754	1205.87	1.08043	0.195749	5.51949	3.39991e-08	1.96776e-06	503.497	462.474	1034.91	1008.84
SUV39H1	NM_003173	493.032	-2.42512	0.439421	-5.51888	3.41159e-08	1.96778e-06	885.9	561.895	132.846	136.808
PSIP1	NM_033222	2081.85	-1.53486	0.2784	-5.51314	3.52491e-08	2.02622e-06	2839.8	2523.5	778.864	1071.83
COL2A1	NM_001844	43.8687	2.09623	0.380267	5.51251	3.53746e-08	2.02655e-06	21.8516	27.9272	94.2778	117.124
AURKA	NM_198433	1926.86	-3.2708	0.593463	-5.51139	3.56021e-08	2.03269e-06	3558.17	1730.37	250.693	297.238
TNFSF9	NM_003811	649.841	2.10196	0.381541	5.50915	3.60575e-08	2.05176e-06	433.39	292.677	1578.08	1541.31
CARD18	NM_021571	17.0655	3.64014	0.661024	5.50681	3.65389e-08	2.07217e-06	6.37338	6.70252	77.1364	85.6283
POLQ	NM_199420	401.326	-4.30399	0.782019	-5.50369	3.7193e-08	2.10221e-06	894.095	426.727	22.4981	44.2905
NT5DC2	NM_001134231	1452.26	-0.821766	0.149411	-5.50003	3.7972e-08	2.13909e-06	1902.91	1642.12	1039.2	967.501
AIF1L	NR_033701	400.304	-1.16085	0.211199	-5.49647	3.87461e-08	2.16964e-06	650.996	547.373	294.618	242.121
TEDC1	NM_001367178	367.565	-2.54087	0.462283	-5.49636	3.87712e-08	2.16964e-06	600.009	320.604	55.7096	102.36
SLAMF7	NM_021181	154.697	1.54913	0.282043	5.49252	3.9625e-08	2.21011e-06	79.2121	89.367	246.408	246.058
CCDC18	NM_001306076	441.07	-1.84791	0.336931	-5.48453	4.14571e-08	2.29713e-06	645.533	492.636	148.916	167.32
PLCXD1	NM_001370370	343.428	-1.5355	0.279946	-5.48498	4.13515e-08	2.29713e-06	417.912	402.151	123.204	159.446
KIF20B	NM_001284259	2121.07	-2.84555	0.519971	-5.47251	4.43707e-08	2.45054e-06	4060.76	2455.36	437.106	469.479
STK10	NM_005990	2094.88	0.972206	0.177716	5.47055	4.48651e-08	2.46977e-06	1840.09	1839.84	3818.25	3401.51
GINS2	NM_016095	434.178	-3.52479	0.644943	-5.46528	4.62188e-08	2.53603e-06	967.844	568.598	68.5657	64.9594
INPP1	NM_001128928	1194.05	0.641314	0.117636	5.45169	4.98921e-08	2.72872e-06	923.23	1003.14	1525.59	1477.33
OIP5	NM_007280	225.181	-2.9172	0.535238	-5.45028	5.029e-08	2.74162e-06	368.746	249.111	37.4969	44.2905
EXOSC8	NM_181503	1100.94	-1.39655	0.256263	-5.44968	5.04616e-08	2.74213e-06	1216.41	988.622	440.32	397.63
POLH	NM_006502	1851.3	1.32657	0.243466	5.44867	5.07489e-08	2.7489e-06	1694.41	1638.77	4017.52	4342.44
PLEKHF1	NM_024310	180.876	1.48463	0.272555	5.44709	5.12009e-08	2.76452e-06	142.946	131.816	346.043	423.22
MCM2	NR_073375	1988.75	-3.22283	0.591991	-5.44406	5.20807e-08	2.80307e-06	4459.55	2458.71	386.753	354.324
ARHGAP33	NM_001366178	111.453	-2.69036	0.494348	-5.44223	5.26183e-08	2.81539e-06	186.649	127.348	14.9987	33.4639
FANCG	NM_004629	597.017	-2.03139	0.373269	-5.44214	5.26429e-08	2.81539e-06	959.65	662.433	144.631	251.964
ORC6	NR_037620	357.057	-3.2931	0.606043	-5.43378	5.51719e-08	2.94134e-06	671.026	408.854	47.1389	62.9909
FAM72A	NM_001123168	1305.98	-3.36382	0.619349	-5.43122	5.59714e-08	2.97458e-06	2112.32	1229.91	130.703	193.894
VANGL2	NM_020335	128.09	2.38382	0.439146	5.42831	5.68916e-08	3.01401e-06	66.4653	59.2056	352.471	304.128
NINJ1	NM_004148	2320.73	1.2616	0.232475	5.42682	5.73685e-08	3.02977e-06	1698.96	1867.77	4196.44	4354.25
LCE1F	NM_178354	34.2787	4.6256	0.852513	5.42584	5.76835e-08	3.03692e-06	4.55242	0	46.0676	74.8017
BUB1	NM_004336	1720.65	-4.57079	0.842809	-5.42328	5.85142e-08	3.05235e-06	3609.16	1298.06	56.781	149.603
CCNF	NM_001761	986.556	-2.89653	0.534093	-5.42327	5.85183e-08	3.05235e-06	1874.69	1006.5	196.055	190.941
NCAPG	NM_022346	1976.71	-4.07758	0.751842	-5.42345	5.84606e-08	3.05235e-06	4019.78	1801.86	148.916	195.862
RHOD	NM_014578	5127.31	1.66736	0.307761	5.41769	6.03724e-08	3.13936e-06	2183.34	2555.9	7108.33	7943.74
RHOC	NM_175744	5766.75	1.30088	0.240148	5.41699	6.06108e-08	3.1421e-06	3546.33	3920.98	8916.76	9480.13
HMMR-AS1	NR_109892	189.924	-3.53211	0.652117	-5.41637	6.08202e-08	3.14331e-06	358.73	166.446	11.7847	33.4639
SLC44A2	NM_020428	251.699	-1.90635	0.352697	-5.40508	6.47792e-08	3.33771e-06	237.636	144.104	59.995	42.322
HAUS1	NR_026978	721	-1.06337	0.196776	-5.40397	6.51802e-08	3.34816e-06	813.972	831.113	354.613	432.078
CCNA1	NM_003914	538.938	-1.06549	0.197576	-5.39283	6.93556e-08	3.55185e-06	520.797	531.734	268.906	234.247
PSAT1	NM_058179	8248.55	-0.993265	0.184216	-5.39186	6.97331e-08	3.56039e-06	6603.74	8207.24	3699.33	3740.09
CDCA7L	NM_001127370	1554.6	-1.06871	0.198338	-5.38832	7.11176e-08	3.62014e-06	2124.16	1907.99	948.135	974.391
RPL23AP7	NR_024528	485.715	1.15369	0.214335	5.38265	7.33958e-08	3.72489e-06	312.296	357.468	732.796	755.891
ARHGAP30	NM_001025598	38.2943	2.65193	0.493779	5.37068	7.84387e-08	3.9689e-06	11.8363	20.1076	77.1364	121.061
PLK4	NM_014264	615.589	-4.17872	0.77856	-5.36725	7.99478e-08	4.03319e-06	1210.94	614.398	40.7109	60.0382
CHAF1A	NM_005483	1099.16	-2.3773	0.44309	-5.36528	8.08247e-08	4.06529e-06	1993.96	1296.94	284.976	348.418
SPRYD4	NM_207344	1284.49	1.09838	0.205407	5.34732	8.92667e-08	4.47658e-06	1210.03	1026.6	2390.16	2400.54
CENPJ	NR_047594	520.575	-2.52216	0.472054	-5.34295	9.14454e-08	4.57227e-06	1020.65	645.677	116.776	173.225
BCL7A	NM_020993	1013.54	0.797637	0.149404	5.33879	9.35693e-08	4.66464e-06	803.046	834.464	1420.6	1425.17
DDX12P	NR_033399	1335.96	-1.68736	0.316088	-5.33826	9.38449e-08	4.66464e-06	2226.13	1627.6	491.745	704.711
HASPIN	NM_031965	253.438	-3.86053	0.723314	-5.33729	9.43485e-08	4.67592e-06	550.842	269.218	28.9262	27.5585
RIN1	NM_004292	3706.48	0.872518	0.163551	5.33484	9.56311e-08	4.72563e-06	2981.83	3190.4	5647.03	5652.45
CHN1	NM_001206602	278.786	-1.38022	0.259019	-5.32863	9.89571e-08	4.87573e-06	360.551	360.819	140.345	136.808
NHLH2	NM_001111061	27.6445	3.72325	0.698814	5.32795	9.93266e-08	4.87971e-06	4.55242	3.35126	36.4255	68.8963
CDC25C	NM_001790	525.937	-3.92178	0.736459	-5.32518	1.00851e-07	4.92596e-06	922.32	556.31	10.7134	86.6125
RASAL1	NM_001193520	56.6457	2.52513	0.474159	5.32548	1.00685e-07	4.92596e-06	34.5984	24.5759	166.058	176.178
LOC642846	NR_024374	947.52	-1.59297	0.29963	-5.31646	1.05806e-07	5.15309e-06	1544.18	1140.55	377.111	512.785
TSPAN10	NM_001290212	43.6178	2.80504	0.528312	5.30943	1.09966e-07	5.34032e-06	10.9258	12.288	89.9925	71.849
CERS6-AS1	NR_045786	1516.05	1.12669	0.212532	5.30129	1.14987e-07	5.56815e-06	1234.62	1241.08	2692.28	2713.53
HMGN2	NM_005517	5860.98	-1.73084	0.326927	-5.29428	1.19484e-07	5.76936e-06	8811.66	6798.59	2244.46	2458.61
TEX14	NM_001201457	39.3772	2.17777	0.411396	5.29361	1.19923e-07	5.77409e-06	14.5677	18.9905	72.8511	77.7544
XDH	NM_000379	1757.31	1.56104	0.295143	5.28908	1.22933e-07	5.90219e-06	1398.5	1237.73	4716.03	3063.92
CKAP2L	NM_152515	887.534	-4.21968	0.797958	-5.28809	1.23598e-07	5.9173e-06	1609.73	739.512	23.5695	102.36
PPP1R3B	NM_024607	695.648	1.56958	0.297065	5.28361	1.26665e-07	6.04699e-06	365.104	469.177	1137.76	1336.59
TONSL	NM_013432	1582.05	-2.52241	0.47762	-5.28119	1.28345e-07	6.10994e-06	3285.02	1931.44	442.463	465.542
ANKRD65	NM_001145210	193.438	2.28767	0.433485	5.27738	1.31042e-07	6.22083e-06	86.4959	135.168	473.532	606.288
PMP22	NM_001281455	86.706	-2.01619	0.382163	-5.27574	1.3222e-07	6.25917e-06	152.051	132.933	29.9975	40.3536
CEL	NM_001807	362.944	1.90755	0.362418	5.2634	1.41414e-07	6.6757e-06	226.71	297.145	748.866	1214.54
VLDLR	NM_003383	182.946	-1.41046	0.268005	-5.2628	1.4188e-07	6.67902e-06	99.2427	119.528	39.6395	42.322
RALGDS	NM_001042368	1118.86	0.911131	0.173426	5.25372	1.49056e-07	6.99735e-06	898.647	930.534	1775.21	1664.34
MARCHF3	NM_178450	138.204	1.46854	0.280044	5.24396	1.5717e-07	7.35784e-06	121.094	141.87	326.758	399.599
POLE	NM_006231	1760.43	-1.96552	0.374861	-5.24333	1.577e-07	7.36225e-06	3234.04	2122.47	661.016	710.616
NADSYN1	NM_018161	1971.16	1.50414	0.287088	5.23929	1.61197e-07	7.50478e-06	1261.93	1398.59	3665.05	3880.83
RACGAP1	NM_001126104	2447.92	-2.9027	0.554854	-5.23147	1.68167e-07	7.80776e-06	4338.45	2132.52	401.752	463.574
DUOX1	NM_017434	1220.03	1.68459	0.322437	5.22456	1.74572e-07	8.08291e-06	641.891	745.097	2262.67	2194.84
DSE	NM_001322937	8512.45	0.600364	0.115077	5.21708	1.81762e-07	8.39284e-06	7651.7	7675.51	11605.8	11631.7
DQX1	NM_133637	133.45	2.30675	0.442511	5.21285	1.85961e-07	8.56331e-06	52.808	78.1961	308.546	337.592
CDC45	NM_001178010	581.419	-3.81834	0.733109	-5.20841	1.90462e-07	8.74675e-06	1210.94	615.515	54.6383	74.8017
EDA2R	NM_001242310	748.781	1.53636	0.295127	5.20577	1.93194e-07	8.84819e-06	637.338	556.31	1752.71	1710.6
MARCHF2	NM_001369776	298.667	1.18462	0.22779	5.2005	1.98749e-07	9.07801e-06	222.158	211.13	524.956	460.621
CDK4	NM_000075	3022.83	-0.722629	0.139125	-5.19409	2.05726e-07	9.37137e-06	3576.38	3495.37	2094.47	2190.9
SERPINH1	NM_001207014	4343.59	-0.525768	0.101351	-5.18759	2.13035e-07	9.67822e-06	4037.99	3972.36	2761.91	2802.11
ITFG1	NM_030790	1531.94	0.728197	0.140605	5.17902	2.23049e-07	1.0106e-05	1408.52	1479.02	2335.52	2446.8
FUCA1	NM_000147	722.81	0.918128	0.177299	5.17843	2.23764e-07	1.01112e-05	386.045	403.269	736.01	754.907
PARP2	NM_005484	596.727	-1.80133	0.348763	-5.16491	2.4055e-07	1.08408e-05	876.796	600.993	191.77	232.279
LRP11	NM_032832	1781.5	-0.780562	0.151306	-5.15883	2.48501e-07	1.11693e-05	1688.04	1870	986.703	1083.64
TICRR	NM_152259	535.788	-3.56253	0.691018	-5.15547	2.52989e-07	1.13409e-05	1194.55	632.271	86.7785	67.9121
C12orf45	NM_152318	603.539	0.746863	0.144928	5.15334	2.5589e-07	1.14406e-05	582.709	544.022	974.919	917.305
TNFRSF10B	NM_003842	6597.88	1.03202	0.200645	5.1435	2.69665e-07	1.20246e-05	5750.61	5055.94	11509.4	10590.3
UBE2T	NM_001310326	985.031	-2.71267	0.527453	-5.14297	2.70434e-07	1.20272e-05	1656.17	1063.47	200.34	214.563
CYSRT1	NM_199001	105.936	2.62717	0.511145	5.13978	2.75067e-07	1.22011e-05	63.7338	50.2689	434.964	270.664
ZBED3	NM_032367	633.977	-1.17992	0.229836	-5.13376	2.8401e-07	1.25648e-05	823.988	701.531	344.971	328.734
ELL	NM_006532	651.326	0.797597	0.155459	5.13058	2.88858e-07	1.2746e-05	529.901	500.455	970.633	821.835
CENPH	NM_022909	685.994	-1.94188	0.379201	-5.12096	3.03978e-07	1.33782e-05	1048.88	861.274	179.985	316.923
WDR76	NM_024908	430.302	-3.01676	0.589909	-5.11394	3.15505e-07	1.38494e-05	898.647	525.031	81.4218	94.4864
FAM198B-AS1	NR_147408	739.685	2.61412	0.511235	5.11335	3.16494e-07	1.38569e-05	362.372	206.661	1761.28	1725.36
HIRIP3	NM_003609	589.459	-1.29319	0.253189	-5.1076	3.26273e-07	1.42481e-05	730.208	586.471	227.124	310.033
MDM4	NM_002393	2830.42	1.15671	0.22662	5.1042	3.32202e-07	1.44696e-05	2461.04	2450.89	4489.98	6460.51
CDCA2	NM_001317906	912.643	-3.64904	0.715421	-5.10056	3.38656e-07	1.47128e-05	1800.94	865.743	96.4205	116.139
RACGAP1P	NR_026583	238.818	-2.94939	0.578343	-5.09972	3.40155e-07	1.474e-05	385.134	195.49	27.8548	47.2432
RAB1A	NM_004161	4981.11	0.563377	0.11054	5.09661	3.45796e-07	1.49462e-05	4577.91	4752.09	6689.44	7096.32
DEPDC1B	NM_018369	612.668	-4.00017	0.785274	-5.09398	3.5063e-07	1.51164e-05	1330.22	542.905	47.1389	69.8805
ADORA1	NM_001365065	66.7	-1.74493	0.343537	-5.07931	3.78799e-07	1.62893e-05	95.6008	92.7183	22.4981	33.4639
ANLN	NM_018685	4054.2	-4.4161	0.869569	-5.07849	3.8044e-07	1.63184e-05	9275.09	3189.28	219.625	364.166
ALDH16A1	NM_153329	1562.25	-1.08066	0.212903	-5.07583	3.85801e-07	1.65064e-05	2199.73	1696.86	964.205	878.92
MELK	NM_014791	1195.38	-3.18554	0.62769	-5.07502	3.87459e-07	1.65355e-05	2061.33	1158.42	176.771	177.162
ESCO2	NM_001017420	250.856	-5.32115	1.04869	-5.07408	3.8937e-07	1.65752e-05	590.904	261.398	7.49937	13.7793
KNL1	NM_170589	1073.34	-4.32029	0.852437	-5.06817	4.01668e-07	1.70557e-05	2567.56	862.392	65.3517	106.297
P2RX5-TAX1BP3	NR_037928	4353.25	0.87753	0.173438	5.05962	4.20083e-07	1.7793e-05	3583.66	3560.16	6477.32	6647.51
TNFAIP8L1	NM_152362	442.34	-1.0969	0.216857	-5.05818	4.23269e-07	1.78831e-05	545.38	473.645	233.552	243.106
FAAP24	NM_152266	90.1651	-1.85845	0.367905	-5.05143	4.38519e-07	1.84812e-05	125.647	91.6012	20.3554	39.3693
MYBL1	NM_001080416	184.723	-2.68075	0.530967	-5.04881	4.44576e-07	1.86899e-05	400.613	241.291	44.9962	55.117
PAGR1	NM_024516	960.15	-1.06407	0.210826	-5.04713	4.48487e-07	1.88075e-05	1347.52	1082.46	519.599	642.704
ACD	NM_001082486	757.498	-1.05803	0.20984	-5.04207	4.60513e-07	1.9264e-05	920.499	856.806	374.969	478.337
CDK1	NM_001786	2412.67	-3.67332	0.728986	-5.03895	4.68104e-07	1.95332e-05	4562.43	2350.35	149.987	391.725
KSR1	NM_014238	167.037	1.14818	0.228075	5.03424	4.79737e-07	1.99203e-05	127.468	126.231	297.832	264.759
RRM2	NM_001165931	2184.58	-4.18884	0.832031	-5.03448	4.79156e-07	1.99203e-05	4964.87	2277.74	162.844	234.247
TNFRSF14	NM_003820	61.2737	3.1508	0.626115	5.03231	4.84612e-07	2.00734e-05	19.1202	22.3417	174.628	192.91
LINC01669	NR_136540	154.33	1.47148	0.29247	5.03121	4.87396e-07	2.01394e-05	124.736	135.168	359.97	360.229
IRAK2	NM_001570	374.914	0.97202	0.193301	5.02852	4.94271e-07	2.03736e-05	246.741	253.579	508.886	472.432
GLUD2	NM_012084	2701.5	-0.675017	0.13427	-5.02733	4.97356e-07	2.04509e-05	3131.15	3393.71	1949.84	2135.79
CENPK	NM_022145	312.508	-3.33432	0.66414	-5.02052	5.15328e-07	2.11385e-05	581.799	371.99	36.4255	58.0697
TNFSF4	NM_001297562	42.1182	2.29767	0.458503	5.01125	5.40787e-07	2.2129e-05	18.2097	24.5759	115.705	93.5021
JDP2	NM_001135048	592.843	-1.4035	0.280096	-5.01077	5.42141e-07	2.21309e-05	437.032	403.269	125.347	191.925
CKAP4	NM_006825	4994.51	-0.725449	0.144959	-5.00453	5.59999e-07	2.28048e-05	5573.07	5610.01	3176.52	3586.55
DBF4B	NR_036623	296.154	-2.10706	0.421203	-5.00248	5.65983e-07	2.29931e-05	424.285	288.209	58.9236	106.297
C11orf91	NM_001166692	95.4706	1.59559	0.319199	4.99874	5.77072e-07	2.33873e-05	45.5242	50.2689	139.274	149.603
TRIM3	NM_006458	244.565	1.41914	0.284014	4.99673	5.831e-07	2.35751e-05	162.066	215.598	511.029	497.038
GRK6	NM_002082	1307.61	-1.41158	0.282535	-4.99613	5.84924e-07	2.35924e-05	1667.1	1520.36	497.101	700.774
LGALS7B	NM_001042507	86.7806	3.49542	0.700008	4.9934	5.93265e-07	2.38151e-05	20.9411	39.0981	327.83	346.45
MAD2L1	NM_002358	2049.87	-3.36521	0.673919	-4.99349	5.9299e-07	2.38151e-05	3847.7	2065.49	266.763	307.081
TAX1BP3	NM_014604	3334.21	1.09744	0.219848	4.99182	5.98118e-07	2.39531e-05	2548.44	2612.87	5393.12	5650.48
NEURL1B	NM_001142651	763.677	-2.67147	0.536128	-4.9829	6.26375e-07	2.50254e-05	1300.17	882.499	82.4931	259.838
BDNF	NM_170735	136.819	1.58711	0.318759	4.97903	6.39052e-07	2.54717e-05	61.0024	96.0695	253.907	215.547
DIS3L	NM_001323945	1645.96	-1.11632	0.224284	-4.97725	6.44947e-07	2.56461e-05	2334.48	2030.86	968.491	1045.26
KCTD15	NM_024076	1529.58	-1.01441	0.204699	-4.9556	7.21081e-07	2.86063e-05	1556.93	1456.68	684.586	807.071
OVOS	NR_153413	50.2443	-2.40936	0.48675	-4.94989	7.42549e-07	2.9364e-05	81.033	54.7373	12.8561	12.795
TCOF1	NM_001135243	4523.07	-1.95832	0.395652	-4.9496	7.43657e-07	2.9364e-05	8149.74	5287.17	1624.15	1833.63
VSIG10	NM_019086	359.009	-0.878764	0.17758	-4.94854	7.47717e-07	2.94555e-05	457.973	393.215	228.195	235.232
EPOR	NR_033663	51.5076	-2.57395	0.520432	-4.9458	7.58332e-07	2.98042e-05	50.9871	53.6202	12.8561	4.92117
PTAFR	NM_001164721	1402.28	1.34003	0.271375	4.93793	7.89565e-07	3.09597e-05	991.516	898.138	2754.41	2030.47
DNAJC9	NM_015190	1494.76	-1.67702	0.339969	-4.93287	8.10287e-07	3.16255e-05	2200.64	1741.54	538.884	693.884
SESN2	NM_031459	1838.96	1.10749	0.224496	4.93321	8.08876e-07	3.16255e-05	1382.11	1046.71	2710.49	2525.54
LRATD1	NM_001369364	167.386	1.70707	0.346221	4.93057	8.19887e-07	3.19265e-05	101.064	72.6107	212.125	356.292
PCBP4	NM_001174100	1218.99	2.06373	0.418662	4.92934	8.25075e-07	3.20546e-05	539.917	778.61	2610.85	2899.55
SFN	NM_006142	14215.2	1.10304	0.223947	4.92546	8.41616e-07	3.26223e-05	9603.78	10864.8	23089.5	20877.6
ZWINT	NM_007057	1210.88	-3.10664	0.630793	-4.92497	8.43726e-07	3.26292e-05	2215.21	1242.2	154.273	247.042
NBEAP1	NR_027992	47.1597	2.49834	0.507497	4.92286	8.52872e-07	3.29076e-05	22.7621	34.6297	153.201	169.288
NEAT1	NR_131012	20622.4	1.38059	0.280682	4.9187	8.71188e-07	3.35377e-05	13638.1	16225.7	31314.2	46442
BRCA1	NM_007294	680.617	-3.48065	0.70824	-4.91451	8.90036e-07	3.41855e-05	1509.58	764.088	83.5644	120.076
CDH24	NM_022478	222.225	-1.07538	0.218975	-4.91096	9.06325e-07	3.47322e-05	276.787	233.471	110.348	131.887
CHAC1	NM_024111	401.694	-1.78283	0.363187	-4.90884	9.16172e-07	3.50301e-05	206.68	115.06	54.6383	39.3693
ANKRA2	NM_023039	488.155	0.884509	0.180217	4.90801	9.2004e-07	3.50986e-05	408.807	465.825	731.725	880.889
TP53I11	NR_134612	1842.49	1.11046	0.226299	4.90704	9.2461e-07	3.51935e-05	254.025	316.136	576.38	652.546
SCRIB	NM_182706	8037.74	0.767107	0.156345	4.9065	9.27142e-07	3.52106e-05	6945.17	6577.41	11230.8	11783.2
PRR11	NM_018304	3147.94	-2.07035	0.422802	-4.89675	9.74362e-07	3.69209e-05	4130.86	3603.72	529.241	1311.98
EMC3-AS1	NR_103821	264.774	-1.23577	0.252435	-4.8954	9.81063e-07	3.70916e-05	361.462	313.902	139.274	147.635
ARL6IP6	NM_152522	601.961	-1.26208	0.257872	-4.8942	9.87066e-07	3.71524e-05	749.328	723.873	290.333	323.813
FANCD2	NM_001319984	929.315	-3.13608	0.64073	-4.89455	9.85319e-07	3.71524e-05	1834.62	994.208	131.775	189.957
TIGAR	NM_020375	2048.14	1.74513	0.35668	4.89272	9.94528e-07	3.735e-05	1431.28	1412	4808.17	4723.33
PRKX	NM_005044	2792.08	0.862176	0.176346	4.88912	1.0129e-06	3.79558e-05	2321.73	2161.56	3908.24	4242.04
LINC00537	NR_146625	68.8782	1.99801	0.408947	4.88574	1.0304e-06	3.85261e-05	39.1508	53.6202	155.344	213.579
RPA2	NM_001355129	911.46	-1.34302	0.274993	-4.88384	1.04042e-06	3.88147e-05	1302.9	1086.93	463.89	478.337
LGALS7	NM_002307	84.7009	3.56142	0.729531	4.8818	1.05122e-06	3.91315e-05	20.0306	36.8639	323.544	345.466
ANKRD9	NM_001348651	409.215	-0.798234	0.163611	-4.87886	1.06698e-06	3.95868e-05	493.482	480.348	279.619	280.506
RAD54B	NM_012415	246.177	-3.12852	0.641266	-4.87865	1.06814e-06	3.95868e-05	471.63	250.228	34.2829	48.2274
FEN1	NM_004111	1199.31	-2.7034	0.554389	-4.87635	1.08066e-06	3.99631e-05	2582.13	1533.76	340.686	291.333
IL1B	NM_000576	2202.57	3.69934	0.758748	4.87559	1.08486e-06	4.00307e-05	467.078	420.025	9901.32	1623
SMC4	NM_005496	5113.07	-2.48465	0.509873	-4.87307	1.09877e-06	4.03678e-05	9109.39	4968.8	1035.98	1479.3
ZNF385A	NM_015481	690.704	2.25935	0.463636	4.87312	1.09849e-06	4.03678e-05	213.964	346.297	1113.12	1566.9
ARHGAP22	NR_144643	350.649	1.24031	0.25461	4.87141	1.10807e-06	4.05334e-05	294.997	325.072	644.946	818.882
MTFR2	NM_001099286	209.13	-3.29437	0.676243	-4.87157	1.10713e-06	4.05334e-05	390.597	229.003	25.7121	37.4009
GPT2	NM_001142466	2226.99	-0.871596	0.179154	-4.86506	1.14422e-06	4.17653e-05	1927.49	1654.41	1027.41	931.084
MCM3	NR_158964	3092.14	-2.62267	0.539793	-4.85866	1.18185e-06	4.30459e-05	6302.37	3986.89	816.36	854.314
KCNS3	NM_002252	278.26	-1.21333	0.24977	-4.85777	1.18715e-06	4.3146e-05	425.196	442.367	152.13	221.452
CEP128	NR_157142	229.667	-2.74877	0.566032	-4.85622	1.19651e-06	4.33926e-05	437.943	213.364	41.7822	55.117
FANCE	NM_021922	414.689	-1.54548	0.31864	-4.85024	1.23314e-06	4.46254e-05	533.543	492.636	130.703	220.468
SLC44A3	NM_001114106	214.523	1.26092	0.260021	4.84932	1.23888e-06	4.47374e-05	145.677	169.797	335.329	419.283
AKR1B10	NM_020299	110.358	1.57965	0.326009	4.84542	1.26347e-06	4.5528e-05	48.2556	63.674	189.627	143.698
TREM2	NM_018965	54.6021	3.41163	0.704904	4.83985	1.29934e-06	4.67211e-05	15.4782	21.2247	125.347	263.774
TAF3	NM_031923	603.941	0.901953	0.186554	4.8348	1.33279e-06	4.78219e-05	577.247	516.094	1016.7	1027.54
ERCC6L	NM_001009954	254.588	-4.10942	0.850312	-4.83284	1.346e-06	4.81936e-05	542.648	247.993	18.2128	27.5585
KIF11	NM_004523	2074.53	-3.54837	0.734475	-4.83117	1.35733e-06	4.84965e-05	4488.68	1994	253.907	300.191
SEPTIN4	NM_001368771	64.716	1.74425	0.36119	4.82916	1.37108e-06	4.88845e-05	40.0613	18.9905	100.706	100.392
TMEM246	NM_001303107	957.746	-0.894552	0.185322	-4.82703	1.38586e-06	4.93075e-05	1082.56	1013.2	564.596	562.981
F5	NM_000130	89.5145	1.9282	0.399571	4.82569	1.39523e-06	4.95365e-05	80.1225	101.655	322.473	368.103
CENPQ	NM_018132	200.184	-2.66514	0.552504	-4.82375	1.40887e-06	4.99159e-05	344.163	244.642	39.6395	53.1486
FRMD8	NM_031904	1424.07	0.628658	0.130344	4.82308	1.41356e-06	4.99772e-05	1222.78	1282.42	1981.98	1890.71
RTKN2	NM_145307	110.955	-3.83417	0.79568	-4.81874	1.44468e-06	5.09709e-05	242.189	89.367	6.42803	16.732
BRCA2	NM_000059	457.399	-4.39726	0.912984	-4.81637	1.46197e-06	5.14734e-05	1232.79	398.8	44.9962	32.4797
KIF18A	NM_031217	719.098	-3.12599	0.649426	-4.81346	1.48342e-06	5.20119e-05	1445.85	740.629	114.633	135.824
SLC43A1	NM_003627	113.255	-2.932	0.609085	-4.81378	1.48103e-06	5.20119e-05	73.7492	105.006	7.49937	15.7477
ZGRF1	NM_018392	321.644	-3.24949	0.675461	-4.81078	1.50341e-06	5.26037e-05	706.535	344.063	51.4243	59.054
LOC728715	NR_144634	48.9252	-2.86099	0.594967	-4.80866	1.51944e-06	5.3055e-05	91.9588	55.8544	7.49937	12.795
C10orf55	NR_160937	430.531	1.77928	0.371495	4.78952	1.67184e-06	5.82107e-05	250.383	271.452	1123.83	667.31
LOC101928034	NR_125947	357.376	2.13312	0.445396	4.78926	1.67399e-06	5.82107e-05	166.618	242.408	874.213	918.289
MRI1	NM_001031727	1045.22	0.634263	0.132499	4.78694	1.69347e-06	5.87671e-05	864.049	846.752	1376.67	1279.5
KIF24	NM_194313	235.325	-2.72729	0.570291	-4.78228	1.73316e-06	6.00212e-05	473.451	294.911	59.995	56.1013
MTA2	NM_004739	7651	0.688101	0.144058	4.77657	1.78307e-06	6.16233e-05	6360.64	5846.84	9691.33	9978.15
ODF2	NM_001351580	1177.56	-1.10354	0.231094	-4.77529	1.79449e-06	6.18914e-05	1666.18	1207.57	593.522	744.08
C2orf48	NR_161344	92.6631	-3.52926	0.739884	-4.77002	1.84209e-06	6.3404e-05	158.424	77.079	8.57071	11.8108
KIF23	NR_160295	1895.04	-3.32207	0.696709	-4.76823	1.85855e-06	6.38406e-05	3894.14	1767.23	231.409	334.639
CKS2	NM_001827	1491.78	-2.21518	0.464712	-4.76677	1.872e-06	6.4172e-05	2390.93	1600.79	380.325	479.321
XRCC2	NM_005431	425.493	-3.63687	0.765058	-4.75372	1.99707e-06	6.83209e-05	931.425	449.069	44.9962	65.9436
PRIM1	NM_000946	444.375	-2.57428	0.541627	-4.75287	2.00553e-06	6.84718e-05	752.97	536.202	69.637	146.651
PRAG1	NM_001369759	555.768	0.952363	0.200474	4.75056	2.02854e-06	6.91175e-05	477.093	452.42	908.496	890.731
SGO1-AS1	NR_132785	34.8905	-5.01966	1.05716	-4.74827	2.05161e-06	6.97629e-05	64.6443	34.6297	1.07134	1.96847
ARL4C	NM_005737	460.412	1.73853	0.366496	4.74365	2.09901e-06	7.12316e-05	362.372	311.667	1397.03	853.33
TRIM26	NM_003449	2662.1	0.699497	0.147484	4.74286	2.10722e-06	7.13666e-05	2566.65	2267.69	4176.08	3677.09
MUC19	NM_173600	103.804	2.71299	0.572101	4.74215	2.11464e-06	7.14747e-05	82.854	67.0252	488.531	495.069
ADGRG2	NM_001184833	161.501	-1.02794	0.216968	-4.73776	2.16094e-06	7.2894e-05	228.531	230.12	116.776	108.266
FAM214B	NM_025182	683.968	1.27202	0.268664	4.7346	2.19485e-06	7.38902e-05	445.226	396.566	1233.11	801.166
MICALL2	NM_182924	1164.36	1.13288	0.239366	4.73284	2.21404e-06	7.43884e-05	854.033	962.929	1656.29	2326.73
PLAC8	NM_001130716	95.6934	1.93052	0.408069	4.73086	2.23568e-06	7.49664e-05	55.5395	70.3765	236.766	242.121
MMRN2	NM_024756	176.591	-1.05353	0.222812	-4.72835	2.26349e-06	7.57486e-05	136.573	154.158	76.0651	63.9751
CD74	NM_001364084	217.209	-1.86906	0.395507	-4.72573	2.29286e-06	7.64406e-05	301.37	274.804	61.0663	96.4548
PDE7A	NM_001242318	785.816	-0.939867	0.198884	-4.7257	2.29322e-06	7.64406e-05	892.274	947.29	431.75	526.565
MYB	NM_001130173	53.4553	-4.07468	0.862516	-4.72418	2.31042e-06	7.68624e-05	129.289	96.0695	7.49937	5.9054
CAMK2B	NM_001220	2674.17	-1.86545	0.395629	-4.71516	2.41526e-06	8.01924e-05	3011.88	4701.82	1098.12	1018.68
BTBD19	NM_001136537	197.676	1.99605	0.423973	4.70797	2.50195e-06	8.27455e-05	105.616	112.826	511.029	360.229
WDR34	NM_052844	1458.79	-1.13991	0.242114	-4.70815	2.49974e-06	8.27455e-05	1966.64	1603.02	737.081	882.857
CASZ1	NM_001079843	937.235	1.38717	0.294726	4.70664	2.51828e-06	8.31231e-05	616.397	780.844	1615.58	2037.36
PLIN4	NM_001367868	381.295	2.2262	0.473107	4.70548	2.53266e-06	8.34345e-05	216.695	252.462	1024.2	1170.25
GLS2	NM_001280796	849.87	1.32813	0.282329	4.7042	2.54868e-06	8.37991e-05	768.448	584.237	1725.93	1672.21
DCPS	NM_001350236	1101.86	-0.707069	0.150414	-4.70083	2.59105e-06	8.50267e-05	1169.97	1162.89	713.512	715.537
WDR66	NM_001178003	304.206	1.32499	0.281902	4.70019	2.5992e-06	8.5129e-05	158.424	158.626	439.249	355.308
ZNF195	NM_001130520	844.647	0.946456	0.201568	4.69548	2.65982e-06	8.69457e-05	729.297	754.034	1202.04	1655.48
MAMDC4	NM_206920	144.993	1.124	0.239558	4.69196	2.70596e-06	8.82833e-05	132.931	121.763	245.337	310.033
SNX1	NM_003099	3089.27	0.577434	0.123143	4.68912	2.74384e-06	8.93467e-05	2911.73	2910.01	4450.34	4237.12
VPS37B	NM_024667	1238	0.739487	0.15796	4.68149	2.84791e-06	9.2557e-05	905.931	970.749	1567.37	1564.93
BCL2	NM_000633	81.5977	-1.8596	0.397446	-4.67888	2.88449e-06	9.35661e-05	122.915	103.889	31.0688	31.4955
CROT	NM_001143935	830.136	0.807114	0.172646	4.67497	2.9399e-06	9.51806e-05	752.059	861.274	1383.1	1437.96
BCL2L12	NR_104201	772.296	-1.32511	0.283986	-4.66612	3.06933e-06	9.86155e-05	1037.95	712.702	316.045	382.867
C1orf116	NM_023938	1132.78	1.81878	0.389776	4.66621	3.06801e-06	9.86155e-05	447.958	608.813	1916.63	1810
PRDM1	NM_001198	147.426	1.4151	0.303207	4.66711	3.05465e-06	9.86155e-05	73.7492	109.475	271.049	215.547
RINL	NM_001195833	137.349	1.6908	0.362345	4.66626	3.06733e-06	9.86155e-05	112.9	106.123	385.682	321.844
C1orf74	NM_152485	2233.43	1.01596	0.217832	4.66396	3.10188e-06	9.94719e-05	1786.37	1613.07	3911.46	2964.51
GGT6	NM_001288702	11.5127	3.79752	0.814471	4.66256	3.123e-06	9.99597e-05	2.73145	3.35126	39.6395	44.2905
POLD1	NM_001308632	1380.02	-1.78844	0.383634	-4.66184	3.13395e-06	0.000100121	2361.79	1636.53	558.168	599.398
STIL	NM_001282936	635.085	-3.43124	0.736279	-4.66024	3.15834e-06	0.000100709	1304.72	643.442	91.0638	89.5652
AREG	NM_001657	13671.1	2.06371	0.442889	4.65966	3.16735e-06	0.000100807	7718.17	5865.83	32182	24608.8
MID1IP1	NM_021242	2206.03	0.839031	0.180161	4.65711	3.20682e-06	0.000101871	1655.26	1582.91	2792.98	2999.94
MCUR1	NM_001031713	929.966	-0.644576	0.138551	-4.65227	3.28299e-06	0.000104095	1067.09	976.334	635.304	672.231
SCG5	NM_001144757	25.9222	-2.65682	0.571394	-4.64973	3.32377e-06	0.00010519	44.6137	32.3955	4.28536	7.87386
BMS1P17	NR_073460	315.697	0.815952	0.175665	4.64493	3.40188e-06	0.000107261	285.892	309.433	518.528	528.533
BMS1P18	NR_073459	315.697	0.815952	0.175665	4.64493	3.40188e-06	0.000107261	285.892	309.433	518.528	528.533
GPC1	NM_002081	3662.91	1.05337	0.226884	4.64275	3.43809e-06	0.000108201	2837.07	2349.23	5564.54	5200.69
FBXO5	NM_001142522	444.168	-2.56663	0.552945	-4.64175	3.45475e-06	0.000108523	741.134	540.67	81.4218	134.84
DIAPH3	NM_001042517	1052.62	-3.66064	0.789715	-4.63539	3.56262e-06	0.000111704	1962.09	871.328	92.1352	131.887
DUOX2	NM_014080	143.073	1.52485	0.329061	4.63393	3.5879e-06	0.000112288	84.675	83.7816	249.622	235.232
CSRP2	NM_001321	108.351	-2.03146	0.438519	-4.63254	3.61205e-06	0.000112719	136.573	113.943	26.7835	34.4482
IDH2	NM_002168	434.826	-0.941002	0.203149	-4.63208	3.62007e-06	0.000112719	604.561	540.67	338.543	258.853
PAQR8	NM_133367	121.181	-1.39821	0.301859	-4.63199	3.62167e-06	0.000112719	131.11	170.914	46.0676	67.9121
PCLAF	NM_014736	1312.69	-1.86428	0.402518	-4.63155	3.6293e-06	0.000112748	1942.97	1840.96	346.043	692.9
MSH5-SAPCD1	NR_037846	399.085	-1.07692	0.232617	-4.62957	3.66432e-06	0.000113628	539.006	408.854	217.482	232.279
CLN8	NM_018941	1104.21	1.29483	0.279946	4.62527	3.7411e-06	0.000115796	763.896	910.426	2064.47	2042.28
FAM83F	NM_138435	1446.16	1.02329	0.221291	4.62417	3.76106e-06	0.000116201	996.979	1082.46	2248.74	1977.32
ARHGAP11A	NM_014783	2200.58	-3.2807	0.709604	-4.62328	3.77715e-06	0.000116485	4439.52	2088.95	321.402	350.387
TMEM144	NM_018342	320.917	1.62155	0.350871	4.62149	3.80999e-06	0.000117284	248.562	188.788	513.171	833.645
MCM7	NM_001278595	4012.62	-1.9336	0.418609	-4.6191	3.85413e-06	0.000118427	6983.41	4332.07	1155.97	1806.07
PXK	NM_001349528	954.66	-1.06591	0.231232	-4.60968	4.03282e-06	0.000123693	909.573	811.005	374.969	446.842
CCDC77	NM_032358	308.623	-2.03099	0.440737	-4.60817	4.06235e-06	0.000124312	508.96	340.712	100.706	107.281
IGFBP2	NM_000597	918.035	1.11326	0.241599	4.60789	4.06772e-06	0.000124312	925.962	859.04	2233.74	1628.91
BRIP1	NM_032043	363.381	-3.79388	0.823565	-4.60666	4.09187e-06	0.000124824	832.182	440.132	51.4243	40.3536
SEPTIN4-AS1	NR_110810	21.7297	2.86733	0.62519	4.58634	4.5108e-06	0.000137356	9.10483	3.35126	49.2816	44.2905
SMOC1	NM_001034852	1892.62	0.596346	0.130253	4.57835	4.68652e-06	0.00014245	1166.33	1165.12	1798.78	1726.34
FGFR2	NM_022970	126.28	1.06929	0.233765	4.57422	4.78005e-06	0.000145032	142.035	141.87	293.547	302.16
LSM4	NM_012321	3160.64	-0.715266	0.156526	-4.56964	4.88554e-06	0.000147967	3366.97	3184.82	1995.9	1995.04
CYB5RL	NM_001031672	125.982	-1.19727	0.262099	-4.56803	4.92335e-06	0.000148845	181.186	130.699	69.637	66.9278
GNG4	NM_001098722	184.748	-1.0928	0.239249	-4.5676	4.93344e-06	0.000148884	255.846	293.794	127.489	129.919
FRMPD2B	NR_033172	26.4315	2.05726	0.451482	4.55668	5.19676e-06	0.000156551	13.6573	20.1076	79.2791	60.0382
GSDME	NM_004403	1577.76	0.717526	0.157605	4.5527	5.29627e-06	0.000159265	1262.84	1352.79	2154.46	2145.63
LINC00987	NR_036466	1261.8	-0.895668	0.197414	-4.53701	5.70564e-06	0.000170711	1779.08	1506.95	819.574	946.832
PDE7B	NM_018945	99.0157	-1.45707	0.321157	-4.53696	5.70719e-06	0.000170711	140.214	169.797	72.8511	40.3536
PLAU	NM_002658	3605.72	1.71766	0.378578	4.53714	5.70234e-06	0.000170711	1535.99	2651.97	7437.24	6334.52
HOXC13	NM_017410	206.639	0.945508	0.208501	4.5348	5.76576e-06	0.000172158	149.319	185.437	328.901	313.97
SYBU	NM_001099754	365.043	-1.06234	0.234348	-4.53318	5.81028e-06	0.000173181	460.705	465.825	272.12	172.241
ZNF767P	NR_027788	430.336	0.841471	0.185696	4.53144	5.85843e-06	0.000174309	398.792	325.072	641.732	657.468
FANCI	NM_001113378	2175.9	-2.58311	0.570134	-4.5307	5.87879e-06	0.000174607	4001.57	2340.3	475.675	582.666
LOC100288637	NR_038253	747.045	-2.76011	0.609697	-4.52702	5.98199e-06	0.000177361	1373.01	733.926	132.846	178.146
OXNAD1	NM_001330670	500.021	-0.728346	0.161016	-4.52343	6.08461e-06	0.000180088	601.83	532.851	329.972	355.308
PXT1	NM_152990	14.3414	3.08827	0.683932	4.51546	6.31794e-06	0.000186667	6.37338	8.9367	63.209	65.9436
SEMA3B	NM_001290061	264.127	1.53451	0.340427	4.50759	6.55686e-06	0.000193387	79.2121	64.7911	230.338	187.989
SEC31A	NM_001318120	5782.42	0.793466	0.176091	4.50601	6.60589e-06	0.000194494	5376.4	5212.33	10080.2	8273.46
GAS2L3	NM_174942	519.064	-3.51805	0.781708	-4.50046	6.7805e-06	0.000198971	954.187	430.079	57.8523	62.9909
IGFL2-AS1	NR_135234	114.673	3.76777	0.837202	4.50043	6.78151e-06	0.000198971	15.4782	32.3955	188.556	460.621
RPL23AP87	NR_029406	238.543	1.14981	0.255609	4.4983	6.85001e-06	0.000200633	149.319	176.5	354.613	367.119
SSUH2	NM_015931	16.4989	2.5166	0.559544	4.49759	6.87279e-06	0.000200952	11.8363	11.1709	58.9236	72.8332
KDM4B	NM_015015	1559.51	0.779775	0.173456	4.49553	6.93982e-06	0.000202535	1249.18	1371.78	2211.24	2287.36
TUSC2	NM_007275	603.632	1.00466	0.223497	4.49519	6.95092e-06	0.000202535	492.572	470.294	947.064	985.217
SCLY	NM_016510	678.144	-0.780442	0.173802	-4.49041	7.10861e-06	0.000206774	936.887	827.762	470.318	557.076
CENPI	NM_006733	204.021	-4.00441	0.892833	-4.48506	7.28938e-06	0.000211668	513.513	177.617	21.4268	21.6531
CUL9	NM_015089	1118.07	0.965269	0.215311	4.48315	7.35498e-06	0.000213206	948.724	980.803	1842.7	1924.18
BIK	NM_001197	274.374	1.40362	0.31322	4.48126	7.42048e-06	0.000214737	171.171	207.778	439.249	561.997
GS1-124K5.4	NR_134570	40.1177	1.81168	0.40454	4.47838	7.52111e-06	0.000217277	19.1202	17.8734	62.1377	67.9121
SYTL2	NM_206927	210.793	1.67899	0.374954	4.47786	7.5394e-06	0.000217433	172.992	132.933	453.176	527.549
SH2D2A	NM_001161441	1254.72	1.1685	0.261124	4.47488	7.64536e-06	0.000220113	531.722	509.392	1273.82	1066.91
KLLN	NM_001126049	40.0135	1.87381	0.418845	4.47374	7.68615e-06	0.000220911	25.4935	21.2247	94.2778	77.7544
MIR924HG	NR_024391	61.965	-2.94805	0.659222	-4.47201	7.74869e-06	0.000222331	99.2427	49.1518	5.3567	13.7793
EPS8L2	NM_022772	8602.05	1.53625	0.343785	4.46862	7.87258e-06	0.000225503	4864.71	5957.43	13969.2	17418
AKT1	NM_001014432	5351.94	-0.467121	0.104938	-4.4514	8.53133e-06	0.000243959	5869.89	5449.15	4110.73	4078.66
ZNF513	NM_144631	286.196	0.868962	0.195256	4.45037	8.57221e-06	0.000244713	227.621	252.462	432.821	442.905
DEK	NM_003472	6490.81	-1.6621	0.373731	-4.4473	8.6955e-06	0.000247814	9697.56	7412.99	2289.45	3117.07
MUC5AC	NM_001304359	9.18142	4.11234	0.924772	4.44687	8.7132e-06	0.000247901	2.73145	2.23417	47.1389	39.3693
NFIB	NM_001369461	3428.5	-0.787225	0.177091	-4.44532	8.77604e-06	0.000249269	4381.25	4535.38	2409.44	2756.84
NEPRO	NM_015412	1879.58	0.578655	0.130188	4.44478	8.79816e-06	0.000249478	1782.73	1909.1	2729.77	2782.43
ASTN2	NM_001365068	23.6261	2.17225	0.488785	4.44418	8.82297e-06	0.000249763	14.5677	15.6392	74.9937	61.0224
GINS1	NM_021067	388.205	-3.03751	0.683923	-4.44131	8.94134e-06	0.00025269	790.3	479.231	73.9224	80.7071
OSR1	NM_145260	32.2204	2.39943	0.540419	4.43995	8.99782e-06	0.000253862	13.6573	11.1709	55.7096	75.7859
PECAM1	NM_000442	118.938	-1.31036	0.29535	-4.43665	9.13703e-06	0.00025736	130.199	141.87	51.4243	58.0697
BAG3	NM_004281	3158.27	0.546908	0.12331	4.43523	9.19748e-06	0.000258631	2826.14	2725.69	4101.09	4010.75
DISP2	NM_033510	220.861	1.55905	0.352698	4.42036	9.85365e-06	0.000276623	156.603	197.724	578.523	464.558
PAG1	NM_018440	82.4695	1.71052	0.387562	4.41354	1.01696e-05	0.000285019	61.9129	44.6835	140.345	209.642
CALML3	NM_005185	75.3024	1.8603	0.421542	4.41308	1.01909e-05	0.000285142	39.1508	86.0157	199.269	251.964
SERTAD4	NM_019605	42.0535	-3.32854	0.754906	-4.40921	1.03748e-05	0.000289809	105.616	59.2056	8.57071	7.87386
GJB5	NM_005268	1389.8	0.482725	0.109561	4.406	1.05295e-05	0.000293644	1306.54	1315.93	1869.49	1795.24
SH3RF2	NM_152550	600.447	-1.25005	0.283882	-4.40341	1.06561e-05	0.000296685	887.721	708.233	352.471	318.891
TMEM109	NM_024092	2300.8	-0.739325	0.168133	-4.39726	1.09626e-05	0.000304718	2898.07	2605.05	1643.43	1653.51
E2F8	NM_024680	63.7339	-4.52603	1.02969	-4.39552	1.10507e-05	0.00030641	110.168	56.9715	5.3567	1.96847
STARD8	NM_001142503	89.2046	-3.64849	0.830081	-4.39534	1.10598e-05	0.00030641	209.411	60.3227	10.7134	10.8266
SGCE	NM_001346719	585.26	-0.760072	0.172977	-4.39407	1.11247e-05	0.000307705	494.393	550.724	277.477	338.576
SIAH2	NM_005067	939.838	-0.681494	0.155177	-4.39173	1.1245e-05	0.000310523	884.079	786.43	490.673	551.17
ARHGAP27	NM_001282290	924.8	1.05463	0.240163	4.39134	1.12656e-05	0.000310586	673.758	713.819	1390.6	1491.11
CABLES2	NM_031215	192.948	-1.0931	0.248989	-4.39013	1.13281e-05	0.0003118	219.427	260.281	93.2065	130.903
NREP	NM_001142478	80.493	-1.38871	0.316355	-4.38973	1.13491e-05	0.000311869	95.6008	117.294	41.7822	39.3693
ADH5	NM_000671	6332.68	0.69962	0.15941	4.3888	1.13979e-05	0.000312702	5098.71	5683.74	7829.35	9679.93
LRR1	NR_037792	607.974	-1.7877	0.407476	-4.38725	1.14793e-05	0.000314425	914.125	624.452	203.554	242.121
CYP4X1	NM_178033	422.589	-0.940335	0.214391	-4.38608	1.15413e-05	0.000315611	677.4	689.243	413.537	299.207
UHRF1	NM_001048201	1453.19	-2.78604	0.635587	-4.38341	1.16834e-05	0.000318981	3427.06	1885.64	370.683	399.599
GAS6-AS1	NR_044995	69.2461	1.24823	0.284853	4.382	1.17596e-05	0.000320544	55.5395	46.9177	124.275	120.076
MIR22HG	NR_028502	621.55	2.21223	0.505745	4.3742	1.2188e-05	0.000331686	229.442	416.674	1595.22	1396.63
EFNB1	NM_004429	3838.86	0.685753	0.156976	4.36851	1.25095e-05	0.000339887	2698.67	3222.8	4695.68	4826.68
LIMK2	NM_016733	4523.14	1.0587	0.242708	4.36202	1.28869e-05	0.00034958	3222.2	3945.55	7291.53	7637.65
INPP5D	NM_001017915	3583.9	1.03731	0.237968	4.35901	1.30654e-05	0.000353856	3960.6	4252.75	7847.56	9008.68
GPX8	NM_001008397	1009.31	-1.31228	0.301099	-4.35831	1.31069e-05	0.000353959	1220.96	993.091	384.611	506.88
TNFAIP1	NM_021137	2171.04	0.789611	0.181176	4.35824	1.31112e-05	0.000353959	1570.58	1767.23	3127.24	2641.68
CENPN	NM_001100624	955.785	-1.9964	0.458504	-4.35417	1.33574e-05	0.00035946	1555.11	984.154	323.544	312.986
TRANK1	NM_001329998	277.191	0.949277	0.218015	4.35417	1.3357e-05	0.00035946	272.235	258.047	491.745	532.47
KIAA0513	NM_001286565	431.803	1.27874	0.293712	4.3537	1.33857e-05	0.000359647	284.071	317.253	772.435	686.01
LINC00313	NR_026863	128.916	1.44034	0.330924	4.35248	1.34607e-05	0.000361089	110.168	106.123	297.832	289.365
AURKAP1	NR_001587	275.687	-2.68889	0.618766	-4.34557	1.38916e-05	0.000371468	506.229	239.057	67.4944	48.2274
SLC22A5	NM_001308122	1453.37	0.854044	0.196519	4.34586	1.38734e-05	0.000371468	1329.31	1502.48	2657.99	2459.6
ATAD2	NM_014109	2087.6	-3.36724	0.776204	-4.33809	1.43727e-05	0.000383726	4759.1	2122.47	370.683	296.254
DGAT2	NM_032564	197.623	-1.37544	0.317459	-4.33265	1.47322e-05	0.000392704	204.859	240.174	70.7084	100.392
CENPW	NM_001286524	382.199	-1.81711	0.419731	-4.32922	1.49639e-05	0.000398251	587.262	404.386	119.99	161.414
MTBP	NM_022045	437.414	-2.71384	0.626995	-4.32832	1.50249e-05	0.000399246	767.538	463.591	93.2065	94.4864
PRKY	NR_028062	955.102	0.824259	0.190757	4.32099	1.5533e-05	0.000412099	803.046	754.034	1314.53	1442.89
ARHGEF16	NM_014448	1339.9	-0.694658	0.160911	-4.31703	1.58145e-05	0.000418911	1324.75	1303.64	771.364	852.346
NCAPD2	NM_014865	5282.44	-1.9731	0.457466	-4.31311	1.60977e-05	0.000425746	9229.57	5474.85	1674.5	2070.83
KRBA1	NM_032534	404.97	0.786778	0.182436	4.31262	1.6133e-05	0.000426013	336.879	370.873	571.024	648.61
MLF2	NR_026581	6077.26	0.978339	0.226942	4.31096	1.62549e-05	0.000428561	3810.37	4647.08	8147.53	8513.62
NKX1-2	NM_001146340	72.5026	1.81955	0.422481	4.30683	1.6561e-05	0.000435952	70.1072	70.3765	290.333	205.705
SPRY2	NM_005842	445.237	-0.996634	0.231507	-4.30498	1.66998e-05	0.000438921	464.347	516.094	256.05	235.232
CCND2	NM_001759	3699.08	1.03022	0.239559	4.3005	1.70415e-05	0.000447206	2952.7	3435.04	7033.34	6011.7
DDX39A	NM_005804	1996.55	-0.930769	0.216536	-4.29845	1.71996e-05	0.000449315	2572.12	2216.3	1177.4	1334.62
DSCC1	NM_024094	390.903	-2.95181	0.686718	-4.29843	1.72016e-05	0.000449315	767.538	458.006	71.7797	86.6125
FBXL18	NM_024963	1377.16	0.564884	0.131412	4.29858	1.71892e-05	0.000449315	1153.58	1183	1788.06	1668.27
CNTROB	NM_001353205	867.011	-0.663847	0.154482	-4.29726	1.72921e-05	0.000450288	1032.49	844.518	563.524	622.035
ZNF441	NM_152355	70.0069	1.23469	0.287305	4.29751	1.72727e-05	0.000450288	40.0613	44.6835	96.4205	102.36
PAQR7	NM_178422	490.456	1.3532	0.314982	4.29612	1.73816e-05	0.000451921	373.298	421.142	1010.27	1018.68
FKBP1A-SDCBP2	NR_037661	1826.19	1.5781	0.367533	4.29377	1.75667e-05	0.000456032	920.499	1236.62	3590.06	2849.35
ZFAND3	NM_021943	1755.76	0.623071	0.145192	4.29135	1.77589e-05	0.000460316	1377.56	1455.56	2223.03	2139.72
SEPTIN9	NM_001113492	11975.1	0.678206	0.158121	4.28915	1.79361e-05	0.000464196	9706.66	10262.7	17306.4	14647.4
GDPD5	NM_030792	468.586	1.47404	0.343727	4.28839	1.79973e-05	0.000465068	280.429	344.063	779.935	953.722
EPHA2	NM_004431	4672.31	1.37995	0.32188	4.28715	1.80981e-05	0.000466959	3653.77	2935.71	10289.1	6862.07
MAP3K6	NM_004672	1187.7	-0.77778	0.181751	-4.27937	1.87421e-05	0.000482838	1466.79	1237.73	791.72	786.402
SDCBP2	NM_080489	1758.02	1.63284	0.381799	4.2767	1.89681e-05	0.000487916	850.392	1190.82	3525.78	2803.1
RIBC2	NM_015653	28.4724	-3.93984	0.921561	-4.27519	1.90976e-05	0.000490502	54.629	54.7373	2.14268	4.92117
LINC00887	NR_024480	36.4681	3.27017	0.765037	4.27452	1.91548e-05	0.000491223	10.9258	4.46835	89.9925	61.0224
BNIP3	NM_004052	1428.8	0.778178	0.182079	4.27386	1.92117e-05	0.000491935	1214.58	1353.91	1918.77	2484.2
PPP2R3B	NM_013239	325.293	-1.29165	0.30234	-4.27217	1.9358e-05	0.000494932	386.955	337.36	112.491	183.067
LOC101927267	NR_120449	48.831	-2.1927	0.513428	-4.27071	1.94854e-05	0.000497436	71.0177	50.2689	11.7847	14.7635
TRAF4	NM_004295	2758.93	1.12991	0.264982	4.26408	2.00728e-05	0.000511659	1584.24	1823.09	3792.54	3663.32
FANCB	NM_001018113	66.0722	-4.10258	0.963764	-4.25683	2.07344e-05	0.000527727	164.798	67.0252	9.64205	3.93693
BTG2	NM_006763	3970.89	2.28701	0.537526	4.2547	2.09326e-05	0.000531972	2308.08	1801.86	13907.1	6152.44
TPTEP2-CSNK1E	NM_001289912	6035.85	0.742706	0.174618	4.25332	2.1062e-05	0.000534456	4922.07	4704.06	8295.38	7812.84
MNX1	NM_005515	48.5847	-1.56017	0.367415	-4.24635	2.17278e-05	0.000550524	62.8234	79.3132	19.2841	28.5428
ISCU	NR_135127	2959.08	1.07168	0.25248	4.24461	2.18975e-05	0.000553995	2256.18	2605.05	4515.69	5700.68
SMC2	NM_001042551	2154.87	-2.80433	0.660738	-4.24424	2.19332e-05	0.000554068	4271.99	2298.97	432.821	507.864
MMP24	NM_006690	300.674	1.15814	0.272995	4.24233	2.21207e-05	0.000557969	197.575	230.12	456.39	497.038
GLTP	NM_016433	1034.93	0.969387	0.228599	4.24056	2.22963e-05	0.00056156	733.85	829.996	1476.31	1584.62
GBP3	NM_001319180	461.641	1.30764	0.308446	4.23944	2.24075e-05	0.000563521	323.222	348.531	1085.27	577.745
MCM6	NM_005915	1882.62	-2.52874	0.596886	-4.23655	2.26981e-05	0.000569983	3898.69	2111.3	596.736	444.873
BMP2	NM_001200	97.0517	1.89089	0.446449	4.2354	2.28147e-05	0.000572059	46.4347	90.4841	297.832	207.673
SYT12	NM_177963	305.843	-1.24981	0.295325	-4.23198	2.31642e-05	0.000579964	327.774	409.971	171.414	138.777
FAM239A	NR_146580	608.359	0.904435	0.213791	4.23046	2.33212e-05	0.000583029	570.873	478.113	1012.42	952.738
TBILA	NR_157393	37.7706	1.73643	0.411142	4.22343	2.40614e-05	0.000600647	17.2992	23.4588	72.8511	62.0067
INKA2-AS1	NR_038951	12.684	3.81007	0.902635	4.22105	2.43168e-05	0.000606126	1.82097	2.23417	27.8548	28.5428
TAP1	NM_000593	2270.02	1.2602	0.299922	4.20176	2.6485e-05	0.000659198	1538.72	1938.15	4166.44	4160.35
RHNO1	NR_046432	713.66	-1.0769	0.256426	-4.19965	2.67332e-05	0.000664397	936.887	766.322	381.397	426.173
WDFY4	NM_020945	8.13414	4.35458	1.03715	4.19859	2.68585e-05	0.000666533	1.82097	1.11709	26.7835	34.4482
CCNE2	NM_057749	147.221	-2.88842	0.689075	-4.19173	2.76835e-05	0.000685999	326.864	203.31	47.1389	24.6058
GIT1	NM_001085454	4310.9	0.765442	0.182712	4.18933	2.79775e-05	0.000691257	2977.28	3399.3	5051.36	5786.31
INHBA	NM_002192	299.46	3.70332	0.883931	4.18961	2.79436e-05	0.000691257	90.1379	64.7911	1679.86	339.56
TIMELESS	NM_003920	1477.4	-2.41446	0.576576	-4.18758	2.81948e-05	0.000695609	2873.49	1714.73	404.966	455.7
CYP4F11	NM_021187	161.274	0.896142	0.214072	4.18618	2.8369e-05	0.000698886	149.319	130.699	276.405	246.058
C18orf54	NM_001370309	236.232	-2.28078	0.545098	-4.18417	2.86212e-05	0.000704074	377.851	229.003	46.0676	78.7386
CPT2	NM_000098	1163.88	0.70512	0.168628	4.18151	2.89582e-05	0.000711328	1149.94	1025.49	1827.7	1720.44
C5orf34	NM_198566	167.482	-2.50702	0.599937	-4.17881	2.93043e-05	0.000718786	262.219	138.519	32.1402	38.3851
CAMKK1	NM_172206	448.377	-0.706152	0.169114	-4.1756	2.97202e-05	0.000726876	575.426	537.319	327.83	354.324
TYRO3	NM_006293	293.376	-1.37645	0.329627	-4.17578	2.96964e-05	0.000726876	429.748	329.541	149.987	142.714
ANP32B	NM_006401	8776.24	-1.06191	0.254414	-4.17394	2.99378e-05	0.00073114	9602.87	10476	4180.37	5436.9
CDC7	NM_001134420	594.878	-2.62201	0.628517	-4.17174	3.02284e-05	0.000737172	1073.46	594.291	124.275	146.651
FBXO43	NR_036491	32.8058	-3.39223	0.813786	-4.16845	3.06672e-05	0.000746796	46.4347	27.9272	1.07134	5.9054
EPOP	NM_001130677	421.092	-1.00496	0.241114	-4.168	3.07291e-05	0.000747224	657.369	472.528	287.119	276.569
THSD1	NM_018676	656.038	1.6035	0.384987	4.16508	3.11249e-05	0.000755762	334.147	504.924	1403.45	1144.66
SPDL1	NM_001329642	899.739	-2.42097	0.582564	-4.15572	3.24272e-05	0.000786254	1621.57	901.49	214.268	256.885
FBXO10	NM_012166	129.43	0.91498	0.220195	4.15531	3.24844e-05	0.000786514	97.4217	93.8353	176.771	184.052
ADM5	NM_001101340	104.783	-1.50002	0.361151	-4.15345	3.27495e-05	0.000791797	107.437	112.826	36.4255	41.3378
ANKRD29	NM_173505	185.958	1.37326	0.330954	4.1494	3.3335e-05	0.000804802	102.885	132.933	347.114	262.79
IGFLR1	NM_024660	45.436	-1.81148	0.437532	-4.14022	3.46966e-05	0.00083648	63.7338	58.0885	13.9274	20.6689
BVES	NM_001199563	81.4232	1.20136	0.290493	4.1356	3.54028e-05	0.000852289	54.629	65.9082	141.417	134.84
CSNK1E	NM_152221	6176.46	0.73281	0.177217	4.13509	3.54811e-05	0.000852959	5043.17	4824.7	8456.08	7943.74
CAPN1	NM_005186	11490.5	0.648361	0.157042	4.12859	3.64995e-05	0.000875466	9629.27	9777.87	15929.7	14488.9
DNAH11	NM_001277115	473.755	-1.10526	0.267738	-4.12813	3.65727e-05	0.000875466	576.336	619.984	249.622	306.096
SH2D4A	NM_022071	770.923	-0.990156	0.239847	-4.12828	3.65482e-05	0.000875466	926.872	681.423	428.536	381.882
HMGB1	NM_001370339	11292.6	-1.30367	0.315897	-4.12688	3.67715e-05	0.000878979	14859.1	12887.8	4794.24	6445.74
FOXRED2	NM_024955	593.401	-1.62063	0.392738	-4.12648	3.68352e-05	0.000879258	937.798	729.458	291.404	250.979
CKLF	NM_016951	625.04	-0.962845	0.233425	-4.12486	3.70965e-05	0.000884248	740.223	619.984	356.756	341.529
APOBEC3D	NM_152426	148.433	1.57139	0.381002	4.12437	3.71756e-05	0.000884884	102.885	80.4303	324.616	221.452
EGLN3	NM_022073	98.5373	1.30706	0.317084	4.12212	3.75398e-05	0.000892297	74.6596	60.3227	132.846	201.768
PLCD3	NM_133373	2999.81	1.54389	0.374705	4.12027	3.78425e-05	0.000898228	1792.74	2320.19	5572.03	6419.17
TCP11L1	NM_001145541	269.635	1.05577	0.256423	4.1173	3.83333e-05	0.000908601	221.247	197.724	444.606	427.157
MSH5	NM_172165	329.895	-1.04948	0.254968	-4.11613	3.85291e-05	0.000911963	457.973	322.838	192.841	185.036
TNFRSF10C	NM_003841	138.457	1.79869	0.437048	4.11555	3.86257e-05	0.000912971	44.6137	49.1518	184.27	141.73
NRGN	NM_001126181	160.959	-2.76516	0.672323	-4.11284	3.90818e-05	0.000922461	323.222	196.607	46.0676	30.5112
PHLDB3	NM_198850	427.944	1.72299	0.418975	4.11239	3.9158e-05	0.000922972	244.01	342.946	898.853	1037.38
BRD8	NM_006696	2711.64	-0.841893	0.204823	-4.11035	3.95061e-05	0.000928586	3803.09	3279.77	1902.7	2049.17
ITGAM	NM_001145808	45.5719	2.50991	0.610631	4.11035	3.95053e-05	0.000928586	27.3145	43.5664	140.345	261.806
AKR1B15	NM_001367821	22.8175	2.55192	0.621168	4.10825	3.98666e-05	0.000935758	5.4629	6.70252	36.4255	34.4482
LYPLA2	NM_007260	2393.78	0.842536	0.205231	4.10531	4.03778e-05	0.000946443	1974.84	2036.45	3681.12	3511.74
BAK1	NM_001188	1506.44	0.824984	0.201015	4.10409	4.05904e-05	0.000950107	1161.78	1165.12	2171.6	1950.75
EPPK1	NM_031308	9761.7	1.40849	0.343263	4.10323	4.07428e-05	0.000952356	7132.73	7951.43	20726.1	19315.6
CCDC189	NM_001014979	74.1438	-1.27157	0.310112	-4.10036	4.12504e-05	0.00096289	111.079	91.6012	42.8536	41.3378
LYNX1	NM_177476	66.1348	2.58981	0.632219	4.09638	4.19655e-05	0.00097823	38.2403	33.5126	184.27	248.027
FIG4	NM_014845	408.127	0.706667	0.172557	4.09526	4.21688e-05	0.000980265	343.252	299.379	507.815	542.312
MCAM	NM_006500	567.145	-1.00338	0.245001	-4.0954	4.21446e-05	0.000980265	741.134	570.832	346.043	309.049
HES7	NM_001165967	196.562	-1.07815	0.263326	-4.09437	4.23321e-05	0.000982709	226.71	224.535	112.491	101.376
LOC110091776	NR_146644	123.244	1.94823	0.475943	4.09341	4.25081e-05	0.000985441	32.7774	51.386	137.131	186.02
CHROMR	NR_110204	203.161	-1.08462	0.265052	-4.09211	4.27473e-05	0.00098963	226.71	217.832	94.2778	115.155
NANOS1	NM_199461	156.245	1.47297	0.360283	4.08838	4.34399e-05	0.00100352	80.1225	102.772	237.837	268.696
RDM1	NM_145654	42.1783	-2.76056	0.675244	-4.08824	4.34662e-05	0.00100352	61.9129	50.2689	11.7847	4.92117
DCTN5	NR_037573	2612.72	0.50497	0.123545	4.08735	4.36332e-05	0.00100601	2336.3	2378.28	3508.64	3182.03
DONSON	NM_017613	405.736	-1.43396	0.350865	-4.08692	4.37143e-05	0.0010065	576.336	479.231	181.056	209.642
PLPP2	NM_003712	302.319	-0.945113	0.231608	-4.08066	4.49078e-05	0.00103117	341.431	272.569	148.916	170.272
TLE3	NM_005078	692.078	-0.873026	0.213939	-4.08073	4.48953e-05	0.00103117	914.125	714.936	493.887	396.646
IGFL2	NM_001002915	16.0054	3.74509	0.917874	4.08018	4.5e-05	0.00103189	8.19435	1.11709	59.995	68.8963
CDIP1	NM_013399	287.911	1.13987	0.279512	4.07808	4.54097e-05	0.00103987	255.846	261.398	606.378	533.454
BLCAP	NM_001167820	3241.36	0.677562	0.16622	4.07629	4.57605e-05	0.00104649	2747.84	3084.28	4488.91	4837.51
PADI4	NM_012387	18.9751	3.0483	0.748603	4.07199	4.66141e-05	0.00106457	9.10483	6.70252	55.7096	75.7859
HELLS	NM_001289067	646.76	-2.93634	0.721252	-4.07117	4.67785e-05	0.00106544	1356.62	864.626	106.063	184.052
PHLDA3	NM_012396	5899.07	1.35881	0.333757	4.07125	4.67621e-05	0.00106544	3762.12	4160.03	9224.23	11093.3
MRPL27	NM_016504	1304.69	0.726347	0.178562	4.06775	4.74692e-05	0.00107972	1316.56	1151.72	1927.34	2157.44
NCS1	NM_014286	1563.83	0.466341	0.114687	4.0662	4.77867e-05	0.00108548	1325.66	1285.77	1889.84	1719.46
IQGAP3	NM_178229	2017.62	-2.0801	0.511638	-4.06556	4.79166e-05	0.00108697	3288.67	1582.91	651.374	500.975
HSPB8	NM_014365	77.8676	1.91066	0.47	4.06523	4.79842e-05	0.00108704	28.225	16.7563	91.0638	79.7229
DRP2	NM_001939	20.3247	-3.41164	0.839398	-4.06439	4.81584e-05	0.00108953	26.404	27.9272	1.07134	3.93693
DCAF4L1	NM_001029955	100.47	-1.4947	0.367829	-4.06357	4.83272e-05	0.00109043	102.885	176.5	37.4969	61.0224
LINC01277	NR_038987	21.3678	2.97446	0.731939	4.0638	4.82794e-05	0.00109043	4.55242	5.58544	56.781	22.6374
TNFRSF9	NM_001561	107.587	-2.79923	0.689976	-4.05699	4.97093e-05	0.00112012	38.2403	74.8449	3.21402	12.795
POLE2	NM_001348385	147.985	-3.53683	0.87188	-4.05656	4.98004e-05	0.00112067	338.7	183.202	20.3554	24.6058
RNF26	NM_032015	1535.65	-1.08464	0.267442	-4.0556	5.00067e-05	0.00112382	2176.06	1550.52	843.144	914.352
TRNP1	NM_001013642	1673.84	1.11204	0.274277	4.05445	5.02535e-05	0.00112787	1105.33	1283.53	2962.25	2200.75
FAM149B1	NM_173348	1392.39	-1.02852	0.253918	-4.05059	5.10892e-05	0.0011451	1777.26	1558.34	729.582	905.494
HNRNPA0	NM_006805	5579.26	-0.827731	0.204365	-4.05025	5.11622e-05	0.00114522	7132.73	6846.63	3817.18	4058.98
CA2	NM_000067	173.858	1.43427	0.354222	4.04907	5.14216e-05	0.0011495	72.8387	55.8544	175.7	173.225
GINS3	NM_001126129	299.12	-2.15685	0.532933	-4.04713	5.18485e-05	0.00115752	556.305	344.063	112.491	89.5652
C19orf57	NM_001345843	17.9973	-3.92788	0.970742	-4.04626	5.20414e-05	0.00115876	19.1202	27.9272	1.07134	1.96847
CKLF-CMTM1	NM_001204099	220.536	-1.10745	0.273679	-4.04654	5.19804e-05	0.00115876	255.846	218.949	110.348	110.234
RUSC2	NM_001135999	472.173	0.920534	0.227747	4.04192	5.30154e-05	0.00117889	433.39	368.639	848.501	671.247
ARHGAP11A-SCG5	NM_001368319	903.937	-3.16281	0.782625	-4.04129	5.3158e-05	0.00118051	2011.26	821.059	161.772	154.525
ARL6IP1	NM_015161	6407.92	-1.78617	0.442629	-4.03535	5.45208e-05	0.00120919	9948.85	6024.45	2223.03	2408.42
ANGPTL4	NM_139314	5857.46	1.91194	0.474033	4.03335	5.49879e-05	0.00121795	3401.57	2591.64	15288	7266.59
FAM83D	NM_030919	1648.38	-2.36658	0.586825	-4.03285	5.51036e-05	0.00121891	2929.03	1581.8	408.18	466.526
KIF4B	NM_001099293	187.591	-3.61604	0.896979	-4.03136	5.54553e-05	0.00122509	345.984	153.041	2.14268	38.3851
BLOC1S5-TXNDC5	NR_037616	6000.64	-0.475881	0.118072	-4.03045	5.56704e-05	0.00122824	6691.14	6318.25	4780.31	4574.72
HNRNPUL2-BSCL2	NR_037946	4774.8	-0.501918	0.124591	-4.02854	5.6125e-05	0.00123558	5586.73	5011.25	3663.98	3820.79
SAE1	NR_027280	3003.91	-1.00766	0.250136	-4.02843	5.61497e-05	0.00123558	4006.13	3328.92	1665.93	1982.25
HAUS5	NM_015302	330.353	-1.27391	0.31629	-4.02766	5.63351e-05	0.00123645	457.973	308.316	147.845	169.288
THOP1	NM_003249	3585.77	-0.577717	0.143428	-4.02792	5.62722e-05	0.00123645	4402.19	3757.88	2762.98	2705.66
PPM1J	NM_005167	54.9114	1.28657	0.319734	4.02387	5.72499e-05	0.00125489	41.8822	48.0348	112.491	106.297
CCDC9B	NM_207380	826.552	1.44208	0.358747	4.01978	5.82532e-05	0.00127523	625.502	519.446	1851.27	1260.8
WDR90	NM_145294	769.807	-1.20253	0.299428	-4.01611	5.91674e-05	0.00129357	1245.54	844.518	474.603	434.047
AFF3	NM_002285	12.205	3.18602	0.793812	4.01357	5.98066e-05	0.00130586	6.37338	3.35126	40.7109	49.2117
NUP85	NM_024844	1149.05	-1.22223	0.304725	-4.01091	6.04854e-05	0.00131821	1629.77	1291.35	621.377	630.893
SLFN5	NM_144975	2618.24	1.36286	0.339803	4.01074	6.05285e-05	0.00131821	1599.72	1206.45	4061.45	3157.42
GLMP	NM_001256609	563.733	0.626645	0.156321	4.00871	6.10524e-05	0.00132791	493.482	482.582	756.365	750.97
SRSF8	NM_032102	1634.33	0.578119	0.144428	4.00283	6.25893e-05	0.00135959	1576.96	1586.26	2169.46	2552.12
BAHCC1	NM_001291324	554.073	-0.815298	0.203749	-4.00149	6.29459e-05	0.0013642	668.295	636.74	413.537	328.734
SORBS1	NM_001290294	36.0202	2.20362	0.550711	4.00142	6.29632e-05	0.0013642	23.6726	20.1076	114.633	87.5967
SMIM10L2A	NM_203306	21.9462	2.55813	0.639608	3.99952	6.34708e-05	0.00137344	9.10483	11.1709	57.8523	61.0224
SERF1A	NM_022968	906.795	0.77202	0.193097	3.9981	6.38518e-05	0.00137992	836.734	989.739	1477.38	1639.73
TMEM164	NM_032227	2425.39	0.640852	0.160303	3.99777	6.39427e-05	0.00138012	2213.39	2309.02	3720.76	3330.64
GAS1	NM_002048	435.049	-2.13197	0.533514	-3.99609	6.43977e-05	0.00138817	655.548	833.347	107.134	232.279
RIMS3	NM_014747	81.912	2.04955	0.513386	3.99222	6.54563e-05	0.00140919	57.3605	50.2689	257.121	188.973
GPER1	NM_001039966	154.35	-1.1286	0.28277	-3.99125	6.57249e-05	0.00141317	223.979	199.959	115.705	78.7386
ZNF337	NM_001290261	932.27	0.948682	0.237861	3.98838	6.65249e-05	0.00142855	689.236	836.699	1327.39	1616.11
KCNQ3	NM_004519	105.252	1.66301	0.417559	3.9827	6.81368e-05	0.00146131	64.6443	45.8006	216.41	134.84
XRCC3	NM_001100119	668.941	-1.00528	0.252459	-3.98194	6.83546e-05	0.00146412	857.675	724.99	338.543	449.794
SCN3B	NM_018400	58.8246	3.12183	0.784648	3.97864	6.93097e-05	0.0014827	7.28387	16.7563	64.2803	142.714
ING2	NM_001564	215.617	-1.00501	0.252762	-3.97612	7.005e-05	0.00149664	254.025	245.759	121.061	127.95
VAV2	NM_001134398	1949.15	0.677847	0.170577	3.97385	7.07213e-05	0.00150908	1902	1756.06	2826.19	3026.52
EXOC7	NM_001145297	2336.44	0.595701	0.149962	3.97235	7.11684e-05	0.0015167	1956.63	2097.89	3217.23	2909.39
RAPGEF3	NM_001098531	342.986	1.53632	0.386848	3.97138	7.14577e-05	0.00151965	218.516	159.744	694.228	404.52
REEP2	NM_001271803	46.9554	2.38562	0.600719	3.97128	7.14865e-05	0.00151965	30.046	24.5759	127.489	158.462
FAM239B	NR_146578	1326.12	0.896265	0.225719	3.97071	7.16598e-05	0.00152142	1233.71	1059	2202.67	2065.91
PLPP6	NM_203453	409.477	0.658674	0.165944	3.96925	7.20978e-05	0.0015288	338.7	354.117	582.808	510.817
MAP2K6	NM_002758	135.86	-1.7804	0.449178	-3.96367	7.38051e-05	0.00156304	163.887	194.373	46.0676	58.0697
TNFRSF12A	NM_016639	2674.97	0.917408	0.231503	3.96283	7.40666e-05	0.00156662	2102.31	1952.67	4399.99	3259.78
C4orf3	NM_001170330	1240.73	0.762897	0.19256	3.96186	7.43673e-05	0.00157101	972.396	1228.8	1773.07	1959.61
UQCC1	NM_018244	1013.84	0.570044	0.143896	3.96149	7.44835e-05	0.0015715	879.527	932.768	1378.81	1311
WRAP73	NM_017818	871.156	0.628686	0.158774	3.95963	7.5067e-05	0.00158184	706.535	718.287	1010.27	1191.91
FLJ16779	NR_024389	18.1583	2.60751	0.658603	3.95915	7.52154e-05	0.00158299	9.10483	7.81961	36.4255	66.9278
CC2D1B	NM_032449	964.393	0.554117	0.14014	3.95401	7.68512e-05	0.00161541	832.182	918.246	1252.4	1315.92
USP11	NM_001371072	460.772	-0.785003	0.198579	-3.95311	7.7142e-05	0.0016195	484.377	459.123	257.121	290.349
ABCA5	NM_018672	335.63	0.920424	0.233197	3.94698	7.91429e-05	0.00165945	279.518	290.443	449.962	627.941
RCCD1	NM_033544	929.624	-0.845136	0.214183	-3.94585	7.95173e-05	0.00166523	1153.58	983.037	512.1	677.152
CIP2A	NM_020890	764.781	-3.09147	0.784002	-3.94318	8.04068e-05	0.00168178	1553.28	672.487	149.987	111.218
GSDMA	NM_178171	23.3364	2.18484	0.554225	3.94216	8.07522e-05	0.00168548	20.0306	7.81961	73.9224	55.117
TIMM10	NM_012456	549.625	-0.853698	0.216561	-3.94206	8.07832e-05	0.00168548	684.684	530.617	324.616	348.418
MTFP1	NM_016498	540.39	-1.0041	0.254842	-3.94009	8.14527e-05	0.00169526	713.819	603.227	292.476	364.166
TRIB2	NM_021643	494.89	-0.76664	0.194562	-3.94035	8.13637e-05	0.00169526	574.515	603.227	383.539	309.049
ATG4A	NM_001321287	433.895	0.77427	0.196802	3.93427	8.34509e-05	0.00173471	379.672	383.161	673.872	630.893
MED30	NM_080651	428.916	-0.96265	0.24495	-3.92999	8.49488e-05	0.00176368	447.047	353	199.269	211.61
NSD2	NM_133330	2986.24	-1.62731	0.41431	-3.92777	8.57366e-05	0.00177785	4885.65	2941.29	1250.25	1283.44
IMPA2	NM_014214	907.56	-1.42964	0.364117	-3.92631	8.62579e-05	0.00178647	948.724	1201.99	362.113	436.015
TMPO-AS1	NR_027157	261.003	-3.25677	0.829921	-3.92419	8.70211e-05	0.00180007	645.533	206.661	56.781	32.4797
ACTL8	NM_030812	12.6884	-6.80186	1.73395	-3.92275	8.75422e-05	0.00180864	31.8669	10.0538	0	0
SLC22A4	NM_003059	312.234	0.933182	0.238003	3.92089	8.82242e-05	0.0018205	284.981	296.028	621.377	488.18
RANBP1	NM_002882	4155.23	-1.14997	0.293472	-3.91851	8.90995e-05	0.00183632	5689.61	4389.04	2175.89	2366.1
TNS1	NM_022648	94.8559	-1.7807	0.454815	-3.91521	9.03243e-05	0.0018593	107.437	130.699	42.8536	26.5743
XRCC1	NM_006297	649.862	-0.997768	0.254874	-3.91475	9.04984e-05	0.00186061	701.983	770.79	311.76	425.189
NASP	NM_002482	3212.44	-1.47476	0.377119	-3.91059	9.20706e-05	0.00189064	5320.87	3770.17	1432.38	1838.55
ZNF511	NM_145806	828.267	-0.508445	0.130039	-3.90996	9.23122e-05	0.0018933	929.604	919.363	665.302	634.83
ANGPT1	NM_001146	69.6296	-1.55258	0.397168	-3.90914	9.26271e-05	0.00189745	91.0483	126.231	37.4969	36.4166
SESN1	NM_014454	1866.39	1.2161	0.311364	3.9057	9.39532e-05	0.00192229	1561.48	1645.47	3818.25	3631.82
SHMT1	NM_004169	1092.88	-1.24718	0.319541	-3.90304	9.49934e-05	0.00194033	1545.09	1117.09	591.379	530.502
TXNDC5	NM_030810	6186.06	-0.479379	0.122828	-3.90286	9.50645e-05	0.00194033	6922.41	6490.28	4912.09	4709.56
ID3	NM_002167	2388.81	0.967763	0.248002	3.90223	9.53101e-05	0.00194299	2147.83	1712.5	3942.53	3609.18
MMP24OS	NM_001355003	978.848	1.07002	0.274426	3.8991	9.65517e-05	0.00196593	645.533	787.547	1509.52	1498
ZNF519	NM_145287	105.775	-1.89162	0.485512	-3.89614	9.77383e-05	0.0019877	181.186	98.3037	31.0688	44.2905
S100A10	NM_002966	13178.2	0.831543	0.213963	3.88639	0.000101748	0.00206675	9729.43	12729.2	19683.7	20281.1
LHX2	NM_004789	13.6924	-3.23542	0.832666	-3.88562	0.000102071	0.00207082	25.4935	32.3955	2.14268	3.93693
PSCA	NM_005672	777.903	1.34806	0.347123	3.88354	0.000102946	0.00208608	559.947	593.173	1406.67	1528.51
ANO9	NM_001347882	990.709	1.10784	0.285511	3.88022	0.000104362	0.00211223	723.834	758.502	1495.59	1698.79
KPNA2	NM_002266	6589.77	-2.0725	0.534361	-3.87845	0.000105123	0.00212509	12232.3	6546.13	2265.88	2198.78
ANKRD33B	NM_001164440	418.15	0.916694	0.236592	3.87457	0.000106813	0.00215411	408.807	454.655	853.857	775.576
PRIMPOL	NM_001345891	439.279	-1.30184	0.335986	-3.87468	0.000106765	0.00215411	569.963	471.411	196.055	226.374
FAM13C	NM_001347850	20.0044	2.40607	0.621531	3.87119	0.000108304	0.00218158	5.4629	15.6392	50.3529	59.054
ARSK	NM_198150	275.557	-1.00142	0.258778	-3.86982	0.000108916	0.00218899	381.493	382.044	172.486	208.657
MCM4	NM_005914	3024.95	-2.66156	0.68778	-3.86979	0.000108931	0.00218899	6591.9	3368.02	852.786	721.443
ARHGAP11B	NR_148423	667.804	-3.03589	0.785883	-3.86303	0.000111989	0.00224776	1490.46	621.101	128.561	128.935
POLD3	NR_046410	692.828	-1.76866	0.457904	-3.86251	0.000112226	0.00224984	1106.24	790.898	250.693	306.096
SERF1B	NM_001178087	892.143	0.755584	0.195729	3.86036	0.000113218	0.00226704	823.988	983.037	1424.88	1623.98
LCORL	NR_158565	450.198	-1.71926	0.446021	-3.85467	0.000115885	0.0023177	713.819	500.455	178.914	189.957
MARVELD2	NM_001038603	514.078	0.621245	0.161203	3.8538	0.000116296	0.00232318	539.006	503.806	806.718	798.213
TAF5	NM_006951	335.314	-2.23677	0.581085	-3.84929	0.000118459	0.00236359	603.651	367.522	101.777	104.329
SMCO4	NM_020179	64.154	-1.56392	0.406564	-3.84669	0.000119724	0.002386	99.2427	78.1961	22.4981	37.4009
GPRIN1	NM_052899	291.392	-0.809463	0.210599	-3.84362	0.000121232	0.00241321	419.733	412.205	233.552	241.137
SAAL1	NM_138421	813.592	-0.730738	0.190154	-3.84287	0.000121604	0.00241652	1019.74	956.227	552.811	637.783
SASS6	NM_194292	413.844	-2.30365	0.59953	-3.84242	0.000121827	0.00241652	757.522	420.025	113.562	124.998
STAT6	NM_001178078	5629.34	0.56372	0.146701	3.84265	0.000121712	0.00241652	5103.26	4736.45	7164.04	7380.76
NCAPG2	NM_001281932	1333.13	-3.11232	0.810726	-3.83893	0.00012357	0.00244823	2815.21	1168.47	243.194	217.515
PARD6G	NM_032510	744.53	0.821046	0.21405	3.83577	0.000125171	0.00247705	538.096	688.126	1052.05	1112.18
TRIB1	NM_025195	2239.32	1.13408	0.295728	3.83488	0.000125625	0.00248312	1660.72	2414.03	5324.56	3617.06
BARD1	NM_000465	260.038	-2.83644	0.740166	-3.83217	0.000127016	0.00250183	473.451	281.506	53.567	52.1644
FAM20C	NM_020223	2705.77	1.19148	0.310895	3.83241	0.000126895	0.00250183	1861.03	1709.14	5246.35	2908.41
STT3A	NM_001278503	4903.99	-0.470592	0.122789	-3.83253	0.00012683	0.00250183	5263.5	5262.6	4091.44	3505.84
APLP1	NM_001024807	36.6293	2.07001	0.540586	3.8292	0.000128559	0.00252928	37.3298	26.8101	101.777	168.304
HNRNPUL2	NM_001079559	5684.03	-0.585419	0.152991	-3.82649	0.000129983	0.00255432	6593.72	6095.95	3977.88	4479.24
BDH1	NM_203314	759.03	-1.02082	0.266817	-3.82593	0.000130279	0.00255717	1104.42	1112.62	482.103	610.224
CBX1	NM_001127228	2081.96	-0.779909	0.204097	-3.82127	0.000132769	0.00260301	2515.67	2333.6	1299.53	1524.58
MDFI	NM_001300804	1922.76	0.571649	0.149649	3.81994	0.000133484	0.002614	1495.92	1367.32	1963.76	2292.28
GINS4	NM_032336	354.506	-2.45122	0.641756	-3.81955	0.000133695	0.0026151	670.116	340.712	82.4931	102.36
ATXN7L2	NM_001350177	190.522	-0.753237	0.197252	-3.81866	0.000134179	0.00262153	225.8	199.959	118.919	133.856
SCLT1	NM_144643	517.409	-1.3636	0.35714	-3.81812	0.000134474	0.00262426	736.581	533.968	227.124	266.727
PAK6	NM_020168	1034.01	0.930092	0.243639	3.81751	0.000134807	0.00262774	766.627	864.626	1724.86	1382.85
LIN9	NM_001270410	643.81	-2.26602	0.594068	-3.81441	0.000136509	0.00265784	1104.42	680.306	182.128	188.973
PMCH	NM_002674	78.2249	-2.08936	0.547919	-3.81327	0.000137143	0.0026671	119.273	80.4303	20.3554	26.5743
ELFN2	NM_052906	368.536	1.86093	0.48819	3.8119	0.000137902	0.00267879	152.961	245.759	591.379	855.298
DGKA	NM_001351034	3717.26	1.01055	0.265179	3.81082	0.000138504	0.0026874	2498.37	3044.06	5225.99	5938.86
OGG1	NM_016819	203.353	-0.774121	0.203475	-3.8045	0.00014209	0.00275381	249.472	215.598	127.489	144.682
S1PR4	NM_003775	18.051	2.86088	0.752356	3.80256	0.00014321	0.00277234	6.37338	6.70252	26.7835	67.9121
SLC22A15	NM_018420	508.059	0.904514	0.237921	3.80174	0.000143685	0.00277835	342.342	415.557	677.086	740.143
GARS	NM_001316772	8891.93	-0.649962	0.171036	-3.80015	0.00014461	0.00278984	6855.94	7574.97	4607.83	4588.49
UNG	NM_003362	1024.96	-1.22722	0.322934	-3.80022	0.000144566	0.00278984	1532.34	1317.05	626.733	590.54
ZNF674	NM_001039891	175.71	0.844285	0.222193	3.79978	0.000144822	0.00279076	124.736	150.807	244.265	249.011
ITFG2	NR_147202	450.314	-1.25498	0.330544	-3.7967	0.000146634	0.00282245	706.535	503.806	261.407	246.058
C9orf40	NM_017998	338.724	-1.45084	0.382354	-3.79449	0.00014795	0.00284034	468.899	322.838	138.203	151.572
CHFR	NM_001161344	681.635	0.616443	0.162466	3.79429	0.000148067	0.00284034	555.395	605.461	884.926	893.684
LINC-PINT	NR_109852	129.772	1.05309	0.277517	3.79469	0.000147828	0.00284034	84.675	136.285	233.552	222.437
XKR6	NR_138152	138.126	0.78248	0.206326	3.79244	0.000149173	0.0028583	110.168	121.763	200.34	197.831
CES4A	NM_001318506	99.7808	1.02856	0.27126	3.79181	0.000149553	0.00286174	57.3605	65.9082	131.775	119.092
F8	NM_000132	212.592	0.850458	0.224302	3.79158	0.000149691	0.00286174	180.276	179.851	309.617	339.56
FLJ43315	NR_033856	49.6263	-1.82623	0.481758	-3.79076	0.000150187	0.00286797	41.8822	55.8544	7.49937	19.6847
WDHD1	NM_007086	752.045	-2.90448	0.766354	-3.78999	0.000150651	0.00287359	1607	808.771	155.344	167.32
HSPG2	NM_001291860	12396.9	1.11979	0.29554	3.78898	0.000151265	0.00287771	10172.8	10638	25552.5	19672.8
JMJD7	NM_001114632	241.301	0.829609	0.21898	3.78852	0.000151548	0.00287771	217.606	191.022	361.041	366.135
UBTD1	NM_024954	610.426	1.12154	0.296003	3.78895	0.000151285	0.00287771	389.687	488.167	949.206	959.627
VAMP8	NM_003761	3370.77	1.23287	0.325413	3.78863	0.000151478	0.00287771	2090.47	2643.03	5233.49	5890.63
FIGNL1	NM_001346565	556.767	-2.71873	0.718347	-3.78471	0.000153891	0.00291636	1099.86	527.265	123.204	124.013
SMC3	NM_005445	2629.61	-1.16372	0.307486	-3.78464	0.000153928	0.00291636	3780.33	2885.44	1393.81	1581.66
THBD	NM_000361	1245.37	0.902743	0.238623	3.78313	0.000154867	0.00293085	928.693	897.021	1648.79	1764.73
RHBDF2	NM_024599	1509.36	1.00397	0.265409	3.78273	0.000155117	0.0029323	1049.79	1167.36	2253.03	2192.87
SLC25A20	NM_000387	390.612	0.758798	0.20061	3.78244	0.000155296	0.00293241	328.685	337.36	580.666	546.249
DAW1	NR_138459	30.3994	1.88706	0.499061	3.78122	0.000156059	0.00294353	12.7468	11.1709	53.567	35.4324
LDB1	NM_003893	2330.27	0.976655	0.25835	3.78035	0.000156608	0.00295059	1543.27	1845.43	3136.88	3530.44
AARS	NM_001605	5684.53	-0.841936	0.222844	-3.77815	0.000157998	0.00297347	4903.86	4587.88	2631.21	2664.32
SIVA1	NM_006427	1102.33	-0.761528	0.201651	-3.77647	0.000159069	0.00299029	1286.51	1054.53	685.657	695.853
PINCR	NR_110387	7.50702	4.24937	1.12546	3.77568	0.000159572	0.0029964	2.73145	1.11709	26.7835	48.2274
DUT	NM_001025248	2355.76	-1.30538	0.345805	-3.77491	0.000160066	0.00299902	3246.78	2940.17	1080.98	1422.22
TRIP13	NM_004237	1018.61	-2.49019	0.659631	-3.77512	0.000159932	0.00299902	1657.99	885.85	218.553	234.247
BBS2	NM_031885	1089.79	0.742455	0.196761	3.77339	0.000161043	0.00301399	878.617	1057.88	1571.65	1666.31
FAM166A	NM_001001710	271.625	-1.85118	0.490628	-3.77309	0.00016124	0.00301433	497.124	264.75	92.1352	119.092
P2RY2	NM_176072	551.985	0.968719	0.257086	3.76807	0.000164512	0.0030721	343.252	325.072	733.867	574.792
CCHCR1	NM_001105564	603.117	-0.740658	0.197226	-3.75538	0.000173077	0.00322847	652.817	671.37	358.899	433.063
WNT9A	NM_003395	149.24	2.78709	0.74386	3.74679	0.000179113	0.00333738	21.8516	52.5031	269.977	241.137
IL4R	NM_000418	3298.6	0.450845	0.120388	3.74492	0.000180448	0.00335855	2887.14	2793.84	3987.52	3778.47
ORC3	NM_181837	669.693	-1.20642	0.322197	-3.74436	0.000180856	0.00336246	947.813	751.8	356.756	379.914
ZNF695	NM_020394	222.01	-1.81643	0.485324	-3.74271	0.000182047	0.00338087	376.94	256.93	83.5644	96.4548
DIP2C	NM_014974	38.3018	1.77997	0.475661	3.74211	0.000182482	0.00338316	22.7621	14.5221	79.2791	50.1959
NOP14-AS1	NR_015453	477.39	0.686573	0.183478	3.74199	0.00018257	0.00338316	403.344	433.43	740.295	606.288
SERPINB2	NM_001143818	38.7011	4.75881	1.27228	3.74039	0.000183733	0.00340097	0	2.23417	44.9962	10.8266
DKK1	NM_012242	622.075	1.42153	0.380137	3.73951	0.000184379	0.00340547	518.976	412.205	1323.1	1172.22
PLEKHM1P1	NR_024386	511.679	1.01958	0.272634	3.73974	0.000184207	0.00340547	397.881	395.449	813.146	795.26
SERTAD1	NM_013376	461.446	1.40233	0.375299	3.73658	0.000186541	0.00343788	295.907	383.161	781.006	1012.78
SLC35E3	NM_018656	527.731	0.674229	0.180437	3.73664	0.000186496	0.00343788	506.229	483.699	699.584	879.904
DCLRE1B	NM_022836	348.661	-1.76245	0.471923	-3.73462	0.000187998	0.00346096	579.067	433.43	161.772	136.808
AEN	NM_022767	1480.33	1.28322	0.343676	3.73381	0.000188604	0.00346835	1265.57	1050.06	2783.34	2853.29
PLEKHO2	NM_025201	180.354	1.14903	0.307776	3.73334	0.000188956	0.00347105	124.736	156.392	266.763	355.308
LOC102723373	NR_119378	52.2942	2.32843	0.624114	3.73078	0.000190886	0.00350268	21.8516	17.8734	112.491	87.5967
STEAP3-AS1	NR_046721	291.415	0.895264	0.240195	3.72723	0.000193594	0.00354853	250.383	262.516	497.101	456.684
RUSC1	NM_001278230	975.074	-0.738821	0.198254	-3.72664	0.000194049	0.003553	1078.92	1054.53	575.309	702.742
CSMD3	NM_198124	242.362	2.3496	0.631341	3.72159	0.00019797	0.00362087	161.156	106.123	888.14	475.385
PRR15	NM_175887	205.162	-1.1424	0.307013	-3.72102	0.000198422	0.00362521	278.608	243.525	143.559	93.5021
SLC48A1	NM_017842	443.167	0.983117	0.264283	3.71995	0.000199265	0.0036367	294.997	272.569	638.518	484.243
SLC49A4	NM_032839	727.09	0.656814	0.176676	3.71761	0.00020112	0.00366658	697.43	668.018	1047.77	1105.29
ADRB2	NM_000024	435.212	1.20671	0.324741	3.71593	0.000202458	0.00368303	284.981	390.981	957.777	601.366
PPP1R15A	NM_014330	2950.25	1.55803	0.419282	3.71594	0.00020245	0.00368303	1355.71	1979.48	6971.2	2848.37
KMT5A	NM_001367386	1661.23	-0.797414	0.214636	-3.71519	0.000203051	0.00368589	1728.1	1578.44	934.208	968.485
MAGOHB	NR_135120	402.83	-0.947926	0.255141	-3.7153	0.000202965	0.00368589	462.526	443.484	204.626	264.759
C1orf21	NM_030806	1591.71	-0.925206	0.249055	-3.71487	0.000203307	0.00368658	1572.4	2019.69	786.363	1104.31
CEP164	NM_014956	1563.65	0.496506	0.133701	3.71356	0.000204361	0.00370171	1529.61	1418.7	2048.4	2112.16
ATF3	NM_001040619	2129.73	2.36792	0.638185	3.7104	0.000206935	0.00374433	508.05	1781.75	6890.85	4926.09
DBF4	NM_006716	706.89	-1.85945	0.501382	-3.70864	0.000208374	0.00376633	1129	769.673	237.837	285.428
INCENP	NM_001040694	1352.09	-2.63943	0.713356	-3.70002	0.000215586	0.00389253	2890.78	1160.65	359.97	290.349
IRX5	NM_005853	726.518	-0.888739	0.240447	-3.6962	0.00021885	0.00394724	930.514	1036.66	444.606	617.114
CDK2	NM_001798	821.546	-2.01001	0.544384	-3.69226	0.000222273	0.0040047	1398.5	765.205	277.477	259.838
TREX1	NM_007248	177.279	-0.953374	0.258342	-3.69035	0.000223946	0.00403055	244.92	216.715	112.491	125.982
COL17A1	NM_000494	21654.6	1.25104	0.339103	3.68926	0.000224909	0.00403927	14302.8	20286.3	39034.2	43290.5
PDP1	NM_001161779	1066.75	0.820496	0.222388	3.68947	0.00022472	0.00403927	818.525	852.338	1448.45	1501.94
PTK7	NM_002821	4416.08	0.648538	0.175855	3.68792	0.000226095	0.00405627	3135.7	3209.39	4797.46	5148.52
MFSD13A	NM_024789	227.675	-0.847044	0.22977	-3.68649	0.000227372	0.00407485	254.025	252.462	131.775	149.603
MAPRE3	NM_012326	613.058	1.0044	0.272694	3.68326	0.000230267	0.00412236	407.897	539.553	1000.63	898.605
C1orf174	NM_207356	437.573	-0.740303	0.201139	-3.68056	0.000232719	0.00416185	519.886	492.636	273.191	332.671
RHEBL1	NM_001303126	29.3182	-2.43268	0.661534	-3.67734	0.000235681	0.00421036	32.7774	22.3417	5.3567	4.92117
MIS18A	NM_018944	518.303	-1.5899	0.432462	-3.67639	0.000236556	0.00422154	669.205	517.211	161.772	232.279
CCDC66	NR_148371	473.405	-0.637988	0.173619	-3.67464	0.000238188	0.00424618	524.438	568.598	324.616	376.961
KCNK6	NM_004823	370.79	1.5198	0.413665	3.67399	0.000238795	0.00425251	211.232	255.813	579.594	758.844
PASK	NM_001252119	225.806	-1.77016	0.481864	-3.67358	0.000239179	0.00425488	432.48	259.164	98.5632	104.329
LOC100294145	NR_037177	364.127	0.792124	0.215698	3.67238	0.000240301	0.00427034	285.892	277.038	452.105	522.628
C12orf75	NM_001145199	839.405	-0.708043	0.192836	-3.67173	0.000240911	0.00427667	884.079	843.401	500.315	557.076
NMNAT2	NM_015039	506.421	0.97857	0.266609	3.67043	0.000242142	0.00429401	341.431	318.37	760.651	540.344
C4orf46	NM_001008393	397.279	-2.18967	0.5971	-3.66717	0.000245247	0.00434453	706.535	393.215	133.917	107.281
EHD1	NM_006795	1792.52	0.968159	0.264068	3.66632	0.000246062	0.00435439	1558.75	1547.17	3682.19	2394.64
FANCA	NM_001286167	960.117	-1.54393	0.421407	-3.66376	0.000248544	0.00439372	1614.29	1112.62	463.89	471.448
CHEK1	NM_001114122	1149.37	-1.50486	0.410794	-3.6633	0.000248985	0.00439691	1739.93	1277.95	502.458	561.013
FAM161A	NM_001201543	95.508	-1.50891	0.412221	-3.66045	0.000251776	0.00443773	122.005	121.763	34.2829	51.1801
GTPBP3	NM_133644	726.262	-0.615992	0.168285	-3.6604	0.000251821	0.00443773	806.688	732.809	482.103	522.628
RFC5	NM_181578	655.98	-2.41611	0.660512	-3.65794	0.000254254	0.00447128	1245.54	701.531	177.842	187.004
ZNF530	NM_001321981	54.2933	-1.50106	0.41033	-3.65817	0.000254023	0.00447128	85.5854	67.0252	20.3554	33.4639
VRK1	NM_003384	765.606	-1.77566	0.485703	-3.65585	0.00025633	0.00450309	1189.09	799.835	244.265	336.608
KRT23	NM_015515	64.5279	2.41246	0.660281	3.65369	0.000258494	0.00453639	22.7621	33.5126	226.053	72.8332
DUSP5	NM_004419	1251.91	1.64643	0.450961	3.65093	0.000261292	0.00458075	619.129	1194.17	2011.97	3662.33
LMO4	NM_006769	1116.83	-0.979152	0.268316	-3.64925	0.000263011	0.0046061	995.158	816.591	396.395	522.628
LRRCC1	NM_033402	163.934	-1.51519	0.415538	-3.64634	0.000266001	0.00465365	234.905	175.383	57.8523	85.6283
ANP32E	NM_030920	3629.62	-1.98479	0.544628	-3.64429	0.000268128	0.00468313	5832.56	3317.75	1149.55	1162.38
NRTN	NM_004558	54.9376	-3.6077	0.989988	-3.64418	0.000268241	0.00468313	32.7774	55.8544	5.3567	1.96847
PPP1R14B-AS1	NR_135086	151.764	1.25073	0.343327	3.64296	0.000269519	0.00470059	87.4064	99.4208	219.625	224.405
EYA1	NM_000503	141.941	-1.77089	0.486322	-3.6414	0.000271158	0.00471788	224.889	158.626	65.3517	47.2432
GRK6P1	NR_144554	105.683	-1.49986	0.411949	-3.64089	0.000271698	0.00471788	139.304	117.294	37.4969	53.1486
MAP11	NM_018275	536.539	0.544405	0.149533	3.64069	0.000271906	0.00471788	456.152	491.518	707.084	674.2
SLC43A3	NM_001278206	3559.69	-1.32085	0.362778	-3.64093	0.000271651	0.00471788	5685.06	3582.5	1956.27	1753.9
SLC7A6OS	NM_032178	1374.29	0.516083	0.141732	3.64127	0.000271298	0.00471788	1364.81	1252.26	1887.7	1856.26
PTTG1	NM_001282382	2869.61	-1.2878	0.353884	-3.63904	0.000273659	0.00474343	4276.54	2951.35	1305.96	1654.5
RFC3	NM_002915	817.508	-2.67841	0.736412	-3.6371	0.000275724	0.00477432	1552.37	792.015	183.199	183.067
FBXO22	NM_147188	2134.4	0.977085	0.268892	3.63374	0.000279344	0.00483204	1962.09	1853.25	3668.26	3842.45
ARVCF	NM_001670	413.162	1.06493	0.293214	3.63193	0.000281314	0.00485204	303.191	222.3	551.74	549.202
DSG3	NM_001944	7401.86	0.654436	0.180192	3.63188	0.000281361	0.00485204	5325.42	6246.75	8318.95	9893.51
MAPKBP1	NM_001128608	1818.72	0.734601	0.202241	3.6323	0.000280909	0.00485204	1331.13	1424.29	2395.51	2188.93
THAP10	NM_020147	82.1457	-1.35916	0.374378	-3.63046	0.000282921	0.00487397	105.616	89.367	41.7822	34.4482
SYN3	NM_001369908	185.914	-0.948144	0.261486	-3.62599	0.000287858	0.00495397	333.237	315.019	176.771	159.446
PTTG3P	NR_002734	338.277	-1.41191	0.389885	-3.62135	0.00029307	0.00503429	510.781	349.648	140.345	183.067
SUSD6	NM_014734	2291.18	0.691446	0.190938	3.6213	0.000293121	0.00503429	2115.05	2183.91	3909.32	3033.41
MYO19	NM_001163735	1877.92	-1.32171	0.365166	-3.61948	0.000295194	0.00506476	3003.68	2027.51	1082.05	931.084
CTNS	NM_004937	711.737	0.770278	0.212861	3.61868	0.000296108	0.00507527	589.993	651.262	979.204	1136.79
MTCL1	NM_015210	389.267	0.806456	0.223159	3.61382	0.000301723	0.00516628	320.49	337.36	549.597	600.382
SDC1	NM_001006946	14554.8	0.466511	0.129153	3.61209	0.00030374	0.00519555	12125.8	13081.1	16877.9	17950.4
TMEM229B	NM_182526	29.5868	2.05636	0.569348	3.61179	0.000304093	0.00519633	19.1202	27.9272	108.205	86.6125
SLC2A8	NM_014580	241.684	0.963881	0.267029	3.60965	0.000306616	0.00523415	203.948	223.417	364.255	468.495
DCUN1D3	NM_173475	461.915	0.580762	0.161256	3.6015	0.000316387	0.00539006	418.822	409.971	626.733	613.177
MDC1	NM_014641	1358.57	-1.55725	0.432381	-3.60156	0.000316314	0.00539006	2377.27	1453.33	637.447	664.357
POLA2	NM_002689	542.531	-2.12283	0.589586	-3.60054	0.000317555	0.00540451	1065.27	580.885	194.984	183.067
STX3	NM_004177	342.803	0.770176	0.213928	3.60017	0.00031801	0.00540681	254.025	290.443	464.961	462.59
EIF4H	NM_022170	12904.6	0.275171	0.0764854	3.59769	0.000321052	0.00545284	12460	12862.1	15185.2	15456.4
IFNLR1	NM_170743	42.4707	-1.67373	0.465255	-3.59744	0.000321363	0.00545284	40.0613	34.6297	7.49937	15.7477
TLX2	NM_016170	13.5066	2.79305	0.777049	3.59443	0.000325097	0.00551066	4.55242	6.70252	42.8536	34.4482
GVQW3	NM_001305225	101.962	-1.0918	0.303794	-3.59389	0.000325778	0.00551668	136.573	126.231	48.2103	74.8017
CDC25A	NM_001789	389.99	-2.19305	0.610371	-3.59299	0.000326911	0.00553033	811.241	412.205	157.487	110.234
EZH2	NM_004456	1135.71	-1.42046	0.395447	-3.59203	0.000328113	0.00554487	1572.4	1056.76	448.891	533.454
F11R	NM_016946	7296.49	0.461548	0.128506	3.59165	0.000328586	0.00554487	6087.49	7009.72	8913.54	9118.92
POP7	NM_005837	746.263	-0.668899	0.186244	-3.59152	0.000328755	0.00554487	892.274	737.278	509.957	515.738
MUC2	NM_002457	175.348	1.61954	0.451347	3.58823	0.000332931	0.0056097	55.5395	74.8449	182.128	217.515
SLC12A8	NM_001195483	303.45	-0.648703	0.180986	-3.58428	0.000338009	0.0056896	322.311	298.262	183.199	212.594
HADH	NM_001184705	1751.63	-0.641651	0.179037	-3.58391	0.000338492	0.00569205	1981.21	2015.23	1278.11	1283.44
LOC729737	NR_039983	2167.45	0.860732	0.240293	3.58202	0.000340954	0.00572775	1736.29	1780.64	3106.88	3279.46
LURAP1L	NM_203403	155.804	1.01609	0.28369	3.58168	0.000341389	0.00572937	90.1379	129.582	239.98	202.752
TTC39B	NM_001168342	646.237	-0.757637	0.21157	-3.58101	0.000342262	0.00573833	653.727	682.54	398.538	391.725
ECM2	NM_001393	262.051	-1.42815	0.398948	-3.57979	0.000343875	0.00575965	116.542	173.149	49.2816	58.0697
IL22RA1	NM_021258	58.2067	-1.37103	0.383123	-3.57857	0.000345483	0.00578085	75.5701	97.1866	32.1402	34.4482
ZNF746	NM_001363517	918.989	0.491001	0.137282	3.57659	0.000348101	0.0058189	851.302	824.411	1232.04	1123.99
HPF1	NM_017867	544.437	-0.832214	0.232735	-3.57581	0.000349151	0.00583068	626.413	617.749	310.688	387.788
LOC101928718	NR_125963	9.33993	5.45851	1.52787	3.57262	0.000353431	0.00589052	0	1.11709	26.7835	17.7162
PARPBP	NM_001319988	525.256	-2.06861	0.578985	-3.57282	0.00035316	0.00589052	961.471	546.256	172.486	187.004
P4HA2	NM_001365679	1647.53	0.816974	0.228767	3.57121	0.000355338	0.00591647	1465.88	1692.39	2833.69	2729.28
HAUS7	NM_017518	227.683	-1.00965	0.282903	-3.56889	0.000358501	0.00596325	313.206	280.389	140.345	154.525
INTS14	NR_045106	1488.74	-0.388602	0.109017	-3.56459	0.000364425	0.00605583	1555.11	1562.81	1167.76	1213.56
PARD6B	NM_032521	113.853	0.918206	0.257849	3.56102	0.000369422	0.00613284	87.4064	99.4208	152.13	199.799
DHFR	NM_000791	1706.12	-2.12803	0.598292	-3.55684	0.000375345	0.00622505	3722.06	2290.03	647.089	728.332
C20orf27	NM_001039140	1339.24	-0.534986	0.150444	-3.55606	0.000376461	0.00623745	1514.13	1465.62	1064.91	992.107
IFI44L	NM_006820	170.952	-1.05476	0.29701	-3.55126	0.000383397	0.00634275	246.741	214.481	119.99	102.36
MBOAT1	NM_001080480	174.288	-1.11681	0.314495	-3.55114	0.000383567	0.00634275	208.501	147.456	87.8498	76.7702
SAT1	NR_027783	5484.52	1.71896	0.484164	3.55037	0.000384697	0.00635521	2340.85	3924.33	8941.4	11681.9
SET	NM_003011	13799.3	-0.604756	0.170372	-3.54961	0.000385796	0.00636714	15857.9	15018.1	9278.87	11024.4
HMGA2-AS1	NR_158984	208.404	0.983716	0.277224	3.54845	0.000387499	0.00638901	185.739	234.588	401.752	428.141
IKBIP	NM_201612	1081.08	0.866949	0.244662	3.54345	0.000394922	0.00650101	786.658	817.708	1286.68	1638.75
SLC25A22	NM_024698	1062.22	-0.520978	0.147029	-3.54336	0.000395062	0.00650101	1407.61	1170.71	935.279	863.172
WRAP53	NM_001143990	449.684	-1.08554	0.306462	-3.54218	0.000396831	0.00652378	701.983	513.86	296.761	276.569
LOC100129484	NM_001354886	39.4037	1.54869	0.437285	3.54161	0.000397695	0.00652528	29.1355	21.2247	66.423	81.6913
PCF11	NM_001346413	1310.73	-0.614013	0.173365	-3.54175	0.000397488	0.00652528	1530.52	1544.93	881.712	1126.95
ANKK1	NM_178510	71.4689	1.50224	0.42428	3.54068	0.000399097	0.00654194	38.2403	44.6835	110.348	124.013
CCDC58	NM_001308326	392.058	-0.595363	0.168414	-3.53511	0.000407605	0.00666847	401.523	442.367	261.407	296.254
CTNNBIP1	NM_020248	1763.77	0.818582	0.231547	3.53528	0.000407342	0.00666847	1305.63	1584.03	2661.21	2434.01
DIAPH3-AS1	NR_109838	8.59662	-6.58409	1.86417	-3.53192	0.000412554	0.0067429	22.7621	13.405	0	0
GAMT	NM_000156	102.395	2.07778	0.589193	3.52648	0.000421122	0.00687629	66.4653	98.3037	286.048	408.457
RNPEP	NM_020216	11029.2	0.582626	0.165229	3.52617	0.000421617	0.00687772	9545.51	10361	15120.9	14689.7
NACC2	NM_144653	1188.35	0.593697	0.16872	3.51883	0.000433453	0.00706398	1192.73	1157.3	1901.63	1645.64
FSTL1	NM_007085	645.338	-0.962363	0.273562	-3.5179	0.000434973	0.00708193	711.088	578.651	337.472	324.797
CNTRL	NM_007018	543.103	-1.60193	0.455458	-3.5172	0.00043613	0.00709394	857.675	522.797	194.984	259.838
NFYB	NM_006166	776.091	-0.858671	0.244209	-3.51613	0.000437889	0.0071157	924.141	911.543	411.394	600.382
AAAS	NM_015665	1196.86	-0.593474	0.168799	-3.51587	0.000438313	0.00711575	1515.04	1295.82	912.781	950.769
RND3	NM_001254738	2449.46	1.02998	0.293233	3.51251	0.000443902	0.00719956	1374.83	2141.46	3937.17	3241.08
PTMA	NM_001099285	26572.9	-0.814815	0.232131	-3.51015	0.000447855	0.00725671	33203.5	32919.5	16092.6	21496.6
AKAP7	NM_016377	217.709	-1.04839	0.298721	-3.5096	0.000448785	0.00725787	259.488	244.642	116.776	126.966
C4B	NM_001242823_C4B	588.989	2.21195	0.630237	3.50971	0.000448596	0.00725787	186.649	418.908	1094.91	1708.63
VPS25	NM_032353	1282.69	0.501642	0.142993	3.50816	0.00045121	0.0072901	1152.67	1036.66	1665.93	1436
NARS2	NM_024678	722.902	-0.659808	0.188145	-3.50691	0.000453342	0.00731755	894.095	758.502	539.955	506.88
NUP210	NM_024923	1404.48	-1.15303	0.328835	-3.50641	0.00045419	0.00732424	2146.92	1499.13	949.206	690.932
DCAF15	NM_138353	562.574	-0.747239	0.213133	-3.50597	0.000454939	0.00732934	649.175	526.148	337.472	363.182
HNRNPUL1	NM_007040	8434.7	-0.518398	0.148011	-3.50242	0.000461048	0.00742068	9674.8	8905.42	6526.6	6445.74
RNASEH2B	NM_024570	881.51	-0.811987	0.232011	-3.49978	0.000465646	0.00748755	941.44	1017.67	499.244	616.13
CENPL	NM_001127181	376.538	-2.10312	0.601374	-3.49719	0.000470185	0.00755334	559.037	311.667	109.277	93.5021
BUB1B-PAK6	NM_001128628	1086.14	0.802598	0.229676	3.49448	0.000474985	0.00762322	868.601	916.012	1727	1385.8
ARSA	NM_000487	691.28	1.03369	0.295925	3.49308	0.000477476	0.00765592	468.899	560.778	952.42	1154.51
ETV7	NM_001207037	106.323	1.43178	0.41007	3.49155	0.000480234	0.00768999	68.2863	87.1328	182.128	236.216
LARS	NM_020117	6539.89	-0.487459	0.139617	-3.49139	0.000480511	0.00768999	7720.9	6969.51	5168.14	5310.92
RNF103-CHMP3	NM_001198954	3297.93	0.455967	0.130656	3.48981	0.000483358	0.00772823	2885.32	3180.35	4112.87	4205.63
CNTLN	NM_017738	314.614	-0.89596	0.25679	-3.48907	0.000484702	0.00774241	385.134	359.702	189.627	210.626
ATP6V1E1	NM_001696	2580.55	0.473366	0.135782	3.48622	0.000489892	0.00781792	2481.07	2440.84	3577.2	3256.83
PRKCD	NM_001354680	891.025	0.731318	0.20985	3.48496	0.000492214	0.00784756	697.43	790.898	1265.25	1204.7
ANK2	NM_001148	547.283	-0.805847	0.231355	-3.48315	0.000495542	0.00789317	498.034	625.569	348.185	294.286
ZFYVE1	NM_021260	675.538	1.01058	0.290169	3.48273	0.000496322	0.00789816	478.914	586.471	1087.41	1058.05
FAM214A	NR_104457	768.558	0.729101	0.209375	3.48227	0.000497181	0.00790438	678.31	815.474	1275.96	1198.8
RIOK3	NR_145477	2526.11	0.645312	0.185343	3.48171	0.000498221	0.00791348	1882.88	2283.33	2981.54	3532.41
ATP6V0CP3	NR_037141	38.9112	1.49152	0.428516	3.48066	0.00050018	0.00793689	27.3145	15.6392	64.2803	58.0697
ATRIP	NM_130384	801.773	-0.896523	0.257609	-3.48017	0.000501104	0.00793689	1124.45	930.534	530.313	573.808
DOLPP1	NM_020438	434.171	-0.670488	0.192655	-3.48025	0.000500954	0.00793689	525.349	485.933	326.758	309.049
CHMP1B	NM_020412	2190.58	0.523866	0.150673	3.47685	0.000507349	0.00801997	1722.63	2036.45	2562.64	2839.51
SEMA6B	NM_032108	242.2	-0.974772	0.280379	-3.47662	0.000507773	0.00801997	447.047	307.199	186.413	197.831
SNRPB	NM_003091	5736.05	-0.686627	0.197487	-3.47683	0.000507388	0.00801997	7014.36	5692.68	3837.54	4057.99
FBF1	NM_001319193	229.958	-0.752458	0.216452	-3.47633	0.000508335	0.00802135	264.951	223.417	128.561	161.414
ECT2	NM_001349094	2462.81	-2.24784	0.647068	-3.47388	0.000512985	0.00808716	4617.06	2226.36	738.153	702.742
TMEM97	NM_014573	905.777	-0.984368	0.283539	-3.47172	0.000517139	0.00814506	1416.71	1238.85	576.38	765.733
CHIC2	NM_012110	409.05	0.648436	0.186818	3.47094	0.000518638	0.00816107	292.265	341.829	529.241	463.574
USP1	NM_003368	1801.5	-1.80047	0.51883	-3.47026	0.000519955	0.00817417	2973.64	1880.06	687.8	705.695
CHMP3	NM_016079	3311.38	0.461606	0.133175	3.46617	0.000527932	0.00829187	2891.7	3197.1	4142.87	4240.08
KNSTRN	NM_001142761	1026.39	-1.71711	0.495508	-3.46537	0.000529512	0.00830896	1766.34	945.056	437.106	387.788
AP3M2	NM_001134296	433.967	-0.682095	0.196852	-3.46502	0.000530202	0.00831207	554.484	535.085	325.687	353.34
IER5	NM_016545	4070.43	0.735972	0.212456	3.46412	0.000531963	0.00833195	3722.97	3770.17	5145.64	7333.52
SLCO2A1	NM_005630	233.803	-2.55677	0.738389	-3.46263	0.000534925	0.00837059	275.876	245.759	63.209	25.5901
THOC6	NM_024339	710.331	-1.17243	0.338622	-3.46236	0.000535453	0.0083711	826.719	824.411	264.621	467.511
DRAM1	NM_018370	588.723	0.734456	0.212235	3.46058	0.00053901	0.00841892	476.183	664.667	917.066	978.328
ZFP90	NR_130978	699.647	0.676946	0.195669	3.45964	0.000540893	0.00844053	547.201	606.578	845.287	998.012
CEP57	NM_001243776	1374.88	-0.777053	0.224693	-3.45829	0.000543625	0.00847534	1432.19	1401.94	700.656	952.738
PROCR	NM_006404	1619.63	0.544764	0.157553	3.45766	0.000544885	0.00847933	1361.17	1585.15	2217.67	2078.7
SCHIP1	NM_014575	285.331	1.04591	0.30247	3.45789	0.000544416	0.00847933	217.606	250.228	442.463	522.628
TINF2	NM_012461	1023.17	0.593968	0.171878	3.45574	0.000548774	0.008532	740.223	798.718	1204.19	1118.09
HYLS1	NM_001134793	437.523	-1.51811	0.439464	-3.45446	0.000551393	0.00855697	620.039	447.952	181.056	191.925
TTYH3	NM_025250	3120.95	0.750907	0.217365	3.45459	0.000551122	0.00855697	2665.9	2484.4	4524.26	4143.62
GRIN2C	NM_000835	15.9317	2.15676	0.624516	3.45349	0.000553389	0.00858006	10.0153	6.70252	43.9249	31.4955
USP28	NM_001346270	853.971	-1.0009	0.289915	-3.4524	0.000555625	0.00860684	1182.72	938.353	547.454	512.785
IQCJ-SCHIP1	NM_001197114	285.415	1.04591	0.303039	3.45139	0.000557708	0.00863119	217.606	250.228	442.463	522.628
RNF157	NM_052916	40.2104	-1.46192	0.423632	-3.45091	0.000558691	0.0086385	82.854	91.6012	25.7121	37.4009
IL33	NM_001314045	92.3381	3.64068	1.05553	3.44916	0.00056234	0.00868697	8.19435	3.35126	98.5632	47.2432
ZNF704	NM_001367783	104.56	-1.08044	0.31337	-3.44782	0.00056513	0.0087221	163.887	138.519	64.2803	78.7386
CHPT1	NM_020244	862.836	-0.64159	0.186139	-3.44683	0.000567197	0.00874601	1009.73	1088.04	583.88	759.828
GOLM1	NM_016548	2581.83	-0.853636	0.247682	-3.4465	0.000567906	0.00874896	3641.02	3000.5	1884.49	1791.3
ZNF670-ZNF695	NR_037894	145.341	-1.37832	0.400026	-3.44558	0.000569842	0.00877079	212.143	151.924	65.3517	74.8017
ATRIP-TREX1	NR_153405	793.156	-0.90488	0.262706	-3.44446	0.0005722	0.00877194	1117.16	921.597	527.099	561.997
HPSE	NM_006665	202.009	-0.852093	0.247324	-3.44525	0.000570531	0.00877194	239.457	204.427	123.204	123.029
LY6D	NM_003695	18.6375	2.80034	0.812958	3.44463	0.000571846	0.00877194	6.37338	10.0538	39.6395	73.8175
RNF145	NM_001199383	5877.5	-0.554429	0.160957	-3.44458	0.00057194	0.00877194	6733.94	6434.42	4831.74	4135.75
TUBD1	NM_016261	187.518	-0.973926	0.282763	-3.44431	0.000572512	0.00877194	268.593	208.895	126.418	117.124
NOTCH1	NM_017617	4424.49	0.736159	0.213994	3.44009	0.000581515	0.00890182	4933.91	5171	8612.49	8219.33
TMC7	NM_024847	132.789	1.19011	0.345988	3.43974	0.000582282	0.00890549	58.2709	92.7183	172.486	170.272
RNF20	NM_019592	1361.88	-0.610278	0.17746	-3.43895	0.000583965	0.00892315	1628.85	1467.85	945.992	1082.66
EXOSC9	NM_001034194	1101.67	-1.30967	0.380891	-3.43845	0.000585055	0.00893174	1669.83	1165.12	546.383	597.429
OSBP2	NM_001282741	2570.39	1.08663	0.316195	3.43658	0.000589105	0.00898544	1249.18	1103.68	3257.94	1740.12
NIT1	NM_001185094	745.792	0.584909	0.170262	3.43535	0.000591785	0.00901819	573.605	661.316	951.349	899.589
ATAD5	NM_024857	382.494	-2.3165	0.674578	-3.434	0.000594736	0.009055	759.343	469.177	91.0638	155.509
KEL	NM_000420	7.34659	2.90315	0.845626	3.43314	0.000596627	0.0090756	4.55242	4.46835	31.0688	36.4166
NIF3L1	NM_001369442	656.943	-1.19257	0.347468	-3.43216	0.000598783	0.00910021	928.693	723.873	348.185	374.993
ALDH9A1	NM_000696	3006.8	-0.421127	0.122779	-3.42997	0.000603647	0.00916589	3241.32	3317.75	2571.21	2327.71
SLBP	NM_006527	1382.93	-0.993022	0.289561	-3.4294	0.000604909	0.0091768	1938.42	1570.62	865.642	897.621
GADD45G	NM_006705	20.9905	2.05906	0.600614	3.42826	0.000607474	0.00920745	9.10483	22.3417	77.1364	52.1644
CCDC34	NM_030771	466.703	-1.18711	0.346401	-3.42697	0.000610364	0.00924297	528.08	582.003	179.985	307.081
APOBEC3B	NM_004900	181.917	-2.09276	0.611148	-3.42431	0.000616368	0.00932553	231.263	120.645	34.2829	48.2274
MOB3A	NM_130807	1841.6	0.688101	0.201032	3.42284	0.0006197	0.00936756	1401.23	1617.54	2351.59	2510.78
BAIAP2L1	NM_018842	1979.33	0.493701	0.144319	3.42089	0.000624156	0.00942649	1710.8	1872.24	2601.21	2442.87
CHCHD3	NR_133671	1541.87	-0.575392	0.168229	-3.42029	0.000625536	0.00943889	1829.16	1797.39	1208.47	1225.37
ATP6AP2	NM_005765	2677.27	0.43917	0.128423	3.41971	0.000626875	0.00945065	2195.18	2580.47	3241.87	3230.25
PRKAB2	NM_005399	1124	0.798113	0.233517	3.4178	0.000631297	0.00950885	935.066	993.091	1683.07	1669.26
PCNT	NM_006031	2035.23	-0.777233	0.2277	-3.41341	0.000641545	0.00964601	2945.41	2250.93	1478.45	1554.1
SARM1	NM_015077	1301.06	0.677658	0.198516	3.41362	0.00064107	0.00964601	889.542	1051.18	1530.94	1571.82
SLC1A4	NM_003038	621.544	-1.5546	0.455614	-3.4121	0.000644654	0.00968414	303.191	497.104	101.777	170.272
DINOL	NR_144384	11.7463	2.38466	0.699068	3.4112	0.000646784	0.0097075	8.19435	6.70252	41.7822	36.4166
ICAM1	NM_000201	2175.1	1.29925	0.380936	3.41069	0.000647986	0.00970831	1254.65	1648.82	4980.66	2164.33
MYRF	NM_001127392	25.7399	2.20879	0.647584	3.41082	0.000647671	0.00970831	20.0306	7.81961	68.5657	62.0067
WDR5	NM_052821	2033.63	-0.483966	0.142034	-3.4074	0.000655838	0.00981724	2314.45	2256.52	1580.23	1687.96
NSG1	NM_014392	476.273	1.38774	0.407352	3.40673	0.000657465	0.00983289	231.263	373.107	628.876	950.769
MTRNR2L2	NM_001190470	14883.6	0.623444	0.183094	3.40504	0.000661545	0.00988516	11594.1	14592.5	20236.5	20103
DBNDD2	NM_001048224	278.184	-1.01594	0.298462	-3.40392	0.00066427	0.00991711	227.621	198.842	116.776	94.4864

## Sheet: 3A- DESeq2 d40p53WTp53
RNA-seq: DESeq2 differential analysis at annotated gene regions in ∆40p53:WTp53 DMSO vs Nutlin
Gene	Accession	baseMean	log2FoldChange	lfcSE	stat	pvalue	padj	∆40p53:WTp53_DMSO_R1	∆40p53:WTp53_DMSO_R2	∆40p53:WTp53_Nutlin_R1	∆40p53:WTp53_Nutlin_R2
CDKN1A	NM_001220778	12536.1	1.60032	0.240687	6.64898	2.9513e-11	7.41602e-07	1226.58	1812.16	4239.76	4978.32

## Sheet: 3B- GSEA WTp53 vs d40p53WTp53
RNA-seq: GSEA major pathway analysis for WTp53-Nutlin v ∆40p53:WTp53-Nutlin
RNA-seq: GSEA major pathway analysis for WTp53-Nutlin v ∆40p53:WTp53-Nutlin
NAME	NES	FDR q-val
G2M CHECKPOINT	2.55317	0
E2F TARGETS	2.43603	0
MITOTIC SPINDLE	2.03339	0
MYC TARGETS V1	1.84772	0
SPERMATOGENESIS	1.69004	0.0038792
UNFOLDED PROTEIN RESPONSE	1.63636	0.00582962
HEDGEHOG SIGNALING	1.46937	0.0343686
ESTROGEN RESPONSE LATE	1.42446	0.048647
MTORC1 SIGNALING	1.4093	0.0497758
MYC TARGETS V2	1.39241	0.0520804
GLYCOLYSIS	1.23108	0.173968
PANCREAS BETA CELLS	1.1682	0.24797
KRAS SIGNALING DN	1.02858	0.507987
PEROXISOME	0.942374	0.698337
FATTY ACID METABOLISM	0.896341	0.780593
APICAL SURFACE	0.877883	0.775359
ANDROGEN RESPONSE	0.838611	0.818517
REACTIVE OXIGEN SPECIES PATHWAY	-0.832391	0.78026
BILE ACID METABOLISM	-0.901729	0.65026
UV RESPONSE UP	-0.911226	0.650321
UV RESPONSE DN	-0.938635	0.608681
ALLOGRAFT REJECTION	-0.956755	0.587983
NOTCH SIGNALING	-0.975044	0.566957
DNA REPAIR	-0.98048	0.574841
PROTEIN SECRETION	-1.019	0.51238
WNT BETA CATENIN SIGNALING	-1.01942	0.531618
ANGIOGENESIS	-1.02718	0.537245
APICAL JUNCTION	-1.03827	0.533973
ESTROGEN RESPONSE EARLY	-1.08158	0.458116
HYPOXIA	-1.08867	0.464453
IL6 JAK STAT3 SIGNALING	-1.12675	0.406287
ADIPOGENESIS	-1.13224	0.416607
PI3K AKT MTOR SIGNALING	-1.13261	0.438726
IL2 STAT5 SIGNALING	-1.155	0.41668
INTERFERON ALPHA RESPONSE	-1.19952	0.35057
OXIDATIVE PHOSPHORYLATION	-1.23279	0.31095
HEME METABOLISM	-1.27263	0.264832
EPITHELIAL MESENCHYMAL TRANSITION	-1.28488	0.265806
INTERFERON GAMMA RESPONSE	-1.33554	0.210515
CHOLESTEROL HOMEOSTASIS	-1.37582	0.174442
KRAS SIGNALING UP	-1.39103	0.173998
MYOGENESIS	-1.40854	0.168337
COAGULATION	-1.42813	0.1646
XENOBIOTIC METABOLISM	-1.58251	0.0582858
COMPLEMENT	-1.61236	0.0517144
TGF BETA SIGNALING	-1.63446	0.0502775
APOPTOSIS	-1.66829	0.0454047
INFLAMMATORY RESPONSE	-1.7303	0.0314913
TNFA SIGNALING VIA NFKB	-2.11384	0
P53 PATHWAY	-2.23756	0
