# Supplementary material for: The Δ40p53 isoform inhibits p53-dependent eRNA transcription and enables regulation by signal-specific transcription factors during p53 activation
Source: PLoS Biol. 2021 Aug 5;19(8):e3001364. doi: 10.1371/journal.pbio.3001364 (PMC8370613; doi:10.1371/journal.pbio.3001364)
Supplement: S4 Data — Associated with Fig 4. File contains tabs with labels corresponding to relevant panel. (XLSX) [file pbio.3001364.s030.xlsx]

## Sheet: 4A- 5FU Cell Cycle
WTp53
Replicate 1	% G1	% S	% G2		WTp53 Average %	% G1	% S	% G2
DMSO	67.1	8.56	19.1		DMSO	69.9	7.04	19.1
5FU	58	25.7	11.8		5FU	65.7667	18.8667	13.1333
Replicate 2	% G1	% S	% G2		WTp53 Standard Error	G1	S	G2
DMSO	70.5	5.41	20.9		DMSO	1.47422	0.910988	1.03923
5FU	69.3	14	13.8		5FU	3.88859	3.51773	0.666667
Replicate 3	% G1	% S	% G2
DMSO	72.1	7.15	17.3
5FU	70	16.9	13.8
∆40p53:WTp53
Replicate 1	% G1	% S	% G2		∆40p53:WTp53 Average	% G1	% S	% G2
DMSO	62.4	9.62	20.7		DMSO	65.7	7.85	18.9333
5FU	52.9	28.5	10.9		5FU	60.8333	22.1333	12.3333
Replicate 2	% G1	% S	% G2		∆40p53:WTp53 Standard Error	G1	S	G2
DMSO	68.8	7.81	19		DMSO	1.85023	1.01056	1.03976
5FU	58.1	24.1	13.8		5FU	5.54056	4.35597	0.837324
Replicate 3	% G1	% S	% G2
DMSO	65.9	6.12	17.1
5FU	71.5	13.8	12.3

## Sheet: 4B- DESeq2 WTp53
RNA-seq: DESeq2 differential analysis at annotated gene regions in WTp53 DMSO vs 5FU
Gene	Accession	baseMean	log2FoldChange	lfcSE	stat	pvalue	padj	WTp53_5FU_R1	WTp53_5FU_R2	WTp53_DMSO_R1	WTp53_DMSO_R2
MDM2	NM_001367990	15099.1	2.81705	0.227642	12.3749	3.57312e-35	6.38374e-31	42379.8	47024.3	6416.2	6270.3
CAVIN3	NM_145040	639.824	-2.86476	0.253372	-11.3066	1.21763e-29	1.08771e-25	116.458	151.288	957.358	994.036
ANK1	NM_020477	354.064	3.9118	0.364495	10.7321	7.19312e-27	4.28375e-23	1756.76	1508.65	138.426	78.7651
HNRNPA1P10	NR_002944	11407	-2.13835	0.212145	-10.0797	6.79505e-24	3.03501e-20	4668.22	4674.07	22022.4	19108
HNRNPA1L2	NM_001011725	8772.49	-2.03696	0.20377	-9.99639	1.58047e-23	5.64733e-20	3767.31	3786.44	16383.9	14615.4
SERPINC1	NM_000488	376.018	5.61062	0.565341	9.92432	3.26324e-23	9.71685e-20	880.029	418.953	10.5669	15.9524
CPM	NM_198320	833.891	3.96261	0.411232	9.63594	5.63755e-22	1.43886e-18	3571.75	3000.38	208.167	213.364
HNRNPA1	NR_135167	19167.9	-1.99764	0.209629	-9.52938	1.58222e-21	3.53348e-18	8907.96	8186.5	36297.2	31968.7
PIF1	NM_025049	232.49	-3.7731	0.424541	-8.88748	6.25086e-19	1.24087e-15	36.2559	29.6229	437.468	462.62
GDF15	NM_004864	6640.82	5.14121	0.58649	8.76607	1.85009e-18	3.30537e-15	39529.9	15601.8	792.515	769.705
FBXW7	NM_033632	1813.7	1.41383	0.165424	8.5467	1.26658e-17	2.05715e-14	4102.41	3822.41	1373.69	1600.23
LCE1C	NM_178351	209.707	4.00447	0.478274	8.37276	5.62851e-17	8.37992e-14	588.883	1001.89	41.2108	57.8276
CEACAM1	NM_001712	133.777	4.45298	0.536479	8.30039	1.03771e-16	1.42614e-13	547.134	603.038	30.6439	21.9346
MEGF6	NM_001409	1297.21	-2.58341	0.314877	-8.20451	2.31537e-16	2.9106e-13	348.276	388.272	2153.53	2261.26
RGS16	NM_002928	421.104	2.14133	0.2612	8.19802	2.44369e-16	2.9106e-13	1236	1171.16	328.629	217.352
RRM2B	NM_001172478	5819.36	1.55031	0.192025	8.07349	6.83141e-16	7.62812e-13	14990.2	13107.1	5142.89	4450.73
MCCC1	NM_020166	904.167	-1.95503	0.24278	-8.05267	8.10093e-16	8.5136e-13	383.433	433.764	1684.36	1484.57
ABTB2	NM_145804	170.635	2.19868	0.276242	7.95926	1.7307e-15	1.71782e-12	397.716	425.3	83.4782	95.7146
OXCT1	NM_001364303	1347.61	-2.50703	0.316346	-7.92497	2.28208e-15	2.06083e-12	314.217	354.417	2094.35	1706.91
PISD	NM_001326418	1503.89	1.34656	0.169942	7.92362	2.30698e-15	2.06083e-12	2194.03	2285.2	856.972	904.303
LSMEM1	NM_001134468	231.186	2.90149	0.366687	7.91271	2.51853e-15	2.14267e-12	507.582	335.374	54.9477	57.8276
COPG2	NM_012133	915.97	-1.75925	0.223784	-7.86135	3.80005e-15	3.08598e-12	346.079	427.416	1376.86	1242.3
HAUS4	NM_017815	1266.52	-1.29384	0.165043	-7.83941	4.52676e-15	3.51631e-12	775.656	725.761	1945.36	1735.82
CENPF	NM_016343	5782.04	-2.26071	0.294237	-7.6833	1.55044e-14	1.15418e-11	1762.25	2078.89	9787.03	8621.29
DDB2	NM_000107	2835	1.18654	0.15467	7.67145	1.70069e-14	1.21538e-11	6390.92	6508.58	2831.92	2835.54
LCE1B	NM_178349	182.357	3.19578	0.418749	7.63174	2.31611e-14	1.59153e-11	577.896	736.341	67.6279	75.774
SLITRK6	NM_032229	153.919	-3.93383	0.519794	-7.56806	3.78845e-14	2.50683e-11	13.1839	11.6376	142.653	236.295
MICALL1	NM_033386	6509.69	1.24022	0.166276	7.45878	8.73247e-14	5.57194e-11	10258.2	9608.4	4072.47	4337.07
PVT1	NR_003367	797.716	1.1375	0.153035	7.43294	1.06208e-13	6.54315e-11	1423.87	1333.03	612.878	640.091
NBDY	NM_001348129	608.771	-1.46485	0.197298	-7.42457	1.1315e-13	6.73845e-11	245.002	313.157	815.762	725.836
ZNF581	NM_016535	826.255	-1.36613	0.185325	-7.37156	1.68642e-13	9.71922e-11	496.595	507.821	1139.11	1449.68
CD226	NM_006566	110.095	3.17503	0.449387	7.06523	1.60346e-12	8.95234e-10	342.783	234.867	40.1541	23.9286
LOC100132249	NR_135128	101.634	-2.76014	0.393741	-7.01004	2.38254e-12	1.28989e-09	27.4666	24.3331	192.317	158.527
ACER2	NM_001010887	339.586	2.19512	0.31349	7.00222	2.5193e-12	1.32382e-09	1225.01	882.34	239.868	220.343
ZC3H12D	NM_207360	57.8747	5.21911	0.747319	6.98377	2.87362e-12	1.46686e-09	140.629	87.8108	1.05669	4.98513
EIF4B	NM_001300821	31039.3	-0.952048	0.136791	-6.95987	3.40589e-12	1.69027e-09	25363.7	24432.6	46649.5	49686.8
FRZB	NM_001463	91.2251	4.68136	0.673119	6.95473	3.5323e-12	1.70562e-09	204.351	111.086	5.28343	6.97919
PPP1CC	NM_002710	8183.18	-0.924921	0.133077	-6.95028	3.64574e-12	1.71407e-09	5947.06	5606.14	11356.2	10578.5
LVRN	NM_173800	142.138	3.12488	0.451461	6.92171	4.46235e-12	2.04421e-09	387.828	268.722	22.1904	52.8424
NBAS	NM_015909	1593.95	-1.28424	0.185795	-6.91214	4.77385e-12	2.13224e-09	1029.45	971.208	2564.58	2308.12
GPC1	NM_002081	4676.35	1.52949	0.223229	6.85164	7.30097e-12	3.18144e-09	7333.57	7773.9	2736.82	2496.56
SGO2	NM_001160046	315.075	-1.62844	0.239359	-6.80334	1.0222e-11	4.34826e-09	148.319	147.057	516.72	396.817
ASPM	NM_001206846	1909.06	-1.97226	0.292157	-6.75068	1.47158e-11	5.97527e-09	754.781	794.529	3276.78	2802.64
LRBA	NM_006726	4150.55	-2.10836	0.312265	-6.75184	1.45985e-11	5.97527e-09	1373.33	2104.28	7683.16	7313.19
CYGB	NM_134268	284.156	3.70132	0.553075	6.69226	2.19755e-11	8.72475e-09	1652.39	1060.08	89.8183	118.646
LCE1F	NM_178354	36.9724	5.03884	0.755671	6.66804	2.59241e-11	1.00687e-08	109.866	227.462	5.28343	4.98513
KCNE5	NM_012282	104.827	3.48849	0.528287	6.60341	4.01808e-11	1.52739e-08	249.396	179.853	26.4172	11.9643
ANLN	NM_018685	2453.41	-1.58376	0.24224	-6.53798	6.23535e-11	2.32085e-08	996.487	1162.7	3567.37	2905.34
PRCD	NR_033357	40.8459	3.70556	0.56772	6.52709	6.70582e-11	2.44502e-08	228.522	158.694	12.6802	16.9495
CENPE	NM_001286734	1073.24	-2.10492	0.322887	-6.51905	7.07546e-11	2.5282e-08	320.809	466.561	1655.83	1731.84
RMND1	NM_017909	691.872	-1.50185	0.231051	-6.50008	8.02749e-11	2.81214e-08	353.769	448.576	1067.25	1205.41
LPCAT2	NM_017839	612.916	-1.20927	0.186507	-6.48378	8.94537e-11	3.01543e-08	361.46	360.765	789.345	880.375
SPTLC2	NM_004863	1644.7	-1.29648	0.199921	-6.48492	8.8777e-11	3.01543e-08	876.733	1007.18	2178.89	2448.7
ATP6V0C	NM_001198569	6741.35	1.72965	0.268605	6.43936	1.19976e-10	3.96943e-08	14700.1	9848.56	3656.13	3745.83
LCE1E	NM_178353	85.8179	3.32767	0.517341	6.43226	1.25718e-10	4.08378e-08	338.388	333.258	38.0407	28.9138
RHBDD2	NM_001040456	2001.48	1.51208	0.235438	6.4224	1.34142e-10	4.27959e-08	3489.35	2839.57	1122.2	1096.73
ADCY10	NM_018417	66.4394	3.35315	0.527178	6.36056	2.01013e-10	6.1995e-08	106.57	112.144	5.28343	15.9524
FAM198B-AS1	NR_147410	588.249	2.38473	0.374946	6.36019	2.01506e-10	6.1995e-08	1339.27	1431.42	323.346	207.382
RPS27L	NM_015920	2881.05	1.24422	0.195701	6.35775	2.0473e-10	6.1995e-08	5845.98	5044.36	2419.81	2177.51
LOC100287015	NR_040040	78.7461	-2.69734	0.424602	-6.35263	2.11669e-10	6.3028e-08	15.3813	23.2751	122.576	128.616
RABGAP1L	NM_001366447	307.114	-2.06105	0.325664	-6.32876	2.47145e-10	7.23852e-08	95.5836	150.23	539.967	486.549
ZNF277	NM_021994	879.055	-1.37744	0.217845	-6.32304	2.56463e-10	7.39028e-08	502.089	563.893	1340.93	1428.74
CC2D2A	NM_001080522	291.059	-1.94989	0.308686	-6.31675	2.67127e-10	7.57539e-08	107.669	168.216	562.157	504.496
SDC4	NM_002999	13386.6	1.55762	0.246921	6.30815	2.82385e-10	7.88294e-08	21083.3	22587.5	6932.92	7902.44
THSD1	NM_199263	793.882	1.4466	0.230592	6.27339	3.53278e-10	9.71025e-08	1422.77	1409.2	513.549	525.433
KIAA1614	NM_020950	310.628	1.89177	0.305508	6.19222	5.93244e-10	1.60589e-07	648.211	515.227	168.013	145.566
SNHG7	NR_024542	1969.19	-1.33966	0.219778	-6.09555	1.09064e-09	2.90826e-07	1242.59	1008.24	2703	2993.07
CSPG4	NM_001897	225.542	3.11575	0.51391	6.06284	1.33743e-09	3.51389e-07	566.91	983.904	58.1177	120.64
ECE1	NM_001113349	3803.3	1.16901	0.193185	6.05123	1.4374e-09	3.72183e-07	5695.47	5081.39	2293.01	2499.55
TAF3	NM_031923	737.147	1.31931	0.218587	6.03561	1.58366e-09	4.04196e-07	1511.76	1159.53	539.967	530.418
TNFAIP8L1	NM_152362	307.085	-1.50669	0.249805	-6.03147	1.62478e-09	4.08849e-07	138.431	155.52	404.711	430.716
PLD5	NM_152666	362.034	2.47081	0.410098	6.02491	1.69203e-09	4.19859e-07	461.438	546.966	97.2151	84.7473
METAP2	NM_006838	6439.83	-1.16232	0.193141	-6.01799	1.766e-09	4.3221e-07	4016.71	4455.07	10212.9	8748.91
PRR11	NM_018304	2675.18	-1.73758	0.289238	-6.00743	1.88485e-09	4.55063e-07	1070.1	1173.28	4340.87	3140.63
IMPDH2	NM_000884	12223.2	-1.65401	0.275457	-6.0046	1.91802e-09	4.56897e-07	5902.01	6842.89	22838.2	17271.5
REEP2	NM_001271803	76.7428	2.59857	0.433692	5.99175	2.07599e-09	4.8802e-07	164.799	246.505	39.0974	28.9138
BUB1B	NM_001211	894.616	-2.08252	0.348552	-5.97478	2.30401e-09	5.3459e-07	308.724	289.881	1591.37	944.185
SCRIB	NM_182706	10285.7	1.2955	0.217105	5.96718	2.41396e-09	5.5292e-07	18733.3	16533.8	7354.54	7013.09
ZNF79	NM_007135	169.342	1.54646	0.259532	5.95864	2.54347e-09	5.7521e-07	428.478	358.649	125.746	143.572
IER5	NM_016545	5985.92	1.54269	0.261494	5.89951	3.64579e-09	8.14197e-07	11883.1	10103.5	3801.96	3744.83
MMRN1	NM_007351	39.209	4.80933	0.818534	5.87555	4.21448e-09	9.29578e-07	193.365	64.5356	3.17006	5.98216
C22orf23	NM_001207062	2104.65	1.33809	0.227869	5.87217	4.30121e-09	9.37139e-07	3404.75	2960.18	1145.45	1371.91
OSBPL1A	NM_001242508	1058.54	-1.09338	0.187041	-5.84571	5.04419e-09	1.08578e-06	639.422	689.791	1483.59	1352.97
POLH	NM_006502	2155.01	0.870741	0.149207	5.8358	5.35341e-09	1.13862e-06	4337.52	4596.84	2391.28	2494.56
NID1	NM_002508	227.977	4.27874	0.734561	5.8249	5.71482e-09	1.20119e-06	1003.08	998.715	23.2471	79.7622
GDPD5	NM_001351168	587.614	1.4979	0.257323	5.82108	5.84675e-09	1.21463e-06	969.02	1017.76	325.459	377.873
MGRN1	NM_015246	1887.8	1.03828	0.178516	5.81615	6.02171e-09	1.2366e-06	2841.14	2685.11	1374.75	1316.08
EDC4	NM_014329	3614.18	1.00574	0.173154	5.80836	6.30873e-09	1.28081e-06	5102.19	4611.65	2564.58	2273.22
TIGAR	NM_020375	2766.57	2.09614	0.361145	5.80414	6.46965e-09	1.29873e-06	7657.68	5411.47	1674.85	1381.88
PRICKLE2-AS1	NR_045697	297.811	1.43555	0.247751	5.79432	6.85984e-09	1.36175e-06	555.923	464.445	180.693	196.414
SPTB	NM_001355436	474.05	1.9785	0.3432	5.76485	8.17281e-09	1.60456e-06	884.423	846.369	220.847	218.349
GLUD2	NM_012084	4587.84	-1.04273	0.181011	-5.76058	8.38278e-09	1.6279e-06	2878.5	3035.29	5817.06	6366.02
THG1L	NM_017872	1102.85	-1.51685	0.264253	-5.74013	9.46065e-09	1.81746e-06	680.072	672.863	2017.21	1854.47
IDH2	NM_001289910	339.361	-1.94878	0.340253	-5.72744	1.01955e-08	1.9378e-06	112.064	149.173	602.311	406.787
PGF	NM_001207012	137.791	3.26703	0.571192	5.71967	1.06732e-08	2.00723e-06	527.358	445.402	40.1541	60.8186
TMEM144	NM_018342	408.945	1.38457	0.242389	5.71219	1.11531e-08	2.07564e-06	773.458	953.223	323.346	337.992
GLCE	NM_015554	816.623	-1.8111	0.319424	-5.6699	1.42882e-08	2.63168e-06	321.908	448.576	1400.11	1304.11
BCYRN1	NR_001568	659	4.59217	0.812226	5.65381	1.56934e-08	2.80378e-06	1730.39	466.561	60.2311	30.9078
HSPB8	NM_014365	189.553	2.97523	0.526154	5.65468	1.56138e-08	2.80378e-06	164.799	132.245	13.7369	23.9286
SERPINB12	NM_001307928	98.4241	7.58207	1.34057	5.65586	1.55064e-08	2.80378e-06	337.289	56.0719	1.05669	0.997027
LINC01521	NR_120386	78.3398	-2.02609	0.358831	-5.64635	1.63893e-08	2.89913e-06	26.3679	25.3911	115.179	95.7146
PFN2	NM_002628	3258.39	-1.17378	0.208254	-5.63629	1.73756e-08	3.01392e-06	1750.17	1851.43	4430.69	3694.98
TOP2A	NM_001067	5949.44	-1.49702	0.265539	-5.63765	1.72391e-08	3.01392e-06	2899.37	2733.77	8094.22	7805.72
OBSCN	NM_052843	795.463	-2.13706	0.379321	-5.6339	1.76184e-08	3.02664e-06	265.876	397.793	1277.53	1642.1
PECR	NM_018441	235.564	-1.83525	0.326343	-5.62369	1.86917e-08	3.18044e-06	83.4983	117.434	382.52	335.001
SETD1A	NM_014712	3339.62	1.37303	0.244966	5.60499	2.0827e-08	3.51033e-06	5847.08	4386.31	2060.54	1890.36
AURKC	NM_001015879	84.211	2.70121	0.483247	5.58971	2.27452e-08	3.79782e-06	173.589	113.202	21.1337	22.9316
FAS	NM_000043	3286.2	1.29616	0.232301	5.57965	2.41009e-08	3.98691e-06	6386.52	5711.93	2674.47	2252.28
MSH4	NM_002440	46.1228	4.43011	0.795494	5.56901	2.56195e-08	4.19924e-06	92.2876	40.2025	2.11337	3.98811
RGS12	NM_198227	2060.82	1.81325	0.326382	5.55559	2.76682e-08	4.49382e-06	5381.25	4389.48	1548.05	1232.33
PXDNL	NM_144651	52.1494	3.06202	0.551592	5.55124	2.83651e-08	4.5655e-06	118.656	68.7675	6.34012	15.9524
APLP1	NM_001024807	52.4956	2.80471	0.506972	5.53227	3.16111e-08	5.01407e-06	132.938	281.418	25.3605	33.8989
HAUS1	NM_138443	713.474	-1.34511	0.243165	-5.5317	3.17133e-08	5.01407e-06	390.025	357.591	1097.9	801.61
NINJ1	NM_004148	4054.9	2.18446	0.395821	5.5188	3.41324e-08	5.34921e-06	12340.2	7569.71	2102.81	2277.21
UNC13A	NM_001080421	36.8629	4.63628	0.843273	5.49795	3.84232e-08	5.96929e-06	127.445	233.809	11.6235	2.99108
TMEM236	NM_001098844	53.1787	3.17391	0.57779	5.49319	3.94732e-08	6.07955e-06	105.472	61.3618	9.51018	8.97324
PEG10	NM_001172438	2522.16	-1.31928	0.241015	-5.47383	4.404e-08	6.72494e-06	1389.81	1197.61	3154.21	3302.15
CDH26	NM_177980	58.4294	2.83357	0.518023	5.46997	4.50112e-08	6.815e-06	79.1037	81.463	9.51018	12.9614
USF1	NM_001276373	2800.54	1.17161	0.214652	5.45819	4.81003e-08	7.22152e-06	4093.62	3624.58	1812.22	1614.19
FRMPD2	NM_001018071	161.954	1.86292	0.341953	5.44789	5.09715e-08	7.52734e-06	521.865	413.663	121.519	135.596
SUGCT	NM_001193312	388.862	2.00264	0.367601	5.44786	5.098e-08	7.52734e-06	1107.45	1464.22	311.722	330.016
GASK1B	NM_016613	797.476	1.94426	0.357283	5.44179	5.27465e-08	7.72434e-06	1716.11	1362.65	487.132	313.066
CD99L2	NM_031462	3303.91	0.886505	0.163432	5.42432	5.81758e-08	8.45015e-06	5273.58	4736.49	2605.79	2808.62
SERTAD1	NM_013376	881.708	2.12067	0.392266	5.40621	6.43732e-08	9.27494e-06	2673.05	1529.81	535.74	430.716
ARHGAP30	NM_001287602	154.59	3.33249	0.617497	5.39677	6.78501e-08	9.69768e-06	438.366	221.114	28.5305	36.89
KCNAB2	NM_172130	262.512	-2.05602	0.381276	-5.39246	6.95005e-08	9.85473e-06	79.1037	104.738	500.869	264.212
DRAXIN	NM_198545	29.5862	3.83872	0.71288	5.38481	7.25216e-08	1.02021e-05	79.1037	142.825	11.6235	3.98811
PSRC1	NM_001350242	355.556	-1.64031	0.304832	-5.38102	7.40647e-08	1.03378e-05	158.207	137.535	524.116	397.814
MAN1B1-DT	NR_027447	42.8578	-2.59035	0.481706	-5.37745	7.55472e-08	1.0463e-05	10.9866	14.8115	70.798	84.7473
BCKDHB	NM_000056	408.731	-1.94644	0.362333	-5.37196	7.78875e-08	1.07041e-05	142.826	224.288	682.619	732.815
LOC105371795	NR_135646	232.938	-1.11884	0.208884	-5.35628	8.49545e-08	1.15862e-05	131.839	141.767	303.269	291.132
ILF3-DT	NR_024333	223.46	-1.71046	0.319763	-5.34915	8.83694e-08	1.19607e-05	88.9917	119.55	370.897	312.069
KIF14	NM_001305792	1082.93	-2.18116	0.40922	-5.33004	9.81919e-08	1.31902e-05	295.54	499.358	1949.59	1656.06
APOBEC3F	NM_145298	628.834	2.05171	0.385257	5.32555	1.00645e-07	1.34189e-05	1387.61	1162.7	336.026	279.168
TNFSF9	NM_003811	742.966	1.69418	0.318308	5.32245	1.02377e-07	1.35487e-05	1298.62	1361.6	453.318	368.9
ANKRD34A	NM_001039888	128.786	-1.90777	0.359495	-5.30679	1.11571e-07	1.45376e-05	53.8345	63.4777	204.997	235.298
NTN1	NM_004822	36.951	2.45774	0.463092	5.30725	1.11294e-07	1.45376e-05	80.2024	111.086	15.8503	18.9435
SPON1	NM_006108	204.011	1.98904	0.374893	5.30562	1.12291e-07	1.45376e-05	430.676	259.201	72.9113	100.7
LOC107985939	NR_158150	200.746	1.36293	0.257131	5.30053	1.15467e-07	1.48412e-05	281.258	291.997	117.292	105.685
SGCB	NM_000232	2084.71	1.13487	0.214344	5.2946	1.19278e-07	1.52216e-05	3695.9	3238.42	1518.46	1639.11
NMD3	NM_015938	1934.91	-1.30979	0.247851	-5.28459	1.25987e-07	1.59637e-05	1093.17	1313.99	3066.5	2901.35
SIRPA	NM_001040022	2217.7	1.11108	0.210304	5.28321	1.26941e-07	1.59713e-05	2592.84	3093.48	1405.39	1227.34
C12orf4	NM_001346156	724.559	0.975933	0.185175	5.27032	1.36189e-07	1.69451e-05	1033.84	937.354	495.586	506.49
EREG	NM_001432	523.148	1.70421	0.323393	5.26979	1.36577e-07	1.69451e-05	806.418	676.037	254.661	200.402
CYFIP2	NM_001037333	3062.14	1.56874	0.298435	5.25655	1.46785e-07	1.80859e-05	8669.55	7141.24	2804.45	2525.47
CEBPB-AS1	NR_125739	2457.46	1.01422	0.193041	5.25392	1.48894e-07	1.82202e-05	3272.92	3645.73	1688.58	1736.82
LINC01003	NR_027387	120.742	-3.00227	0.571817	-5.25041	1.51759e-07	1.84444e-05	19.7759	33.8548	220.847	209.376
LYNX1	NM_177476	111.423	2.91776	0.557948	5.22946	1.70005e-07	2.05224e-05	290.047	433.764	34.8706	60.8186
SEPTIN10	NM_178584	2615.99	-1.52856	0.292741	-5.22154	1.77444e-07	2.12766e-05	1221.71	1590.12	4197.16	3915.32
EIF3E	NM_001568	22845	-0.828987	0.159026	-5.21289	1.8592e-07	2.19976e-05	18603.7	19114.2	30424.1	36578.9
IL1B	NM_000576	1354.13	1.75207	0.336066	5.21346	1.85349e-07	2.19976e-05	1441.45	2803.6	619.218	641.088
CDKN1A	NM_078467	25155.8	3.50231	0.672538	5.2076	1.913e-07	2.24853e-05	125633	48066.4	5122.81	10205.6
CSF3	NM_000759	3083.91	2.85347	0.548684	5.20058	1.98668e-07	2.27526e-05	3268.52	9039.22	1168.69	534.406
GIT1	NM_014030	6300.4	1.06904	0.205547	5.20097	1.98255e-07	2.27526e-05	9462.78	8129.37	4631.46	3753.81
HS2ST1	NM_012262	1597.54	-1.01277	0.194635	-5.2034	1.95671e-07	2.27526e-05	1022.85	1221.95	2267.65	2262.25
UBL7-AS1	NR_038449	67.5787	-2.15262	0.413809	-5.20196	1.97194e-07	2.27526e-05	23.0719	22.2172	105.669	95.7146
WHAMM	NM_001080435	1065.63	1.15329	0.222359	5.18662	2.1415e-07	2.43694e-05	1667.77	1357.36	634.012	725.836
DHTKD1	NM_018706	1082.48	-1.55122	0.299359	-5.1818	2.19754e-07	2.48489e-05	418.59	665.458	1590.31	1587.27
DRP2	NM_001171184	98.3731	2.0226	0.390725	5.17653	2.26053e-07	2.53033e-05	130.741	102.622	27.4738	29.9108
MEX3A	NM_001093725	147.155	-2.24013	0.432787	-5.17607	2.26605e-07	2.53033e-05	27.4666	57.1299	203.94	196.414
SRBD1	NM_018079	265.985	-1.58705	0.307004	-5.16947	2.34755e-07	2.60505e-05	118.656	165.042	429.015	423.736
DLGAP5	NM_014750	897.162	-1.47261	0.285183	-5.16375	2.42054e-07	2.66947e-05	433.972	484.546	1521.63	1027.93
PIGN	NM_176787	1205.81	-1.27975	0.248209	-5.15591	2.524e-07	2.76649e-05	646.014	781.833	1557.56	1909.31
IFT81	NM_001143779	375.369	-1.50803	0.292765	-5.15099	2.59114e-07	2.82276e-05	160.405	263.432	576.951	629.124
PRKD2	NM_001079882	1983.66	1.17288	0.228213	5.13943	2.75572e-07	2.98386e-05	3820.05	2929.49	1419.13	1574.31
GPR137B	NM_003272	676.326	0.981311	0.191274	5.1304	2.89126e-07	3.11176e-05	902.002	840.021	440.638	441.683
RAC3	NM_001316307	415.515	-1.4175	0.276977	-5.11777	3.09173e-07	3.30759e-05	183.477	221.114	533.627	547.368
CCDC88C	NM_001080414	2727.44	0.978765	0.192482	5.08497	3.67681e-07	3.91011e-05	4102.41	4217.03	1955.93	2265.25
LYPLAL1	NM_001300772	682.455	-1.09097	0.214659	-5.08235	3.72802e-07	3.94112e-05	381.236	493.01	886.56	976.089
EFEMP1	NM_001039349	4375.86	-0.832549	0.164024	-5.07578	3.859e-07	4.05558e-05	2619.21	2958.06	5161.91	4770.77
SEC61A2	NM_018144	385.524	1.33307	0.262818	5.07222	3.93207e-07	4.1082e-05	597.672	516.285	239.868	202.396
IFT140	NM_014714	679.364	-1.15197	0.227293	-5.06823	4.01537e-07	4.17085e-05	380.137	449.634	930.94	913.277
LRRN2	NM_201630	23.6155	5.15123	1.01682	5.066	4.06269e-07	4.19561e-05	88.9917	92.0426	1.05669	3.98811
GDI2	NM_001494	10347.8	-0.84516	0.166905	-5.06373	4.11125e-07	4.19723e-05	7345.66	7765.44	14373	12773.9
PRR34-AS1	NR_027034	368.225	2.68667	0.530485	5.06456	4.09343e-07	4.19723e-05	921.778	354.417	102.499	95.7146
LOC100506358	NR_149012	57.08	7.85586	1.55316	5.05797	4.23746e-07	4.3015e-05	173.589	64.5356	1.05669	0
HEXIM2	NM_001303444	217.197	-1.10333	0.218251	-5.05534	4.29613e-07	4.33643e-05	125.248	132.245	283.192	270.194
MAN2A1	NM_002372	1796.11	-0.883268	0.175225	-5.04077	4.63673e-07	4.65392e-05	1394.2	1513.94	2746.33	2618.19
RAVER2	NM_018211	1166.42	-1.38038	0.274602	-5.02682	4.98677e-07	4.9773e-05	530.654	807.224	1693.87	1789.66
CEBPB	NM_005194	9558.57	0.978597	0.19486	5.02204	5.11252e-07	5.07446e-05	12530.2	14298.3	6664.52	6950.27
SCHIP1	NM_001197109	319.168	1.42761	0.284448	5.01888	5.19723e-07	5.13004e-05	682.269	667.574	193.374	308.081
ST7-AS1	NR_002330	80.2836	-2.25959	0.451589	-5.00364	5.62584e-07	5.52259e-05	19.7759	37.0286	168.013	104.688
CYHR1	NM_138496	1556.98	1.32988	0.266938	4.98198	6.29364e-07	6.14438e-05	3018.03	1987.91	974.265	1016.97
ADCK2	NM_052853	1069.81	-0.918135	0.184458	-4.97749	6.44145e-07	6.15573e-05	654.803	653.82	1296.55	1176.49
CCNK	NM_001099402	2410.3	1.27966	0.256944	4.9803	6.34846e-07	6.15573e-05	4842.9	3578.02	1726.63	1741.81
NUDT18	NM_024815	167.699	-2.06258	0.414362	-4.97772	6.43375e-07	6.15573e-05	48.3411	80.4051	244.094	294.123
RGS20	NM_003702	638.272	1.24936	0.251004	4.97744	6.44309e-07	6.15573e-05	970.119	1078.06	425.845	435.701
GVQW3	NM_001305225	182.806	-1.99583	0.401182	-4.97487	6.52898e-07	6.15791e-05	67.0184	70.8834	314.892	235.298
TAF12	NM_005644	653.412	-1.03594	0.208259	-4.97429	6.54877e-07	6.15791e-05	407.604	518.401	895.013	1004.01
TRIM3	NM_033278	363.029	1.27774	0.25684	4.97484	6.53003e-07	6.15791e-05	622.942	774.428	264.172	312.069
BPHL	NM_004332	364.729	-1.37546	0.276687	-4.97117	6.65487e-07	6.16041e-05	170.293	256.027	527.286	579.273
EXD2	NM_001193361	1443.24	-0.868572	0.174703	-4.9717	6.63681e-07	6.16041e-05	998.684	1062.19	1912.6	1850.48
PLEKHO2	NM_025201	280.47	1.40856	0.283314	4.97172	6.63607e-07	6.16041e-05	624.04	581.879	201.827	252.248
NIPSNAP3A	NM_015469	825.345	-1.44217	0.29021	-4.96941	6.71556e-07	6.18455e-05	319.711	538.502	1123.26	1209.39
ISCU	NM_213595	4103.42	1.44989	0.292448	4.95778	7.1302e-07	6.4994e-05	9362.8	6768.84	3278.9	2626.17
VWA8	NM_015058	1779.08	-1.21625	0.245295	-4.95831	7.11091e-07	6.4994e-05	1004.18	1200.79	2876.3	2247.3
TREM2	NM_018965	109.434	3.5448	0.716218	4.94933	7.4468e-07	6.75353e-05	221.93	621.023	24.3038	47.8573
CDKN3	NM_005192	381.739	-1.76136	0.356287	-4.94365	7.66744e-07	6.91851e-05	174.687	135.419	624.502	426.728
BATF3	NM_018664	57.3747	4.09783	0.82989	4.93781	7.90059e-07	7.09306e-05	108.768	49.7242	5.28343	3.98811
BTG3	NM_006806	2178.38	1.38679	0.281078	4.93384	8.06269e-07	7.15353e-05	5159.32	4248.77	1576.58	2020.97
DUSP14	NM_007026	1795	1.41227	0.286277	4.93323	8.08806e-07	7.15353e-05	4044.18	2785.61	1427.58	1138.6
LINC00598	NR_024505	90.6134	2.27796	0.461579	4.93516	8.0087e-07	7.15353e-05	227.423	125.897	35.9273	36.89
CABYR	NM_138643	138.71	1.50961	0.306272	4.929	8.26523e-07	7.23321e-05	235.114	202.071	67.6279	85.7443
GDI1	NM_001493	3119.55	0.624893	0.126779	4.92901	8.2647e-07	7.23321e-05	3872.79	3708.15	2409.24	2506.53
RELA	NM_021975	2757.39	0.794292	0.161173	4.92819	8.29961e-07	7.23321e-05	3606.91	3140.03	1941.13	1949.19
CELP	NR_001275	221.06	2.22382	0.451465	4.92578	8.40246e-07	7.28729e-05	483.411	994.484	127.859	188.438
COX10-AS1	NR_049718	306.068	-1.40918	0.286217	-4.92345	8.50336e-07	7.3039e-05	164.799	215.824	479.736	531.415
SHMT1	NM_004169	1117.32	-1.01481	0.206079	-4.92435	8.46402e-07	7.3039e-05	683.368	708.834	1350.44	1462.64
JAG1	NM_000214	3375.84	1.55488	0.31676	4.90869	9.16854e-07	7.83756e-05	8343.24	5008.39	2506.46	2037.92
FAM83F	NM_138435	3026.39	1.36788	0.279084	4.90131	9.52001e-07	8.09926e-05	5060.44	3609.76	1503.66	1855.47
LOC103908605	NR_126050	178.798	-1.69503	0.34627	-4.8951	9.82552e-07	8.31956e-05	88.9917	84.6369	240.924	321.043
PRICKLE2	NM_001370528	842.308	1.31088	0.267985	4.89162	1.00008e-06	8.42806e-05	1428.26	1375.35	479.736	650.062
SLC52A1	NM_001104577	35.9899	2.71934	0.557103	4.88122	1.05429e-06	8.84316e-05	75.8077	133.303	14.7936	16.9495
EPB41L4A-AS1	NR_015370	758.256	-0.964116	0.197557	-4.88018	1.05989e-06	8.84857e-05	632.83	610.444	1119.03	1306.11
PPM1D	NM_003620	917.049	1.65125	0.338776	4.87416	1.09272e-06	9.08023e-05	2659.86	1812.29	614.991	808.589
ISYNA1	NM_001170938	230.746	1.81732	0.37299	4.87231	1.10299e-06	9.12313e-05	443.86	567.067	155.333	131.608
GPR141	NM_001329993	399.961	-1.84238	0.378738	-4.86453	1.14727e-06	9.4457e-05	153.813	191.491	621.331	617.16
FDXR	NM_024417	1689.73	1.45542	0.299541	4.85883	1.1808e-06	9.67714e-05	3994.74	3438.37	1405.39	1305.11
APOBEC3D	NM_001363781	219.125	1.94437	0.400727	4.8521	1.22163e-06	9.96601e-05	502.089	468.677	142.653	109.673
LOC155060	NR_036573	510.416	-2.06909	0.426578	-4.85043	1.23197e-06	0.000100047	125.248	276.128	937.281	747.77
EMB	NM_198449	2013.44	-1.54745	0.320342	-4.8306	1.36119e-06	0.000108594	993.191	1457.87	3873.81	3291.19
KAZN	NM_001018001	745.097	1.0926	0.226183	4.83061	1.36114e-06	0.000108594	1562.3	1468.45	788.288	633.112
KIF20B	NM_016195	1521.61	-1.32783	0.274754	-4.83281	1.34621e-06	0.000108594	709.736	1020.93	2277.16	2067.83
PTP4A3	NM_032611	81.2132	-5.02885	1.04105	-4.83056	1.36152e-06	0.000108594	2.19732	5.28981	159.56	85.7443
GSTZ1	NM_145870	447.238	-1.4172	0.29349	-4.82878	1.37372e-06	0.000109079	252.692	198.897	569.554	636.103
PRKCI	NM_002740	2328.31	-0.761822	0.157801	-4.82774	1.38089e-06	0.000109163	1787.52	1799.59	3102.43	2980.11
WDR63	NM_145172	74.5314	1.9229	0.398447	4.82598	1.39314e-06	0.000109647	227.423	335.374	67.6279	80.7592
TLR9	NM_017442	75.5257	3.30081	0.685045	4.81838	1.44728e-06	0.000113409	152.714	49.7242	10.5669	9.97027
NIPBL-DT	NR_046262	304.286	-1.40143	0.291282	-4.81126	1.49984e-06	0.000116505	137.333	211.592	515.663	406.787
SKA2	NM_182620	1004.69	-0.758167	0.157563	-4.81184	1.49547e-06	0.000116505	751.485	706.718	1207.79	1258.25
C17orf107	NM_001145536	139.749	2.0027	0.416832	4.80458	1.55075e-06	0.000119547	234.015	248.621	68.6846	51.8454
SPAG16	NM_001025436	120.491	-1.88704	0.392775	-4.80437	1.55239e-06	0.000119547	41.7492	60.3038	193.374	184.45
NEK2	NM_002497	1123.44	-1.38607	0.288804	-4.79936	1.59177e-06	0.000122054	537.246	487.72	1536.42	1142.59
GABPB1-IT1	NR_026891	546.685	-1.10075	0.229407	-4.79827	1.60044e-06	0.000122194	351.572	345.953	786.174	709.883
CDCA3	NM_031299	180.768	-1.94455	0.4057	-4.79306	1.64258e-06	0.000124878	53.8345	61.3618	246.208	197.411
KIF11	NM_004523	1748.07	-1.17052	0.244597	-4.78552	1.70549e-06	0.000129111	900.903	1034.69	2407.13	1950.18
CBFA2T2	NM_001032999	1564.26	1.0886	0.228223	4.76989	1.84325e-06	0.000138952	2218.2	2684.05	1020.76	1284.17
INKA2	NM_198926	866.771	1.81832	0.381469	4.76662	1.87341e-06	0.000140043	2281.92	1970.98	645.635	560.329
PIDD1	NM_145886	2017.68	1.48766	0.312047	4.76742	1.86598e-06	0.000140043	3665.14	4249.83	1661.11	1161.54
BLOC1S2	NM_173809	2654.86	1.44618	0.303603	4.76339	1.90367e-06	0.000141712	6441.46	4386.31	1968.61	2005.02
GABRR2	NM_002043	98.9741	3.06168	0.643604	4.75708	1.96412e-06	0.000143417	210.943	63.4777	16.907	15.9524
LOC102724219	NM_001322044	2747.99	-1.01244	0.212839	-4.75682	1.96671e-06	0.000143417	1463.42	2017.53	3491.29	3531.47
LOC102724843	NM_001322047	2747.99	-1.01244	0.212839	-4.75682	1.96671e-06	0.000143417	1463.42	2017.53	3491.29	3531.47
LOC102724951	NM_001322036	2747.99	-1.01244	0.212839	-4.75682	1.96671e-06	0.000143417	1463.42	2017.53	3491.29	3531.47
ZMAT3	NM_022470	6022.27	0.797546	0.167608	4.7584	1.9513e-06	0.000143417	10548.3	10938.3	5835.02	6526.54
SESN2	NM_031459	2065.3	1.59866	0.336464	4.75137	2.02042e-06	0.000146141	5527.37	3535.71	1328.25	1664.04
USP40	NM_018218	1871.1	-0.809728	0.170416	-4.75148	2.01933e-06	0.000146141	1351.35	1406.03	2234.89	2598.25
PALB2	NM_024675	1250.98	0.902919	0.19018	4.74772	2.05727e-06	0.000148206	1638.11	1751.98	1003.85	809.586
FAM72D	NM_207418	973.661	-1.443	0.3044	-4.74047	2.13219e-06	0.000152987	441.662	566.009	1506.83	1233.32
EMBP1	NR_003955	1229.66	-1.53327	0.323501	-4.73961	2.14126e-06	0.000153023	598.771	901.383	2269.76	2072.82
CLNS1A	NM_001311199	1538.51	-1.48812	0.31405	-4.7385	2.15303e-06	0.000153251	855.858	828.384	2825.58	1899.34
LTA4H	NM_000895	8555.96	-0.803012	0.170001	-4.72356	2.31754e-06	0.000164306	6259.08	5911.89	10477	10757.9
ZRANB3	NM_032143	419.865	-1.17881	0.249836	-4.71836	2.37758e-06	0.000167897	298.836	280.36	673.109	638.097
TRPV6	NM_018646	24.9371	4.19604	0.891078	4.70895	2.49002e-06	0.000175144	69.2157	116.376	1.05669	8.97324
INPP5D	NM_005541	5515.47	1.28601	0.27319	4.70738	2.50925e-06	0.000175805	18057.6	13732.3	5866.72	7169.62
CD274	NM_014143	91.2489	1.96485	0.417852	4.70227	2.57282e-06	0.000179554	118.656	148.115	24.3038	43.8692
LOC102724238	NR_126048	418.827	-1.47859	0.315289	-4.68963	2.73699e-06	0.000190269	220.831	240.157	499.813	784.66
CEL	NM_001807	821.526	2.16128	0.46109	4.68734	2.76778e-06	0.000190923	1810.6	3610.82	450.148	761.729
PCBP4	NM_033010	1181.41	1.02686	0.219036	4.68808	2.75783e-06	0.000190923	1752.37	2272.5	939.394	1035.91
LAMA3	NM_000227	26766.3	0.959725	0.204815	4.68581	2.78851e-06	0.000191613	34538.7	45171.8	20517.7	20466
WFS1	NM_006005	541.488	1.6878	0.360333	4.68401	2.8132e-06	0.000192569	1359.05	1444.12	491.359	378.87
EDA2R	NM_001324204	844.224	1.41662	0.302552	4.68223	2.83775e-06	0.000193508	2454.41	2093.71	897.127	806.595
CCDC51	NM_001256969	2461.09	1.0264	0.219263	4.68112	2.85316e-06	0.000193819	4293.57	3433.08	1970.72	1822.57
TXLNA	NM_175852	4570.43	0.653748	0.139703	4.67957	2.87483e-06	0.000194552	5769.08	5841	3630.77	3748.82
CNIH2	NR_073078	45.5731	3.12237	0.668262	4.67237	2.97742e-06	0.000200734	65.9197	49.7242	4.22674	8.97324
CAMLG	NM_001745	3587.62	-0.897537	0.192162	-4.67073	3.00128e-06	0.000201582	2926.84	2540.16	5630.02	4554.42
KLF12	NM_007249	364.572	-1.36637	0.293005	-4.66329	3.11191e-06	0.00020823	176.885	209.476	443.808	552.353
HEXD	NM_173620	381.346	-1.638	0.352586	-4.64568	3.38957e-06	0.000225963	148.319	263.432	634.012	648.068
IQCJ-SCHIP1	NM_001197114	374.249	1.2786	0.275323	4.64398	3.41762e-06	0.000226986	762.472	705.66	259.945	344.971
LYG1	NM_174898	56.48	2.36094	0.509074	4.63771	3.52299e-06	0.00023236	105.472	94.1586	15.8503	22.9316
TMEM86B	NM_173804	240.504	1.86664	0.402499	4.63761	3.52454e-06	0.00023236	476.82	268.722	126.802	77.7681
GLUD1	NM_001318900	13941.2	-1.05139	0.227317	-4.62519	3.74247e-06	0.00024582	8438.83	9560.8	17339.2	19965.5
PCLAF	NR_109934	1060.24	-1.87974	0.406581	-4.62328	3.77723e-06	0.000247194	355.967	517.343	1977.06	1237.31
LOC389831	NM_001347681	701.544	-1.09324	0.236593	-4.62076	3.82331e-06	0.00024839	359.263	505.705	926.714	919.259
USP28	NM_001301029	1020.08	-0.903628	0.195551	-4.62092	3.82038e-06	0.00024839	651.507	702.486	1358.9	1174.5
HIST3H2A	NM_033445	635.941	-1.49927	0.324826	-4.6156	3.91964e-06	0.000253032	302.132	343.837	967.925	858.44
HLTF	NM_139048	1475.21	-1.2579	0.272542	-4.61542	3.92309e-06	0.000253032	789.938	1026.22	2379.66	1964.14
RAPSN	NM_005055	58.3948	2.63399	0.57117	4.61156	3.99652e-06	0.000256841	103.274	74.0573	9.51018	18.9435
INCA1	NM_001167987	73.2212	-1.61508	0.350833	-4.60357	4.15312e-06	0.000264998	39.5518	31.7388	123.632	94.7176
PRMT3	NM_005788	1034	-1.94708	0.422894	-4.60418	4.14091e-06	0.000264998	337.289	569.183	2125	1370.91
DEPDC1	NM_001114120	976.528	-1.40284	0.304947	-4.60026	4.21963e-06	0.000268285	514.174	519.459	1490.98	1242.3
TTC28-AS1	NR_026962	161.183	-1.20219	0.26178	-4.59235	4.38288e-06	0.000277676	116.458	100.506	236.698	262.218
ADGRG2	NM_001079858	237.077	-1.58587	0.345855	-4.58536	4.53202e-06	0.00028611	108.768	151.288	357.16	423.736
HMMR	NM_001142557	1323.29	-1.46806	0.32022	-4.58452	4.55022e-06	0.000286247	860.253	473.967	1773.12	1917.28
ANXA6	NM_001155	108.923	-1.62237	0.354005	-4.5829	4.58563e-06	0.000286779	50.5385	71.9414	185.977	191.429
CEP57	NM_014679	1786.59	-1.08275	0.236271	-4.58267	4.59077e-06	0.000286779	934.962	1197.61	2257.08	2260.26
AJM1	NM_001080482	346.796	2.25812	0.493388	4.57677	4.72218e-06	0.00029396	803.122	371.344	127.859	117.649
MIR4453HG	NR_033797	87.594	-2.0755	0.453638	-4.57523	4.75686e-06	0.000295091	30.7625	40.2025	163.786	135.596
FAM72A	NM_001123168	823.144	-1.42667	0.312068	-4.57167	4.83864e-06	0.000298614	382.335	455.981	1229.98	1023.95
MIPOL1	NM_001195297	264.304	-1.31402	0.28745	-4.5713	4.84708e-06	0.000298614	141.727	184.085	421.618	388.841
CAVIN4	NM_001018116	50.9915	3.06819	0.671845	4.56681	4.95204e-06	0.000304031	160.405	90.9847	20.077	9.97027
PPM1A	NM_177951	1616.34	0.91457	0.200447	4.56265	5.05123e-06	0.000309059	2352.24	1844.03	1031.33	1194.44
ACTG1	NM_001614	56328.5	-1.44992	0.317892	-4.56104	5.0902e-06	0.00031038	37237	25266.2	99335.9	71418
LOC100506990	NR_040092	109.371	-1.60412	0.351785	-4.55994	5.11691e-06	0.000310948	42.8478	46.5503	135.256	136.593
FAM72C	NM_001346071	1596.65	-1.41808	0.311193	-4.55692	5.19096e-06	0.000313981	738.301	946.875	2474.76	2028.95
LOC102723360	NM_001322975	3414.97	-1.00076	0.219635	-4.55647	5.20196e-06	0.000313981	1809.5	2536.99	4310.22	4387.92
MYBPHL	NM_001265613	40.2518	2.04435	0.448925	4.55388	5.26656e-06	0.000316809	132.938	163.984	40.1541	31.9049
ASCC1	NM_001198800	757.028	-1.0275	0.226084	-4.54475	5.50001e-06	0.000328985	474.622	554.372	1024.99	1072.8
TSPYL4	NM_021648	919.788	-1.00756	0.221708	-4.54453	5.50579e-06	0.000328985	521.865	591.4	1132.77	1105.7
MRC1	NM_002438	17.7184	7.40741	1.63118	4.54114	5.59517e-06	0.000333211	47.2425	16.9274	0	0
STX3	NM_004177	866.356	1.29895	0.286325	4.53661	5.71649e-06	0.000339162	1526.04	1023.05	493.472	542.383
TMEM171	NM_173490	84.5027	2.30998	0.509255	4.536	5.73306e-06	0.000339162	166.997	104.738	36.984	17.9465
LAMP1	NM_005561	13927.5	0.858004	0.18992	4.51771	6.25119e-06	0.000367757	19237.6	16167.8	9424.58	10108.9
RBMXL1	NM_001162536	3226.63	-0.938907	0.207838	-4.51749	6.25759e-06	0.000367757	2545.6	2152.95	5057.3	3950.22
ING2	NM_001564	229.214	-1.18538	0.262589	-4.51418	6.35617e-06	0.000372326	115.36	131.187	293.759	267.203
PABPC4L	NM_001363585	91.1765	-2.28806	0.507001	-4.51292	6.39404e-06	0.00037332	29.6639	31.7388	156.39	143.572
PHLDA3	NR_073080	7161.62	1.50573	0.333896	4.50957	6.49597e-06	0.000378036	15382.4	11819.5	4284.86	5294.21
CBX3P2	NR_033754	45.5917	-2.52669	0.561279	-4.50167	6.74222e-06	0.000391011	9.88796	16.9274	76.0814	78.7651
IL21R	NM_021798	18.3498	4.60382	1.02284	4.50102	6.7627e-06	0.000391011	39.5518	34.9127	0	2.99108
PLEKHG1	NM_001329801	236.298	1.45388	0.32314	4.49923	6.81989e-06	0.000393046	440.564	469.735	123.632	208.379
MRPL45	NM_032351	2184.35	-0.702585	0.156336	-4.49407	6.98744e-06	0.000401407	1944.63	1783.72	3027.41	3039.94
CA13	NM_198584	180.238	-1.45355	0.323611	-4.49166	7.06701e-06	0.000404677	81.301	118.492	287.419	260.224
FKBP3	NM_002013	1958.67	-0.876286	0.195243	-4.48819	7.18302e-06	0.000410006	1179.96	1532.99	2496.95	2483.59
LOC105371267	NR_147075	115.589	2.51807	0.5627	4.47498	7.64179e-06	0.000434803	409.801	263.432	49.6642	67.7978
HSFX1	NM_016153	54.7241	2.22249	0.497336	4.46878	7.86674e-06	0.000446181	125.248	57.1299	21.1337	17.9465
BRD1	NM_001304809	2943.69	0.951891	0.213042	4.46809	7.89197e-06	0.000446196	4485.84	3507.14	1925.28	2206.42
ITGB4	NM_001321123	38008.9	-1.08784	0.243613	-4.46545	7.99008e-06	0.000450318	24550.7	24424.1	52930.5	51168.4
CTF1	NM_001330	61.9096	-2.05065	0.459583	-4.46198	8.12044e-06	0.000456226	19.7759	25.3911	84.5349	102.694
C1QTNF6	NM_182486	88.6018	-2.39858	0.537762	-4.46031	8.18409e-06	0.000458361	15.3813	32.7968	90.875	163.512
HMGN5	NM_030763	517.429	-1.30133	0.291893	-4.45825	8.26334e-06	0.000461353	266.975	283.534	778.778	578.276
FOCAD	NM_017794	849.861	-1.20224	0.269799	-4.45603	8.34894e-06	0.000463237	491.102	700.37	1272.25	1469.62
RNPEP	NM_001319182	13496.8	0.944962	0.212047	4.45637	8.33586e-06	0.000463237	22138	17245.8	10554.2	9903.47
PRKX	NM_005044	4589.54	1.06327	0.238965	4.44948	8.60782e-06	0.000476122	8074.07	5923.53	3236.63	3461.68
LAMP3	NM_014398	178.388	2.69217	0.605561	4.44574	8.75892e-06	0.000481852	208.746	635.835	72.9113	57.8276
LOC728673	NR_126047	206.418	-1.45512	0.327317	-4.44558	8.76536e-06	0.000481852	112.064	126.955	268.398	386.846
CCDC13	NM_144719	137.846	2.14084	0.481762	4.44378	8.83932e-06	0.000484427	257.087	251.795	46.4942	68.7949
DNAJC3-DT	NR_132117	78.9346	-2.21891	0.49944	-4.44278	8.88025e-06	0.000485182	15.3813	31.7388	115.179	104.688
LHFPL4	NM_198560	22.0989	3.60452	0.811628	4.4411	8.94986e-06	0.000487495	40.6505	33.8548	1.05669	4.98513
BCL7A	NM_001024808	1533.36	1.18704	0.267501	4.43752	9.10016e-06	0.000494175	2873	2019.65	1116.92	1031.92
MICB	NM_001289160	583.617	1.31045	0.295382	4.43646	9.14516e-06	0.000495113	918.482	626.313	349.763	273.185
DYNC2LI1	NM_001193464	473.437	-0.927463	0.209109	-4.43531	9.19399e-06	0.000496253	271.37	340.664	581.177	583.261
CNOT3	NM_014516	2316.69	0.852666	0.192506	4.4293	9.45402e-06	0.000502695	3419.04	2616.34	1676.96	1665.03
CPS1	NM_001369256	1274.61	-0.957082	0.216013	-4.43068	9.39384e-06	0.000502695	797.629	888.687	1492.04	1781.69
HIBCH	NM_014362	530.472	-1.73273	0.391181	-4.42948	9.44618e-06	0.000502695	208.746	335.374	994.342	814.571
IVL	NM_005547	208.101	2.68257	0.605333	4.43157	9.35497e-06	0.000502695	260.383	755.384	83.4782	74.777
PIM2	NM_006875	675.675	1.24292	0.280599	4.42954	9.44341e-06	0.000502695	1323.89	872.818	530.456	397.814
HNRNPLL	NM_001142650	785.101	-1.31068	0.296038	-4.42741	9.53717e-06	0.000505611	380.137	543.792	1204.62	1087.76
EIF2A	NM_032025	5912.54	-0.790552	0.178779	-4.42195	9.78143e-06	0.000517027	5265.89	4630.7	9085.39	8033.05
LOC554249	NR_126049	349.263	-1.32644	0.300218	-4.41827	9.94928e-06	0.000524348	198.858	207.36	397.314	621.148
LOC101927974	NR_144540	55.0508	-1.97547	0.447649	-4.41298	1.01955e-05	0.000535745	24.1706	17.9853	69.7413	95.7146
ATAD2	NM_014109	1878.71	-1.307	0.296558	-4.40722	1.04704e-05	0.000546973	772.36	962.745	2478.99	1814.59
MYOF	NM_013451	10007	-0.930445	0.211093	-4.40776	1.04446e-05	0.000546973	7323.68	5608.25	12317.8	12328.2
CYSRT1	NM_199001	59.6891	1.81972	0.412992	4.40619	1.05202e-05	0.000547973	140.629	159.752	41.2108	43.8692
RPUSD4	NM_032795	1513.83	-0.944531	0.214428	-4.40488	1.05843e-05	0.000548451	1115.14	1175.39	2433.55	1975.11
ZNF219	NM_001101672	3763.73	0.979567	0.222389	4.40475	1.05908e-05	0.000548451	6372.24	6189.07	3146.81	3223.39
SLC25A20	NM_000387	560.575	1.0311	0.234227	4.40214	1.07188e-05	0.000553473	941.554	689.791	378.294	419.748
TESMIN	NM_001039656	159.317	-1.48758	0.338596	-4.3934	1.11594e-05	0.000574563	72.5117	90.9847	211.337	247.263
UGGT2	NM_020121	1088.09	-1.0901	0.248345	-4.38947	1.13626e-05	0.000583346	578.995	756.442	1482.53	1360.94
RBBP9	NM_006606	720.301	-0.963946	0.219751	-4.38654	1.15167e-05	0.000589565	485.609	556.488	1154.96	878.381
STK26	NM_001042452	1111.29	-0.797587	0.181963	-4.38324	1.16926e-05	0.000596855	688.861	776.544	1290.21	1257.25
MFSD4A	NM_181644	191.995	2.52585	0.576398	4.38213	1.17527e-05	0.000598214	629.534	340.664	87.705	80.7592
KCNK6	NM_004823	518.587	1.21523	0.277695	4.37614	1.20801e-05	0.000612335	998.684	850.601	327.573	468.603
PLEKHD1	NM_001161498	27.5306	3.13001	0.7154	4.37519	1.21329e-05	0.000612335	54.9331	52.8981	6.34012	5.98216
TLN2	NM_015059	197.729	-1.84711	0.422128	-4.37572	1.21035e-05	0.000612335	60.4264	96.2745	334.97	229.316
TMEM230	NM_001009925	1323.56	-0.772226	0.176638	-4.37179	1.23231e-05	0.000620184	989.895	1002.95	1653.71	1749.78
XPC	NM_004628	3332.27	1.07089	0.245164	4.36808	1.25346e-05	0.000629054	6370.04	6561.48	2698.78	3456.69
SCNN1A	NM_001038	22288.6	1.26353	0.289347	4.36682	1.2607e-05	0.000629736	35053.9	23864.4	11548.5	12992.3
ZNF678	NR_102302	359.476	1.40169	0.321001	4.36662	1.26187e-05	0.000629736	591.08	381.924	161.673	206.385
NUCB2	NM_001352670	742.09	0.874413	0.20028	4.36595	1.26569e-05	0.000629881	891.015	931.006	491.359	502.502
APOBEC3B	NM_004900	517.702	2.63291	0.603306	4.36413	1.27628e-05	0.000633389	313.119	1067.48	91.9317	130.611
PTPRU	NM_133178	6355.76	0.956742	0.21935	4.36172	1.29042e-05	0.000638634	8800.29	11400.6	5031.94	5375.97
SIRPB1	NM_001329157	343.409	1.10121	0.252508	4.36107	1.29426e-05	0.000638762	402.11	478.198	226.131	184.45
PLAUR	NM_002659	766.388	1.59625	0.366088	4.36029	1.29888e-05	0.00063928	670.184	795.587	195.487	289.138
GADD45A	NM_001924	2303.37	1.53119	0.351225	4.35955	1.30327e-05	0.000639678	5142.84	5140.63	1259.57	2298.15
KIF4A	NM_012310	805.664	-1.12538	0.258208	-4.35842	1.31003e-05	0.000641231	387.828	437.996	1013.36	788.648
LOC102723996	NM_001363770	520.391	1.7816	0.408962	4.35639	1.32223e-05	0.000643679	753.682	1521.35	367.727	294.123
SLC30A9	NM_006345	2299.79	-1.24801	0.286475	-4.35645	1.32191e-05	0.000643679	1188.75	1777.37	3664.59	3380.92
NAXD	NM_001242883	1662.78	0.90189	0.207185	4.35308	1.34241e-05	0.000651725	2252.26	1878.94	1010.19	1200.42
LEMD1	NM_001199052	45.7449	-4.04174	0.928798	-4.35158	1.35158e-05	0.000654398	2.19732	2.11592	40.1541	30.9078
GPR83	NM_016540	46.2285	2.77121	0.63719	4.3491	1.36694e-05	0.000660049	75.8077	49.7242	6.34012	11.9643
CCT6B	NM_001193530	61.2501	-2.08856	0.48045	-4.34709	1.37957e-05	0.000664351	16.4799	32.7968	99.3285	110.67
MTA2	NM_001330292	10098	1.39127	0.320193	4.34508	1.39226e-05	0.000668129	19322.2	13502.8	6944.54	5569.39
RMC1	NM_013326	1100.16	0.888549	0.204515	4.34466	1.3949e-05	0.000668129	1590.86	1344.67	837.952	747.77
HRAS	NM_005343	3696.17	1.14118	0.262961	4.33975	1.42646e-05	0.000681328	5847.08	4191.64	2383.88	2167.54
MRNIP	NM_001017987	1040.86	1.10866	0.2555	4.33919	1.43008e-05	0.000681328	2119.32	1543.57	839.009	859.437
SUCLG2	NM_003848	2891.97	-0.8398	0.193604	-4.33772	1.43965e-05	0.000684064	2121.52	2074.66	4024.92	3485.61
TMEM75	NR_103558	44.6325	2.79213	0.645745	4.32388	1.53308e-05	0.000725723	136.234	75.1152	8.45349	21.9346
WRAP73	NM_017818	1281.29	0.891153	0.206117	4.32354	1.53545e-05	0.000725723	1855.64	1810.17	1015.48	961.134
POLA1	NM_016937	550.022	-1.2918	0.298968	-4.32087	1.55416e-05	0.000732628	283.455	340.664	865.426	663.023
TMEM185B	NM_024121	2745.57	0.689981	0.159875	4.31575	1.59061e-05	0.00074784	4040.88	4226.56	2615.3	2509.52
LINC01116	NR_040001	107.543	-1.61217	0.373855	-4.31229	1.61573e-05	0.000757653	43.9465	51.8401	137.369	155.536
HSFX2	NM_001164415	53.3956	2.16097	0.501459	4.30937	1.63721e-05	0.000765716	119.754	55.014	21.1337	17.9465
ISM1	NM_080826	305.283	1.56378	0.362953	4.30849	1.64374e-05	0.000766762	594.376	440.112	214.507	135.596
ECPAS	NM_001364931	6374.46	-0.962586	0.223634	-4.30429	1.67522e-05	0.000779412	3764.02	5137.46	8589.8	8757.88
C20orf204	NM_001348090	42.5516	2.2018	0.511962	4.30071	1.70249e-05	0.000790046	70.3144	43.3764	14.7936	9.97027
TRIM7	NM_033342	762.635	-0.996884	0.232069	-4.29564	1.7419e-05	0.00080624	485.609	496.184	1067.25	892.339
IL20RA	NM_001278722	268.824	-1.18263	0.275361	-4.29485	1.7481e-05	0.000807018	203.253	152.346	449.092	357.933
CYP2C19	NM_000769	23.4907	5.09646	1.18696	4.29372	1.75705e-05	0.000809057	30.7625	39.1446	0	1.99405
DCAF16	NM_017741	666.171	-1.45121	0.338113	-4.29208	1.77007e-05	0.000812959	296.639	396.735	1077.82	818.559
AVIL	NM_006576	272.056	1.5841	0.369256	4.28998	1.78693e-05	0.000814421	442.761	282.476	115.179	126.622
CEP55	NM_001127182	987.01	-1.46052	0.340368	-4.29101	1.77863e-05	0.000814421	426.281	391.446	1311.35	939.199
FAM189B	NM_198264	2029.63	-0.81174	0.189216	-4.29001	1.78663e-05	0.000814421	1334.87	1372.18	2601.56	2150.59
SIPA1L2	NM_020808	853.977	1.40578	0.328051	4.28525	1.82533e-05	0.000829807	1311.8	1869.42	550.533	650.062
EPN3	NM_017957	805.083	1.58189	0.369299	4.28349	1.83984e-05	0.00083428	1680.95	1665.23	585.404	532.412
PCCA	NM_000282	882.075	-1.23599	0.288762	-4.28029	1.86651e-05	0.000844232	468.03	669.689	1364.18	1316.08
LOC100130331	NR_027247	2372.61	-1.48006	0.345948	-4.27828	1.88344e-05	0.000845815	1482.1	1027.28	3917.14	3082.81
NBEAP1	NR_027992	134.227	2.1767	0.50879	4.27819	1.88422e-05	0.000845815	384.532	436.938	53.891	127.619
WDYHV1	NM_018024	550.777	-1.19135	0.278412	-4.27911	1.87646e-05	0.000845815	340.585	307.867	817.875	663.023
TMEM199	NM_152464	791.796	0.717151	0.167654	4.27757	1.88947e-05	0.000846048	1105.25	1021.99	669.939	624.139
C17orf53	NM_024032	590.292	0.825613	0.193195	4.27346	1.92461e-05	0.000854857	774.557	819.92	427.958	471.594
HERC5	NM_016323	79.9464	1.61274	0.377423	4.27304	1.92828e-05	0.000854857	187.871	288.823	77.1381	78.7651
PLA2G12A	NM_030821	1462.45	-0.854506	0.199917	-4.27431	1.91734e-05	0.000854857	1025.05	1208.19	1983.4	2054.87
YY2	NM_206923	93.2818	-1.99663	0.467263	-4.27304	1.92827e-05	0.000854857	25.2692	48.6662	147.936	147.56
PRKAB1	NM_006253	867.919	1.01341	0.237213	4.27218	1.93574e-05	0.000856037	1423.87	1150	630.842	644.079
NLRC4	NM_001199139	79.0571	1.62489	0.380678	4.26842	1.96862e-05	0.000868429	132.938	101.564	40.1541	35.893
SLC12A7	NM_006598	587.735	3.05836	0.717264	4.26393	2.00862e-05	0.000883891	54.9331	290.939	9.51018	31.9049
SLC31A2	NM_001860	429.062	0.926124	0.217329	4.26139	2.03155e-05	0.000891786	678.973	717.298	351.876	382.858
ATP6V0B	NM_004047	3199.09	1.00797	0.236566	4.26084	2.03656e-05	0.000891792	4417.72	3442.61	2159.87	1748.79
MAPRE3	NM_012326	930.538	1.01052	0.237501	4.2548	2.09237e-05	0.000913992	1478.8	1336.21	602.311	794.63
MYH3	NM_002470	77.9586	1.85662	0.436533	4.2531	2.10832e-05	0.0009182	132.938	94.1586	33.814	28.9138
TPRG1	NM_198485	235.712	-1.01606	0.238923	-4.25268	2.11228e-05	0.0009182	176.885	135.419	300.099	331.013
INTU	NM_015693	730.868	1.33038	0.312969	4.25084	2.12967e-05	0.000923512	1690.84	1525.58	523.06	755.746
APEX1	NM_080648	6103.97	-0.864437	0.203481	-4.24825	2.15449e-05	0.000928793	4505.61	4757.65	9282.99	7582.39
CDC42EP3	NM_001270438	1812.66	0.674984	0.158894	4.24802	2.15668e-05	0.000928793	2597.24	2702.03	1680.13	1639.11
CFAP36	NM_080667	956.504	-0.997958	0.234928	-4.24794	2.15744e-05	0.000928793	716.328	738.457	1632.58	1273.2
FRMPD2B	NR_033172	57.2563	1.78516	0.420485	4.24549	2.18117e-05	0.000936751	181.279	111.086	33.814	50.8484
DHRS3	NM_001319225	3065.96	1.51997	0.358204	4.24332	2.20236e-05	0.000943583	4369.38	2569.79	1089.44	1330.03
TSSK2	NM_053006	71.4224	2.57775	0.60765	4.24216	2.2138e-05	0.000946215	130.741	53.956	19.0204	11.9643
GRIN2C	NM_000835	34.8518	4.24081	1.0014	4.23487	2.28685e-05	0.000970473	201.055	55.014	11.6235	1.99405
LOC101928940	NR_120567	59.0536	3.10591	0.733379	4.23507	2.28483e-05	0.000970473	107.669	102.622	7.3968	16.9495
TOP1MT	NM_001258447	1524.35	-1.03965	0.245444	-4.23578	2.27756e-05	0.000970473	962.428	1188.09	2393.39	2027.95
ARHGEF9	NM_015185	495.131	-1.48328	0.350302	-4.23429	2.29276e-05	0.000970673	205.45	299.403	670.996	740.791
LIF	NM_002309	411.969	2.79046	0.659209	4.23304	2.30558e-05	0.000973794	1539.23	1504.42	306.439	133.602
PLIN4	NM_001367868	478.335	1.68729	0.398672	4.23229	2.31323e-05	0.00097472	1115.14	1488.55	294.815	513.469
AARS2	NM_020745	840.106	0.872869	0.206329	4.23047	2.33202e-05	0.000980328	1392.01	1557.32	800.968	809.586
SELPLG	NM_003006	65.121	1.94503	0.459833	4.22987	2.33829e-05	0.000980653	119.754	77.2312	21.1337	29.9108
ZBED3	NM_032367	782.372	-1.14059	0.269806	-4.22745	2.36359e-05	0.000988943	554.825	612.56	1100.01	1473.61
TNFRSF10B	NM_003842	9845.65	1.08581	0.25697	4.22545	2.38466e-05	0.000995427	18408.1	13967.2	6995.26	8257.38
FAM151B	NM_205548	70.1747	1.81579	0.429844	4.22431	2.39671e-05	0.000995806	160.405	117.434	36.984	41.8751
VIM	NM_003380	27388.7	-0.847143	0.200529	-4.22453	2.39438e-05	0.000995806	25042.9	22418.2	41513	43866.2
PHRF1	NM_001286581	3442.97	0.85413	0.202287	4.22237	2.41744e-05	0.00100209	4560.55	4032.95	2276.1	2477.61
ACOT13	NM_018473	998.744	-0.632383	0.149856	-4.21995	2.44362e-05	0.00100826	770.162	740.573	1159.18	1182.47
GADD45G	NM_006705	30.5166	3.16803	0.750644	4.22042	2.43849e-05	0.00100826	143.925	84.6369	7.3968	17.9465
GPRASP1	NM_001099410	57.1132	1.87805	0.445186	4.21858	2.4585e-05	0.00101191	112.064	68.7675	22.1904	26.9197
PRKY	NR_028062	1628.28	1.04236	0.247117	4.21809	2.4638e-05	0.00101191	2875.2	2138.14	1205.68	1228.34
MPDZ	NM_001261406	651.508	-1.18381	0.280701	-4.21733	2.47215e-05	0.00101301	385.631	540.618	1057.74	1046.88
ILVBL	NM_006844	1776.68	-0.642401	0.15265	-4.20832	2.57279e-05	0.00105184	1242.59	1174.34	1959.1	1813.59
ACP6	NM_001323625	614.497	-0.775339	0.184273	-4.20755	2.58158e-05	0.00105302	402.11	450.691	728.057	731.818
KANK3	NM_198471	122.657	2.35955	0.561468	4.20246	2.64028e-05	0.00107452	448.254	376.634	92.9884	67.7978
PAPPA	NM_002581	76.1265	1.62221	0.386522	4.19695	2.70537e-05	0.0010985	138.431	131.187	52.8343	34.8959
FGFBP1	NM_005130	3928.1	-1.75419	0.41871	-4.18951	2.79563e-05	0.00113258	599.87	1009.3	3551.52	1877.4
CUL4B	NM_001369145	3368.32	-0.742971	0.177437	-4.18724	2.82367e-05	0.00114135	2793.9	2324.34	4454.99	4110.74
CDC27	NM_001256	3123.73	-0.76928	0.183955	-4.18189	2.89092e-05	0.00116589	2365.42	2377.24	4323.96	3759.79
EPPK1	NM_031308	11573.8	1.45567	0.348246	4.18	2.9151e-05	0.00117194	18643.2	21237.5	5528.58	9011.13
TMEM120A	NM_031925	369.76	-0.918504	0.219754	-4.17969	2.91903e-05	0.00117194	236.212	256.027	444.865	485.552
VOPP1	NM_001321248	2781.81	1.27994	0.306347	4.17809	2.93968e-05	0.00117759	5136.25	3717.68	1710.77	1935.23
GAN	NM_022041	271.45	1.12181	0.268634	4.17598	2.96703e-05	0.00118428	385.631	254.969	142.653	151.548
PARTICL	NR_038942	39.6285	-1.95369	0.467861	-4.17578	2.96966e-05	0.00118428	16.4799	14.8115	62.3445	58.8246
CEP250	NM_001318219	2865.23	0.934568	0.224027	4.17168	3.02363e-05	0.00120312	4696.78	3959.95	2415.58	2113.7
S100A11	NM_005620	13404.8	0.592284	0.14208	4.16867	3.0638e-05	0.0012164	14917.6	13123	9652.83	8946.32
PTPRZ1	NM_001206838	115.24	-1.82602	0.438097	-4.16807	3.07193e-05	0.00121692	47.2425	57.1299	162.73	207.382
BBC3	NM_001127241	550.313	1.85642	0.445578	4.16632	3.09559e-05	0.00121819	1298.62	1462.1	346.593	415.76
GRAMD1A	NM_001320034	1808.26	-0.725789	0.174192	-4.16661	3.0916e-05	0.00121819	1400.79	1407.09	2432.49	2211.41
ZNF263	NM_005741	1879.94	0.736581	0.176761	4.1671	3.08506e-05	0.00121819	2447.82	2004.84	1363.13	1309.1
FOXK1	NM_001037165	4391.31	1.23053	0.295737	4.1609	3.16992e-05	0.0012447	7697.23	4835.94	2380.71	2960.17
FER1L6	NM_001039112	16.4389	3.16596	0.761505	4.15751	3.21742e-05	0.00126058	85.6957	62.4197	10.5669	5.98216
LANCL1	NM_001136575	3330.46	-0.688609	0.165711	-4.15548	3.2461e-05	0.00126903	2574.17	2654.42	4243.65	4183.52
OTOAP1	NR_003676	62.7827	2.21537	0.533243	4.15452	3.25977e-05	0.00127159	96.6823	106.854	14.7936	28.9138
ANP32E	NM_001136479	3156.12	-0.989554	0.238468	-4.14962	3.33025e-05	0.00129626	1933.65	1698.03	3874.87	3336.05
PI4K2A	NM_018425	2255.03	1.02366	0.247421	4.13732	3.51384e-05	0.00136385	3736.55	3185.52	1566.01	1838.52
TTLL5	NM_015072	856.939	-1.3948	0.337155	-4.13697	3.51916e-05	0.00136385	404.308	577.647	1201.45	1380.88
CD101	NM_004258	200.107	2.32005	0.561259	4.13365	3.57042e-05	0.00138072	424.084	235.925	62.3445	69.7919
ELOA	NM_003198	3735.58	0.940924	0.227732	4.13172	3.60065e-05	0.0013894	5439.48	4036.12	2569.86	2365.94
ABHD12	NM_001042472	1459.53	1.01087	0.244852	4.12849	3.65154e-05	0.00140339	2236.88	1917.03	977.435	1083.77
GM2A	NM_000405	17615.9	1.62578	0.393802	4.12842	3.65261e-05	0.00140339	39127.8	39204.9	10471.8	14910.5
ARHGEF5	NM_005435	9408.99	0.813316	0.197075	4.12694	3.6763e-05	0.00140946	12168.8	10706.6	6239.73	6777.79
CSNK1G1	NM_001329606	2228.87	1.15104	0.279056	4.12475	3.7114e-05	0.00141987	5040.66	3348.45	1724.51	2052.88
C2orf69	NM_153689	493.079	-1.15624	0.280903	-4.11617	3.85214e-05	0.00147056	279.06	334.316	769.268	598.216
BVES	NM_007073	110.376	1.31378	0.319357	4.11381	3.8918e-05	0.00148253	168.095	185.143	59.1744	82.7532
SELENOI	NM_033505	3081	-0.726514	0.17676	-4.11018	3.95347e-05	0.00149963	2319.28	2609.99	4308.11	3848.52
USO1	NM_001290049	3905.69	-1.47453	0.35871	-4.11064	3.94562e-05	0.00149963	1715.01	2854.38	6115.04	6583.37
PYCARD-AS1	NR_102400	11.2939	7.10903	1.73074	4.10751	3.99945e-05	0.00151386	37.3545	14.8115	0	0
ARHGEF34P	NR_033942	13382.8	0.80898	0.197026	4.10596	4.02631e-05	0.0015208	17336.9	15214.5	8990.29	9589.41
DCXR	NM_001195218	1085.14	-0.834226	0.203224	-4.10495	4.04401e-05	0.00152427	703.144	703.544	1354.67	1153.56
AKIRIN1	NM_024595	2982.4	0.801881	0.195405	4.10368	4.06625e-05	0.00152943	4414.43	3461.65	2279.27	2238.33
FLII	NM_002018	6546.61	-0.873461	0.212908	-4.10253	4.08651e-05	0.00153381	4066.15	4484.7	8560.21	7105.81
ALAS1	NM_199166	1099.33	1.00485	0.245092	4.0999	4.13331e-05	0.00154764	1542.52	1118.27	629.785	695.925
LRRC61	NM_001142928	153.837	-1.22254	0.298272	-4.09874	4.15398e-05	0.00154764	64.8211	88.8687	197.6	161.518
PANDAR	NR_109836	41.3549	-2.25191	0.549351	-4.09922	4.14549e-05	0.00154764	12.0853	15.8694	85.5916	47.8573
UCP3	NM_003356	101.002	2.03439	0.496371	4.09852	4.15798e-05	0.00154764	216.437	106.854	36.984	41.8751
TIFA	NM_052864	794.239	-0.839799	0.205424	-4.08813	4.34871e-05	0.00161526	471.326	543.792	1003.85	813.574
NECAB3	NM_031231	194.465	-1.89969	0.464918	-4.08608	4.38722e-05	0.00162618	48.3411	113.202	284.249	319.049
ATP11C	NM_173694	1662.72	-1.15667	0.283312	-4.08269	4.45182e-05	0.00164137	930.567	1337.26	2462.08	2594.26
CSRNP1	NM_033027	582.038	1.38807	0.340003	4.08252	4.45498e-05	0.00164137	1216.22	819.92	374.067	403.796
NKX2-5	NM_004387	499.224	1.45232	0.355745	4.08248	4.45574e-05	0.00164137	992.092	1092.87	263.115	498.513
AGAP3	NM_001281300	3847.74	0.930909	0.228061	4.08183	4.46819e-05	0.00164256	5510.89	4715.33	2699.83	2664.06
PAXIP1-AS1	NR_028090	287.796	-2.03792	0.499422	-4.08055	4.49283e-05	0.00164823	73.6104	143.883	499.813	393.826
PRSS16	NM_005865	495.492	-0.921242	0.225814	-4.07964	4.5105e-05	0.00165132	299.935	316.33	498.756	668.008
MAGEF1	NM_022149	893.069	-1.18539	0.290863	-4.07542	4.59313e-05	0.00167471	454.846	585.053	1152.84	1212.38
SCG2	NM_003469	79.3726	2.83364	0.695241	4.07577	4.58623e-05	0.00167471	214.239	87.8108	27.4738	14.9554
IER3-AS1	NR_149095	749.099	0.990621	0.243141	4.07426	4.61607e-05	0.00167965	1367.83	1211.37	631.898	666.014
SLC66A3	NM_152391	171.119	-1.25078	0.307357	-4.06947	4.71194e-05	0.00171105	90.0903	98.3904	229.301	219.346
GLIDR	NR_126046	188.383	-1.20925	0.297259	-4.068	4.74175e-05	0.00171838	119.754	114.26	237.754	303.096
PLA2G4A	NM_001311193	358.606	-1.38108	0.339781	-4.06462	4.81103e-05	0.00173996	179.082	296.229	712.206	526.43
EIF5	NM_001969	10451.3	0.987174	0.243054	4.06155	4.87486e-05	0.00175541	17115	12699.8	7722.26	7318.18
FAM72B	NM_001320149	620.525	-1.40249	0.345383	-4.06068	4.89307e-05	0.00175541	298.836	358.649	945.734	792.636
PIMREG	NM_019013	207.165	-1.49408	0.367905	-4.06104	4.88548e-05	0.00175541	76.9064	85.6949	257.831	200.402
RASIP1	NM_017805	130.109	2.87872	0.708857	4.06108	4.88464e-05	0.00175541	260.383	79.3471	23.2471	22.9316
EXOC4	NM_021807	4017.13	-0.780285	0.192197	-4.05982	4.91101e-05	0.00175546	2856.52	3082.9	5038.28	5162.61
PROC	NM_000312	23.2149	3.41827	0.841994	4.05973	4.91286e-05	0.00175546	42.8478	33.8548	3.17006	3.98811
ATP6V1FNB	NM_001195150	133.952	2.19967	0.542063	4.05796	4.95024e-05	0.00176227	225.226	154.462	31.7006	50.8484
ZDHHC12	NM_032799	850.562	-0.809594	0.199511	-4.0579	4.95165e-05	0.00176227	543.838	577.647	944.677	1020.96
RBM14	NM_006328	3812.52	1.72605	0.42554	4.05614	4.989e-05	0.00177204	8587.15	3951.49	1985.51	1804.62
PRKCA	NM_002737	886.774	-0.774659	0.1911	-4.05369	5.04165e-05	0.00178718	814.109	699.312	1243.72	1344.99
HNRNPA1P33	NR_003277	1174.9	-1.41536	0.349387	-4.05097	5.10062e-05	0.00180451	562.515	718.356	1727.68	1688.96
GCH1	NM_001024024	521.602	1.4794	0.36531	4.04972	5.12786e-05	0.00181056	578.995	1052.67	319.119	266.206
BIK	NM_001197	404.527	1.39979	0.345695	4.0492	5.1392e-05	0.00181099	527.358	789.239	218.734	280.165
CDK3	NM_001258	318.065	1.06524	0.263114	4.04857	5.1532e-05	0.00181235	511.977	465.503	218.734	248.26
CYP1B1	NM_000104	964.138	-1.74121	0.430244	-4.04703	5.18707e-05	0.00182067	373.545	595.632	1377.92	1862.45
PI4K2B	NM_018323	1344.22	-1.50948	0.373367	-4.04289	5.27971e-05	0.00184955	517.47	956.397	2194.74	2002.03
DELE1	NM_001142603	2070.62	-0.867582	0.214676	-4.04135	5.31441e-05	0.00185807	1678.76	1943.47	3536.73	3072.84
AACS	NM_023928	1976.87	-0.713872	0.176753	-4.03882	5.37213e-05	0.00187458	1354.65	1506.54	2169.38	2523.48
CIT	NM_001206999	988.672	-1.08437	0.268529	-4.03817	5.38699e-05	0.0018761	488.905	630.545	1221.53	1152.56
HSPA12A	NM_001330164	412.016	1.30189	0.32254	4.03636	5.42878e-05	0.00188427	677.875	664.4	303.269	241.281
USB1	NM_001330568	1852.57	0.975729	0.241742	4.03624	5.43153e-05	0.00188427	2275.33	2351.85	1345.16	1007.99
RHOD	NM_014578	5264.5	1.0924	0.270902	4.03245	5.51988e-05	0.00191121	6999.58	6191.19	3279.95	2906.33
EFCAB11	NM_001284267	190.902	-1.0225	0.253711	-4.03018	5.57343e-05	0.00192601	106.57	108.97	214.507	223.334
IL21R-AS1	NR_037158	22.4511	6.41829	1.59351	4.02778	5.63067e-05	0.00194204	53.8345	33.8548	0	0.997027
SCRN2	NM_138355	597.262	-1.2572	0.312314	-4.02545	5.68676e-05	0.0019576	271.37	391.446	839.009	745.776
FXR1	NM_005087	6313.7	-0.697376	0.17348	-4.01991	5.82198e-05	0.0020003	5348.29	5158.62	8017.08	9020.1
ARL8A	NM_138795	3543.21	1.06857	0.265924	4.01834	5.86102e-05	0.00200985	5105.48	3584.37	1877.73	2265.25
ANO10	NM_001346468	821.478	-0.710401	0.176819	-4.01766	5.87782e-05	0.00201175	593.278	594.574	998.568	945.182
LAMB3	NM_000228	30152.4	1.86227	0.463714	4.01599	5.91958e-05	0.00202216	46583.3	54731.5	17343.4	10522.6
LINC02322	NR_146481	10.3112	7.08056	1.76335	4.01539	5.93468e-05	0.00202345	38.4532	12.6955	0	0
GPD1	NM_005276	24.561	3.45786	0.861495	4.01379	5.9752e-05	0.00203339	58.2291	31.7388	3.17006	4.98513
NRP2	NM_201264	700.699	2.31992	0.578123	4.01285	5.9991e-05	0.00203764	2092.95	1821.81	502.983	281.162
ZNF614	NM_025040	531.086	0.792411	0.197572	4.01074	6.05283e-05	0.00205199	767.965	724.703	409.994	451.653
SEC61A1	NM_013336	19197.5	1.03095	0.257082	4.01019	6.06702e-05	0.0020529	31951.3	23522.7	14433.3	12715.1
SPDYA	NM_001142634	279.124	1.15299	0.287694	4.0077	6.13129e-05	0.00207073	406.505	340.664	156.39	179.465
ALPP	NM_001632	83.188	3.02199	0.754452	4.00555	6.1873e-05	0.0020857	92.2876	138.593	7.3968	20.9376
KIF1C	NM_006612	5627.76	0.61738	0.15415	4.00506	6.20022e-05	0.00208612	7486.29	6368.93	4598.7	4432.78
C8orf82	NM_001001795	1112.13	-1.13356	0.283151	-4.00337	6.24461e-05	0.00209711	532.851	822.036	1392.71	1580.29
TRAK1	NM_001349245	3139.43	0.846749	0.211555	4.0025	6.26779e-05	0.00210094	5212.05	3966.3	2499.06	2604.23
EMX1	NM_004097	10.3938	4.3276	1.08186	4.00016	6.32992e-05	0.0021178	61.5251	41.2605	2.11337	2.99108
ITGB3BP	NM_001347148	584.582	-0.895522	0.223947	-3.99881	6.36614e-05	0.00212594	363.657	497.242	827.385	774.69
KIAA0930	NM_001009880	4941.09	0.937188	0.234629	3.99435	6.48728e-05	0.00216235	8501.45	8009.82	4659.99	3963.18
PAFAH1B3	NM_001145940	662.418	-0.709404	0.177649	-3.99328	6.51652e-05	0.00216805	414.196	413.663	703.753	650.062
PARD6B	NM_032521	179.902	0.95308	0.238935	3.98887	6.63886e-05	0.00220464	258.186	241.215	114.122	143.572
MAP2K5	NM_001206804	605.736	-0.973264	0.244072	-3.9876	6.67438e-05	0.00221233	407.604	409.431	717.49	886.357
CKAP5	NM_014756	4907.65	-0.875941	0.21971	-3.98681	6.69663e-05	0.00221559	3279.51	3918.69	7295.36	5915.36
SERPINE1	NM_000602	3119.75	1.82451	0.457851	3.98495	6.74946e-05	0.00222894	6587.58	3176	928.827	1827.55
EIF3A	NM_003750	19837.2	-0.657053	0.165094	-3.97986	6.89553e-05	0.00227298	15730.6	16173.1	27019.5	23288.6
COQ8B	NM_001142555	874.227	-0.612286	0.153991	-3.97611	7.00503e-05	0.00230482	727.315	794.529	1196.17	1130.63
LAP3	NM_015907	1538.94	-1.94928	0.490709	-3.97238	7.11594e-05	0.00233701	353.769	935.238	2939.7	2038.92
USP20	NM_001110303	1157.1	0.723889	0.182362	3.96952	7.20179e-05	0.00236086	1511.76	1553.09	959.471	896.327
DOCK9-DT	NR_047482	30.7468	-2.69746	0.679686	-3.96868	7.22717e-05	0.00236485	6.59197	11.6376	49.6642	68.7949
ACTG1P20	NR_033926	2121.25	-1.24238	0.313102	-3.96798	7.24833e-05	0.00236744	1541.42	1024.11	3490.23	2579.31
VWDE	NM_001135924	124.108	-1.12074	0.282623	-3.9655	7.32435e-05	0.0023879	63.7224	75.1152	138.426	163.512
KCTD13	NM_178863	583.622	0.803397	0.202657	3.96431	7.36086e-05	0.00239543	743.794	712.008	417.391	416.757
PTGR2	NM_001146155	374.511	-1.53007	0.386179	-3.96208	7.42982e-05	0.00241348	148.319	261.316	546.307	637.1
MCTP2	NM_018349	889.293	-0.936467	0.236397	-3.96142	7.45067e-05	0.00241586	548.233	736.341	1258.51	1200.42
BCAR1	NM_001170715	3595.68	1.01566	0.256459	3.96033	7.48475e-05	0.00241813	5496.61	3933.5	2401.85	2262.25
TOLLIP-AS1	NR_029409	26.6562	-2.20213	0.556033	-3.96043	7.48138e-05	0.00241813	9.88796	9.52165	45.4375	43.8692
INPP1	NM_002194	1746.29	0.866687	0.218956	3.95827	7.54934e-05	0.00243459	2421.45	1933.95	1210.96	1177.49
CRNDE	NR_034106	792.515	-0.874028	0.220866	-3.95728	7.58066e-05	0.00244029	602.067	537.444	977.435	1110.69
TCF7	NM_001366502	44.6344	2.45744	0.621215	3.95586	7.62613e-05	0.00245051	105.472	104.738	26.4172	11.9643
SLC49A4	NM_032839	1219.08	0.946637	0.239336	3.95526	7.64501e-05	0.00245217	1932.55	1814.4	949.961	994.036
IER3	NM_003897	2531	1.11297	0.281474	3.95406	7.6835e-05	0.00245569	4946.18	3950.43	1967.55	2145.6
LHPP	NM_001318332	63.4038	-1.62967	0.412134	-3.95424	7.67788e-05	0.00245569	21.9732	22.2172	75.0247	61.8157
GLUD1P3	NR_048575	386.026	-0.837429	0.211909	-3.95184	7.75525e-05	0.00246979	302.132	265.548	496.642	517.457
LCE1A	NM_178348	17.6468	3.63846	0.920651	3.95206	7.74824e-05	0.00246979	51.6371	76.1732	5.28343	4.98513
AFG1L	NM_145315	198.398	-0.88582	0.224287	-3.9495	7.83148e-05	0.00248963	143.925	147.057	249.378	288.141
COL18A1	NM_130445	317.898	1.41465	0.358336	3.94785	7.88566e-05	0.0025024	555.923	1029.4	253.605	340.983
IL31RA	NM_001242637	134.884	-1.38579	0.351125	-3.94673	7.92273e-05	0.00250526	103.274	98.3904	274.738	252.248
SH3GLB2	NM_001369915	1081.01	-1.22659	0.310776	-3.94686	7.91845e-05	0.00250526	432.873	632.661	1349.39	1144.59
CEP70	NM_001288966	377.842	-1.22564	0.310666	-3.94522	7.9728e-05	0.00251665	176.885	250.737	500.869	499.51
CLPTM1	NM_001294	5090.29	0.680882	0.172931	3.9373	8.24042e-05	0.00259653	6921.57	5964.79	4172.85	3865.47
CENPA	NM_001809	301.003	-1.41107	0.358568	-3.93531	8.30904e-05	0.00261355	139.53	125.897	406.824	299.108
MAZ	NM_001276275	6329.71	-0.467848	0.118922	-3.93406	8.35225e-05	0.00262252	5067.03	4906.82	7000.55	6793.74
GHDC	NM_032484	482.676	-0.764701	0.194535	-3.93091	8.46257e-05	0.0026525	326.303	319.504	536.797	560.329
TRMU	NM_018006	1460.6	1.2493	0.317999	3.92862	8.54334e-05	0.00267312	2362.12	1775.26	1001.74	738.797
DNAJA1	NM_001539	7266.6	1.06022	0.269921	3.92788	8.56975e-05	0.0026767	12929.1	10610.3	6185.84	5102.78
SMTN	NM_134269	797.565	1.03609	0.263875	3.92644	8.62109e-05	0.00268804	1300.82	1183.86	604.424	607.189
CCDC85C	NM_001144995	3447.66	0.795575	0.202762	3.92369	8.72034e-05	0.00270482	5360.37	4275.22	2693.49	2857.48
RBMX	NM_002139	7764.42	-1.04072	0.265209	-3.92414	8.70403e-05	0.00270482	6173.38	4551.35	12788	9275.34
ZC2HC1A	NM_016010	373.417	-1.29361	0.329678	-3.92387	8.71383e-05	0.00270482	186.773	299.403	542.08	650.062
OGG1	NM_002542	154.155	-1.6686	0.42534	-3.92298	8.74611e-05	0.00270811	64.8211	68.7675	249.378	175.477
SLC25A24	NM_013386	1882.42	-0.629326	0.160473	-3.9217	8.7928e-05	0.00271786	1384.31	1244.16	2006.65	2058.86
NACC2	NM_144653	2184.51	0.912515	0.232772	3.92022	8.84699e-05	0.00272883	3639.87	2711.55	1590.31	1783.68
RAB28	NM_001017979	363.396	-0.939398	0.239649	-3.91989	8.85884e-05	0.00272883	242.804	253.911	505.096	447.665
CAPN7	NM_014296	2308.53	0.654455	0.167024	3.91832	8.91672e-05	0.00274193	3176.23	2752.82	1851.31	1915.29
MOSPD1	NM_019556	326.926	0.887506	0.226597	3.91667	8.97818e-05	0.00275136	648.211	510.995	285.305	340.983
TERF2IP	NM_018975	2994.87	1.09225	0.278856	3.9169	8.96937e-05	0.00275136	5312.03	3597.07	2011.93	2166.54
UBALD1	NM_145253	861.04	0.796178	0.203379	3.91476	9.0494e-05	0.00276844	1161.29	1082.29	669.939	622.145
LINC01560	NR_126059	54.5407	-1.64878	0.421275	-3.91377	9.08645e-05	0.00277502	21.9732	35.9707	99.3285	82.7532
DRAM1	NM_018370	1086.33	1.57349	0.402092	3.91327	9.10545e-05	0.00277607	2112.73	2457.64	709.036	826.535
ST13	NM_003932	10778.3	-0.620354	0.158599	-3.91147	9.17354e-05	0.00279207	9818.75	9082.6	14330.8	14725.1
SLC22A20P	NR_033396	131.18	2.49357	0.637778	3.90978	9.23807e-05	0.00280693	270.271	141.767	22.1904	50.8484
RPARP-AS1	NR_038938	317.725	-1.0241	0.262005	-3.90871	9.27884e-05	0.00281412	212.042	189.375	495.586	321.043
TNFRSF10A	NM_003844	1822.02	1.45657	0.372682	3.90834	9.29325e-05	0.00281412	3858.5	2296.83	1208.85	1033.92
PAQR8	NM_133367	91.722	-2.40805	0.616888	-3.90355	9.47901e-05	0.00286552	25.2692	43.3764	226.131	138.587
TMEM81	NM_203376	270.593	1.31066	0.33619	3.89857	9.67632e-05	0.00292022	408.702	286.708	123.632	156.533
FBXO31	NM_001282683	1685.01	0.700046	0.179608	3.89763	9.71369e-05	0.00292656	2270.94	1972.04	1296.55	1315.08
LINC01481	NR_120459	54.4233	-1.45426	0.373417	-3.89446	9.84182e-05	0.00296017	31.8612	34.9127	100.385	82.7532
PPP4R3A	NM_001284280	4324.06	0.737786	0.189611	3.89105	9.98121e-05	0.00299357	6236.01	5971.13	3546.24	3773.75
TIA1	NM_001351516	562.084	-1.45629	0.374279	-3.89092	9.98638e-05	0.00299357	227.423	423.185	776.664	1008.99
MIS18BP1	NM_018353	1383.26	-1.15198	0.296161	-3.88972	0.000100359	0.00299835	731.709	954.281	1944.3	1802.62
PLSCR2	NM_001199978	48.0277	2.27392	0.584587	3.88978	0.000100334	0.00299835	64.8211	99.4484	20.077	13.9584
ADAM5	NR_001448	13.837	3.79711	0.976736	3.88755	0.00010126	0.00302023	26.3679	30.6809	2.11337	1.99405
IL12RB2	NR_047583	66.3672	1.94616	0.50078	3.88626	0.000101801	0.00303129	121.952	77.2312	34.8706	16.9495
C15orf39	NM_015492	920.018	0.779106	0.200509	3.88563	0.000102063	0.00303405	1069	1060.08	663.599	577.279
AP2B1	NM_001282	13530.4	-0.590867	0.152182	-3.88264	0.00010333	0.00306151	10534	9569.26	14770.4	15507.8
TNFSF15	NM_001204344	249.21	1.79872	0.463267	3.88269	0.000103309	0.00306151	355.967	696.139	184.92	117.649
ECT2	NM_018098	1940.84	-0.985118	0.253802	-3.88145	0.000103836	0.00306711	1085.48	1343.61	2669.19	2139.62
HOXC13	NM_017410	334.49	1.18116	0.304313	3.88139	0.000103862	0.00306711	611.955	442.228	272.625	192.426
C1orf53	NM_001024594	178.669	-1.22802	0.31649	-3.88012	0.000104407	0.0030781	99.9783	107.912	276.852	210.373
TRIAP1	NM_016399	1749.34	1.11477	0.28734	3.87963	0.000104613	0.00307911	4145.25	3204.56	1873.5	1520.47
PCDH15	NM_001354429	38.4761	2.26168	0.583388	3.8768	0.000105837	0.00311002	109.866	62.4197	17.9637	17.9465
NOX5	NR_033671	104.001	1.43771	0.370965	3.87559	0.000106366	0.00311531	136.234	170.332	64.4579	48.8543
TM2D3	NM_025141	1315.89	1.2999	0.33538	3.8759	0.000106233	0.00311531	2456.61	1438.83	863.313	718.856
TTK	NM_003318	803.965	-1.11406	0.287542	-3.87444	0.000106871	0.00312498	395.518	493.01	1121.14	802.607
DCUN1D3	NM_173475	845.178	0.993488	0.256529	3.87281	0.000107589	0.00314082	1485.39	1234.64	618.161	747.77
CCND3	NM_001136017	6357.93	0.842911	0.217695	3.87197	0.000107958	0.00314645	10016.5	8008.77	5091.11	4958.21
SH3D21	NM_024676	179.209	-1.73914	0.449307	-3.87072	0.000108513	0.00315748	35.1572	70.8834	185.977	168.498
WDR70	NM_018034	797.939	-1.23654	0.319519	-3.86999	0.000108839	0.00316181	385.631	526.865	1146.5	1004.01
MPG	NM_001015054	1314.71	-0.931567	0.24079	-3.86879	0.000109376	0.00317226	752.584	972.266	1805.88	1484.57
GATB	NM_001363341	655.535	-0.963236	0.249404	-3.86215	0.000112393	0.00325448	440.564	535.328	964.754	938.202
KPNA1	NM_002264	4975.19	0.729967	0.189104	3.86013	0.000113325	0.0032702	8208.11	7407.84	4306	5108.77
LGALS9B	NM_001367292	25.082	3.04005	0.787621	3.85979	0.000113485	0.0032702	30.7625	79.3471	8.45349	4.98513
POLR1E	NM_022490	1180.67	-1.23598	0.320173	-3.86036	0.000113222	0.0032702	738.301	718.356	1967.55	1463.64
ZNF876P	NR_027481	67.2085	1.55368	0.402648	3.85866	0.000114009	0.00328001	72.5117	93.1006	28.5305	27.9168
SCAMP2	NM_005697	3396.09	0.898183	0.23307	3.8537	0.000116345	0.00333648	4867.07	3581.2	2231.72	2301.14
SPEN	NM_015001	4805.46	0.782006	0.202906	3.85403	0.000116191	0.00333648	6801.82	5360.69	3462.76	3610.23
P2RY1	NM_002563	132.175	-1.70419	0.442329	-3.85277	0.000116787	0.00334378	36.2559	48.6662	136.313	140.581
ATP23	NM_033276	151.922	-1.10268	0.286286	-3.85166	0.000117318	0.00335362	91.189	99.4484	207.11	202.396
ELL	NM_006532	937.688	0.901126	0.234052	3.85011	0.000118066	0.00336959	1426.06	1160.58	728.057	657.041
RPUSD3	NM_173659	490.838	-1.35309	0.351535	-3.84909	0.000118558	0.00337824	217.535	299.403	721.717	599.213
BLACAT1	NR_103783	37.6175	-2.06956	0.537844	-3.84788	0.000119142	0.00338948	12.0853	12.6955	39.0974	64.8068
CASZ1	NM_001079843	2370.24	1.46995	0.382112	3.84692	0.000119614	0.00339748	4345.21	3683.82	1038.72	1859.46
AQP1	NM_001329872	27.6122	-3.10321	0.808105	-3.8401	0.000122983	0.00348764	4.39465	5.28981	45.4375	37.887
PRKAA1	NM_206907	2140.88	-1.07571	0.28034	-3.83716	0.000124467	0.00352413	1037.14	1416.61	2661.79	2510.51
CDIP1	NM_013399	390.956	1.10763	0.28922	3.82973	0.000128283	0.00362325	834.983	672.863	291.645	407.784
KCNMB2-AS1	NR_126561	11.2837	4.8515	1.26686	3.82956	0.000128373	0.00362325	28.5652	30.6809	1.05669	0.997027
IL1A	NM_000575	2666.8	1.50993	0.394351	3.8289	0.000128717	0.00362721	3274.01	7589.81	1979.17	1835.53
ANKRD11	NM_013275	7351.37	0.85412	0.223107	3.8283	0.000129034	0.00363043	10713.1	9532.23	5279.2	5920.35
RMDN1	NM_001317807	556.294	-0.814204	0.212707	-3.82781	0.000129288	0.00363185	426.281	455.981	796.741	754.749
PPIL3	NM_130906	539.342	-0.812855	0.212448	-3.82613	0.000130172	0.00365094	346.079	426.358	657.259	699.913
AGPAT3	NM_001037553	6018.77	0.553297	0.144699	3.82378	0.000131422	0.00368022	7124.83	6703.24	4648.36	4774.76
CANT1	NM_001159773	2333.56	0.787986	0.206308	3.81947	0.00013374	0.00373927	2955.4	2899.87	1644.2	1746.79
DCAF15	NM_138353	900.649	0.861789	0.225718	3.81798	0.000134548	0.00375599	1101.96	911.963	535.74	572.293
MEGF11	NM_032445	24.4015	2.65671	0.695992	3.81716	0.000134998	0.00375681	52.7358	31.7388	8.45349	4.98513
WNK4	NM_032387	211.929	1.98521	0.520035	3.81746	0.000134835	0.00375681	406.505	210.534	95.1018	60.8186
GPM6B	NM_001001994	1111.59	-0.935497	0.245223	-3.81488	0.000136249	0.00378572	726.216	1089.7	1656.88	1816.58
PROS1	NM_000313	882.878	-0.93995	0.246439	-3.81412	0.000136669	0.0037915	616.35	589.284	1034.5	1278.19
EDA	NM_001399	193.951	-0.953098	0.249974	-3.81278	0.00013741	0.00380616	107.669	122.724	199.714	246.266
TUBB1	NM_030773	260.026	-0.937352	0.245892	-3.81204	0.000137824	0.00381172	164.799	206.302	374.067	336.995
DUT	NM_001025249	1945.01	-1.11842	0.293428	-3.81156	0.000138095	0.00381331	910.791	1331.97	2761.12	2108.71
MMP15	NM_002428	395.331	1.14084	0.299346	3.81112	0.000138337	0.00381408	484.51	440.112	222.961	196.414
PRKACA	NM_207518	2021.08	0.621689	0.163188	3.80964	0.000139171	0.00383117	2567.57	2205.85	1542.76	1559.35
SYTL4	NM_001174068	176.979	-1.05864	0.277919	-3.80918	0.00013943	0.00383239	75.8077	97.3324	175.41	185.447
AGAP2-AS1	NR_027032	319.366	-1.16327	0.3057	-3.80528	0.000141643	0.00388724	150.517	236.983	458.602	409.778
AMH	NM_000479	811.921	1.25647	0.330254	3.80454	0.000142068	0.00389291	915.186	907.731	450.148	313.066
SIDT1	NR_136285	41.5804	1.76686	0.464742	3.8018	0.000143651	0.00393026	54.9331	63.4777	14.7936	19.9405
DHRS4-AS1	NR_023923	562.646	-1.02485	0.269809	-3.79842	0.000145622	0.00397812	341.684	399.909	863.313	646.073
CD81	NM_001297649	9164.94	0.81526	0.214774	3.7959	0.000147109	0.00401259	13287.2	10379.7	6675.09	6774.8
RIMS4	NM_182970	30.814	3.21819	0.850127	3.78554	0.000153375	0.00417714	65.9197	84.6369	2.11337	13.9584
WDR31	NM_001012361	70.2468	-1.89409	0.500623	-3.78345	0.000154667	0.0042059	19.7759	39.1446	86.6483	132.605
MLF2	NM_005439	7634.69	1.1282	0.298248	3.78277	0.000155091	0.00421101	12611.5	8083.88	4963.25	4504.57
HHATL	NR_027753	14.4886	4.92097	1.30123	3.78179	0.000155706	0.00422132	20.8746	41.2605	1.05669	0.997027
SP4	NM_003112	87.8267	-1.43378	0.379176	-3.7813	0.000156012	0.00422319	51.6371	57.1299	136.313	157.53
ICOSLG	NM_001283051	518.061	1.79575	0.475179	3.77911	0.000157388	0.00425391	692.157	1583.77	381.464	274.182
ZBED6	NM_001174108	2011.47	-0.736477	0.1949	-3.77874	0.000157623	0.00425391	2000.66	1494.9	2892.15	2931.26
RFTN2	NM_144629	56.1461	1.91077	0.505857	3.77729	0.000158544	0.00427231	98.8796	66.6516	19.0204	24.9257
CEP112	NM_001353128	155.737	-1.24848	0.330796	-3.77416	0.00016055	0.00431985	80.2024	106.854	191.26	253.245
CLN8	NM_018941	2004.72	1.27885	0.339152	3.77073	0.00016277	0.00437302	4533.08	2488.32	1523.74	1369.92
KLHL25	NM_022480	167.074	1.11823	0.296669	3.76929	0.000163715	0.00439179	224.127	271.896	131.029	97.7086
PMEL	NM_001200053	45.7775	1.79755	0.477096	3.76769	0.000164768	0.00441341	75.8077	80.4051	16.907	27.9168
LYN	NM_002350	1530.4	1.06464	0.282732	3.76554	0.00016619	0.00443777	1679.85	2087.36	909.807	891.342
PRELID2	NM_138492	157.988	-1.35192	0.359051	-3.76527	0.000166367	0.00443777	80.2024	115.318	282.135	217.352
ZNF398	NM_170686	667.058	0.681286	0.180943	3.76519	0.000166423	0.00443777	904.199	765.964	520.946	520.448
LOC401261	NR_134654	59.4508	-1.62492	0.431611	-3.76477	0.000166702	0.00443859	25.2692	34.9127	95.1018	90.7295
SRRM5	NM_001145641	163.823	1.00926	0.268519	3.75863	0.000170847	0.00454219	248.298	199.955	110.952	111.667
SRCAP	NM_006662	6491.21	0.799964	0.213035	3.75508	0.000173289	0.00460027	9616.59	7341.19	4978.05	4761.8
ARHGEF18	NM_015318	2146.08	1.05341	0.280697	3.75283	0.000174846	0.00463472	3276.21	2188.92	1162.35	1470.61
NOTCH2NLA	NM_203458	1831.13	-0.601452	0.16031	-3.75182	0.000175559	0.00464671	1467.81	1219.83	2021.44	2055.87
CCNC	NM_001013399	2638.92	-0.77801	0.207498	-3.74949	0.000177197	0.00467622	1854.54	2272.5	3627.6	3449.71
ZC3H7B	NM_017590	4757.65	0.621134	0.165649	3.7497	0.000177049	0.00467622	6388.72	5909.77	4148.55	3847.53
CRELD2	NM_024324	923.533	0.607201	0.162174	3.74414	0.000181015	0.00476993	1067.9	1138.37	738.624	709.883
ZNFX1	NM_021035	2975.22	1.18155	0.315635	3.74339	0.000181552	0.00477704	4392.45	4564.04	1879.84	2068.83
ALOX12B	NM_001139	17.3594	3.69	0.986462	3.74064	0.000183552	0.00482256	31.8612	101.564	7.3968	2.99108
ARHGAP11A	NM_199357	895.006	-1.14385	0.30582	-3.74027	0.000183823	0.0048226	509.779	551.198	1336.71	1007.99
HESX1	NM_003865	30.7792	-2.33685	0.625146	-3.73809	0.000185424	0.00485463	7.69064	9.52165	40.1541	46.8603
HSPA4L	NM_001317382	3339.78	0.773932	0.207052	3.73787	0.000185588	0.00485463	5576.81	5024.26	3398.3	2801.65
DOCK11	NM_144658	384.275	-1.58525	0.424214	-3.7369	0.000186303	0.0048662	150.517	212.65	623.445	466.609
OSTM1	NM_014028	1663.64	0.870397	0.232982	3.7359	0.000187048	0.00487854	2536.81	2328.57	1292.33	1368.92
BAX	NM_001291431	1212.12	1.31822	0.353121	3.73307	0.000189161	0.00492647	2673.05	2303.18	1196.17	799.616
PPP2R3C	NM_001305156	315.347	-0.836699	0.224206	-3.73184	0.000190085	0.00494332	218.634	227.462	409.994	386.846
GLUD1P2	NR_111968	210.751	-0.895049	0.240079	-3.72815	0.000192894	0.00500629	146.122	160.81	294.815	276.176
MLXIP	NM_014938	3097.44	0.642701	0.172411	3.72772	0.000193219	0.00500629	4060.66	3829.82	2506.46	2547.4
PECAM1	NM_000442	175.659	-1.93544	0.519275	-3.72721	0.000193615	0.00500629	42.8478	85.6949	256.775	235.298
SESN1	NM_001199933	2964.82	1.16051	0.311363	3.72719	0.000193627	0.00500629	7039.13	5068.69	2427.21	2989.09
EXTL2	NM_001033025	678.403	-1.18853	0.318981	-3.72603	0.000194517	0.00502203	465.833	410.489	1117.97	879.378
MKI67	NM_001145966	4723.85	-1.02886	0.276279	-3.72401	0.000196086	0.00504795	2212.71	2801.48	5881.52	4350.03
SLC15A4	NM_145648	1249.82	0.809098	0.217255	3.72418	0.000195952	0.00504795	1753.47	1468.45	904.523	934.214
GLTP	NM_016433	1451.26	1.09236	0.293388	3.72328	0.000196655	0.0050553	2288.51	1745.64	927.77	964.125
PMPCB	NM_004279	3216.15	-0.644859	0.173235	-3.72246	0.000197294	0.00506445	2782.91	2753.87	4398.98	4258.3
SAPCD2	NM_178448	881.035	-2.22863	0.59878	-3.72195	0.00019769	0.00506669	306.527	147.057	1447.66	677.978
TCEAL8	NM_001006684	1094.19	-0.765048	0.205569	-3.72162	0.000197949	0.00506669	782.248	853.775	1445.55	1335.02
KAT8	NM_032188	944.289	0.77214	0.207549	3.72027	0.000199006	0.00508327	1338.17	1147.89	798.855	657.041
KIF20A	NM_005733	1699.26	-1.30508	0.350821	-3.72007	0.000199165	0.00508327	1040.43	608.328	2115.49	1958.16
TM7SF3	NM_016551	9274.52	1.11748	0.3005	3.71875	0.000200213	0.00510271	21587.6	15887.4	8787.4	8484.7
RGS10	NM_002925	553.84	-1.52579	0.410361	-3.71817	0.000200667	0.00510702	361.46	242.273	1032.38	705.895
DARS	NM_001349	4333.06	-0.564315	0.151837	-3.71658	0.000201936	0.00513198	3349.82	3625.63	5147.12	5167.59
MAPK13	NM_002754	1541.19	1.30229	0.350479	3.71574	0.000202608	0.00513445	1500.77	1192.32	551.59	540.389
TTC27	NM_001193509	763.452	-1.1047	0.297297	-3.71581	0.000202557	0.00513445	430.676	574.473	1191.94	970.107
LSR	NM_205835	4823.83	0.858266	0.231114	3.7136	0.000204328	0.00517071	5409.81	5003.1	2627.98	3115.71
CYLC1	NM_021118	8.09035	5.14983	1.38791	3.71049	0.000206857	0.00521992	24.1706	48.6662	1.05669	0.997027
E2F2	NM_004091	225.418	-1.2176	0.328131	-3.71072	0.000206672	0.00521992	57.1304	43.3764	129.972	103.691
LOC100996643	NR_160665	37.8913	1.81431	0.489151	3.7091	0.000207995	0.00524125	59.3278	38.0866	12.6802	14.9554
FIZ1	NM_032836	572.574	0.879015	0.237038	3.70833	0.000208627	0.00524977	805.32	699.312	396.257	421.742
MIR3176	NR_036137	37.6354	4.02619	1.08664	3.70517	0.000211251	0.00530831	105.472	29.6229	6.34012	1.99405
C11orf74	NM_138787	209.647	-0.838446	0.226387	-3.7036	0.000212561	0.00533374	154.911	163.984	282.135	288.141
PRIM1	NM_000946	340.996	-1.8366	0.496078	-3.70224	0.000213704	0.0053549	110.965	137.535	591.744	296.117
PTGR1	NM_012212	809.226	-0.684964	0.185042	-3.70167	0.000214181	0.00535933	524.062	592.458	930.94	864.422
GABPB1-AS1	NR_024490	693.438	-1.10674	0.299135	-3.69979	0.000215776	0.00538576	374.644	537.444	979.548	985.063
TIMP1	NM_003254	16334.8	0.845811	0.228615	3.69972	0.00021584	0.00538576	24409	22603.3	13520.3	12637.3
PHPT1	NM_014172	3332.69	1.14078	0.308427	3.69872	0.000216692	0.00539948	6976.51	5461.2	3225.01	2415.8
IFIT2	NM_001547	537.145	1.92085	0.519395	3.69825	0.000217088	0.00540179	948.146	734.225	168.013	276.176
CCDC102B	NM_001093729	29.1538	-2.38725	0.64557	-3.69789	0.000217397	0.00540192	9.88796	7.40573	46.4942	43.8692
TCTN2	NM_024809	230.293	-0.993564	0.268709	-3.69754	0.000217697	0.00540192	147.221	190.433	288.475	383.855
ARHGAP29	NM_004815	1166.13	-0.962169	0.260325	-3.69603	0.000218999	0.00542667	867.943	761.732	1793.2	1381.88
MYRF	NM_013279	36.1899	1.55834	0.421747	3.69497	0.000219913	0.00542675	80.2024	74.0573	27.4738	24.9257
RCAN1	NM_001285389	802.708	0.804438	0.217696	3.69524	0.000219682	0.00542675	1101.96	1143.66	590.688	694.928
SIPA1L3	NM_015073	1984.81	0.698546	0.189023	3.69557	0.000219395	0.00542675	2592.84	2203.73	1470.91	1484.57
GUCA1B	NM_002098	140.788	1.71777	0.465008	3.69406	0.000220698	0.00543861	277.962	126.955	60.2311	62.8127
KDM5C	NM_001353981	6991.78	0.792645	0.214622	3.69322	0.000221431	0.00544916	10550.5	7923.07	5246.45	5417.84
DOCK3	NM_004947	74.4843	1.81353	0.491295	3.69132	0.000223096	0.00548259	142.826	233.809	42.2674	64.8068
CDC14B	NM_001077181	304.669	-0.782667	0.212112	-3.68988	0.00022436	0.00550607	213.141	231.694	382.52	382.858
ASH1L-AS1	NR_147964	85.372	-1.13654	0.308068	-3.68927	0.000224902	0.0055118	50.5385	50.7821	114.122	108.676
PSMA3-AS1	NR_029434	1956.5	-0.772476	0.209425	-3.68856	0.000225531	0.00551964	1401.89	1723.42	2682.93	2656.08
LOC286297	NR_046175	60.7067	1.56179	0.423553	3.68737	0.000226586	0.00553787	60.4264	90.9847	26.4172	24.9257
PGAP3	NM_033419	819.93	0.732973	0.19881	3.68681	0.000227085	0.00554249	1101.96	933.122	618.161	606.192
RBBP6	NM_018703	5800.81	0.967729	0.262548	3.68591	0.000227884	0.00555439	7956.51	7396.21	3767.09	4082.83
MYRFL	NM_182530	95.5294	3.12609	0.848626	3.68371	0.000229862	0.00559499	199.957	259.201	11.6235	40.8781
ARL6IP6	NR_146430	989.658	-0.782296	0.212409	-3.68298	0.000230524	0.00560346	674.579	598.806	1028.16	1161.54
ATP6AP1L	NM_001349374	216.502	-0.968972	0.263219	-3.68125	0.000232097	0.00563404	165.898	187.259	324.403	366.906
DSE	NM_001322938	13781.2	0.717846	0.195021	3.68087	0.000232442	0.00563474	20298.9	20317.1	11533.7	13160.8
C7orf50	NM_001134396	1079.04	-1.42297	0.386659	-3.68018	0.000233067	0.00564224	381.236	619.965	1609.33	1075.79
LOC100287808	NR_149004	53.8312	-2.32847	0.63286	-3.67928	0.000233898	0.00565469	13.1839	28.565	137.369	72.783
RUNDC1	NM_001321381	1592.28	1.0825	0.294271	3.67858	0.000234534	0.00566241	2400.58	2061.97	996.455	1110.69
MINK1	NM_153827	10697.9	0.784019	0.213393	3.67407	0.000238721	0.00575572	13104.8	16242.9	8627.84	8415.9
KIAA1614-AS1	NR_145481	55.3617	1.59228	0.433508	3.67301	0.00023971	0.00575626	92.2876	89.9267	27.4738	32.9019
NUDT8	NM_001243750	91.7721	-1.43092	0.389574	-3.67305	0.000239677	0.00575626	47.2425	44.4344	161.673	85.7443
TOLLIP	NM_019009	2597.58	1.11236	0.302794	3.67365	0.000239106	0.00575626	4224.36	2887.18	1410.68	1878.4
DYM	NM_017653	2063.1	-0.580971	0.158264	-3.6709	0.000241699	0.00576527	1639.2	1680.04	2526.54	2438.73
GPR179	NM_001004334	18.1063	3.64375	0.99259	3.67095	0.000241653	0.00576527	43.9465	20.1013	2.11337	2.99108
PIK3C2G	NM_001288772	234.39	-1.01945	0.277626	-3.67203	0.000240633	0.00576527	180.181	176.68	324.403	398.811
PON1	NM_000446	10.6628	6.43323	1.7523	3.67131	0.000241306	0.00576527	25.2692	7.40573	0	0
PPP2R2D	NM_018461	1598.18	0.78218	0.213063	3.67112	0.000241492	0.00576527	2320.38	1832.39	1216.25	1198.43
IRAK2	NM_001570	369.118	2.00301	0.545835	3.66963	0.000242903	0.00578628	528.457	917.252	264.172	96.7116
TMEM161B-AS1	NR_039994	188.611	1.12409	0.306424	3.66841	0.000244059	0.00580606	323.007	267.664	116.235	154.539
PAPSS1	NM_005443	2741	-0.726006	0.19796	-3.66743	0.000244999	0.00582067	2036.92	1969.92	3557.86	3069.85
EFNB1	NM_004429	4992.2	1.19969	0.327239	3.66608	0.000246296	0.00584372	7640.1	7035.44	3539.9	2849.5
EXOC3-AS1	NR_126522	36.5393	-2.03394	0.555413	-3.66203	0.000250223	0.00592903	6.59197	20.1013	54.9477	54.8365
HOMER1	NM_001277077	448.619	-1.37989	0.376867	-3.66147	0.000250772	0.00593417	309.823	325.852	997.512	657.041
KNL1	NM_144508	741.733	-1.18788	0.324596	-3.65956	0.000252647	0.00596274	348.276	478.198	1039.78	843.485
LINC00862	NR_040064	19.6468	3.45019	0.942745	3.65972	0.000252487	0.00596274	39.5518	27.507	2.11337	3.98811
ARHGAP11A-SCG5	NM_001368319	809.984	-1.08478	0.296559	-3.65788	0.000254307	0.00599399	476.82	512.053	1182.43	915.271
ICAM1	NM_000201	3437.89	1.66869	0.456469	3.65564	0.000256538	0.00603861	5720.74	6602.74	1725.57	2150.59
GMDS-DT	NR_046229	22.9175	-2.44705	0.669497	-3.65506	0.000257124	0.00604445	4.39465	10.5796	39.0974	42.8722
SFXN3	NM_030971	1459.56	-0.668184	0.183062	-3.65005	0.000262191	0.00615546	1105.25	1059.02	1719.23	1719.87
MARCHF3	NM_178450	147.745	1.90038	0.520836	3.64871	0.000263563	0.00617955	628.435	325.852	148.993	106.682
GON7	NM_032490	378.94	-1.05118	0.288218	-3.64716	0.000265155	0.00620873	249.396	246.505	543.137	484.555
RNF125	NM_017831	274.225	-1.03103	0.282809	-3.64567	0.000266694	0.00622843	164.799	180.911	346.593	359.927
SELENOM	NM_080430	669.185	0.734713	0.201522	3.64583	0.000266532	0.00622843	742.696	667.574	422.674	424.733
DYNC2H1	NM_001377	886.337	-1.81089	0.496899	-3.64438	0.000268036	0.00624345	295.54	562.835	1324.03	1687.97
ZHX3	NM_015035	2217.08	-0.651843	0.178848	-3.64468	0.000267726	0.00624345	1834.77	1738.23	2869.96	2743.82
GGACT	NM_001195087	180.426	-1.28818	0.353527	-3.6438	0.000268642	0.00624943	73.6104	135.419	236.698	274.182
GABARAPL2	NM_007285	2068.53	0.737345	0.202434	3.6424	0.000270106	0.00627532	3222.38	2413.21	1647.37	1732.83
2021-03-01	NM_022746	410.77	-1.18556	0.325782	-3.63911	0.000273577	0.0063477	284.554	266.606	696.356	557.338
ATP5IF1	NM_016311	3230.95	0.743281	0.204309	3.63802	0.000274738	0.00636638	5159.32	4259.35	2703	2923.28
SNORC	NM_001346122	217.111	1.03066	0.283365	3.63723	0.000275588	0.00637779	299.935	285.65	151.106	135.596
PRPSAP1	NM_001366236	1004.54	-0.786864	0.216483	-3.63476	0.000278237	0.00643077	617.448	815.688	1335.65	1137.61
KIAA1324	NM_001267048	199.967	1.40845	0.387549	3.63426	0.000278783	0.00643506	317.513	331.142	105.669	138.587
BUB1	NM_001278616	830.491	-1.3365	0.3679	-3.63278	0.00028038	0.00646358	436.169	393.562	1302.89	792.636
TBC1D22A	NM_014346	916.107	-1.30757	0.360088	-3.63125	0.000282057	0.00648693	401.012	660.168	1269.08	1357.95
ZNF44	NM_001353550	355.498	1.39436	0.383995	3.63119	0.000282119	0.00648693	485.609	496.184	148.993	224.331
CDH18	NM_001349559	10.2739	4.02142	1.10905	3.626	0.000287849	0.00661016	73.6104	26.449	3.17006	2.99108
TMX3	NM_019022	3581.83	-0.922018	0.254309	-3.62558	0.000288316	0.00661239	2239.07	2655.48	4589.19	4685.03
ITFG1	NM_030790	2474.79	0.792974	0.218858	3.62324	0.000290934	0.00666388	3793.68	3494.45	2008.76	2197.45
BLCAP	NM_001317075	5013.43	0.798342	0.220437	3.62163	0.000292755	0.006697	7867.52	6119.25	4372.57	3670.06
TMEM170B	NM_001100829	87.6315	-1.31445	0.363058	-3.62049	0.000294046	0.00671794	38.4532	66.6516	134.199	127.619
GJB5	NM_005268	2324.78	0.770832	0.212981	3.61925	0.000295463	0.0067245	3138.88	3033.17	1820.67	1796.64
KCNE4	NM_080671	7.75967	6.3807	1.76293	3.61937	0.000295318	0.0067245	21.9732	9.52165	0	0
ZNF746	NM_001163474	1386.1	0.885782	0.244732	3.6194	0.000295292	0.0067245	2177.55	1646.19	1050.35	1018.96
PCYOX1L	NM_024028	234.182	-1.02533	0.283335	-3.61879	0.000295987	0.00672787	179.082	180.911	350.82	381.861
ATP6V1E2	NM_001371282	135.411	-1.89508	0.523821	-3.6178	0.000297112	0.00674486	23.0719	88.8687	179.637	237.292
RBM18	NM_033117	2272.02	0.727978	0.201266	3.61699	0.00029805	0.00675757	3197.11	2953.83	1793.2	1920.27
H6PD	NM_001282587	1658.42	-1.40638	0.388925	-3.61606	0.000299119	0.0067732	673.48	1179.63	2705.12	2207.42
CDC25C	NM_001790	309.954	-0.994609	0.275204	-3.61407	0.000301424	0.00680814	195.562	205.244	426.901	371.891
IPO7	NM_006391	9607.89	-0.838123	0.231903	-3.6141	0.000301388	0.00680814	7470.9	7452.28	15246.9	11431.9
TRPT1	NM_001160393	271.216	-1.44264	0.399365	-3.61234	0.000303448	0.0068452	109.866	192.549	421.618	400.805
CPSF1	NM_013291	3499.21	-1.11264	0.308368	-3.60815	0.000308383	0.00694776	1699.63	2688.28	5321.47	4167.57
QARS	NM_005051	6478.22	-0.754474	0.20931	-3.60457	0.000312668	0.00703542	4940.69	5059.17	8232.64	8637.24
DIMT1	NM_014473	1330.17	-1.09704	0.304403	-3.6039	0.000313476	0.00704474	912.989	1127.79	2542.39	1823.56
PPM1E	NR_048561	93.4468	2.35531	0.654029	3.60123	0.000316717	0.00710518	262.58	72.9993	30.6439	34.8959
SPNS1	NM_001142448	1563.8	0.702595	0.19511	3.60103	0.000316961	0.00710518	2162.17	1886.34	1291.27	1196.43
CRYZ	NM_001889	391.103	-1.44623	0.401679	-3.60047	0.000317648	0.00711166	161.503	266.606	535.74	631.118
PCNA	NM_182649	5322.6	1.88499	0.524164	3.59617	0.000322933	0.00722094	12398.4	8117.74	3697.34	1857.46
ATPSCKMT	NM_199133	352.619	-0.984143	0.273933	-3.59264	0.000327344	0.00730782	177.983	271.896	460.715	429.719
SPATA5L1	NM_024063	1008.76	1.43206	0.398635	3.59241	0.000327637	0.00730782	1654.59	1115.09	556.874	469.6
FRG1HP	NR_034006	475.907	-0.749722	0.208734	-3.59176	0.000328455	0.00731273	340.585	357.591	592.801	581.267
LEPROT	NM_017526	2074.44	-1.44242	0.401612	-3.59158	0.000328676	0.00731273	909.693	1463.16	3026.35	3422.79
DEPDC1B	NM_018369	294.911	-1.83568	0.511223	-3.59076	0.000329721	0.00731775	124.149	125.897	534.683	357.933
HMOX1	NM_002133	86.0904	2.59867	0.723665	3.59099	0.000329427	0.00731775	146.122	86.7528	7.3968	30.9078
CCDC62	NR_027918	23.8908	2.77612	0.773442	3.58931	0.000331552	0.00734925	29.6639	33.8548	6.34012	2.99108
LOC101928433	NR_136240	64.7169	-2.10614	0.587183	-3.58685	0.000334699	0.0074072	30.7625	17.9853	72.9113	136.593
SSX2IP	NM_001166293	782.751	-0.854986	0.238382	-3.58662	0.000334995	0.0074072	447.156	532.155	935.167	836.506
CRAMP1	NM_020825	2703.91	0.832705	0.232229	3.58571	0.000336168	0.00741479	3700.3	3342.1	1777.35	2176.51
PITPNA-AS1	NR_028514	136.218	-0.962719	0.268481	-3.58579	0.000336054	0.00741479	85.6957	97.3324	174.353	182.456
MREG	NM_018000	977.234	0.878682	0.245146	3.58433	0.000337948	0.00744306	1099.76	1254.74	736.51	544.377
VHLL	NM_001004319	13.2632	4.16061	1.16086	3.58407	0.000338283	0.00744306	35.1572	20.1013	2.11337	0.997027
CLEC18B	NM_001011880	50.1132	2.01878	0.563409	3.58316	0.000339465	0.00745988	90.0903	76.1732	20.077	20.9376
LRP10	NM_014045	11838.2	0.973896	0.271893	3.58191	0.000341094	0.00748648	17985.1	17297.7	7323.89	10639.3
KLF13	NM_015995	10435.5	0.541372	0.151288	3.57842	0.000345679	0.00757281	14401.3	12471.2	9065.31	9398.97
UPF3A	NM_001353646	1646.06	-0.733415	0.204964	-3.57827	0.000345876	0.00757281	1133.82	1320.34	2114.43	1966.14
LINC01140	NR_026989	55.2384	2.66221	0.744144	3.57754	0.000346838	0.0075846	84.597	78.2891	14.7936	10.9673
LMF1	NM_022773	78.1108	-1.37147	0.383465	-3.57653	0.000348186	0.00760475	34.0585	25.3911	70.798	82.7532
MAPKAPK5-AS1	NR_152606	449.608	-1.038	0.290377	-3.57466	0.000350682	0.00764641	284.554	252.853	670.996	432.71
NUPR1	NM_001042483	5457.24	1.62836	0.455555	3.57446	0.000350949	0.00764641	10192.3	6960.33	1684.36	3863.48
CLBA1	NM_174891	317.535	-0.901701	0.252318	-3.57367	0.000352012	0.00765776	216.437	287.765	460.715	481.564
ZNF707	NR_110192	893.007	0.749503	0.209743	3.57344	0.000352327	0.00765776	1154.69	1023.05	618.161	676.981
CLSTN1	NM_014944	14729.1	0.695108	0.194592	3.57214	0.000354074	0.00768638	20011	17611.9	10386.2	12851.7
GLMN	NM_053274	423.651	-0.808969	0.226523	-3.57124	0.000355294	0.0077035	317.513	318.446	632.955	481.564
ADAM9	NM_003816	6862.45	-0.813424	0.22781	-3.57063	0.000356123	0.00771211	4856.09	5030.61	9815.56	7559.46
EIF2S3	NM_001415	12025.1	-0.954839	0.267567	-3.5686	0.000358895	0.00776274	8506.94	8588.53	17468.1	15669.3
APOBEC3C	NM_014508	5277.29	1.44592	0.405387	3.56676	0.000361426	0.00780803	12651.1	10008.3	4612.44	3704.95
RAP2C-AS1	NR_110410	21.7331	-2.21437	0.621387	-3.5636	0.000365808	0.00789314	6.59197	9.52165	38.0407	36.89
LINC01265	NR_104631	16.2416	3.13548	0.88034	3.56167	0.000368497	0.00794157	18.6773	26.449	3.17006	1.99405
USP25	NM_013396	1933.32	-0.983091	0.276051	-3.56127	0.000369072	0.00794438	1108.55	1473.74	2416.64	2687.98
OSR1	NM_145260	59.7803	1.87794	0.527647	3.55908	0.000372149	0.00800099	83.4983	149.173	25.3605	37.887
NDUFA5	NM_005000	2001.64	-0.60811	0.170904	-3.5582	0.000373402	0.00801828	1654.59	1762.56	2637.49	2571.33
NOTCH2NLB	NM_001364007	2120.68	-0.624093	0.175443	-3.55725	0.000374759	0.0080341	1564.5	1543.57	2320.48	2469.64
TRIML2	NM_001303419	118.919	1.93705	0.544565	3.55705	0.000375039	0.0080341	259.284	272.954	59.1744	79.7622
FDPSP2	NR_003262	276.491	1.39937	0.393761	3.55385	0.000379633	0.00811307	305.428	527.923	157.446	158.527
SON	NM_001291412	4223.82	0.562695	0.158322	3.55411	0.000379263	0.00811307	5302.15	4889.9	3513.48	3386.9
OAS2	NM_001032731	137.604	1.96484	0.552962	3.55329	0.000380444	0.00812069	170.293	267.664	43.3241	68.7949
S1PR3	NM_005226	237.696	2.71722	0.764844	3.55265	0.000381374	0.00813082	618.547	405.199	109.895	45.8632
KDSR	NM_002035	5048.91	0.869003	0.244684	3.55153	0.000383	0.00815576	7908.17	6581.58	4349.32	3584.31
MRPL45P2	NR_033934	486.258	-0.758237	0.213539	-3.55081	0.000384051	0.00816763	444.958	389.33	709.036	701.907
MVD	NM_002461	907.141	-1.30539	0.367662	-3.55052	0.000384472	0.00816763	554.825	538.502	1649.49	1052.86
MAFF	NM_001161573	1265.77	1.01009	0.284545	3.54983	0.000385479	0.00817929	1548.02	2064.08	935.167	858.44
ZNF674-AS1	NR_015378	120.711	-1.08282	0.305146	-3.54852	0.0003874	0.0082103	80.2024	83.5789	197.6	149.554
CDH10	NM_006727	26.2999	2.1544	0.607523	3.5462	0.000390827	0.00827312	78.005	55.014	17.9637	11.9643
PTPRN2	NM_130842	59.0793	-2.23965	0.631684	-3.54553	0.000391829	0.00828453	7.69064	27.507	73.968	92.7235
LOC102724064	NR_135761	44.4339	-1.76389	0.498043	-3.54165	0.000397637	0.00839738	9.88796	27.507	68.6846	58.8246
C19orf48	NM_032712	3040.07	-1.14372	0.322994	-3.541	0.000398618	0.00840816	1656.78	2103.23	5015.03	3293.18
DTX2P1-UPK3BP1-PMS2P11	NR_023383	970.221	1.44846	0.409313	3.53875	0.000402021	0.00846994	1151.4	1758.33	427.958	638.097
SMIM1	NM_001288583	18.4067	-2.9732	0.840657	-3.53676	0.000405068	0.00852407	3.29599	4.23185	23.2471	35.893
SERBP1	NM_001018067	15643.5	-0.917339	0.259454	-3.53566	0.000406765	0.00854972	10974.5	12106.3	25012.8	18578.6
PCGF1	NM_032673	660.683	0.618112	0.174934	3.5334	0.000410248	0.0086128	880.029	825.21	571.667	539.392
LRRC66	NM_001024611	136.988	2.4216	0.685604	3.53206	0.00041233	0.00862326	377.94	209.476	32.7573	76.7711
PIGF	NM_002643	734.957	-0.800239	0.226578	-3.53184	0.000412677	0.00862326	487.806	630.545	890.786	1056.85
REM2	NM_173527	92.9638	2.29744	0.650336	3.5327	0.000411346	0.00862326	252.692	64.5356	29.5872	34.8959
TRPC5OS	NM_001195577	18.7886	3.31007	0.937148	3.53207	0.000412328	0.00862326	29.6639	30.6809	0	5.98216
PLEKHA3	NM_019091	1301.02	0.789193	0.223518	3.53078	0.00041434	0.00864789	1818.29	1367.94	883.39	960.137
CMC4	NM_001018024	499.56	-0.591204	0.167561	-3.52829	0.000418248	0.0086953	349.375	357.591	555.817	509.481
CYP4X1	NM_001320290	370.874	-1.71668	0.486476	-3.52881	0.000417433	0.0086953	242.804	259.201	1132.77	517.457
FKBP1B	NR_136539	61.4009	-1.27507	0.361403	-3.5281	0.000418558	0.0086953	35.1572	46.5503	97.2151	100.7
KANSL1	NM_015443	2165.93	0.900342	0.255185	3.52819	0.000418404	0.0086953	3502.54	2579.31	1426.53	1831.54
ADRA2A	NM_000681	23.235	4.66174	1.32148	3.52768	0.000419223	0.008699	69.2157	8.46369	1.05669	1.99405
ERVMER34-1	NM_024534	878.352	-0.91812	0.260377	-3.52612	0.000421703	0.00873019	573.502	816.746	1294.44	1333.03
LOC101929372	NM_001288707	59.2967	2.77905	0.788109	3.52622	0.000421537	0.00873019	130.741	32.7968	16.907	6.97919
DYRK3	NM_003582	1674.09	0.813679	0.230846	3.52477	0.000423857	0.00876461	2891.68	2882.94	1807.99	1477.59
FASTKD1	NM_024622	1703.58	-0.638814	0.181313	-3.52326	0.000426266	0.00880239	1363.44	1528.75	2387.05	2116.69
KIAA1217	NM_019590	4827.89	0.948825	0.269322	3.52301	0.000426669	0.00880239	8224.59	9125.97	3976.31	5012.05
PLAC4	NR_148920	49.0938	2.07792	0.590188	3.52078	0.000430286	0.00886676	76.9064	60.3038	7.3968	24.9257
TMBIM1	NM_022152	6801.98	0.960355	0.2728	3.52037	0.000430951	0.00887024	10171.4	7650.12	4151.72	5007.07
PCNX4	NM_022495	1532.35	-0.745086	0.211687	-3.51976	0.000431939	0.00888034	1151.4	1400.74	2148.24	2129.65
PDE7B	NM_018945	105.994	-1.75186	0.497777	-3.51937	0.000432569	0.00888308	76.9064	62.4197	275.795	193.423
MRPS33	NM_053035	989.925	-0.783793	0.222785	-3.51815	0.00043456	0.00891371	816.306	691.907	1364.18	1232.33
BCL9L	NM_182557	9723.29	1.09368	0.311022	3.51641	0.000437428	0.00893152	14323.3	10921.3	4833.28	6995.14
IGBP1	NM_001370193	2001.28	-0.963607	0.274018	-3.51658	0.000437142	0.00893152	1432.66	1520.29	2611.07	3147.61
MED20	NM_004275	933.979	0.971106	0.276123	3.51694	0.000436556	0.00893152	1486.49	994.484	640.352	625.136
NECTIN4	NM_030916	1312.43	2.65532	0.755001	3.51698	0.00043649	0.00893152	4169.42	2565.56	267.342	801.61
SLC35F5	NM_025181	2349.27	-0.903381	0.256953	-3.51574	0.00043853	0.00894381	1522.75	1974.16	2866.79	3674.04
LINC00339	NR_023919	201.196	-1.42052	0.404148	-3.51485	0.000440002	0.00896359	79.1037	140.709	254.661	334.004
ST6GALNAC4	NM_175039	724.485	-1.06146	0.302104	-3.51357	0.000442129	0.00899667	450.452	475.025	1122.2	809.586
SLC9A3	NM_001284351	942.226	-1.14432	0.325773	-3.51262	0.000443715	0.00901867	437.268	578.705	1160.24	1085.76
ANKRD20A12P	NR_046228	109.78	1.32492	0.377288	3.5117	0.000445251	0.0090396	303.231	386.156	122.576	152.545
ADAMTS12	NM_030955	50.9277	-2.34003	0.666744	-3.50963	0.000448725	0.00908197	4.39465	6.34777	30.6439	23.9286
ATP1B1	NM_001677	1470.15	0.787997	0.224527	3.50959	0.000448802	0.00908197	2052.3	1567.9	1147.56	949.17
DHX30	NM_138615	5820.45	1.23078	0.350693	3.50955	0.000448863	0.00908197	10380.2	6631.3	4115.79	3132.66
SLC25A21-AS1	NR_033240	68.2918	-1.3216	0.376609	-3.50922	0.00044943	0.00908316	35.1572	53.956	98.2718	124.628
AEN	NM_022767	1670.46	1.7791	0.507157	3.50798	0.000451523	0.00911516	4336.42	2906.22	1389.54	720.85
SFXN4	NM_213649	962.067	-1.345	0.383487	-3.50729	0.000452697	0.00912853	513.075	667.574	1846.03	1153.56
MCF2	NM_001171876	134.525	0.983615	0.280487	3.50681	0.000453506	0.00913454	195.562	193.607	94.0451	102.694
ALG10	NM_032834	202.907	-1.08366	0.309228	-3.5044	0.00045763	0.00918077	121.952	156.578	306.439	284.153
CLEC2D	NM_001197319	6492.22	-1.00193	0.285855	-3.50503	0.000456548	0.00918077	5307.64	4572.51	11121.6	8665.16
SIRT5	NM_031244	330.416	-1.22657	0.350022	-3.50427	0.000457856	0.00918077	137.333	271.896	458.602	499.51
TLCD3A	NM_024792	2426.43	0.527431	0.150501	3.5045	0.000457471	0.00918077	2745.56	2722.13	1977.06	1816.58
ZNF629	NM_001080417	1951.54	0.851218	0.242968	3.50341	0.000459338	0.00920015	2697.22	1990.03	1285.99	1312.09
FAM216A	NM_013300	344.809	-1.40254	0.400485	-3.50209	0.000461622	0.0092252	175.786	258.143	724.887	422.739
PARPBP	NR_135123	279.491	-1.50165	0.428777	-3.50217	0.000461489	0.0092252	119.754	178.795	517.776	328.022
OTOA	NM_170664	19.355	2.42409	0.692362	3.50119	0.000463178	0.00924596	35.1572	30.6809	4.22674	7.97622
ARSD	NM_001669	626.201	-1.02555	0.292964	-3.5006	0.000464213	0.00925629	405.406	451.749	705.866	1038.9
CALR	NM_004343	15909.6	0.792113	0.226311	3.50011	0.000465061	0.00926285	22980.7	20564.7	12791.2	12356.2
TOMM20	NM_014765	20661.7	-0.805706	0.230394	-3.49707	0.000470392	0.0093586	16882	14897.2	29998.3	25551.8
PARP11	NM_020367	219.99	-1.04964	0.300254	-3.49585	0.000472553	0.00939114	154.911	172.448	349.763	328.022
SLC25A43	NM_145305	1034.54	-0.686529	0.196461	-3.49448	0.000474985	0.00942897	702.045	790.297	1166.58	1235.32
SLC2A4RG	NM_020062	3242.86	-0.602142	0.17233	-3.49413	0.000475611	0.00943092	2107.23	2488.32	3624.43	3352
C7orf61	NM_001004323	38.4823	3.77488	1.08103	3.49194	0.000479524	0.00949797	95.5836	15.8694	2.11337	5.98216
TMPPE	NM_001136238	162.744	1.98821	0.569467	3.49136	0.000480575	0.00950825	376.841	112.144	63.4012	59.8216
C2orf16	NM_032266	29.815	-2.32828	0.667113	-3.49008	0.000482884	0.00954336	3.29599	16.9274	41.2108	60.8186
RPL22L1	NR_135259	2310.75	-1.97869	0.567059	-3.48938	0.00048414	0.00955762	1419.47	856.949	5487.37	3484.61
NUP42	NM_007342	1233.94	0.501387	0.14374	3.48814	0.000486397	0.00957761	1456.83	1361.6	1004.91	986.06
SEMA3E	NM_001178129	9.38797	4.94234	1.41682	3.48834	0.000486033	0.00957761	48.3411	14.8115	1.05669	0.997027
UBC	NM_021009	202101	0.83676	0.239901	3.48794	0.000486761	0.00957761	300251	238694	139153	162602
TTC39B	NM_152574	518.604	-0.806422	0.231342	-3.48584	0.000490597	0.00964247	360.361	338.548	578.007	644.079
COPA	NM_004371	10415	-0.482619	0.138503	-3.48454	0.000492985	0.00967876	9003.54	8674.22	12152.9	12547.6
SMAD3	NM_001145103	2587.82	0.955374	0.274353	3.48227	0.000497177	0.00975034	2967.49	4099.6	1863.99	1780.69
UFD1	NM_005659	2240.56	1.09784	0.315302	3.48187	0.000497933	0.00975447	3554.17	2609.99	1672.73	1207.4
IGFL2-AS1	NR_135234	333.192	3.21923	0.924782	3.48107	0.000499421	0.00977291	683.368	845.311	45.4375	118.646
MST1R	NM_001318913	713.991	-1.47189	0.423123	-3.47863	0.000503993	0.00985158	288.948	439.054	928.827	1090.75
BRAP	NM_006768	1132.56	0.706834	0.203211	3.47833	0.000504551	0.00985169	1541.42	1264.26	883.39	835.509
RN7SL1	NR_002715	11484.1	1.52039	0.437378	3.47614	0.000508685	0.00991558	12584.1	11308.5	3399.36	4929.3
TRPC1	NM_003304	407.702	-1.08915	0.313333	-3.47601	0.000508932	0.00991558	188.97	331.142	534.683	572.293
MEMO1	NR_126032	958.348	-0.89849	0.258555	-3.47504	0.000510769	0.00992971	649.31	847.427	1480.42	1310.09
RN7SL2	NR_027260	11338.4	1.52485	0.438764	3.47533	0.000510232	0.00992971	12444.5	11212.3	3346.53	4874.46
ALDH1L2	NM_001034173	3148.64	-2.3266	0.669721	-3.47399	0.000512782	0.00993641	921.778	568.125	4464.5	3009.03
OLMALINC	NR_026762	48.1392	-1.54122	0.443644	-3.47399	0.000512782	0.00993641	26.3679	28.565	98.2718	61.8157
PCAT6	NR_046325	46.6905	-2.58134	0.742974	-3.47433	0.000512128	0.00993641	6.59197	15.8694	54.9477	79.7622
RACGAP1	NM_001319999	2046.16	-0.689646	0.198587	-3.47277	0.000515118	0.00996007	1279.94	1219.83	2154.58	1877.4
ST14	NM_021978	10079.5	0.75009	0.215987	3.47285	0.000514972	0.00996007	11458	10198.7	6279.89	6596.33
SBK1	NM_001024401	30.0426	2.12756	0.612892	3.47134	0.000517866	0.00999158	106.57	78.2891	26.4172	15.9524
TMEM141	NM_032928	662.637	-1.50923	0.434744	-3.47154	0.000517478	0.00999158	344.98	289.881	962.641	844.482

## Sheet: 4B- DESeq2 d40p53WTp53
RNA-seq: DESeq2 differential analysis at annotated gene regions in ∆40p53:WTp53 DMSO vs 5FU
Gene	Accession	baseMean	log2FoldChange	lfcSE	stat	pvalue	padj	∆40p53:WTp53_5FU_R1	∆40p53:WTp53_5FU_R2	∆40p53:WTp53_DMSO_R1	∆40p53:WTp53_DMSO_R2
SERPINC1	NM_000488	376.018	5.73233	0.550275	10.4172	2.06964e-25	3.69762e-21	899.226	850.695	7.8793	25.2393
CAVIN3	NM_145040	639.824	-2.20268	0.243521	-9.04513	1.49483e-19	1.33533e-15	215.634	240.458	1106.06	989.591
HNRNPA1L2	NM_001011725	8772.49	-1.77887	0.203499	-8.74141	2.30213e-18	1.02825e-14	4672.25	4146.38	17110.9	13154.9
HNRNPA1P10	NR_002944	11407	-1.85516	0.211929	-8.75368	2.06499e-18	1.02825e-14	5977.34	5107.2	22711.1	17397.2
PIF1	NM_025049	232.49	-3.33957	0.403057	-8.28562	1.17495e-16	4.19832e-13	53.6261	43.444	422.527	565.781
MCCC1	NM_020166	904.167	-1.99007	0.241442	-8.24245	1.68714e-16	5.02373e-13	366.916	414.234	1516.76	1582.72
NBDY	NM_001348129	608.771	-1.57888	0.194054	-8.13631	4.07505e-16	1.04007e-12	289.581	272.788	846.039	836.052
HNRNPA1	NR_135167	19167.9	-1.69689	0.209517	-8.09905	5.53878e-16	1.23695e-12	10641.1	9214.18	36159.1	28216.5
DRP2	NM_001171184	98.3731	2.97184	0.368451	8.06578	7.27713e-16	1.44459e-12	324.579	284.912	28.5624	49.427
E2F2	NM_004091	225.418	2.31689	0.29087	7.96537	1.64728e-15	2.94304e-12	652.545	794.116	159.556	130.403
LSMEM1	NM_001134468	231.186	2.85461	0.360095	7.92738	2.23809e-15	3.63506e-12	503.521	505.163	48.2607	91.4925
ILF3-DT	NR_024333	223.46	-2.46473	0.318291	-7.74363	9.66184e-15	1.43849e-11	71.1252	83.8571	355.553	496.373
FRZB	NM_001463	91.2251	4.95967	0.642872	7.71486	1.21113e-14	1.66447e-11	255.148	223.282	3.93965	11.568
MEGF6	NM_001409	1297.21	-2.40968	0.313242	-7.69271	1.44054e-14	1.83833e-11	368.045	444.544	2733.13	1579.56
NBAS	NM_015909	1593.95	-1.41511	0.185279	-7.6377	2.21138e-14	2.63391e-11	842.213	931.521	2606.08	2120.1
LVRN	NM_173800	142.138	3.50981	0.461504	7.60516	2.84547e-14	3.17733e-11	290.71	338.459	21.6681	33.6524
ZC3H12D	NM_207360	57.8747	4.86787	0.642634	7.57487	3.59497e-14	3.7781e-11	166.523	131.342	2.95474	7.36147
COPG2	NM_012133	915.97	-1.64969	0.221659	-7.44247	9.88189e-14	9.80833e-11	378.77	454.647	1471.46	1137.87
OXCT1	NM_001364303	1347.61	-2.25225	0.314142	-7.16953	7.52555e-13	7.0764e-10	412.639	409.182	2218.02	1697.34
E2F8	NM_001256372	127.392	2.93334	0.416874	7.03651	1.97114e-12	1.76082e-09	287.323	475.864	49.2456	50.4786
C12orf4	NM_001346156	724.559	1.29474	0.184964	6.99995	2.56057e-12	2.17844e-09	1084.38	1054.78	429.422	442.74
RABGAP1L	NM_001366447	307.114	-2.26295	0.324783	-6.96759	3.22422e-12	2.61836e-09	77.3345	118.208	457.984	472.185
HAUS4	NM_017815	1266.52	-1.11964	0.163307	-6.85606	7.07857e-12	5.26941e-09	857.454	872.922	1979.67	1779.37
LOC100132249	NR_135128	101.634	-2.52748	0.368443	-6.85989	6.89131e-12	5.26941e-09	36.1271	28.2891	167.435	208.224
ANK1	NM_020477	354.064	3.05977	0.451485	6.77713	1.22591e-11	8.76082e-09	129.832	106.084	17.7284	10.5164
NIPBL-DT	NR_046262	304.286	-1.96588	0.291475	-6.74461	1.53438e-11	1.05435e-08	113.462	131.342	456.014	497.425
KCNAB2	NM_172130	262.512	-2.59113	0.384508	-6.73882	1.59677e-11	1.05659e-08	54.1906	58.5989	391.01	287.097
ADCY10	NM_018417	66.4394	3.25516	0.48545	6.70544	2.00802e-11	1.28126e-08	155.798	166.704	11.8189	22.0844
PXDNL	NM_144651	52.1494	3.86837	0.57769	6.69628	2.13792e-11	1.31711e-08	121.929	116.188	6.89438	9.46474
MSH4	NM_002440	46.1228	4.75466	0.710592	6.69112	2.21466e-11	1.3189e-08	137.735	110.126	2.95474	6.30983
GABPB1-IT1	NR_026891	546.685	-1.50982	0.227039	-6.65008	2.9294e-11	1.68828e-08	307.645	358.666	822.402	1071.62
TNFAIP8L1	NM_152362	307.085	-1.60722	0.242764	-6.62052	3.57936e-11	1.9984e-08	168.781	175.797	471.773	577.349
LOC100506358	NR_149012	57.08	4.88568	0.738988	6.61131	3.80925e-11	2.04526e-08	205.473	126.291	3.93965	7.36147
LRBA	NM_006726	4150.55	-2.06253	0.31212	-6.60812	3.89225e-11	2.04526e-08	1273.48	1805.45	6330.03	6524.36
CDH26	NM_177980	58.4294	3.28848	0.498594	6.5955	4.23834e-11	2.16349e-08	122.493	128.311	5.90947	19.9811
LOC100287015	NR_040040	78.7461	-2.56015	0.389588	-6.57143	4.98343e-11	2.47316e-08	20.3215	32.3304	165.465	137.765
METAP2	NM_006838	6439.83	-1.2673	0.193026	-6.56544	5.18803e-11	2.50512e-08	3591.82	3965.53	10013.6	8174.38
GPR83	NM_016540	46.2285	4.24925	0.652605	6.51122	7.4545e-11	3.41492e-08	153.54	118.208	4.92456	9.46474
SPAG16	NM_001025436	120.491	-2.57584	0.395366	-6.51508	7.26533e-11	3.41492e-08	36.1271	29.2995	201.907	191.398
CD99L2	NM_031462	3303.91	1.06244	0.163699	6.49024	8.57011e-11	3.82784e-08	4346.54	4237.31	2137.26	1972.87
NUDT18	NM_024815	167.699	-2.69947	0.416578	-6.48012	9.16468e-11	3.99356e-08	38.385	45.4647	323.051	218.741
BCKDHB	NM_000056	408.731	-2.35058	0.363078	-6.47403	9.54227e-11	4.0591e-08	103.865	147.508	630.344	645.706
SEC61A2	NM_018144	385.524	1.69369	0.262296	6.4572	1.06657e-10	4.43149e-08	696.011	594.072	192.058	207.173
LINC01521	NR_120386	78.3398	-2.12929	0.330876	-6.4353	1.2323e-10	5.0037e-08	29.3533	31.3201	132.963	131.455
CENPE	NM_001286734	1073.24	-2.03193	0.321112	-6.32779	2.48698e-10	9.87387e-08	462.314	458.688	1601.47	2165.32
CDC14B	NM_001077181	304.669	-1.35312	0.21459	-6.30557	2.87134e-10	1.09717e-07	144.508	128.311	386.085	313.388
VWA8	NM_015058	1779.08	-1.5468	0.245339	-6.30476	2.88633e-10	1.09717e-07	794.231	826.447	2709.49	2024.4
HIST3H2A	NM_033445	635.941	-2.03372	0.323751	-6.28173	3.34818e-10	1.2336e-07	199.263	347.552	993.776	1235.67
RAPSN	NM_005055	58.3948	3.73503	0.594739	6.28011	3.38332e-10	1.2336e-07	151.847	107.095	4.92456	14.7229
TSPYL4	NM_021648	919.788	-1.37683	0.219651	-6.26828	3.65059e-10	1.30443e-07	532.874	655.702	1356.22	1725.74
LYPLAL1	NM_001300772	682.455	-1.34298	0.214479	-6.2616	3.81041e-10	1.33484e-07	329.66	347.552	864.753	851.827
TMEM81	NM_203376	270.593	2.05801	0.334498	6.15253	7.62554e-10	2.61996e-07	620.37	454.647	127.054	131.455
LINC01560	NR_126059	54.5407	-2.55442	0.416893	-6.12729	8.93899e-10	2.96904e-07	19.757	22.2272	106.37	138.816
TMEM236	NM_001098844	53.1787	3.28393	0.536006	6.12667	8.97394e-10	2.96904e-07	149.024	120.229	7.8793	19.9811
CCT6B	NM_001193530	61.2501	-3.02546	0.494206	-6.12185	9.24958e-10	2.97452e-07	13.5477	13.1342	109.325	108.319
CENPF	NM_016343	5782.04	-1.7966	0.29367	-6.11776	9.48995e-10	2.97452e-07	3472.72	2652.11	8522.44	12760.6
ZNF277	NM_021994	879.055	-1.3256	0.216645	-6.11877	9.43024e-10	2.97452e-07	473.039	579.927	1241.97	1392.37
GVQW3	NM_001305225	182.806	-2.40825	0.39417	-6.10968	9.98307e-10	3.07513e-07	63.2224	75.7745	372.297	362.815
CD226	NM_006566	110.095	2.84118	0.465499	6.10351	1.03764e-09	3.09841e-07	186.845	135.384	14.7737	30.4975
LMF1	NM_022773	78.1108	-2.43342	0.398722	-6.10306	1.04055e-09	3.09841e-07	14.1121	17.1755	88.6421	77.8212
MAN1B1-DT	NR_027447	42.8578	-2.83123	0.464296	-6.09791	1.07467e-09	3.14756e-07	9.59626	13.1342	72.8835	85.1827
RMND1	NM_017909	691.872	-1.39579	0.229727	-6.07589	1.23306e-09	3.55319e-07	346.03	434.44	977.033	1071.62
BPHL	NM_004332	364.729	-1.66831	0.275791	-6.04919	1.45575e-09	4.12832e-07	154.105	188.931	540.717	545.8
WHAMM	NM_001080435	1065.63	1.33161	0.2218	6.00363	1.92953e-09	5.38642e-07	1754.99	1619.55	613.6	727.734
TMEM171	NM_173490	84.5027	3.11317	0.519711	5.9902	2.09577e-09	5.72931e-07	177.249	166.704	17.7284	22.0844
ZEB1-AS1	NR_148977	107.306	-2.25505	0.376557	-5.9886	2.1165e-09	5.72931e-07	30.4822	45.4647	180.239	176.675
C17orf53	NM_024032	590.292	1.13356	0.191289	5.92592	3.10555e-09	8.28116e-07	1081.55	976.986	416.618	522.664
PANDAR	NR_109836	41.3549	-3.29305	0.557288	-5.90907	3.44051e-09	9.03944e-07	7.33831	10.1033	93.5666	73.6147
ITGB4	NM_001321123	38008.9	-1.43765	0.243598	-5.90173	3.59701e-09	9.30511e-07	19446.5	21721	61327.5	50184.2
NMD3	NM_015938	1934.91	-1.46174	0.247773	-5.89951	3.64579e-09	9.30511e-07	895.839	1026.49	3012.85	2278.9
LINC01003	NR_027387	120.742	-3.33903	0.566267	-5.89657	3.71141e-09	9.33916e-07	14.6766	31.3201	196.982	258.703
CENPU	NM_024629	850.447	1.47214	0.249898	5.89097	3.83942e-09	9.52708e-07	1691.2	2030.76	696.333	644.654
PRMT3	NM_005788	1034	-2.48947	0.423698	-5.87558	4.21356e-09	1.03123e-06	240.471	294.005	1922.55	1075.83
AVIL	NM_006576	272.056	2.13846	0.364518	5.86653	4.45012e-09	1.06008e-06	707.301	589.02	102.431	192.45
DELE1	NM_001142603	2070.62	-1.26053	0.214806	-5.8682	4.40548e-09	1.06008e-06	1294.93	1227.55	3359.53	2684.83
PALB2	NM_024675	1250.98	1.11024	0.189951	5.84488	5.06942e-09	1.19172e-06	1752.73	1788.28	896.27	743.508
SERPINB12	NM_001307928	98.4241	7.80687	1.33978	5.82698	5.64401e-09	1.30956e-06	285.63	169.735	0.984912	1.05164
PAXIP1-AS1	NR_028090	287.796	-2.89899	0.499589	-5.80276	6.52337e-09	1.49419e-06	56.4486	92.95	521.018	586.814
ZNF581	NM_016535	826.255	-1.06017	0.183189	-5.78729	7.15328e-09	1.61773e-06	572.953	591.041	1225.23	1200.97
AURKC	NM_001015879	84.211	2.67204	0.464182	5.75645	8.59009e-09	1.90284e-06	261.921	132.353	29.5474	32.6008
KCNE5	NM_012282	104.827	2.99184	0.519803	5.75573	8.62701e-09	1.90284e-06	208.86	144.477	27.5775	16.8262
GAN	NM_022041	271.45	1.52968	0.266482	5.7403	9.45107e-09	2.05918e-06	400.785	405.141	131.978	147.229
DCAF15	NM_138353	900.649	1.28581	0.224186	5.73546	9.72477e-09	2.09329e-06	1629.11	1258.87	635.268	550.007
TLR9	NM_017442	75.5257	3.77891	0.661669	5.71117	1.12201e-08	2.35834e-06	228.052	138.415	6.89438	19.9811
TOLLIP-AS1	NR_029409	26.6562	-3.18676	0.557938	-5.71168	1.11867e-08	2.35834e-06	5.08037	8.08261	53.1852	62.0466
WDR70	NM_018034	797.939	-1.81815	0.319412	-5.69217	1.25438e-08	2.60589e-06	259.663	402.11	1329.63	996.953
CYP2C19	NM_000769	23.4907	4.39569	0.774542	5.67521	1.38517e-08	2.84453e-06	76.7701	95.981	1.96982	6.30983
TAF12	NM_005644	653.412	-1.17277	0.207863	-5.64206	1.68028e-08	3.41136e-06	358.448	401.1	857.858	851.827
EIF4B	NM_001300821	31039.3	-0.771119	0.136762	-5.63842	1.71619e-08	3.44512e-06	23574.1	25088.4	41434.3	41610.2
HS2ST1	NM_012262	1597.54	-1.09368	0.194303	-5.62872	1.81549e-08	3.60394e-06	904.871	1053.77	2015.13	2161.12
PISD	NM_001326418	1503.89	0.948321	0.169398	5.59818	2.16616e-08	4.25282e-06	2022.55	1716.54	929.757	1009.57
ANKRD34A	NM_001039888	128.786	-2.00011	0.358179	-5.58411	2.34902e-08	4.56169e-06	38.385	55.5679	156.601	214.534
RHBDD2	NM_001040456	2001.48	1.31243	0.235254	5.57877	2.42225e-08	4.65333e-06	2923.47	2679.39	1222.28	1033.76
PGM2	NM_018290	2948.24	-1.29796	0.232862	-5.57395	2.49029e-08	4.73314e-06	1314.69	1726.65	3670.77	3801.67
SPON1	NM_006108	204.011	2.06328	0.37079	5.56456	2.62812e-08	4.94253e-06	415.461	424.337	72.8835	128.3
PTP4A3	NM_032611	81.2132	-6.33087	1.14258	-5.54087	3.00969e-08	5.60115e-06	1.12897	2.02065	206.832	34.7041
IFT140	NM_014714	679.364	-1.24701	0.225334	-5.53402	3.12965e-08	5.76437e-06	417.155	430.399	1021.35	989.591
USF1	NM_001276373	2800.54	1.18291	0.214273	5.52058	3.37882e-08	6.15979e-06	4698.21	3874.6	1839.82	1937.12
AMH	NM_000479	811.921	1.80638	0.327987	5.50748	3.64016e-08	6.5692e-06	2213.35	1347.78	403.814	615.208
DYNC2LI1	NM_001193464	473.437	-1.13294	0.205779	-5.50561	3.67884e-08	6.57261e-06	322.886	305.119	718.001	660.429
MYH3	NM_002470	77.9586	2.41512	0.440473	5.48301	4.18144e-08	7.39659e-06	164.265	107.095	19.6982	31.5491
HEXD	NM_173620	381.346	-1.93161	0.352619	-5.47789	4.30436e-08	7.53937e-06	138.863	167.714	580.113	586.814
ASCC1	NM_001198800	757.028	-1.23309	0.225437	-5.46977	4.50616e-08	7.81622e-06	358.448	515.266	1060.75	985.385
MEX3A	NM_001093725	147.155	-2.31118	0.423036	-5.46331	4.67347e-08	8.02848e-06	47.9813	38.3924	264.941	166.159
ZNF678	NR_102302	359.476	1.74248	0.31963	5.45157	4.99277e-08	8.49531e-06	619.241	587	154.631	206.121
LAP3	NM_015907	1538.94	-2.6722	0.490767	-5.44494	5.18216e-08	8.73438e-06	335.869	549.617	2991.18	2646.97
ZNF876P	NR_027481	67.2085	2.17936	0.400746	5.43825	5.38063e-08	8.98415e-06	97.656	128.311	29.5474	19.9811
TPGS1	NM_033513	577.081	-1.1319	0.209101	-5.41317	6.19203e-08	1.02432e-05	300.871	382.914	783.005	709.856
SEPTIN10	NM_178584	2615.99	-1.57857	0.292335	-5.39985	6.66953e-08	1.09319e-05	1174.13	1676.13	3916.99	4590.4
CC2D2A	NM_001080522	291.059	-1.66108	0.307716	-5.39809	6.7354e-08	1.09395e-05	119.106	121.239	429.422	330.214
CLNS1A	NM_001311199	1538.51	-1.69185	0.313768	-5.39205	6.96595e-08	1.1212e-05	737.783	687.022	2859.2	1744.67
GDI2	NM_001494	10347.8	-0.896045	0.166771	-5.3729	7.74788e-08	1.23592e-05	7100.1	8100.8	15119.4	13164.4
EDC4	NM_014329	3614.18	0.925067	0.172792	5.35364	8.62012e-08	1.36289e-05	5592.92	4745.5	2784.35	2661.7
CENPQ	NM_018132	318.104	1.74007	0.325339	5.34848	8.86979e-08	1.39007e-05	679.641	686.012	240.319	168.262
NUDT9	NM_198038	657.417	-0.903695	0.169248	-5.33946	9.32238e-08	1.44829e-05	430.138	473.843	898.24	789.78
CHPF2	NM_001284295	1361.56	-1.00273	0.187888	-5.33685	9.4575e-08	1.45662e-05	763.185	780.982	1622.15	1471.24
GJD3	NM_152219	209.133	-1.60812	0.301901	-5.32665	1.00041e-07	1.52127e-05	75.6411	77.7951	277.745	189.295
MDM2	NM_001367990	15099.1	1.21385	0.227997	5.32397	1.01526e-07	1.52127e-05	10733.1	7713.84	3918.96	4035.14
PTPRN2	NM_130842	59.0793	-3.551	0.666997	-5.32386	1.0159e-07	1.52127e-05	7.33831	7.07228	77.808	91.4925
RUSC1	NM_001278230	1710.9	0.909769	0.170919	5.32281	1.02179e-07	1.52127e-05	2905.41	3031.99	1538.43	1621.63
LOC105371795	NR_135646	232.938	-1.058	0.198983	-5.31703	1.05477e-07	1.55426e-05	167.088	171.755	353.583	351.247
RPUSD4	NM_032795	1513.83	-1.13796	0.214067	-5.31589	1.06134e-07	1.55426e-05	1010.43	971.934	2439.63	1923.45
IMPDH2	NM_000884	12223.2	-1.46104	0.275363	-5.30586	1.12144e-07	1.62892e-05	7088.25	6484.27	21881.8	15485.4
C8orf82	NM_001001795	1112.13	-1.49905	0.282785	-5.30103	1.15149e-07	1.65907e-05	539.084	560.731	1639.88	1468.09
DNAJC3-DT	NR_132117	78.9346	-2.57959	0.487122	-5.29557	1.18645e-07	1.69578e-05	16.9346	27.2788	96.5214	163.004
ATP6AP1L	NM_001349374	216.502	-1.38227	0.261921	-5.27743	1.31009e-07	1.84299e-05	131.525	146.497	366.387	356.505
IFT81	NM_001143779	375.369	-1.53461	0.290724	-5.27859	1.30185e-07	1.84299e-05	197.57	204.086	524.958	638.344
EMB	NM_198449	2013.44	-1.68647	0.32034	-5.26461	1.40491e-07	1.95527e-05	795.925	1098.22	3481.66	2610.17
ST7-AS1	NR_002330	80.2836	-2.31916	0.440594	-5.26371	1.41179e-07	1.95527e-05	24.2729	30.3098	110.31	159.849
PCAT6	NR_046325	46.6905	-4.30601	0.819979	-5.25136	1.50976e-07	2.07488e-05	3.9514	3.03098	64.0193	76.7696
LOC107985939	NR_158150	200.746	1.33551	0.254446	5.24871	1.53166e-07	2.0889e-05	304.258	269.757	114.25	113.577
UGGT2	NM_020121	1088.09	-1.30267	0.248574	-5.24054	1.60103e-07	2.16698e-05	500.134	477.884	1259.7	1153.65
HNRNPLL	NM_001142650	785.101	-1.54172	0.295561	-5.21625	1.82586e-07	2.45269e-05	360.142	407.161	1221.29	1010.62
XPR1	NM_004736	2810.2	-0.761058	0.145943	-5.21476	1.84057e-07	2.454e-05	1716.04	1496.29	2724.27	2724.79
PPP1CC	NM_002710	8183.18	-0.691813	0.132788	-5.20992	1.88925e-07	2.50024e-05	6759.15	6971.25	11371.8	10805.6
LINC00938	NR_028408	254.084	-1.16248	0.223266	-5.20674	1.92192e-07	2.52478e-05	176.684	167.714	352.598	419.604
RAB28	NM_001017979	363.396	-1.23812	0.23867	-5.18759	2.13034e-07	2.77814e-05	180.635	221.261	466.848	477.444
PFN2	NM_002628	3258.39	-1.07336	0.207557	-5.17139	2.32353e-07	3.00813e-05	2060.94	2374.27	5318.52	4010.95
NLRC4	NM_001199139	79.0571	1.94326	0.375876	5.16994	2.34173e-07	3.00988e-05	144.508	142.456	28.5624	46.2721
MPG	NM_001015054	1314.71	-1.24075	0.240147	-5.16662	2.38371e-07	3.04196e-05	801.005	740.569	2107.71	1536.44
DOCK9-DT	NR_047482	30.7468	-3.72989	0.722633	-5.16152	2.44948e-07	3.10371e-05	2.25794	7.07228	56.14	57.8401
EMBP1	NR_003955	1229.66	-1.66246	0.323432	-5.14006	2.74645e-07	3.4555e-05	500.134	687.022	2092.94	1660.54
THG1L	NM_017872	1102.85	-1.35006	0.263466	-5.12422	2.98776e-07	3.73282e-05	668.351	705.208	1963.91	1536.44
FAM218A	NR_160935	42.9659	-2.21979	0.433818	-5.11686	3.10672e-07	3.85449e-05	11.8542	20.2065	75.8382	68.3565
SRBD1	NM_018079	265.985	-1.56032	0.305178	-5.11281	3.17397e-07	3.91077e-05	117.978	134.373	406.769	335.473
MYO1A	NM_005379	18.8474	4.28057	0.838139	5.10724	3.26902e-07	4.0003e-05	45.7233	53.5473	1.96982	3.15491
C11orf68	NM_001135635	643.711	-0.893658	0.175304	-5.09776	3.43702e-07	4.14904e-05	387.237	459.698	813.537	755.076
TTC28-AS1	NR_026962	161.183	-1.32171	0.259232	-5.09857	3.4223e-07	4.14904e-05	86.3663	99.012	205.847	255.548
CCDC32	NM_001080792	250.873	-1.27736	0.25088	-5.09152	3.55199e-07	4.23066e-05	127.574	147.508	365.402	298.665
SCRN2	NM_138355	597.262	-1.58792	0.311852	-5.09191	3.54482e-07	4.23066e-05	278.291	246.52	970.138	608.898
HEXIM2	NM_001303444	217.197	-1.05569	0.207708	-5.08255	3.7241e-07	4.40627e-05	158.056	167.714	328.961	347.041
LOC155060	NR_036573	510.416	-2.14543	0.425114	-5.04672	4.49461e-07	5.28294e-05	172.733	204.086	877.557	787.677
ITGB1BP2	NM_001303277	40.0746	2.73532	0.542192	5.04493	4.53685e-07	5.29774e-05	120.8	75.7745	10.834	18.9295
SPTLC2	NM_004863	1644.7	-1.00266	0.198858	-5.04212	4.60405e-07	5.34129e-05	975.431	1217.44	2312.57	2075.93
NCAPH2	NM_001185011	2779.05	1.01374	0.201355	5.03459	4.78868e-07	5.51965e-05	4356.7	4384.82	2368.71	1960.25
SETD1A	NM_014712	3339.62	1.2307	0.244684	5.02974	4.91148e-07	5.62491e-05	5900	4725.3	2015.13	2513.41
CCNE2	NM_057749	402.424	2.86056	0.569655	5.02157	5.12521e-07	5.78259e-05	1303.96	1296.25	260.017	97.8023
MIR4453HG	NR_033797	87.594	-2.24298	0.44674	-5.02078	5.14626e-07	5.78259e-05	26.5308	37.3821	148.722	150.384
ZNF614	NM_025040	531.086	1.02003	0.203134	5.02147	5.12776e-07	5.78259e-05	459.491	495.06	209.786	260.806
LINC00598	NR_024505	90.6134	2.30633	0.459926	5.01456	5.31543e-07	5.93535e-05	195.312	158.621	26.5926	45.2204
FAM189B	NM_198264	2029.63	-0.943686	0.188282	-5.01209	5.38432e-07	5.95212e-05	1582.82	1370	2949.81	2733.21
SNHG7	NR_024542	1969.19	-1.09607	0.218714	-5.01143	5.40259e-07	5.95212e-05	1453.55	1445.78	2841.47	3356.83
TMEM86B	NM_173804	240.504	2.00089	0.399343	5.01045	5.4304e-07	5.95212e-05	570.131	353.614	111.295	119.887
FAAP100	NM_025161	569.174	-2.94159	0.587777	-5.0046	5.59768e-07	6.09806e-05	99.3495	115.177	1201.59	444.843
AJM1	NM_001080482	346.796	2.45531	0.491299	4.99759	5.80518e-07	6.28578e-05	928.014	620.34	113.265	169.314
BATF3	NM_018664	57.3747	3.64551	0.730288	4.99188	5.97946e-07	6.43548e-05	203.215	110.126	19.6982	5.25819
CA13	NM_198584	180.238	-1.60423	0.321534	-4.98931	6.05948e-07	6.48256e-05	75.6411	92.95	266.911	242.928
CDCA5	NM_080668	1490.91	2.17277	0.435994	4.98347	6.24532e-07	6.58194e-05	4316.62	3849.34	1069.61	741.405
CTC-338M12.4	NR_109909	233.832	-1.28513	0.257923	-4.9826	6.27349e-07	6.58194e-05	171.604	184.89	385.101	482.702
GRAMD1A	NM_001320034	1808.26	-0.865538	0.173666	-4.98393	6.23061e-07	6.58194e-05	1306.22	1291.2	2575.54	2156.91
PRR34-AS1	NR_027034	368.225	2.6391	0.529815	4.98118	6.31986e-07	6.58194e-05	766.572	486.977	118.189	83.0794
RO60	NM_004600	1642.27	1.03649	0.208102	4.98067	6.33658e-07	6.58194e-05	2335.84	2296.47	1076.51	1182.04
KIF18B	NM_001264573	708.221	2.02937	0.407807	4.97629	6.4815e-07	6.65509e-05	1932.23	1627.64	509.199	362.815
KRT73	NM_175068	104.622	-5.77977	1.16141	-4.97652	6.47387e-07	6.65509e-05	10.7252	10.1033	1132.65	12.6197
RBMXL1	NM_001162536	3226.63	-1.03106	0.207464	-4.96982	6.70149e-07	6.84165e-05	2356.73	2421.75	5173.74	4590.4
USP40	NM_018218	1871.1	-0.843815	0.170023	-4.96294	6.94323e-07	7.04816e-05	1189.37	1319.49	2123.47	2376.7
TMEM230	NM_001009925	1323.56	-0.874584	0.176311	-4.96047	7.0324e-07	7.09836e-05	767.136	936.572	1565.03	1553.27
NIPSNAP3A	NM_015469	825.345	-1.42998	0.289026	-4.94759	7.51385e-07	7.54171e-05	360.142	492.029	1132.65	1158.91
C11orf74	NM_138787	209.647	-1.10274	0.223147	-4.94175	7.74226e-07	7.72756e-05	143.379	134.373	305.323	292.355
CEP70	NM_001288966	377.842	-1.51954	0.307695	-4.93845	7.87468e-07	7.81606e-05	222.407	204.086	511.169	713.011
MEMO1	NR_126032	958.348	-1.27321	0.258743	-4.92076	8.6209e-07	8.50945e-05	551.503	510.215	1489.19	1077.93
NOTCH2NLA	NM_203458	1831.13	-0.78598	0.1598	-4.91853	8.71957e-07	8.51278e-05	1179.21	1213.4	1982.63	2142.19
UCP3	NM_003356	101.002	2.43758	0.495591	4.91854	8.71911e-07	8.51278e-05	230.875	162.663	25.6077	47.3237
SPDYA	NM_001142634	279.124	1.39688	0.284326	4.91295	8.97171e-07	8.71134e-05	495.618	473.843	147.737	220.844
EPB41L4A-AS1	NR_015370	758.256	-0.965892	0.196816	-4.90759	9.22046e-07	8.90447e-05	534.003	601.144	1121.81	1092.65
SNCA	NM_001146055	481.428	-1.2104	0.246798	-4.90441	9.37096e-07	9.00116e-05	259.099	284.912	661.861	595.227
BCYRN1	NR_001568	659	3.97238	0.812023	4.89196	9.9835e-07	9.53624e-05	1081.55	362.707	70.9137	21.0328
FAM177B	NM_207468	175.518	8.92016	1.82381	4.89096	1.00348e-06	9.53624e-05	60.4	1960.03	0	4.20655
CCDC71	NM_022903	309.168	-2.84388	0.581757	-4.88843	1.01643e-06	9.60826e-05	43.4654	83.8571	553.521	354.402
LOC100287387	NR_157851	56.3552	-2.28562	0.468914	-4.87429	1.092e-06	0.000102683	17.4991	16.1652	99.4761	65.2016
CFAP36	NM_080667	956.504	-1.14023	0.234571	-4.86091	1.16845e-06	0.000109296	648.03	579.927	1531.54	1176.78
LOC100272217	NR_027440	18.9341	-3.05702	0.630186	-4.85098	1.22854e-06	0.000114318	5.08037	5.05163	43.3361	41.0139
GABPB1-AS1	NR_024490	693.438	-1.44431	0.298127	-4.84462	1.26855e-06	0.000117429	365.222	454.647	916.953	1311.39
LEPROT	NM_017526	2074.44	-1.94489	0.401688	-4.84178	1.2868e-06	0.000118505	641.256	994.161	2796.17	3495.64
C20orf204	NM_001348090	42.5516	2.24903	0.465228	4.83425	1.33651e-06	0.000121866	105.559	86.8881	22.653	17.8778
ZNF263	NM_005741	1879.94	0.8513	0.1761	4.83418	1.33694e-06	0.000121866	2506.88	2593.51	1429.11	1397.63
IL21R-AS1	NR_037158	22.4511	4.80429	0.995102	4.82793	1.37959e-06	0.000125115	69.9962	44.4544	0	4.20655
PIGN	NM_176787	1205.81	-1.19435	0.247486	-4.82593	1.39353e-06	0.000125741	633.917	766.838	1408.42	1794.09
MPP2	NM_001278373	38.898	2.31757	0.48034	4.82485	1.40109e-06	0.000125788	106.123	80.8261	18.7133	18.9295
LAPTM5	NM_006762	1631	-2.52509	0.523805	-4.82066	1.43082e-06	0.000127815	938.175	464.75	4843.8	3237.99
ZNF580	NM_001163423	738.718	-0.765426	0.158866	-4.81804	1.44974e-06	0.000128861	553.196	547.597	954.38	917.028
OBSCN	NM_052843	795.463	-1.81726	0.377641	-4.81214	1.49321e-06	0.000131417	383.286	404.131	1552.22	1222
SPTB	NM_001355436	474.05	1.65449	0.343782	4.81262	1.48965e-06	0.000131417	698.269	566.793	229.484	172.469
CTF1	NM_001330	61.9096	-2.15534	0.448549	-4.80513	1.54654e-06	0.000135443	20.3215	20.2065	98.4912	82.0278
ARHGEF5	NM_005435	9408.99	0.945651	0.196884	4.80307	1.56248e-06	0.000136172	15748.6	14808.4	6957.42	8908.43
GDI1	NM_001493	3119.55	0.605765	0.126358	4.79404	1.63459e-06	0.000141765	3856	3929.16	2491.83	2623.84
CPM	NM_198320	833.891	2.00673	0.419095	4.78825	1.68239e-06	0.000145206	556.583	291.984	70.9137	140.919
ADCK2	NM_052853	1069.81	-0.871888	0.182322	-4.78214	1.73438e-06	0.00014826	692.059	863.829	1473.43	1368.18
EXD2	NM_001193361	1443.24	-0.829767	0.173502	-4.78247	1.73154e-06	0.00014826	1025.11	1258.87	2003.31	2050.69
TBC1D22A	NM_014346	916.107	-1.7207	0.359991	-4.77984	1.75431e-06	0.00014925	368.045	429.389	1326.68	1299.82
ARHGEF9	NM_015185	495.131	-1.66791	0.349186	-4.77656	1.78319e-06	0.000150988	187.409	257.633	696.333	714.062
CAVIN4	NM_001018116	50.9915	3.3474	0.703149	4.76058	1.93034e-06	0.000161913	116.849	70.7228	4.92456	13.6713
DUSP11	NM_003584	858.92	-1.04785	0.220087	-4.76107	1.92565e-06	0.000161913	473.603	574.876	1076.51	1087.39
INCA1	NM_001167987	73.2212	-1.57693	0.331525	-4.75659	1.96889e-06	0.000164375	40.643	41.4234	113.265	131.455
LINC00205	NR_026943	475.226	-1.562	0.328454	-4.75561	1.97847e-06	0.000164406	178.377	236.416	600.796	620.466
TRPC4AP	NM_015638	3655.41	-0.839662	0.176738	-4.75088	2.02531e-06	0.00016752	2365.2	2573.3	4896.98	3938.38
LOC100129484	NM_001354886	26.5513	-2.95757	0.622843	-4.7485	2.04926e-06	0.000168719	5.64486	3.03098	36.4417	34.7041
C7orf50	NM_001134396	1079.04	-1.83279	0.386094	-4.747	2.06458e-06	0.000169201	467.959	388.976	2027.93	1026.4
WNK4	NM_032387	211.929	2.45424	0.517129	4.74591	2.07575e-06	0.000169339	588.759	334.418	70.9137	97.8023
ACP6	NM_001323625	614.497	-0.861631	0.181791	-4.73967	2.14065e-06	0.00017384	436.347	439.492	839.145	751.921
ECPAS	NM_001364931	6374.46	-1.05732	0.223509	-4.73056	2.239e-06	0.000180189	3826.08	4489.89	8468.27	8834.81
LOC100996720	NR_160510	180.519	-1.98872	0.420359	-4.73099	2.2343e-06	0.000180189	65.4803	84.8674	247.213	347.041
EXOC3-AS1	NR_126522	36.5393	-2.57564	0.544885	-4.72694	2.27925e-06	0.00018179	10.1607	11.1136	63.0344	63.0983
TMEM168	NM_022484	1312.13	-1.7873	0.378096	-4.72712	2.2773e-06	0.00018179	375.383	532.442	1364.1	1765.7
AP3S1	NR_157087	2318.29	-0.999558	0.211638	-4.72296	2.32441e-06	0.000182758	1381.86	1752.92	3100.5	3162.28
DGLUCY	NM_001102368	633.771	-1.86748	0.395448	-4.72245	2.33018e-06	0.000182758	183.458	241.468	766.262	781.367
LOC100507599	NR_144529	82.9807	-2.08429	0.441128	-4.72492	2.30205e-06	0.000182758	26.5308	38.3924	147.737	124.093
METTL23	NM_001302704	447.188	-1.62231	0.343545	-4.72227	2.3323e-06	0.000182758	159.749	237.427	632.313	585.762
SLC30A9	NM_006345	2299.79	-1.35097	0.286421	-4.71672	2.39675e-06	0.000186988	1095.1	1303.32	3305.36	2809.98
FOXM1	NM_021953	2243.63	1.48953	0.31587	4.71565	2.40944e-06	0.000187161	4957.31	5068.81	1750.19	1820.39
R3HDM4	NM_138774	1382.34	-1.25249	0.265787	-4.71238	2.44841e-06	0.000189365	677.383	775.931	1777.77	1682.62
SH3GLB2	NM_001369915	1081.01	-1.45855	0.309835	-4.70752	2.50747e-06	0.000193097	545.858	464.75	1647.76	1131.56
LRRC61	NM_001142928	153.837	-1.3518	0.287302	-4.70513	2.53698e-06	0.000194531	86.9308	85.8777	242.288	198.76
LOC100506990	NR_040092	109.371	-1.5626	0.33229	-4.70253	2.56963e-06	0.000195358	66.0448	51.5266	171.375	178.778
SMIM30	NM_001352688	995.969	-0.949881	0.201959	-4.70333	2.55957e-06	0.000195358	587.63	623.371	1290.23	1047.43
MAGEF1	NM_022149	893.069	-1.35863	0.289512	-4.69283	2.69458e-06	0.000203128	431.832	650.65	1299.1	1471.24
MYOZ3	NM_001122853	19.5243	5.02015	1.06973	4.69291	2.6935e-06	0.000203128	90.3177	40.4131	2.95474	1.05164
EFEMP1	NM_001039349	4375.86	-0.766853	0.163475	-4.69094	2.7195e-06	0.000204145	3166.2	3415.91	5277.16	5920.72
GLIDR	NR_126046	188.383	-1.37148	0.292829	-4.68355	2.81946e-06	0.000210764	104.43	119.219	252.137	324.956
PP7080	NR_024158	629.737	-1.38028	0.2952	-4.67574	2.92893e-06	0.000217966	281.678	352.604	787.93	860.24
SLC9A3	NM_001284351	942.226	-1.51955	0.325041	-4.67495	2.94021e-06	0.000217966	372.561	513.246	1175.98	1359.77
GABRR2	NM_002043	98.9741	2.86579	0.613247	4.67314	2.96624e-06	0.000218987	289.581	197.014	20.6832	46.2721
ZNF771	NM_016643	214.498	-1.23291	0.264045	-4.66932	3.02204e-06	0.000222188	117.978	149.528	319.111	306.027
ARHGEF34P	NR_033942	13382.8	0.917664	0.196891	4.66078	3.15021e-06	0.000230662	22359.3	20732.9	9929.88	12882.6
NAXD	NM_001242883	1662.78	0.963484	0.206768	4.65974	3.16617e-06	0.000230885	2339.23	1972.16	1032.19	1179.94
AACS	NM_023928	1976.87	-0.820879	0.176228	-4.65806	3.19209e-06	0.000231036	1307.91	1380.11	2377.58	2369.34
AFG1L	NM_145315	198.398	-1.0223	0.219505	-4.6573	3.20383e-06	0.000231036	140.557	136.394	270.851	292.355
SNAP23	NM_003825	1445.9	-0.887163	0.190497	-4.65709	3.20704e-06	0.000231036	883.985	932.531	1763.98	1594.28
MTG1	NM_138384	857.032	-1.64425	0.35338	-4.65293	3.27256e-06	0.000234809	390.06	362.707	1379.86	973.817
HIBCH	NM_014362	530.472	-1.81802	0.390813	-4.65188	3.28918e-06	0.000235058	199.263	246.52	862.783	706.701
FKBP3	NM_002013	1958.67	-0.903371	0.194507	-4.64441	3.41047e-06	0.000242755	1391.46	1463.96	2741.01	2598.6
EIF3A	NM_003750	19837.2	-0.766248	0.16506	-4.64224	3.44654e-06	0.000244349	13928.1	14503.2	26152.4	22203.2
BCAN	NM_198427	143.316	-2.88545	0.622427	-4.6358	3.55551e-06	0.000249109	29.3533	26.2685	318.127	93.5958
DBNL	NM_001284315	916.238	-2.15808	0.465507	-4.63598	3.55242e-06	0.000249109	277.162	260.664	1694.05	706.701
OSBPL1A	NM_001242508	1058.54	-0.858451	0.185176	-4.63586	3.55463e-06	0.000249109	747.944	855.746	1576.84	1327.17
FPGT	NM_003838	551.064	-1.56756	0.338432	-4.63184	3.62423e-06	0.000252932	206.602	287.943	726.865	735.095
TIGAR	NM_020375	2766.57	1.67938	0.362766	4.62938	3.66756e-06	0.00025496	2524.94	1595.31	799.749	486.908
PRKCI	NM_002740	2328.31	-0.728504	0.157411	-4.62802	3.69171e-06	0.000255644	1660.72	1749.89	2743.96	2905.68
CBX3P2	NR_033754	45.5917	-2.51188	0.54324	-4.62388	3.76636e-06	0.000259806	9.03177	17.1755	69.9288	74.6663
HSPB8	NM_014365	189.553	2.2132	0.479417	4.61645	3.90365e-06	0.000267213	342.643	326.335	57.1249	87.286
PAPSS1	NM_005443	2741	-0.912005	0.19754	-4.6168	3.89696e-06	0.000267213	1923.2	1931.74	4129.74	3123.36
CYP2C18	NM_000772	18.8767	6.04216	1.30948	4.61416	3.9469e-06	0.000268119	57.5775	77.7951	0	2.10328
MRPL45	NM_032351	2184.35	-0.719907	0.156001	-4.61475	3.93564e-06	0.000268119	1609.91	1829.7	2883.82	2777.38
PCCA	NM_000282	882.075	-1.32961	0.288263	-4.61248	3.97887e-06	0.000269267	483.2	515.266	1266.6	1241.98
BNIPL	NM_138278	85.125	2.82165	0.611858	4.61161	3.99568e-06	0.000269384	277.727	209.138	20.6832	48.3753
THADA	NM_022065	1379.21	-1.50781	0.327252	-4.60749	4.07567e-06	0.000273744	566.744	799.168	2259.39	1620.57
TRAPPC9	NM_001160372	1149.19	-1.29865	0.282167	-4.60243	4.17597e-06	0.00027943	592.145	646.609	1765.95	1279.84
IZUMO1	NR_135832	46.6696	3.68415	0.801183	4.59839	4.25769e-06	0.000283835	120.8	100.022	10.834	6.30983
KIAA1614	NM_020950	310.628	1.40785	0.307131	4.58389	4.56415e-06	0.00030227	383.85	360.686	104.401	176.675
ZNF530	NR_135924	47.4646	2.72536	0.594576	4.58371	4.56805e-06	0.00030227	138.299	83.8571	13.7888	19.9811
MRC1	NM_002438	17.7184	5.13383	1.12053	4.58163	4.61364e-06	0.00030416	66.0448	40.4131	1.96982	1.05164
STARD4	NM_139164	808.589	-0.805635	0.175874	-4.58076	4.63282e-06	0.000304301	483.2	562.752	887.406	937.009
TTC27	NM_001193509	763.452	-1.35641	0.296745	-4.57096	4.85494e-06	0.000317723	364.093	487.988	1278.42	899.15
FHDC1	NM_033393	486.692	1.60403	0.351113	4.56842	4.91411e-06	0.000320422	906	794.116	362.448	196.656
CSKMT	NM_001043229	118.498	-2.17725	0.477127	-4.56324	5.03708e-06	0.000326257	43.4654	40.4131	229.484	150.384
USO1	NM_001290049	3905.69	-1.63675	0.358692	-4.56311	5.04013e-06	0.000326257	1469.92	2116.63	5316.55	5832.38
LOC100507634	NR_038320	15.1256	-3.78384	0.8302	-4.55774	5.17072e-06	0.000333502	2.82243	2.02065	23.6379	45.2204
ICA1	NM_022307	400.764	-1.2531	0.275813	-4.54329	5.53818e-06	0.000355918	221.843	284.912	635.268	568.936
GPRASP1	NM_001099410	57.1132	1.99098	0.438336	4.54214	5.5686e-06	0.00035659	104.43	96.9913	28.5624	22.0844
RFTN2	NM_144629	56.1461	2.22366	0.489876	4.53923	5.64606e-06	0.000360259	134.912	114.167	15.7586	37.859
GPR141	NM_001329993	399.961	-1.70682	0.3767	-4.53099	5.87086e-06	0.000373269	154.669	186.91	504.275	608.898
CD274	NM_014143	91.2489	1.8276	0.403499	4.52938	5.91576e-06	0.000374791	145.073	183.879	48.2607	44.1688
TRPC5OS	NM_001195577	18.7886	4.95642	1.09496	4.52658	5.99464e-06	0.000378446	37.8205	57.5886	0.984912	2.10328
PRR11	NM_018304	2675.18	-1.30386	0.288158	-4.52482	6.04474e-06	0.000380265	1582.25	2189.38	4511.88	4795.47
ST6GALNAC4	NM_175039	724.485	-1.36565	0.301921	-4.52321	6.091e-06	0.000381831	388.366	328.356	1149.39	699.339
PLAUR	NM_002659	766.388	1.64055	0.363493	4.5133	6.38276e-06	0.000398722	1095.67	941.624	301.383	352.299
VPS28	NM_016208	1687.8	-1.00834	0.223726	-4.50702	6.57431e-06	0.000409256	1110.91	964.862	2285	1892.95
ASH1L-AS1	NR_147964	85.372	-1.32129	0.293521	-4.50152	6.74681e-06	0.000413581	57.0131	48.4957	130.008	135.661
CFAP58	NM_001008723	33.5032	-2.28288	0.507007	-4.50267	6.7105e-06	0.000413581	10.1607	13.1342	44.321	67.3048
IL21R	NM_021798	18.3498	3.47911	0.772943	4.50112	6.75952e-06	0.000413581	53.6261	36.3717	4.92456	3.15491
PLA2G12A	NM_030821	1462.45	-0.89921	0.19972	-4.50235	6.7207e-06	0.000413581	915.596	988.099	1680.26	1868.76
SLC35F5	NM_025181	2349.27	-1.15648	0.256931	-4.50113	6.75936e-06	0.000413581	1183.73	1521.55	2610.02	3416.77
EPM2AIP1	NM_014805	1313.27	-1.06831	0.237609	-4.49608	6.92163e-06	0.000419193	745.686	872.922	1771.86	1619.52
FOCAD	NM_017794	849.861	-1.21423	0.269993	-4.49725	6.88372e-06	0.000419193	401.349	520.318	1121.81	1012.73
NUP42	NM_007342	1233.94	0.643961	0.143227	4.49608	6.92162e-06	0.000419193	1442.83	1426.58	893.315	943.319
H6PD	NM_001282587	1658.42	-1.7463	0.388624	-4.49356	7.00426e-06	0.000422764	684.721	923.438	3098.53	2293.62
DCAF16	NM_017741	666.171	-1.5091	0.336704	-4.48199	7.39498e-06	0.000443351	316.676	380.893	1088.33	894.944
TSACC	NM_144627	69.2301	1.4684	0.327579	4.48258	7.37472e-06	0.000443351	105.559	105.074	42.3512	33.6524
TPRN	NM_001128228	641.687	-1.192	0.266142	-4.4788	7.50623e-06	0.000448516	426.751	448.585	993.776	1005.37
LEMD1	NM_001199052	45.7449	-2.78747	0.62443	-4.46403	8.0433e-06	0.000479005	15.8056	8.08261	91.5968	77.8212
LOC100286925	NR_147620	35.3834	-1.98739	0.445655	-4.45948	8.21598e-06	0.000487664	15.8056	13.1342	54.1702	62.0466
KCNK1	NM_002245	1758.76	0.902951	0.202636	4.45603	8.34932e-06	0.000492307	2226.9	2544	1266.6	1284.05
MMRN1	NM_007351	39.209	3.73701	0.838523	4.45666	8.32477e-06	0.000492307	59.271	49.506	2.95474	5.25819
CD7	NM_006137	601.04	2.80037	0.629063	4.45166	8.52098e-06	0.000499946	1629.11	1428.6	83.7175	355.454
FLVCR1-DT	NR_027285	91.0819	-1.71686	0.385699	-4.45131	8.53484e-06	0.000499946	38.385	39.4027	142.812	112.525
TMEM131	NM_015348	2749.65	-1.03469	0.232649	-4.44745	8.68968e-06	0.000507352	1265.58	1753.93	2965.57	3214.86
DLG5-AS1	NR_024585	34.8236	-2.18573	0.492556	-4.43753	9.09953e-06	0.000529551	14.6766	10.1033	68.9438	46.2721
FAM126A	NM_032581	1186.58	-1.40572	0.316853	-4.4365	9.14324e-06	0.000530367	473.603	622.361	1490.17	1410.25
ESCO2	NM_001017420	260.521	2.00763	0.452718	4.43461	9.2238e-06	0.000533309	588.194	699.146	215.696	104.112
RPUSD3	NM_173659	490.838	-1.55254	0.350178	-4.43359	9.26772e-06	0.00053412	249.503	220.251	880.511	498.476
LINC01140	NR_026989	55.2384	3.26334	0.736194	4.43272	9.30529e-06	0.000534242	111.204	147.508	3.93965	23.136
MBIP	NM_016586	818.951	0.933493	0.210618	4.43215	9.32965e-06	0.000534242	1247.51	1211.38	629.359	658.325
CHML	NM_001821	1460.19	-1.077	0.243094	-4.43038	9.40653e-06	0.000536923	945.514	1000.22	1885.12	2218.96
RBBP6	NM_018703	5800.81	1.16237	0.262469	4.4286	9.48484e-06	0.000539669	8934.68	7992.69	2915.34	4648.24
TOP1MT	NM_001258447	1524.35	-1.08458	0.245082	-4.42536	9.62808e-06	0.00054608	960.19	992.14	2417.96	1721.53
SLC25A21-AS1	NR_033240	68.2918	-1.66779	0.377547	-4.41745	9.98724e-06	0.000564658	29.9177	34.3511	92.5817	110.422
ADAM9	NM_003816	6862.45	-1.00552	0.227772	-4.4146	1.01196e-05	0.000565812	4145.02	3950.38	9231.58	7021.79
FAM210B	NM_080821	2409.21	-0.983408	0.222765	-4.41456	1.01217e-05	0.000565812	1199.53	1582.17	2906.48	2588.08
MAP2K5	NM_001206804	605.736	-1.06899	0.242133	-4.41489	1.01063e-05	0.000565812	364.093	479.905	796.794	969.61
PLCH2	NM_014638	1414.3	-2.32408	0.526491	-4.41429	1.01343e-05	0.000565812	108.946	146.497	652.012	624.673
P2RX2	NM_001282165	12.8656	3.91647	0.888276	4.40906	1.03819e-05	0.000577831	66.0448	40.4131	4.92456	2.10328
MIPOL1	NM_001195297	264.304	-1.26571	0.287154	-4.40778	1.04435e-05	0.000579453	124.751	143.466	368.357	274.478
SUCLG2	NM_003848	2891.97	-0.851296	0.193276	-4.40455	1.06002e-05	0.000586328	2004.49	2052.98	4179.97	3139.14
ZNF44	NM_001353550	355.498	1.68309	0.382404	4.40133	1.07588e-05	0.00059326	666.093	576.896	131.978	255.548
SNHG3	NR_002909	2805.33	-1.41711	0.322342	-4.3963	1.10112e-05	0.000605314	1617.82	1444.77	4654.69	3525.09
NPRL3	NM_001077350	1651.9	-1.18446	0.269629	-4.39292	1.1184e-05	0.000612923	1006.48	891.108	2492.81	1821.44
KDM7A-DT	NR_024451	72.2972	-1.92498	0.438558	-4.38933	1.13701e-05	0.000621217	16.3701	28.2891	75.8382	89.3892
EEFSEC	NM_021937	391.973	-1.56632	0.357031	-4.38707	1.1489e-05	0.000625799	164.83	181.859	619.51	405.932
GATB	NM_001363341	655.535	-1.09055	0.248632	-4.3862	1.15347e-05	0.00062638	422.235	442.523	1005.6	835.001
GNAT2	NM_005272	107.384	1.54579	0.353102	4.37775	1.19909e-05	0.000647466	194.183	163.673	46.2909	76.7696
PECR	NM_018441	235.564	-1.39162	0.317891	-4.37767	1.19955e-05	0.000647466	138.299	141.446	427.452	306.027
PCDH1	NM_001278615	2160.77	1.40669	0.321469	4.37584	1.20967e-05	0.000650963	5179.72	4701.05	1910.73	1816.18
SDHAF1	NM_001042631	375.276	-0.929856	0.212631	-4.37311	1.22491e-05	0.000657182	256.841	257.633	532.837	446.946
APOBEC3B	NM_004900	517.702	2.61543	0.598466	4.37022	1.24124e-05	0.00066395	753.588	1950.94	145.767	295.51
POLL	NM_001308382	525.29	-1.41378	0.32382	-4.36594	1.2658e-05	0.000675067	254.019	272.788	844.07	558.42
LOC100289230	NR_036530	52.2258	-1.85816	0.425914	-4.36276	1.28432e-05	0.000682906	31.0467	21.2169	72.8835	119.887
LOC102724238	NR_126048	418.827	-1.36576	0.313321	-4.35898	1.3067e-05	0.000692744	222.972	240.458	512.154	681.461
FLII	NM_002018	6546.61	-0.926676	0.212676	-4.35722	1.31724e-05	0.000696269	5013.76	4151.43	9674.79	7750.57
PIGF	NM_002643	734.957	-0.987072	0.226806	-4.35206	1.34864e-05	0.000710761	387.237	455.657	822.402	845.517
NOTCH2NLB	NM_001364007	2120.68	-0.761139	0.175108	-4.34669	1.38204e-05	0.000726223	1297.75	1448.81	2061.42	2591.24
ACTG1	NM_001614	56328.5	-1.38102	0.317877	-4.34451	1.39585e-05	0.000731326	34342.7	28783.2	93415	71000.3
EFL1	NM_024580	1191.28	-1.03543	0.238447	-4.3424	1.40933e-05	0.000734179	660.448	871.912	1737.38	1398.68
OTOAP1	NR_003676	62.7827	2.2677	0.522225	4.34237	1.40951e-05	0.000734179	145.073	100.022	21.6681	29.4459
SCNN1A	NM_001038	22288.6	1.25552	0.289312	4.33966	1.427e-05	0.00074113	34474.3	29251	12235.6	14455.8
COPA	NM_004371	10415	-0.599444	0.138379	-4.3319	1.4783e-05	0.000765548	8281	8664.56	13267.7	12405.1
HTR7P1	NR_002774	148.758	-1.74667	0.404026	-4.32317	1.538e-05	0.000792742	55.3196	65.6712	141.827	262.91
TMEM187	NM_003492	194.26	-1.54117	0.35651	-4.32293	1.53969e-05	0.000792742	59.271	115.177	240.319	260.806
SNHG16	NR_038110	3763.36	-0.764426	0.176877	-4.32181	1.54758e-05	0.000794511	2368.02	2467.22	4172.09	4040.39
NOTCH2NLC	NM_001364012	1545.96	-0.818672	0.189536	-4.31934	1.56494e-05	0.000801126	1026.23	974.965	1858.53	1672.1
FLJ37453	NR_024279	80.4859	-2.05457	0.47576	-4.31851	1.57088e-05	0.000801868	29.3533	42.4337	109.325	186.14
PGAP3	NM_033419	819.93	0.855649	0.198266	4.31566	1.59126e-05	0.000809957	1033.57	1043.67	583.068	564.73
PHF1	NM_024165	982.899	0.897755	0.208396	4.30792	1.64794e-05	0.000836422	1580	1552.87	722.925	959.094
FBXW7	NM_033632	1813.7	0.720586	0.167354	4.30577	1.66407e-05	0.000842217	1614.43	1502.36	892.33	1000.11
C1orf100	NM_001276349	36.9711	2.96013	0.687854	4.30343	1.68171e-05	0.000842904	78.4635	72.7435	6.89438	12.6197
GLCE	NM_015554	816.623	-1.36794	0.31781	-4.30428	1.67528e-05	0.000842904	387.237	532.442	1296.14	1073.72
LOC100130331	NR_027247	2372.61	-1.4873	0.345574	-4.30387	1.67842e-05	0.000842904	1447.34	1095.19	4112.99	3018.2
USP11	NM_001371072	1044.28	1.18282	0.274906	4.30263	1.68782e-05	0.000842904	1646.6	1861.02	729.82	815.019
ZBTB46	NM_025224	273.573	1.0976	0.255109	4.30247	1.68902e-05	0.000842904	470.217	431.409	165.465	256.6
PITPNA-AS1	NR_028514	136.218	-1.11944	0.26053	-4.29679	1.73286e-05	0.000862373	93.7046	89.919	203.877	195.605
COX10-AS1	NR_049718	306.068	-1.21894	0.283793	-4.29518	1.74554e-05	0.000866272	163.136	221.261	399.874	491.115
MYOF	NM_013451	10007	-0.905751	0.210988	-4.29289	1.76359e-05	0.000872808	6097.01	6708.57	12269	11720.5
LHFPL4	NM_198560	22.0989	2.93819	0.685313	4.28737	1.80797e-05	0.0008923	54.1906	39.4027	3.93965	8.4131
RBMX	NM_002139	7764.42	-1.13384	0.265065	-4.27759	1.88924e-05	0.000929839	5805.17	5511.33	13545.5	11288.3
LOC101928940	NR_120567	59.0536	3.04527	0.71243	4.27448	1.91584e-05	0.00094034	160.314	121.239	5.90947	28.3942
VIM	NM_003380	27388.7	-0.856791	0.200514	-4.27298	1.92875e-05	0.000944085	21583.1	21023.9	40343	36818.9
HCG18	NR_024052	654.031	-1.63378	0.382629	-4.26987	1.95584e-05	0.00095473	208.86	313.201	730.805	885.479
EML2	NM_012155	2422.64	-0.948838	0.222489	-4.26465	2.00216e-05	0.000972224	1229.45	1314.43	2811.92	2096.97
LOC401261	NR_134654	59.4508	-1.76018	0.412742	-4.2646	2.00257e-05	0.000972224	31.0467	37.3821	109.325	120.938
IFT74	NM_001099224	369.752	-0.927127	0.217435	-4.26393	2.00863e-05	0.000972525	244.422	247.53	477.682	457.463
SPIN3	NM_001010862	537.532	-1.45154	0.340784	-4.25942	2.04958e-05	0.00098967	216.763	289.964	668.755	714.062
CAPN7	NM_014296	2308.53	0.710677	0.166897	4.25819	2.06093e-05	0.000992468	2820.73	2829.92	1703.9	1748.87
FAM219B	NM_001321920	1312.68	-1.05473	0.247758	-4.25709	2.07106e-05	0.000994667	756.411	706.218	1566.01	1473.34
ZRANB2	NM_005455	3161.52	-1.57315	0.369827	-4.25373	2.1024e-05	0.00100701	1253.72	1547.82	3821.46	4512.58
DMPK	NM_001288765	1620.91	1.08847	0.255981	4.25215	2.11727e-05	0.00100872	2617.52	2457.11	1029.23	1357.66
EIF2A	NM_032025	5912.54	-0.759964	0.178707	-4.25257	2.11329e-05	0.00100872	4462.26	4405.02	7994.53	7021.79
COQ8B	NM_001142555	874.227	-0.651193	0.153223	-4.24996	2.13805e-05	0.00101493	685.286	694.094	1128.71	1036.92
GALK2	NM_001289031	681.401	-1.08767	0.25602	-4.24836	2.15344e-05	0.00101493	386.673	452.626	933.697	847.62
KDM8	NM_024773	87.4489	-1.60174	0.377059	-4.24798	2.15707e-05	0.00101493	36.1271	41.4234	131.978	102.009
NUDT16	NM_152395	978.98	-0.948895	0.223385	-4.24781	2.15871e-05	0.00101493	659.319	610.237	1295.16	1156.8
PHRF1	NM_001286581	3442.97	0.858712	0.202071	4.24955	2.14201e-05	0.00101493	4777.24	4008.97	2496.75	2349.36
CCNC	NM_001013399	2638.92	-0.879993	0.207358	-4.24383	2.19734e-05	0.00102769	1643.22	1896.38	3407.8	3103.38
SLC10A1	NM_003049	21.8482	4.80874	1.13311	4.24384	2.1973e-05	0.00102769	99.3495	41.4234	3.93965	1.05164
MICA-AS1	NR_148222	53.4844	-2.34834	0.553745	-4.24084	2.22686e-05	0.00103607	16.9346	21.2169	71.8986	120.938
PPM1A	NM_177951	1616.34	0.848497	0.200072	4.24096	2.22561e-05	0.00103607	2029.33	2025.7	1044.99	1207.28
ACOT13	NM_018473	998.744	-0.629572	0.148618	-4.23619	2.27342e-05	0.00105499	702.785	775.931	1176.97	1107.37
SERBP1	NM_001018067	15643.5	-1.09791	0.259439	-4.23186	2.31771e-05	0.00107275	9673.03	9302.07	24325.4	16289.9
GPR137C	NM_001099652	32.6511	2.17983	0.515313	4.2301	2.33584e-05	0.00107835	74.5121	115.177	21.6681	19.9811
PTGR2	NM_001146155	374.511	-1.63127	0.38571	-4.22928	2.34443e-05	0.00107953	132.654	203.076	509.199	526.871
LOC100289495	NR_040022	79.8083	-2.01484	0.477463	-4.21989	2.4442e-05	0.00112257	25.9663	34.3511	94.5516	147.229
FAM151B	NM_205548	70.1747	1.80537	0.428057	4.2176	2.46915e-05	0.00113112	123.622	145.487	26.5926	50.4786
PPP2R3C	NM_001305156	315.347	-0.937799	0.222495	-4.21493	2.49861e-05	0.00114169	191.361	201.055	390.025	360.712
DIMT1	NM_014473	1330.17	-1.28229	0.304328	-4.21352	2.51424e-05	0.0011459	758.104	866.86	2305.68	1644.76
PARTICL	NR_038942	39.6285	-1.85402	0.440557	-4.20836	2.57232e-05	0.00116642	14.1121	20.2065	54.1702	67.3048
SIDT1	NR_136285	41.5804	1.95651	0.4649	4.20844	2.57135e-05	0.00116642	64.3514	57.5886	16.7435	14.7229
EIF3C	NM_003752	43981.9	-0.928205	0.220698	-4.20577	2.60198e-05	0.00117391	31084	28909.5	65813.8	48349.1
GDF15	NM_004864	6640.82	2.47341	0.588067	4.20599	2.59939e-05	0.00117391	2845.01	1264.93	421.542	318.646
HNRNPA1P33	NR_003277	1174.9	-1.46544	0.348483	-4.20519	2.60868e-05	0.00117397	609.08	767.848	1778.75	2021.25
FRMPD1	NM_001371225	64.5186	2.255	0.536594	4.20243	2.64063e-05	0.00118536	91.4467	136.394	28.5624	18.9295
EIF3CL	NM_001317857	44052.4	-0.928226	0.220925	-4.20154	2.65106e-05	0.00118706	31131.4	28963	65949.7	48406.9
SNORC	NM_001346122	217.111	1.17665	0.280137	4.20027	2.66601e-05	0.0011878	348.288	329.366	115.235	185.088
YY2	NM_206923	93.2818	-1.92363	0.457934	-4.20068	2.66119e-05	0.0011878	25.9663	50.5163	138.873	146.178
ACAD9	NM_014049	896.598	-1.75246	0.417305	-4.19948	2.67523e-05	0.00118895	396.269	349.573	1623.13	890.737
GLUD2	NM_012084	4587.84	-0.757743	0.180543	-4.19703	2.70438e-05	0.00119892	3377.88	4121.12	5964.63	6710.5
LOC101927974	NR_144540	55.0508	-1.79532	0.427899	-4.19567	2.72066e-05	0.00120315	18.628	27.2788	65.0042	91.4925
MASTL	NM_001172303	687.66	1.04946	0.25021	4.19434	2.73666e-05	0.00120454	1092.28	1398.29	583.068	619.415
METTL25	NM_032230	168.732	-0.961783	0.229308	-4.19429	2.73728e-05	0.00120454	121.364	113.157	244.258	213.483
MCF2	NM_001171876	134.525	1.18993	0.283752	4.19357	2.74599e-05	0.0012054	168.217	181.859	84.7024	68.3565
SGCB	NM_000232	2084.71	0.899682	0.21459	4.19257	2.75812e-05	0.00120776	2503.49	2553.09	1443.88	1266.17
LINC01116	NR_040001	107.543	-1.52088	0.363059	-4.18907	2.80095e-05	0.00122352	40.0785	64.6609	164.48	131.455
REXO5	NM_001144924	152.463	1.30009	0.310402	4.18841	2.80919e-05	0.00122412	212.247	322.294	97.5063	118.835
TIA1	NM_001351516	562.084	-1.5656	0.37403	-4.18576	2.84211e-05	0.00123545	244.422	282.891	746.563	812.916
IFIT2	NM_001547	537.145	2.17023	0.518559	4.18512	2.85018e-05	0.00123596	1020.03	1098.22	144.782	326.008
FRMPD2	NM_001018071	161.954	1.53879	0.368022	4.18123	2.8993e-05	0.00125421	152.976	112.146	43.3361	48.3753
CASC1	NR_147910	21.9998	2.75089	0.658154	4.1797	2.91889e-05	0.00125964	47.9813	47.4853	8.86421	5.25819
MIR4321	NR_036207	29.8999	2.39918	0.574302	4.17756	2.94648e-05	0.00126848	94.2691	49.506	13.7888	13.6713
MICB	NM_001289160	583.617	1.22448	0.293257	4.17544	2.97407e-05	0.00127728	1003.66	808.261	391.01	384.9
MON2	NM_015026	1258	-1.65625	0.397026	-4.17164	3.02414e-05	0.00129567	361.271	616.299	1405.47	1671.05
AGAP2-AS1	NR_027032	319.366	-1.26561	0.30352	-4.16977	3.04908e-05	0.00130323	179.506	182.869	512.154	358.609
ADRA2A	NM_000681	23.235	5.46259	1.31032	4.16891	3.06066e-05	0.00130505	89.7532	46.475	0	3.15491
GHDC	NM_032484	482.676	-0.791423	0.190114	-4.16289	3.14249e-05	0.00133358	368.045	398.069	715.046	608.898
LINC00672	NR_038847	45.622	-2.54769	0.61194	-4.16329	3.13689e-05	0.00133358	15.2411	19.1962	75.8382	124.093
BARD1	NM_000465	347.962	1.19141	0.286925	4.15235	3.29078e-05	0.0013932	587.63	706.218	308.277	257.651
CLBA1	NM_174891	317.535	-1.05097	0.253144	-4.15165	3.30083e-05	0.00139415	171.604	200.045	387.07	380.693
LOC554249	NR_126049	349.263	-1.23514	0.297727	-4.14856	3.34579e-05	0.00140981	206.037	206.107	439.271	531.077
BRD1	NM_001304809	2943.69	0.882312	0.212775	4.1467	3.37308e-05	0.00141796	4383.23	3716.99	2038.77	2356.72
ATP6V1E2	NM_001371282	135.411	-2.17005	0.523887	-4.14222	3.43967e-05	0.00143845	34.9981	48.4957	185.163	188.243
DTD2	NM_080664	640.711	-1.35111	0.326209	-4.14186	3.44501e-05	0.00143845	276.033	337.449	949.455	613.105
RPARP-AS1	NR_038938	317.725	-1.06558	0.257276	-4.1418	3.44597e-05	0.00143845	225.23	233.385	493.441	465.876
ARHGEF35	NM_001003702	1984.46	0.894982	0.216418	4.13542	3.54303e-05	0.00147552	3287.56	3082.51	1521.69	1904.52
CFDP1	NM_006324	879.656	-0.908034	0.219699	-4.13308	3.57931e-05	0.00148716	573.517	652.671	1265.61	1032.71
SELPLG	NM_003006	65.121	1.85874	0.449951	4.13099	3.612e-05	0.00149379	121.929	87.8984	26.5926	31.5491
ZNF714	NR_117087	267.051	1.11811	0.270656	4.13111	3.61021e-05	0.00149379	386.673	396.048	172.36	188.243
IL12RB2	NR_047583	66.3672	2.00716	0.486067	4.12938	3.63746e-05	0.00150085	160.314	105.074	30.5323	35.7557
ABHD16B	NM_080622	69.9169	-2.95155	0.715444	-4.12548	3.69958e-05	0.00152136	12.9832	17.1755	154.631	76.7696
CRYZL1	NM_145858	578.88	-0.808473	0.195984	-4.1252	3.7042e-05	0.00152136	431.832	416.254	743.609	742.456
MEX3D	NM_203304	1409.47	0.870209	0.211039	4.12345	3.73243e-05	0.00152944	2025.94	1686.23	990.821	1041.12
ZNF629	NM_001080417	1951.54	0.998536	0.242431	4.11884	3.80789e-05	0.00155679	3093.38	2546.02	1417.29	1406.04
LSR	NM_205835	4823.83	0.950336	0.230806	4.11747	3.83054e-05	0.00156248	6102.65	6777.27	3121.19	3544.02
PMPCB	NM_004279	3216.15	-0.710088	0.173045	-4.10349	4.06965e-05	0.00165623	2608.49	2388.41	4079.51	4097.18
PLPP6	NM_203453	421.899	-1.58485	0.386416	-4.10141	4.10646e-05	0.00166741	151.282	256.623	557.46	661.48
RC3H1	NM_001300850	3148.36	1.56556	0.38186	4.09984	4.13442e-05	0.00167496	4777.81	4949.59	1098.18	2188.46
C12orf71	NM_001080406	10.2176	6.91072	1.68626	4.09826	4.16261e-05	0.00168256	30.4822	14.1446	0	0
FLJ46875	NR_147695	117.975	-1.59904	0.390728	-4.09246	4.26816e-05	0.00172133	47.4168	67.6919	142.812	202.966
ITGB1	NM_033668	34208.6	-0.883777	0.216169	-4.08837	4.34417e-05	0.00174544	18866.2	23402.2	40496.6	37493
LOC100996740	NR_148945	306.089	-1.6313	0.399129	-4.08715	4.36702e-05	0.00174544	144.508	164.683	390.025	566.833
LOC101928433	NR_136240	64.7169	-2.35276	0.575623	-4.08733	4.36358e-05	0.00174544	18.628	29.2995	75.8382	166.159
MRPL12	NM_002949	2014.46	-1.68073	0.411201	-4.08736	4.36309e-05	0.00174544	992.93	739.559	3871.69	1684.72
AK9	NM_145025	90.6733	-2.00222	0.490398	-4.08285	4.44872e-05	0.001772	19.757	56.5783	123.114	175.624
NUBPL	NM_025152	567.787	-0.883296	0.216356	-4.08261	4.4533e-05	0.001772	375.947	352.604	750.503	594.175
BGLAP	NM_199173	95.046	1.47341	0.361085	4.08051	4.4937e-05	0.0017841	189.103	146.497	57.1249	64.1499
CRYL1	NM_015974	373.307	-1.64528	0.403347	-4.07906	4.52188e-05	0.00178674	114.591	184.89	483.592	449.049
PSD4	NM_012455	664.967	-1.53017	0.375168	-4.07862	4.53036e-05	0.00178674	351.675	389.986	1244.93	895.996
ST3GAL3	NM_006279	184.925	-1.91959	0.47057	-4.07929	4.51738e-05	0.00178674	60.9645	68.7022	335.855	153.539
LINC00319	NR_152722	113.222	-2.94857	0.723103	-4.07767	4.54894e-05	0.00179012	19.757	28.2891	273.806	94.6474
MARVELD1	NM_031484	9234.28	-1.31206	0.322003	-4.07467	4.6079e-05	0.00180933	4474.11	5183.98	14695.9	9282.81
CCDC93	NM_019044	1833.35	0.614808	0.151008	4.07135	4.67405e-05	0.00182778	2461.16	2423.77	1492.14	1698.4
FUT7	NM_004479	12.6125	3.52296	0.865318	4.07129	4.67534e-05	0.00182778	40.643	41.4234	2.95474	4.20655
INPP5E	NM_019892	1044.54	0.826725	0.203215	4.06823	4.73713e-05	0.00184387	1779.26	1379.1	838.16	944.371
TIGD1	NM_145702	171.851	-1.42645	0.350629	-4.06828	4.73625e-05	0.00184387	77.899	118.208	241.303	281.839
ADGRL1	NM_014921	2396.87	0.813187	0.199916	4.06764	4.74912e-05	0.00184452	3112.01	3165.35	1752.16	1820.39
SLC25A20	NM_000387	560.575	0.956171	0.235321	4.06326	4.83913e-05	0.0018754	632.224	625.392	301.383	347.041
MEGF11	NM_032445	24.4015	2.76417	0.680665	4.06098	4.88669e-05	0.00188973	63.7869	32.3304	5.90947	8.4131
DUXAP9	NR_122112	1392.56	-1.1815	0.291176	-4.0577	4.95594e-05	0.00190526	626.015	818.364	1786.63	1485.96
LOC112267983	NR_158201	10.88	-4.26631	1.05145	-4.05756	4.95884e-05	0.00190526	1.12897	2.02065	21.6681	35.7557
TOB1-AS1	NR_038458	15.9779	-3.13954	0.773615	-4.05828	4.94362e-05	0.00190526	3.9514	3.03098	35.4568	27.3426
LARP7	NM_016648	1622.51	-0.858614	0.211721	-4.05541	5.00463e-05	0.00191873	1020.03	1142.68	1955.05	1964.46
INPP5D	NM_005541	5515.47	1.11197	0.274298	4.05389	5.03738e-05	0.00192715	4124.7	3267.4	1900.88	1519.62
NFS1	NM_021100	996.745	-0.84629	0.208935	-4.05049	5.11105e-05	0.00195115	663.835	637.516	1252.81	1087.39
CERS1	NM_021267	23.8064	4.65176	1.14909	4.0482	5.16134e-05	0.00195501	72.8187	28.2891	2.95474	1.05164
GDF1	NM_001492	23.8064	4.65176	1.14909	4.0482	5.16134e-05	0.00195501	72.8187	28.2891	2.95474	1.05164
SFXN4	NM_213649	962.067	-1.55134	0.383233	-4.04804	5.16491e-05	0.00195501	471.346	504.153	1849.66	1008.52
ZNF703	NM_025069	196.835	1.16195	0.287001	4.04861	5.15236e-05	0.00195501	364.658	332.397	146.752	165.107
SNORA104	NR_132784	2734.89	-0.921056	0.227573	-4.04729	5.18138e-05	0.00195709	1479.52	1841.82	3203.92	3081.3
RASIP1	NM_017805	130.109	2.7965	0.691964	4.0414	5.3134e-05	0.00200273	307.08	252.582	36.4417	44.1688
ARL15	NM_019087	468.446	-0.865581	0.214613	-4.03321	5.50198e-05	0.00206944	333.611	322.294	605.721	589.969
TMEM150A	NM_001031738	249.209	-1.59285	0.395032	-4.03222	5.52524e-05	0.00207382	93.7046	114.167	332.9	292.355
ST13	NM_003932	10778.3	-0.638795	0.158545	-4.02911	5.59882e-05	0.00209703	8250.52	8859.55	12853.1	13785.9
MHENCR	NR_132418	178.674	-1.61956	0.40215	-4.02725	5.6434e-05	0.00210931	78.4635	107.095	317.142	250.29
ATP6V0B	NM_004047	3199.09	0.950873	0.236272	4.02449	5.70987e-05	0.00212583	4448.15	3822.06	2222.95	2055.95
DNAJC10	NM_018981	3970.93	-1.25186	0.311066	-4.02443	5.7114e-05	0.00212583	1716.6	2121.69	5348.07	3790.1
LOC108783654	NR_144402	1302.56	-0.809432	0.201411	-4.01882	5.84913e-05	0.00217257	798.183	832.509	1626.09	1230.42
DOCK8-AS1	NR_160804	23.5462	-2.58834	0.644967	-4.01313	5.99197e-05	0.00221641	5.08037	7.07228	33.487	37.859
NEPRO	NM_001319114	2183.87	-0.779923	0.194332	-4.01335	5.98643e-05	0.00221641	1416.86	1615.51	2569.64	2634.35
DHRS4-AS1	NR_023923	562.646	-1.0796	0.269191	-4.01054	6.05801e-05	0.00223621	263.05	379.883	740.654	613.105
TUBB1	NM_030773	260.026	-0.972949	0.242821	-4.00686	6.15325e-05	0.00226668	169.346	188.931	303.353	398.571
NDUFA5	NM_005000	2001.64	-0.682961	0.170475	-4.00622	6.16987e-05	0.00226812	1474.44	1736.75	2684.87	2466.09
KCTD12	NM_138444	2198.19	-1.02139	0.2551	-4.0039	6.23077e-05	0.00228113	1031.32	1473.06	2559.79	2518.67
TKFC	NM_001351977	806.492	-0.88149	0.220143	-4.00417	6.22369e-05	0.00228113	515.375	508.194	974.078	911.77
PDCD4-AS1	NR_026932	107.743	-3.11312	0.777951	-4.0017	6.28902e-05	0.00229774	20.3215	44.4544	131.978	423.81
PROC	NM_000312	23.2149	3.01947	0.754716	4.0008	6.31275e-05	0.00230171	49.6747	50.5163	1.96982	10.5164
TLN2	NM_015059	197.729	-1.65797	0.414492	-4	6.33412e-05	0.0023048	88.6243	108.105	394.95	223.999
CPT1B	NM_001145135	2686.16	1.3404	0.335253	3.99817	6.38351e-05	0.00231334	4637.81	4510.1	1545.33	2067.52
ZHX3	NM_015035	2217.08	-0.712519	0.178192	-3.99861	6.3715e-05	0.00231334	1690.07	2094.41	2880.87	3315.81
ZBED6	NM_001174108	2011.47	-0.778911	0.194845	-3.9976	6.39892e-05	0.00231423	1409.52	1497.3	2332.27	2654.33
AATK	NM_004920	99.9392	-2.31326	0.579133	-3.99435	6.48712e-05	0.00234139	23.1439	32.3304	170.39	103.061
PVT1	NR_003367	797.716	0.616457	0.154371	3.99334	6.51498e-05	0.00234671	868.179	794.116	540.717	544.748
ZNF180	NM_001278509	361.18	0.718908	0.180077	3.99224	6.54528e-05	0.00235288	487.716	475.864	297.443	288.149
LINC01637	NR_110537	29.6466	-1.96645	0.492654	-3.99154	6.56462e-05	0.00235509	11.8542	17.1755	52.2003	58.8917
LOC100287497	NR_136592	319.227	-1.39442	0.349408	-3.99081	6.58484e-05	0.00235761	154.105	182.869	357.523	526.871
COPS2	NM_001143887	5351.92	-0.580208	0.145544	-3.98647	6.70625e-05	0.00239628	4453.79	4006.95	6656.04	5996.44
C8orf58	NM_001013842	163.694	-1.29626	0.325272	-3.98518	6.74303e-05	0.00240461	90.3177	100.022	241.303	225.051
CBFA2T2	NM_001032999	1564.26	0.90899	0.228316	3.98128	6.85439e-05	0.00243945	1911.35	2023.68	903.164	1192.56
DUBR	NR_028301	266.101	-1.74642	0.439222	-3.97617	7.0034e-05	0.00247968	90.8822	129.322	277.745	458.514
GSTZ1	NM_145870	447.238	-1.1546	0.290394	-3.97599	7.00882e-05	0.00247968	264.179	258.644	589.962	574.194
LHX4	NM_033343	296.53	-1.40274	0.352804	-3.97598	7.00906e-05	0.00247968	134.348	138.415	381.161	339.679
GPRC5A	NM_003979	1932.04	1.77161	0.445675	3.97512	7.03452e-05	0.00248377	3175.23	2849.12	792.854	971.714
ZNF707	NR_110192	893.007	0.830164	0.208941	3.9732	7.09134e-05	0.00249889	1263.32	1038.62	596.857	699.339
SUOX	NM_001032387	295.603	-1.07538	0.270763	-3.97165	7.13769e-05	0.00251027	154.669	188.931	406.769	314.44
MPP6	NM_001303037	567.769	-1.41319	0.356186	-3.96758	7.26076e-05	0.00254854	240.471	297.036	820.432	608.898
FBXW9	NM_032301	516.645	-1.50735	0.380269	-3.96391	7.37324e-05	0.00257789	241.6	213.179	835.205	458.514
NEMP1	NM_001130963	1351.66	0.978432	0.246811	3.9643	7.36111e-05	0.00257789	2003.92	2630.89	1103.1	1248.29
CDC27	NM_001256	3123.73	-0.727573	0.183665	-3.96141	7.45085e-05	0.00258479	2257.38	2364.16	4057.84	3593.45
MIR1915HG	NR_160800	174.974	-1.88975	0.477011	-3.96165	7.44333e-05	0.00258479	96.5271	74.7641	432.376	204.018
MMS19	NM_022362	3360.9	-0.840385	0.212123	-3.96178	7.43924e-05	0.00258479	2618.08	2275.25	4818.19	3945.75
UCKL1-AS1	NR_027287	345.378	1.20456	0.303972	3.96273	7.40979e-05	0.00258479	766.572	432.42	249.183	272.374
ARMC10	NM_001161009	2061.65	-0.682825	0.172444	-3.9597	7.5044e-05	0.00259833	1472.74	1599.35	2636.61	2292.57
CEP83	NM_001346457	272.978	-1.7333	0.437932	-3.95793	7.56031e-05	0.00261262	99.3495	120.229	456.014	272.374
SIRT5	NM_031244	330.416	-1.3789	0.348471	-3.95699	7.58991e-05	0.00261779	169.346	200.045	465.863	493.218
TRPT1	NM_001160393	271.216	-1.5767	0.398572	-3.95588	7.62544e-05	0.00262497	109.51	140.435	454.044	289.2
ALG6	NM_013339	496.966	-0.670939	0.169752	-3.95247	7.73475e-05	0.00265748	335.304	370.79	566.324	555.265
CYGB	NM_134268	284.156	2.50261	0.633319	3.95158	7.7637e-05	0.00266231	76.2056	51.5266	4.92456	17.8778
SLC22A20P	NR_033396	131.18	2.48695	0.629588	3.95012	7.81123e-05	0.00267348	322.886	233.385	21.6681	77.8212
ZRANB3	NM_032143	419.865	-0.982865	0.248956	-3.94795	7.88247e-05	0.0026927	263.05	269.757	561.4	491.115
KLHL9	NM_018847	813.646	-0.653385	0.165527	-3.9473	7.90386e-05	0.00269485	571.824	651.66	918.923	1002.21
ADAM5	NR_001448	13.837	3.44432	0.873354	3.94379	8.02038e-05	0.00272937	38.385	28.2891	0.984912	5.25819
ALDH4A1	NM_003748	422.95	-1.27172	0.322541	-3.94281	8.0534e-05	0.0027354	212.247	205.096	439.271	568.936
RIPK1	NM_003804	1513.51	0.781269	0.198235	3.94113	8.10998e-05	0.00274939	1982.47	2255.05	1133.63	1331.37
HOGA1	NM_001134670	70.8972	-1.56276	0.396745	-3.93894	8.1842e-05	0.0027693	50.2392	46.475	117.205	169.314
CYHR1	NM_138496	1556.98	1.05025	0.266876	3.93534	8.30783e-05	0.00280582	2317.21	1728.67	999.686	954.887
ESR2	NM_001271877	41.9657	2.8168	0.716039	3.93387	8.35893e-05	0.00281574	115.72	79.8158	6.89438	21.0328
PSKH1	NM_006742	754.046	-2.9906	0.760273	-3.93359	8.36874e-05	0.00281574	66.0448	214.189	1093.25	1127.36
SMYD3	NM_001167740	706.904	-1.32781	0.337804	-3.9307	8.46979e-05	0.00284439	448.202	373.821	1326.68	738.25
SEC23IP	NM_007190	1603.38	-1.12307	0.285814	-3.92938	8.51662e-05	0.00285475	903.177	1030.53	2465.23	1744.67
GUCY1B1	NM_000857	69.8153	1.51042	0.384487	3.92841	8.55108e-05	0.00286093	119.106	100.022	42.3512	34.7041
RN7SL2	NR_027260	11338.4	1.72119	0.438585	3.92441	8.69434e-05	0.00290097	29135.9	14538.6	8455.47	4791.26
SOWAHA	NM_175873	30.1688	2.91495	0.742822	3.92416	8.70323e-05	0.00290097	121.364	62.6402	10.834	13.6713
LINC00862	NR_040064	19.6468	3.46927	0.884233	3.92348	8.72789e-05	0.00290377	60.4	30.3098	0.984912	7.36147
GPD1	NM_005276	24.561	3.07983	0.785782	3.91944	8.87549e-05	0.00294739	61.5289	59.6093	4.92456	9.46474
UPF3B	NM_023010	1017.98	0.668938	0.170729	3.91813	8.92386e-05	0.00295795	1425.89	1259.88	778.08	912.822
C9orf139	NM_207511	17.0353	2.86319	0.731254	3.91546	9.0233e-05	0.00298538	62.0934	33.3408	6.89438	6.30983
RPRD1B	NM_021215	1646.88	1.00444	0.256623	3.91405	9.07608e-05	0.00299729	2418.26	2233.83	1223.26	1095.81
LOC102724064	NR_135761	44.4339	-1.87307	0.479558	-3.90583	9.39041e-05	0.00309537	18.0635	19.1962	71.8986	64.1499
TMEM161B-AS1	NR_039994	188.611	1.19071	0.3049	3.90526	9.41235e-05	0.00309689	311.032	289.964	113.265	150.384
AGER	NM_001206929	275.816	1.47671	0.378366	3.90286	9.50612e-05	0.00311626	749.637	395.038	204.862	207.173
CBR3-AS1	NR_038893	207.22	-0.861829	0.220819	-3.90287	9.50578e-05	0.00311626	139.992	155.59	261.002	274.478
CCDC61	NM_001267723	148.015	-1.88137	0.48218	-3.9018	9.54783e-05	0.00312273	56.4486	59.6093	278.73	148.281
RN7SL1	NR_002715	11484.1	1.70572	0.437199	3.90148	9.56079e-05	0.00312273	29403.5	14691.2	8591.39	4926.92
ASF1B	NM_018154	708.523	2.08962	0.535761	3.90029	9.60778e-05	0.00313235	1890.46	1693.31	566.324	275.529
ATP1B1	NM_001677	1470.15	0.870834	0.223329	3.89932	9.64615e-05	0.00313358	2685.26	2310.62	1422.21	1310.34
GCDH	NM_000159	470.341	-1.70844	0.438218	-3.8986	9.67495e-05	0.00313358	232.568	153.57	857.858	406.984
GPR137B	NM_003272	676.326	0.739981	0.189815	3.89843	9.68172e-05	0.00313358	791.409	848.674	545.641	435.378
PRELID2	NM_138492	157.988	-1.39147	0.356859	-3.89922	9.65015e-05	0.00313358	75.0766	96.9913	266.911	181.933
CUL7	NM_014780	943.304	-0.925211	0.237867	-3.88962	0.000100403	0.00324377	659.319	548.607	1295.16	1001.16
CRPPA	NM_001368197	19.9	-2.65909	0.683894	-3.88816	0.000101005	0.00325619	5.08037	4.04131	35.4568	23.136
MIR924HG	NR_024391	71.9417	1.58277	0.40711	3.88781	0.000101152	0.00325619	134.912	149.528	42.3512	52.5819
PMEPA1	NM_199170	349.273	-1.37207	0.353132	-3.88543	0.000102148	0.00328233	147.895	127.301	459.954	253.445
FLYWCH2	NM_001142499	498.814	-0.748043	0.192606	-3.88379	0.000102839	0.00328726	331.353	377.862	656.936	531.077
SNHG4	NR_036536	653.661	-1.7345	0.446603	-3.88376	0.000102853	0.00328726	385.544	255.613	1404.48	731.94
ZDHHC13	NM_001001483	966.688	0.981722	0.252767	3.8839	0.000102794	0.00328726	1355.89	1619.55	678.604	827.639
SMIM19	NM_138436	337.876	-0.968352	0.24938	-3.88304	0.000103159	0.00329114	188.538	271.778	425.482	470.082
MROH7	NR_111931	40.9312	-2.76667	0.713247	-3.87897	0.000104898	0.0033302	10.1607	11.1136	58.1098	86.2343
PRMT2	NM_001286677	1659.69	-0.554539	0.142964	-3.87887	0.000104942	0.0033302	1307.91	1395.26	1935.35	2032.82
SPIN2B	NM_001282461	107.547	-1.38799	0.357823	-3.87898	0.000104893	0.0033302	47.4168	65.6712	144.782	148.281
MPI	NM_001289156	1604.16	-1.18263	0.305141	-3.87569	0.000106322	0.003368	864.792	814.323	2130.36	1681.57
ZNF724	NM_001355404	107.198	1.50447	0.388372	3.8738	0.000107153	0.00338832	179.506	231.365	89.627	54.6852
RBFA	NM_024805	933.629	-1.24722	0.322047	-3.87278	0.0001076	0.00339645	518.198	513.246	1489.19	959.094
NSUN3	NM_022072	566.262	0.788877	0.204066	3.86579	0.000110731	0.00348297	781.248	825.437	432.376	497.425
TMEM120A	NM_031925	369.76	-0.834125	0.215767	-3.86585	0.000110703	0.00348297	291.275	256.623	516.094	462.721
FAM216A	NM_013300	344.809	-1.55014	0.401177	-3.86399	0.000111551	0.00349642	143.944	166.704	547.611	360.712
PPP1R32	NM_145017	61.546	-1.8843	0.487652	-3.86403	0.000111531	0.00349642	27.0953	28.2891	89.627	114.629
EXOC4	NM_021807	4017.13	-0.740898	0.191952	-3.85981	0.000113477	0.00355058	2613	3277.5	5055.55	4783.9
STK35	NM_080836	2242.02	1.03174	0.267432	3.85795	0.00011434	0.00357132	3670.29	3127.97	1497.07	1828.8
GDPD5	NM_001351168	587.614	0.991662	0.257293	3.85422	0.0001161	0.00361489	807.215	599.123	382.146	326.008
LHPP	NM_001318332	63.4038	-1.44529	0.374996	-3.85414	0.000116139	0.00361489	29.9177	34.3511	68.9438	105.164
SRPX	NM_006307	867.771	-1.09055	0.283172	-3.85118	0.000117548	0.00365236	553.76	676.919	1418.27	1199.92
AMIGO3	NM_198722	254.697	0.93583	0.243177	3.84835	0.000118917	0.00368211	391.189	284.912	181.224	173.52
LRRC37B	NM_052888	542.172	0.906014	0.235429	3.84836	0.000118911	0.00368211	809.472	779.972	372.297	476.392
C2orf69	NM_153689	493.079	-1.07443	0.279291	-3.84698	0.000119583	0.00368993	277.162	334.418	660.876	624.673
UROS	NM_000375	921.765	-1.2809	0.332951	-3.84713	0.00011951	0.00368993	525.536	490.008	1506.92	961.197
CXCR1	NM_000634	77.8569	-1.62899	0.423803	-3.84375	0.000121168	0.0037324	46.2878	41.4234	178.269	93.5958
LOC101927752	NR_134302	195.206	-1.05872	0.275472	-3.84328	0.000121401	0.00373314	114.591	121.239	258.047	232.412
OSBPL7	NM_145798	465.875	1.1999	0.312363	3.84138	0.000122342	0.00375561	956.239	571.845	366.387	299.717
GMDS-DT	NR_046229	22.9175	-2.47102	0.643491	-3.84002	0.000123022	0.00377001	4.51589	10.1033	44.321	32.6008
SFXN3	NM_030971	1459.56	-0.69881	0.182011	-3.83938	0.000123343	0.00377338	1213.64	1090.14	2069.3	1672.1
ZFP90	NM_001305203	755.54	-1.53687	0.400642	-3.83603	0.000125041	0.00381876	274.34	401.1	982.942	973.817
MCCC2	NM_022132	2791.88	-0.892765	0.232809	-3.83476	0.000125688	0.003832	1944.09	2229.79	4144.51	3602.91
CKAP5	NM_014756	4907.65	-0.841591	0.219533	-3.83355	0.000126306	0.00384428	3386.91	3735.18	6822.49	5938.6
DMAC1	NM_001318058	842.791	-1.01719	0.265512	-3.83107	0.000127589	0.00387672	561.099	498.091	1278.42	866.55
TM2D3	NM_025141	1315.89	1.28376	0.335207	3.82977	0.000128265	0.00389064	2106.66	1646.83	818.462	723.527
CNOT3	NM_014516	2316.69	0.73531	0.192092	3.82791	0.000129238	0.00390688	3259.9	2798.6	1821.1	1819.33
NECAB3	NM_031231	194.465	-1.76985	0.462323	-3.82817	0.000129102	0.00390688	61.5289	88.9087	307.293	202.966
TICAM2	NM_021649	532.452	1.79336	0.468667	3.8265	0.000129977	0.00391849	1110.91	947.686	233.424	360.712
TRMU	NM_018006	1460.6	1.21562	0.317697	3.82634	0.000130061	0.00391849	2489.95	1664.01	1018.4	770.851
POLR1E	NM_022490	1180.67	-1.22209	0.319511	-3.82487	0.000130842	0.0039354	699.962	762.796	2116.58	1294.57
ALDOB	NM_000035	20.6844	2.98409	0.781735	3.81726	0.00013494	0.00405183	36.1271	53.5473	2.95474	8.4131
STK25	NM_001282307	2168.66	-1.2816	0.335949	-3.81487	0.000136253	0.0040844	1117.68	1149.75	3116.26	2395.63
LOC339803	NR_036496	193.285	-1.68463	0.442093	-3.81059	0.000138635	0.00414884	51.3682	110.126	240.319	273.426
GCSHP3	NR_033248	325.173	-0.880443	0.231132	-3.80927	0.00013938	0.00416415	220.714	243.489	450.105	402.777
FAM111A	NM_001369457	1893.76	1.45997	0.383468	3.80727	0.000140511	0.00418687	3086.61	4734.39	1022.34	1820.39
PROB1	NM_001161546	157.881	-1.29323	0.339689	-3.80709	0.000140609	0.00418687	88.0598	99.012	167.435	290.252
CDKN1A	NM_078467	25155.8	2.5572	0.672721	3.80127	0.000143956	0.0042735	22218.7	13128.2	1521.69	4484.18
HIST1H2APS1	NR_045125	55.7602	-1.7904	0.47101	-3.8012	0.000143997	0.0042735	16.3701	36.3717	83.7175	93.5958
DTWD2	NM_001308081	322.115	-0.991342	0.260866	-3.8002	0.000144578	0.00428362	211.118	244.499	509.199	394.364
RAB4B-EGLN2	NR_037791	1793.94	0.889694	0.23416	3.79951	0.000144984	0.00428854	2607.92	2261.11	1310.92	1317.7
EIF2AK2	NM_001135651	3620.68	0.659395	0.173628	3.79774	0.000146022	0.0043121	4936.43	4865.73	2825.71	3381.02
ARL6	NR_136598	155.225	-1.61722	0.426267	-3.79392	0.000148287	0.0043453	48.5458	77.7951	182.209	201.914
FAM3A	NM_001282312	805.518	-0.564758	0.148829	-3.79468	0.000147834	0.0043453	607.387	590.031	918.923	852.878
IARS2	NM_018060	13415.2	-0.8752	0.230648	-3.79453	0.000147922	0.0043453	8535.02	9252.57	18729.1	13896.3
ISCA2	NM_001272007	333.875	-0.880977	0.232215	-3.7938	0.000148362	0.0043453	231.439	243.489	486.547	387.003
ZNF551	NM_138347	413.896	0.799557	0.210736	3.79412	0.000148167	0.0043453	508.602	487.988	283.655	289.2
GUCA1B	NM_002098	140.788	1.74589	0.460585	3.79059	0.00015029	0.00439214	265.873	198.024	48.2607	90.4409
HEMK1	NM_001317851	273.185	-1.33985	0.353493	-3.79032	0.000150453	0.00439214	126.445	155.59	389.04	322.853
ACBD4	NM_001135706	199.193	-1.32857	0.350708	-3.78824	0.000151719	0.00440175	101.607	118.208	285.624	265.013
APOBEC3A	NM_001270406	83.4422	2.47726	0.653786	3.7891	0.000151192	0.00440175	121.364	330.377	30.5323	50.4786
LOC102606465	NR_109849	158.185	-0.938911	0.247852	-3.78819	0.000151751	0.00440175	93.7046	108.105	203.877	180.882
SYTL1	NM_001193308	2015.25	-1.34416	0.354831	-3.78816	0.000151768	0.00440175	1167.92	962.841	2939.96	2471.35
BET1L	NM_001098787	1476.43	-0.812591	0.214554	-3.78736	0.000152258	0.00440881	975.996	1034.57	1946.19	1583.77
KANSL1	NM_015443	2165.93	0.965382	0.255023	3.78547	0.000153416	0.00443517	3338.37	2790.52	1387.74	1752.03
RELA	NM_021975	2757.39	0.607747	0.160673	3.7825	0.000155261	0.00447401	3560.21	3185.56	2161.88	2266.28
RN7SL3	NR_145670	4278.5	1.75693	0.464469	3.78266	0.000155162	0.00447401	11255.3	5344.63	3265.97	1645.81
CAMLG	NM_001745	3587.62	-0.724918	0.191729	-3.78095	0.000156232	0.00449475	3216.44	3210.82	5568.69	5054.17
STX16-NPEPL1	NR_037945	1967.91	-0.742207	0.196419	-3.77869	0.000157654	0.00452837	1327.11	1433.65	2443.57	2172.68
PREPL	NM_001171613	2077.65	-1.04355	0.276263	-3.77737	0.000158495	0.00454523	1074.22	1384.15	2222.95	2841.53
FLRT2	NM_001346145	562.059	-1.11239	0.29459	-3.77606	0.000159331	0.00456188	293.533	282.891	742.624	503.735
JOSD2	NM_138334	626.982	-0.741067	0.196334	-3.77452	0.000160313	0.00458266	412.639	453.636	713.076	732.992
EIF5	NM_001969	10451.3	0.916707	0.242999	3.77247	0.000161638	0.00461313	14897.3	14654.8	7251.91	8402.59
LYRM9	NM_001076680	57.3041	-2.25505	0.597915	-3.77153	0.00016225	0.00462323	12.9832	13.1342	70.9137	53.6335
APEX1	NM_080648	6103.97	-0.766207	0.203343	-3.76806	0.00016452	0.00467924	4648.54	4572.74	8984.37	6698.93
ASPM	NM_001206846	1909.06	-1.09514	0.290663	-3.76773	0.00016474	0.00467924	1467.66	1361.92	2636.61	3409.41
NOSTRIN	NM_052946	44.5098	1.87582	0.498396	3.76371	0.000167411	0.00474755	67.1738	93.9603	22.653	21.0328
EFL1P1	NR_036652	224.588	-1.0015	0.266423	-3.75905	0.000170559	0.00482917	116.849	178.828	316.157	270.271
NUCB2	NM_001352670	742.09	0.748177	0.199116	3.7575	0.00017162	0.00485153	910.515	868.881	601.781	457.463
SHPK	NM_013276	632.821	0.746601	0.198807	3.75541	0.000173056	0.00488438	846.164	897.17	518.064	520.561
ADGRB2	NM_001364857	209.562	1.45444	0.38738	3.75455	0.000173651	0.00489345	318.37	341.49	109.325	131.455
CCNG1	NM_001364023	8465.1	-0.566932	0.151042	-3.75348	0.000174398	0.00490675	6347.64	5847.77	9376.36	8691.79
LOC646903	NR_036538	18.3856	-2.78222	0.741324	-3.75305	0.000174698	0.00490748	2.82243	8.08261	34.4719	35.7557
C3orf18	NM_001171741	28.7869	-2.12776	0.567116	-3.75189	0.000175503	0.00492236	9.03177	16.1652	51.2154	55.7368
WAC-AS1	NR_033805	3747.03	-0.620987	0.165554	-3.75096	0.000176162	0.00493308	2443.09	3078.46	4251.87	4233.89
ERVMER34-1	NM_024534	878.352	-0.975202	0.260124	-3.74899	0.000177549	0.00496414	576.34	605.185	1210.46	1111.58
KIF22	NM_007317	1643.63	1.16688	0.311311	3.74829	0.000178044	0.0049702	3220.39	2880.44	1586.69	1130.51
SNHG28	NR_147123	62.1162	-2.21426	0.591066	-3.74621	0.000179529	0.00500384	20.3215	17.1755	87.6572	87.286
SLC39A11	NM_001159770	359.77	-1.76165	0.470349	-3.74541	0.000180101	0.00501197	92.5757	161.652	449.12	409.087
EBLN3P	NR_036592	1964.29	-1.37298	0.366657	-3.74459	0.000180689	0.00501872	754.153	1323.53	2585.39	2791.05
MIR6894	NR_106954	15.5306	3.37567	0.901553	3.74429	0.000180905	0.00501872	33.8691	18.1859	2.95474	2.10328
TIMM9	NM_001304487	1055	-0.896642	0.239579	-3.74257	0.000182144	0.00504525	645.772	780.982	1413.35	1239.88
LCLAT1	NM_001002257	1087.87	0.778244	0.20819	3.73814	0.000185383	0.00511917	1432.1	1482.15	860.813	838.155
TXLNA	NM_175852	4570.43	0.521538	0.139518	3.73814	0.000185386	0.00511917	5522.36	5324.42	3552.58	4004.64
STMP1	NM_001130929	1498.78	-0.579214	0.155022	-3.73632	0.000186731	0.00514836	1092.28	1156.82	1697.99	1660.54
SWSAP1	NM_175871	79.4158	-1.23689	0.331363	-3.73274	0.000189408	0.00521413	32.1757	36.3717	85.6873	74.6663
VIM-AS1	NR_108061	7083.62	-0.881183	0.236183	-3.73093	0.000190773	0.00524361	5823.23	5082.95	11094	8995.71
MVD	NM_002461	907.141	-1.36944	0.367178	-3.72964	0.000191756	0.00526253	557.712	428.378	1416.3	1133.67
BICC1	NM_001080512	295.193	-1.36267	0.365413	-3.72912	0.000192149	0.00526523	156.363	140.435	474.728	289.2
HESX1	NM_003865	30.7792	-2.10296	0.564063	-3.72823	0.000192827	0.00527572	9.03177	17.1755	50.2305	58.8917
SUPT3H	NR_146632	120.754	-1.22172	0.327939	-3.72545	0.000194968	0.00532614	70.5607	67.6919	190.088	132.506
TMEM38A	NM_024074	404.755	1.02488	0.275173	3.7245	0.000195701	0.005338	725.929	709.249	344.719	360.712
ALG13	NR_033125	307.069	-0.939965	0.252529	-3.72221	0.000197488	0.00537853	194.748	176.807	390.025	323.905
RIOX2	NM_153182	1627.85	-1.11426	0.299484	-3.7206	0.000198751	0.00540469	830.923	1001.23	2260.37	1703.65
SLC15A4	NM_145648	1249.82	0.806323	0.216769	3.71974	0.000199427	0.00541484	1699.67	1541.76	946.5	907.564
ZDHHC12	NM_032799	850.562	-0.733058	0.197105	-3.71913	0.000199913	0.00541979	719.719	640.547	1212.43	1050.59
HACE1	NR_146790	343.782	-1.48314	0.398889	-3.71817	0.000200669	0.00543206	145.073	203.076	434.346	536.335
MRPL45P2	NR_033934	486.258	-0.791092	0.212866	-3.71639	0.000202089	0.00544782	340.949	387.965	599.811	659.377
SNHG10	NR_001459	160.468	-1.14276	0.30744	-3.71702	0.000201583	0.00544782	102.736	106.084	248.198	212.431
UBP1	NM_001128161	3204.32	-0.784001	0.210963	-3.71629	0.000202166	0.00544782	2197.54	2569.26	4470.52	3734.37
TBX15	NM_152380	31.3396	2.33734	0.629039	3.71573	0.000202622	0.00545187	67.7383	34.3511	8.86421	11.568
PEX7	NM_000288	161.297	-1.1014	0.29652	-3.71442	0.000203667	0.00547176	81.8504	93.9603	198.952	176.675
CNIH2	NR_073078	45.5731	2.09411	0.564152	3.71197	0.000205653	0.00551681	120.8	83.8571	18.7133	29.4459
AP2B1	NM_001282	13530.4	-0.564038	0.152009	-3.71054	0.000206816	0.00553969	11507.6	12154.2	17596.4	17383.6
DYNC2H1	NM_001377	886.337	-1.84086	0.496656	-3.70651	0.000210135	0.00561176	324.015	399.079	1010.52	1578.51
USP9X	NM_001039591	5624.39	-0.673612	0.181736	-3.70655	0.000210099	0.00561176	3675.37	3970.58	5594.3	6600.08
SKA2	NM_182620	1004.69	-0.574995	0.155195	-3.70498	0.000211408	0.00563629	868.743	965.872	1334.56	1395.52
USP25	NM_013396	1933.32	-1.0215	0.275736	-3.70465	0.000211684	0.00563629	1000.27	1408.39	2396.29	2489.23
ZFPM1	NM_153813	242.805	-1.29948	0.350892	-3.70336	0.000212763	0.00565658	98.2205	99.012	272.821	212.431
MIR941-2	NR_030638	14.154	4.3779	1.18293	3.70089	0.000214844	0.00567812	40.643	22.2272	1.96982	1.05164
MIR941-3	NR_030639	14.154	4.3779	1.18293	3.70089	0.000214844	0.00567812	40.643	22.2272	1.96982	1.05164
MIR941-4	NR_040032	14.154	4.3779	1.18293	3.70089	0.000214844	0.00567812	40.643	22.2272	1.96982	1.05164
MIR941-5	NR_128719	14.154	4.3779	1.18293	3.70089	0.000214844	0.00567812	40.643	22.2272	1.96982	1.05164
DOK3	NM_001144875	109.22	1.72486	0.466142	3.70029	0.000215357	0.00568327	309.903	203.076	45.306	110.422
DNA2	NM_001080449	687.085	1.26557	0.342185	3.6985	0.000216876	0.0057149	1233.97	1406.37	589.962	507.941
KIF6	NM_001351503	10.3125	-4.03081	1.09034	-3.69683	0.000218307	0.00574244	1.12897	1.01033	21.6681	13.6713
RFWD3	NM_001370534	1571.29	0.828483	0.224124	3.69653	0.000218564	0.00574244	2277.7	2366.18	1472.44	1142.08
TYMS	NM_001071	2722.78	1.83647	0.49691	3.69579	0.000219205	0.00575084	4763.13	4494.94	1662.53	929.648
MCTP2	NM_018349	889.293	-0.871025	0.235803	-3.69386	0.000220874	0.00578613	541.906	654.691	1064.69	1121.05
ALDH7A1	NM_001182	4813.77	-0.988702	0.268189	-3.68659	0.000227279	0.00591058	3626.26	3240.12	7158.34	6468.63
SETD1B	NM_001353345	2208.77	1.16433	0.315817	3.68671	0.000227172	0.00591058	3751.57	2951.16	1203.56	1787.78
TBP	NM_003194	764.805	0.833966	0.22619	3.68702	0.000226899	0.00591058	1085.51	1028.51	623.449	562.626
THAP10	NM_020147	138.164	1.05953	0.287345	3.68732	0.000226629	0.00591058	195.877	206.107	107.355	85.1827
ZP3	NM_001110354	191.062	-0.978743	0.265385	-3.68802	0.000226009	0.00591058	106.688	108.105	211.756	211.379
SPATC1L	NM_032261	304.529	-1.17599	0.319188	-3.68434	0.0002293	0.00595447	187.409	177.817	432.376	393.313
ZNF426	NM_024106	429.378	0.881027	0.239248	3.68248	0.000230974	0.00598924	486.587	488.998	215.696	314.44
CRAMP1	NM_020825	2703.91	0.854034	0.231949	3.68199	0.000231418	0.00599205	3923.18	3576.56	1766.93	2383.01
BBS7	NM_018190	646.107	-0.88349	0.24004	-3.68059	0.000232695	0.00600954	391.189	442.523	763.307	772.954
CYFIP1	NM_001324125	7457.16	-0.759744	0.206424	-3.68051	0.000232766	0.00600954	4995.13	5582.05	9770.33	8136.52
FAM78A	NM_033387	54.2278	-1.92398	0.522803	-3.68012	0.000233125	0.00601013	12.4187	16.1652	68.9438	37.859
POLQ	NM_199420	504.799	1.497	0.40692	3.67885	0.000234286	0.00603135	982.205	966.882	379.191	311.285
ABCB7	NM_004299	1254.38	-0.608963	0.165548	-3.67847	0.000234638	0.00603171	946.642	1062.86	1577.83	1483.86
GATAD1	NM_021167	1342.45	-0.951144	0.258671	-3.67705	0.000235948	0.00605047	790.844	1056.8	1561.09	2007.58
UPF3A	NM_001353646	1646.06	-0.751644	0.204421	-3.67694	0.000236045	0.00605047	1151.55	1228.56	1978.69	2027.56
SCART1	NR_149718	45.8449	-2.80829	0.764219	-3.67471	0.000238117	0.00609485	5.64486	13.1342	74.8533	52.5819
ZGRF1	NM_001350397	429.987	1.49221	0.406186	3.67371	0.000239055	0.0061101	756.411	927.48	311.232	287.097
LINC00310	NR_027266	11.6878	3.93528	1.07201	3.67093	0.000241674	0.00616821	28.2243	18.1859	0.984912	2.10328
LYG1	NM_174898	56.48	1.7794	0.484781	3.67053	0.000242049	0.00616898	121.929	88.9087	18.7133	43.1172
BLACAT1	NR_103783	37.6175	-1.81052	0.493712	-3.66716	0.000245257	0.00620197	18.0635	15.1549	66.974	50.4786
EGLN2	NM_080732	1636.13	0.937866	0.255658	3.66844	0.000244036	0.00620197	2461.72	2097.44	1201.59	1178.89
LINC01909	NR_126336	18.6592	2.57098	0.701048	3.66733	0.000245097	0.00620197	52.4972	31.3201	7.8793	6.30983
NRAV	NR_038854	144.226	-1.2032	0.328116	-3.66699	0.000245426	0.00620197	72.2542	70.7228	185.163	144.074
SLC66A3	NM_152391	171.119	-1.10142	0.300307	-3.66763	0.00024481	0.00620197	91.4467	120.229	249.183	201.914
THEM6	NM_016647	1123.51	-1.47971	0.40345	-3.66764	0.000244796	0.00620197	505.779	584.979	1997.4	1043.22
VOPP1	NM_001321248	2781.81	1.12099	0.306257	3.66028	0.000251941	0.00635759	4177.76	3783.67	1879.21	1781.47
BMS1P22	NR_133911	457.1	-1.05805	0.289104	-3.65976	0.000252448	0.00636142	218.456	255.613	465.863	519.509
CCDC88C	NM_001080414	2727.44	0.704221	0.192539	3.65755	0.000254639	0.00640757	3308.45	3068.36	1871.33	2043.33
EMSY	NM_020193	830.253	0.680337	0.18629	3.65203	0.000260173	0.00653762	1131.79	1030.53	686.484	663.584
ATXN10	NM_013236	3991.53	-0.820919	0.224977	-3.64891	0.000263359	0.00660838	2657.6	2940.05	5604.15	4282.27
NOA1	NM_032313	2317.51	-0.769189	0.211215	-3.64173	0.000270808	0.00677695	1902.88	1751.91	3381.2	2848.89
TOMM20	NM_014765	20661.7	-0.838943	0.230371	-3.64171	0.000270835	0.00677695	14909.8	13821.3	28473.8	22919.4
GMDS	NM_001253846	503.676	-1.35513	0.372358	-3.63931	0.000273367	0.00683073	300.306	225.303	875.587	471.134
TWIST2	NM_001271893	361.373	-1.90384	0.523193	-3.63889	0.000273815	0.00683238	144.508	149.528	746.563	353.35
CHCHD10	NM_213720	1621.66	-0.638543	0.175541	-3.63757	0.000275219	0.00685783	1297.19	1264.93	2078.16	1910.83
PON3	NM_000940	12.786	3.84599	1.05775	3.636	0.000276905	0.00689022	41.7719	32.3304	0	5.25819
ABI2	NM_001282927	1403.38	-0.921935	0.253635	-3.63489	0.000278096	0.00691024	1096.23	1059.83	2193.4	1891.9
AP4E1	NM_007347	1632.9	0.797976	0.21966	3.63277	0.000280394	0.00695767	2005.62	2154.02	1041.05	1351.35
VWDE	NM_001135924	124.108	-1.02219	0.281434	-3.63208	0.000281141	0.00696653	55.8841	61.6299	107.355	130.403
CASP8	NM_033356	1594.42	0.678095	0.186742	3.63119	0.000282116	0.00697879	1876.91	1994.38	1337.51	1081.08
RUNDC1	NM_001321381	1592.28	1.06725	0.293935	3.63092	0.000282417	0.00697879	2351.08	2255.05	843.085	1355.56
GLUD1P3	NR_048575	386.026	-0.756226	0.208333	-3.62989	0.00028354	0.00699687	281.114	352.604	510.184	556.317
SCG2	NM_003469	79.3726	2.5111	0.691899	3.62928	0.000284211	0.00700373	154.105	103.053	33.487	11.568
MMS22L	NM_001350599	815.762	0.930667	0.256561	3.62747	0.000286211	0.00704331	1125.58	1308.37	707.167	568.936
DNAJC18	NM_152686	511.866	-0.648131	0.178757	-3.62576	0.000288113	0.00705356	450.46	409.182	682.544	666.738
ELP2	NM_018255	2948.07	-0.786294	0.216826	-3.62638	0.000287418	0.00705356	1979.65	2154.02	3701.3	3426.24
LINC01265	NR_104631	16.2416	2.66963	0.736343	3.62552	0.000288383	0.00705356	37.2561	27.2788	3.93965	6.30983
MPDZ	NM_001261406	651.508	-1.01534	0.280031	-3.62582	0.000288046	0.00705356	456.669	418.275	920.893	848.672
ZNF283	NM_181845	291.681	-1.02291	0.282157	-3.62532	0.000288601	0.00705356	155.798	190.952	344.719	357.557
ADARB2	NM_018702	135.576	-2.02682	0.559168	-3.62471	0.000289281	0.00706052	63.2224	43.444	307.293	129.351
DAG1	NM_001177639	6856.98	0.974558	0.269031	3.62247	0.000291801	0.0071123	9412.8	9514.24	4516.81	5115.17
BRAP	NM_006768	1132.56	0.733772	0.202627	3.62129	0.000293136	0.00713512	1380.73	1476.09	785.96	931.751
RPA1	NM_002945	5030.3	0.797224	0.220414	3.61695	0.000298099	0.00724604	6997.36	7096.53	4473.47	3636.56
C1orf35	NM_024319	1560.03	0.823163	0.227699	3.61514	0.000300183	0.00727049	2496.16	1879.21	1323.72	1150.49
HOMER1	NM_001277077	448.619	-1.36414	0.377352	-3.61502	0.000300326	0.00727049	228.052	245.509	738.684	479.547
LOC105371763	NR_158157	58.689	-1.29865	0.359235	-3.61506	0.00030028	0.00727049	31.0467	35.3614	69.9288	92.5441
UBL7-AS1	NR_038449	67.5787	-1.34564	0.37245	-3.61294	0.000302743	0.0073191	33.3047	56.5783	122.129	102.009
LOC257396	NR_034107	40.6727	-2.11071	0.584465	-3.61135	0.000304611	0.00735429	7.33831	21.2169	58.1098	59.9434
RABL2B	NM_001350011	475.657	-1.43771	0.398482	-3.60798	0.000308594	0.0074404	221.278	249.551	717.016	557.368
MED9	NM_018019	560.869	0.791129	0.219403	3.60583	0.000311152	0.00749197	810.037	742.59	456.014	441.688
APEH	NM_001640	2741.38	-1.57123	0.436152	-3.60249	0.000315189	0.00755861	1638.14	914.345	5198.37	2390.37
NAA16	NM_024561	783.807	0.829034	0.23009	3.60309	0.000314451	0.00755861	1036.96	975.975	579.128	554.213
PCNX4	NM_022495	1532.35	-0.761649	0.211404	-3.60281	0.000314798	0.00755861	1106.96	1184.1	1885.12	1998.11
ADSS2	NM_001126	5467.62	-1.08792	0.302495	-3.59649	0.000322537	0.00772447	3000.24	3538.16	8412.13	5484.29
SYT2	NM_001136504	53.6713	1.84613	0.513757	3.59339	0.000326409	0.00780672	121.929	74.7641	26.5926	28.3942
KIF20B	NM_016195	1521.61	-0.983492	0.273732	-3.5929	0.000327017	0.00781081	1117.68	1087.11	1973.76	2386.17
C2orf74	NM_001316317	347.808	-0.747019	0.208006	-3.59133	0.000328997	0.00782671	223.536	248.54	393.965	396.468
LOC100419583	NR_125376	400.458	-2.02842	0.564721	-3.59189	0.00032829	0.00782671	103.865	239.447	583.068	812.916
STK32C	NR_134911	385.508	-1.56381	0.435411	-3.59157	0.000328697	0.00782671	200.392	171.755	729.82	371.228
NDOR1	NM_001144026	1471.6	1.18058	0.328896	3.58952	0.000331293	0.00787086	2892.42	2008.53	1202.58	960.146
ESYT2	NM_001367773	7977.91	-0.808316	0.225276	-3.58812	0.000333071	0.00790257	5189.88	6404.46	9521.14	10779.3
UBE3D	NM_001304437	176.717	-1.32559	0.369557	-3.58698	0.000334534	0.00792676	91.4467	112.146	270.851	237.67
PCNA	NM_182649	5322.6	1.87925	0.524207	3.58494	0.00033715	0.00797818	9644.24	7867.41	3286.65	1473.34
PROZ	NM_003891	15.5507	2.46227	0.686973	3.58423	0.00033808	0.0079896	30.4822	31.3201	4.92456	6.30983
GMPR2	NM_001002002	1662.26	-0.780927	0.217973	-3.58268	0.000340085	0.00799468	1020.59	1193.2	2154.99	1645.81
LRPPRC	NM_133259	10153.2	-0.954434	0.266399	-3.58272	0.000340041	0.00799468	6330.14	6667.14	13817.3	11368.2
PON1	NM_000446	10.6628	5.03488	1.40531	3.58276	0.000339977	0.00799468	38.9495	28.2891	0	2.10328
RBM14	NM_006328	3812.52	1.52451	0.425498	3.58288	0.000339827	0.00799468	6625.93	4312.07	1960.96	1841.42
PINX1	NM_017884	162.341	-1.35977	0.379767	-3.58053	0.000342904	0.00805035	90.3177	81.8364	285.624	156.694
SLC37A4	NM_001164280	499.035	-1.23842	0.346541	-3.57367	0.000352013	0.00825337	286.194	285.922	833.236	516.354
DGKI	NM_001321709	22.716	3.73879	1.0464	3.57302	0.000352895	0.00826319	55.3196	41.4234	0	7.36147
HDDC3	NM_001286451	218.907	-1.36581	0.382369	-3.57197	0.000354307	0.0082854	112.897	115.177	380.176	207.173
ITPR1	NM_002222	312.311	-0.948085	0.265522	-3.57065	0.000356099	0.00831643	164.265	179.838	390.025	272.374
BISPR	NR_130766	88.4556	-1.47678	0.413801	-3.56881	0.000358604	0.008364	32.7402	56.5783	94.5516	150.384
MAPKAPK5-AS1	NR_152606	449.608	-1.02538	0.287436	-3.56732	0.000360652	0.0084008	288.452	317.242	680.574	551.058
SNORA86	NR_132768	897.398	-0.957956	0.268642	-3.56592	0.000362589	0.00843491	462.314	620.34	1017.41	1082.14
CDK2	NM_001798	1013.99	0.823263	0.231065	3.56291	0.00036677	0.00851002	1701.36	1670.07	1093.25	811.865
DIRAS3	NM_004675	41.0278	2.24563	0.630274	3.56295	0.000366712	0.00851002	87.4953	103.053	10.834	29.4459
PARP11	NM_020367	219.99	-1.06329	0.298747	-3.55917	0.000372028	0.00862082	142.25	147.508	321.081	283.942
ATP2C2-AS1	NR_146503	349.311	1.41883	0.398847	3.55732	0.000374664	0.00867065	706.172	534.463	158.571	306.027
TTC9	NM_015351	116.443	1.28225	0.360491	3.55694	0.000375199	0.00867181	117.413	112.146	50.2305	44.1688
FNDC10	NM_001242659	535.272	-1.65612	0.465695	-3.55624	0.000376204	0.0086838	159.185	316.232	830.281	663.584
ALAS1	NM_199166	1099.33	0.869147	0.244469	3.55525	0.000377623	0.00870531	1381.86	1178.04	693.378	708.804
HLA-F-AS1	NR_026973	113.64	1.53057	0.430575	3.55472	0.000378384	0.0087116	230.31	168.724	67.9589	70.4597
UNK	NM_001080419	765.933	0.712338	0.200468	3.55338	0.000380309	0.00874465	1164.53	959.81	716.031	581.556
POLD3	NM_006591	955.604	0.946889	0.266544	3.55246	0.000381644	0.00876407	1423.63	1796.36	957.334	711.959
CD101	NM_004258	200.107	1.97217	0.555331	3.55134	0.000383272	0.00879016	415.461	352.604	56.14	139.868
HRAT92	NR_033963	25.4734	-2.46969	0.69607	-3.54804	0.000388104	0.00885054	9.03177	6.06196	44.321	41.0139
PIGM	NM_145167	1049.85	-0.76196	0.214756	-3.54802	0.000388132	0.00885054	686.979	785.024	1298.11	1195.71
PWWP3A	NM_032853	880.392	-0.666889	0.187919	-3.5488	0.00038699	0.00885054	602.871	640.547	1027.26	945.423
SCLT1	NM_144643	377.898	-1.33435	0.3761	-3.54786	0.000388381	0.00885054	189.103	226.313	532.837	513.199
SIRPA	NM_001040022	2217.7	0.743869	0.209597	3.54905	0.00038662	0.00885054	2839.93	2863.26	1638.89	1766.75
GGACT	NM_001195087	180.426	-1.24575	0.351238	-3.54674	0.000390026	0.0088767	80.157	110.126	242.288	206.121
MIGA2	NM_001329990	1257.92	0.673142	0.189959	3.54361	0.000394687	0.00895995	1901.75	1456.89	1023.32	1085.29
PPIP5K1P1-CATSPER2	NR_146339	977.481	-1.17134	0.330523	-3.54391	0.000394246	0.00895995	519.891	614.278	1344.4	1208.33
TCF19	NM_001077511	665.291	1.61944	0.457269	3.54155	0.000397786	0.00901885	1313.56	1714.52	655.951	329.163
STRN4	NM_001039877	2915.69	-0.565262	0.159639	-3.54087	0.000398814	0.0090307	2478.66	2191.4	3574.25	3338.95
ARHGAP5-AS1	NR_027263	113.517	-1.6545	0.467345	-3.54022	0.0003998	0.00903115	29.9177	58.5989	139.858	134.61
USP28	NM_001301029	1020.08	-0.686068	0.193794	-3.54019	0.000399845	0.00903115	745.121	879.994	1382.82	1228.31
EFCAB14	NM_014774	4895.98	0.65423	0.184833	3.53957	0.000400781	0.0090321	6097.01	6338.79	3839.19	4062.48
PLA2G4A	NM_001311193	358.606	-1.19903	0.338759	-3.53949	0.000400899	0.0090321	220.714	223.282	605.721	413.294
ACTG1P20	NR_033926	2121.25	-1.10564	0.312646	-3.5364	0.000405615	0.00911537	1500.97	1283.11	3284.68	2707.97
NOX5	NR_033671	104.001	1.29633	0.366562	3.53645	0.000405542	0.00911537	162.572	134.373	77.808	43.1172
CD58	NM_001779	691.754	0.771255	0.218121	3.5359	0.000406382	0.00912113	933.659	865.85	527.913	526.871
SMARCC1	NM_003074	5031.98	-0.713054	0.201692	-3.53537	0.000407208	0.00912819	3562.47	4007.96	6732.86	5674.64
PSMC3IP	NR_045671	715.842	0.808358	0.228818	3.53275	0.00041126	0.00920749	1122.76	967.893	640.193	554.213
MATN3	NM_002381	29.7183	-2.10445	0.595893	-3.5316	0.000413055	0.0092361	6.20934	10.1033	39.3965	28.3942
GCNA	NM_052957	171.573	1.37487	0.389356	3.53115	0.000413752	0.00924013	365.787	258.644	83.7175	157.746
SMIM10L1	NM_001271592	831.287	-0.592349	0.16787	-3.52861	0.000417748	0.0093177	619.805	663.784	951.425	982.23
ARSD	NM_001669	626.201	-1.03505	0.293359	-3.52826	0.000418299	0.00931837	286.759	368.769	671.71	668.842
MMP15	NM_002428	395.331	1.0444	0.296387	3.52376	0.000425464	0.00946617	471.346	571.845	205.847	299.717
ZNF34	NM_001286769	233.018	1.18095	0.335288	3.5222	0.000427976	0.00951022	340.949	400.089	128.039	198.76
ATL3	NM_015459	5595.38	0.894826	0.254442	3.51681	0.000436761	0.00963249	8096.42	8536.25	3597.88	5347.58
ELOA	NM_003198	3735.58	0.800489	0.227544	3.51795	0.000434888	0.00963249	4773.86	4346.42	2611	2625.94
GPHN	NM_020806	1184.76	-0.801342	0.227785	-3.51798	0.000434847	0.00963249	671.173	888.077	1545.33	1167.32
MBLAC2	NM_203406	623.511	-1.76197	0.500954	-3.51723	0.000436084	0.00963249	162.572	414.234	977.033	973.817
RSPH9	NM_152732	490.267	-0.925583	0.263233	-3.51621	0.000437751	0.00963249	320.628	294.005	685.499	482.702
SLC25A43	NM_145305	1034.54	-0.684985	0.194809	-3.51619	0.000437792	0.00963249	781.248	909.294	1292.2	1422.87
SLITRK6	NM_032229	153.919	-1.6177	0.459983	-3.51686	0.000436683	0.00963249	26.5308	35.3614	112.28	75.7179
ZNF780A	NM_001142577	200.291	-0.814584	0.231608	-3.51708	0.000436315	0.00963249	118.542	133.363	242.288	198.76
TSSK2	NM_053006	71.4224	1.99302	0.566965	3.51525	0.000439346	0.0096548	171.039	129.322	32.5021	43.1172
SNORD23	NR_003048	19.0067	2.60663	0.741873	3.51359	0.000442101	0.00970342	55.8841	23.2375	8.86421	4.20655
RRM2	NM_001034	1947.07	2.05146	0.583996	3.5128	0.000443412	0.00970833	4065.99	6023.57	1641.85	791.883
SLC25A3	NM_005888	15362.9	-0.861618	0.245262	-3.51305	0.000442998	0.00970833	11806.8	10261.9	22492.4	17609.7
DCTN1	NM_001190836	4053.81	-0.580627	0.165444	-3.50951	0.000448926	0.00980502	3473.84	3160.3	5259.43	4664.01
NDC80	NM_006101	514.474	0.912785	0.260082	3.5096	0.000448782	0.00980502	867.05	1111.36	505.26	544.748
COA3	NM_001040431	638.466	-0.878807	0.250456	-3.50883	0.00045009	0.00981846	408.123	419.285	883.466	637.293
LOC101927809	NR_134605	106.585	-1.05894	0.301928	-3.50727	0.000452729	0.00985197	62.0934	71.7332	126.069	151.436
NTN1	NM_004822	36.951	1.77793	0.506907	3.50741	0.000452496	0.00985197	38.385	38.3924	10.834	11.568
KDM1B	NM_001364614	915.771	-0.864371	0.246674	-3.5041	0.000458155	0.0099458	519.891	785.024	1105.07	1265.12
POLD4	NR_046413	492.919	-1.1844	0.337985	-3.50429	0.000457824	0.0099458	228.617	287.943	552.536	619.415

## Sheet: 4C- DESeq2 WTp53  vs d40p53WTp5
RNA-seq: DESeq2 differential analysis at annotated gene regions in 5FU WTp53 vs ∆40p53:WTp53
Gene	Accession	baseMean	log2FoldChange	lfcSE	stat	pvalue	padj	∆40p53:WTp53_5FU_R1	∆40p53:WTp53_5FU_R2	WTp53_5FU_R1	WTp53_5FU_R2
E2F2	NM_004091	225.418	3.84758	0.315674	12.1885	3.58037e-34	6.575e-30	652.545	794.116	57.1304	43.3764
POGLUT3	NM_001363502	381.162	6.38822	0.578024	11.0518	2.14818e-28	1.97246e-24	476.99	696.115	5.49331	8.46369
ANK1	NM_020477	354.064	-3.78672	0.360384	-10.5075	7.98202e-26	4.88606e-22	129.832	106.084	1756.76	1508.65
RGS16	NM_002928	421.104	-2.74314	0.262338	-10.4565	1.36824e-25	6.2816e-22	194.748	163.673	1236	1171.16
POLH	NM_006502	2155.01	-1.56014	0.149546	-10.4325	1.76164e-25	6.47015e-22	1417.99	1614.5	4337.52	4596.84
MDM2	NM_001367990	15099.1	-2.27673	0.227467	-10.009	1.39091e-23	4.25711e-20	10733.1	7713.84	42379.8	47024.3
MUC19	NM_173600	87.9433	-5.77263	0.584232	-9.88073	5.04646e-23	1.3239e-19	8.46729	3.03098	266.975	408.373
WDR63	NM_145172	74.5314	-4.2704	0.445588	-9.58373	9.36031e-22	2.14866e-18	18.0635	10.1033	227.423	335.374
RRM2B	NM_001172478	5819.36	-1.70717	0.19194	-8.8943	5.87887e-19	1.19955e-15	4826.35	3775.59	14990.2	13107.1
SLC2A13	NM_052885	199.803	-2.33352	0.265869	-8.77694	1.67977e-18	3.08472e-15	80.157	103.053	446.057	469.735
DDB2	NM_000107	2835	-1.3175	0.154472	-8.52907	1.47532e-17	2.46298e-14	2676.79	2497.53	6390.92	6508.58
ANKRD20A12P	NR_046228	109.78	-3.37884	0.398454	-8.47988	2.25433e-17	3.44987e-14	35.5626	30.3098	303.231	386.156
GLDC	NM_000170	773.745	-3.37412	0.39949	-8.44609	3.0123e-17	4.25522e-14	121.929	166.704	1661.18	1322.45
SUGCT	NM_001193312	388.862	-3.11112	0.370503	-8.39701	4.57987e-17	6.00748e-14	152.976	144.477	1107.45	1464.22
CACNG8	NM_031895	142.33	-3.6848	0.441848	-8.33953	7.45862e-17	9.13134e-14	9.03177	16.1652	121.952	188.317
MAGED1	NM_001005332	1508.85	1.71962	0.208172	8.26057	1.4498e-16	1.664e-13	2100.45	2062.08	680.072	583.995
ACER2	NM_001010887	339.586	-2.58316	0.313461	-8.24076	1.71125e-16	1.84856e-13	190.232	160.642	1225.01	882.34
FBXW7	NM_033632	1813.7	-1.34574	0.164835	-8.16416	3.23676e-16	3.30221e-13	1614.43	1502.36	4102.41	3822.41
XPR1	NM_004736	2810.2	-1.17851	0.145667	-8.09043	5.94556e-16	5.74654e-13	1716.04	1496.29	3504.73	3772.69
CEACAM1	NM_001712	133.777	-4.21953	0.522768	-8.07152	6.94305e-16	6.37511e-13	42.3364	18.1859	547.134	603.038
CYGB	NM_134268	284.156	-4.4021	0.55528	-7.9277	2.23235e-15	1.95214e-12	76.2056	51.5266	1652.39	1060.08
PLCH2	NM_014638	1414.3	-4.1226	0.525393	-7.84669	4.27157e-15	3.5656e-12	108.946	146.497	989.895	3451.07
LCE1B	NM_178349	182.357	-3.21752	0.414648	-7.75964	8.51691e-15	6.8002e-12	87.4953	52.537	577.896	736.341
SPATA18	NM_001297608	1133.69	-2.00534	0.260193	-7.70714	1.28669e-14	9.84529e-12	589.323	604.175	1951.22	2839.57
GPR143	NM_000273	73.5861	-4.70342	0.611259	-7.69464	1.41892e-14	1.00219e-11	9.03177	10.1033	151.615	343.837
INPP5D	NM_005541	5515.47	-2.10423	0.273295	-7.69948	1.36625e-14	1.00219e-11	4124.7	3267.4	18057.6	13732.3
HERC5	NM_016323	79.9464	-3.03828	0.39531	-7.68582	1.5202e-14	1.03396e-11	28.7888	29.2995	187.871	288.823
PLIN4	NM_001367868	478.335	-3.0748	0.40196	-7.64953	2.0172e-14	1.323e-11	128.138	181.859	1115.14	1488.55
SPRYD4	NM_207344	1159.4	-1.7333	0.228636	-7.58105	3.42773e-14	2.17058e-11	566.179	605.185	1662.28	2230.18
PRCD	NR_033357	40.8459	-4.35966	0.578204	-7.54	4.69964e-14	2.8768e-11	11.2897	7.07228	228.522	158.694
FAR2P1	NR_026758	67.0077	-4.49186	0.599266	-7.49561	6.59931e-14	3.90934e-11	5.08037	9.09294	118.656	187.259
PEG10	NM_001172438	2522.16	1.78172	0.24071	7.40193	1.3422e-13	7.70254e-11	3900.03	4998.08	1389.81	1197.61
DBNDD2	NM_001197139	315.13	1.77454	0.24157	7.34589	2.04402e-13	1.10401e-10	476.99	445.554	147.221	122.724
PLEKHG1	NM_001329801	236.298	-2.40797	0.327743	-7.34713	2.02512e-13	1.10401e-10	87.4953	83.8571	440.564	469.735
RUSC1	NM_001278230	1710.9	1.25269	0.171591	7.30046	2.86787e-13	1.50473e-10	2905.41	3031.99	1103.06	1388.05
CPM	NM_198320	833.891	-2.95032	0.407389	-7.24202	4.42046e-13	2.25493e-10	556.583	291.984	3571.75	3000.38
LCE1C	NM_178351	209.707	-3.36842	0.466633	-7.21855	5.25434e-13	2.53923e-10	92.5757	60.6196	588.883	1001.89
PLCL2	NM_015184	96.8444	3.1664	0.438429	7.22214	5.11748e-13	2.53923e-10	127.574	124.27	16.4799	11.6376
MYBPHL	NM_001265613	40.2518	-3.46082	0.480153	-7.20774	5.68867e-13	2.67863e-10	16.9346	9.09294	132.938	163.984
CCDC106	NM_001370467	72.1266	3.03254	0.421486	7.19487	6.25188e-13	2.87024e-10	167.652	213.179	27.4666	19.0433
EDA2R	NM_001324204	844.224	-2.17925	0.303168	-7.18826	6.56232e-13	2.93928e-10	584.243	418.275	2454.41	2093.71
ZMAT3	NM_022470	6022.27	-1.20062	0.167615	-7.16296	7.89535e-13	3.45215e-10	4627.65	4721.25	10548.3	10938.3
TMEM144	NM_018342	408.945	-1.71962	0.242118	-7.10239	1.22614e-12	5.23648e-10	296.919	225.303	773.458	953.223
TRIAP1	NM_016399	1749.34	-2.01062	0.287805	-6.98607	2.82693e-12	1.17986e-09	1010.43	812.302	4145.25	3204.56
E2F8	NM_001256372	127.392	2.9019	0.417798	6.94571	3.76573e-12	1.53675e-09	287.323	475.864	34.0585	67.7095
ARMCX3	NM_177948	221.053	10.2166	1.4802	6.90215	5.12222e-12	2.04488e-09	619.805	662.774	0	1.05796
CCNG1	NM_001364023	8465.1	-1.0409	0.150949	-6.89569	5.36025e-12	2.09438e-09	6347.64	5847.77	12731.3	12364.4
IER3-AS1	NR_149095	749.099	-1.67373	0.243901	-6.86235	6.77383e-12	2.53867e-09	401.349	407.161	1367.83	1211.37
KAZN	NM_001018001	745.097	-1.55339	0.22635	-6.8628	6.75242e-12	2.53867e-09	511.424	521.328	1562.3	1468.45
PCBP4	NM_033010	1181.41	-1.49731	0.21918	-6.8314	8.40871e-12	3.08835e-09	732.138	693.084	1752.37	2272.5
LCE1E	NM_178353	85.8179	-3.48627	0.512471	-6.80286	1.02561e-11	3.69301e-09	37.8205	21.2169	338.388	333.258
RPS27L	NM_015920	2881.05	-1.32808	0.195477	-6.79407	1.09016e-11	3.84995e-09	2265.28	2071.17	5845.98	5044.36
LCE1F	NM_178354	36.9724	-4.73587	0.698545	-6.77962	1.20489e-11	4.17483e-09	7.33831	5.05163	109.866	227.462
GLS2	NM_013267	590.335	-2.29528	0.340169	-6.74747	1.50443e-11	5.11618e-09	256.841	248.54	1034.94	1446.23
NDC80	NM_006101	514.474	1.77339	0.263639	6.72658	1.73694e-11	5.7995e-09	867.05	1111.36	238.41	339.606
GAMT	NM_000156	91.4221	-4.30071	0.64755	-6.64151	3.10476e-11	1.01814e-08	9.03177	13.1342	119.754	309.983
IFNLR1	NM_170743	88.644	2.59362	0.39076	6.63739	3.19296e-11	1.02335e-08	172.733	178.828	29.6639	28.565
SCEL	NM_144777	258.122	2.05841	0.310208	6.63559	3.2321e-11	1.02335e-08	136.606	146.497	30.7625	37.0286
CD40	NM_001250	71.055	4.65623	0.708027	6.57635	4.82148e-11	1.5007e-08	77.3345	85.8777	2.19732	4.23185
COL18A1	NM_130445	317.898	-2.3629	0.360686	-6.55112	5.71063e-11	1.74783e-08	134.348	174.786	555.923	1029.4
CYFIP2	NM_001037333	3062.14	-1.93648	0.298427	-6.48897	8.64267e-11	2.60187e-08	2382.13	1746.85	8669.55	7141.24
WFS1	NM_006005	541.488	-2.33953	0.361015	-6.48041	9.14722e-11	2.70935e-08	272.082	281.881	1359.05	1444.12
NLGN4X	NM_020742	43.5703	-7.54115	1.16709	-6.4615	1.03668e-10	3.02185e-08	0.564486	1.01033	165.898	106.854
FDXR	NM_024417	1689.73	-1.92234	0.299618	-6.41598	1.39921e-10	4.01486e-08	1163.97	795.127	3994.74	3438.37
GPR173	NM_018969	41.731	5.40362	0.843447	6.40659	1.48808e-10	4.20418e-08	97.0915	84.8674	1.09866	3.17388
ZNF79	NM_007135	169.342	-1.64152	0.256565	-6.39805	1.5737e-10	4.37869e-08	128.703	123.26	428.478	358.649
GDF15	NM_004864	6640.82	-3.74532	0.585663	-6.39502	1.60528e-10	4.39991e-08	2845.01	1264.93	39529.9	15601.8
TNFSF9	NM_003811	742.966	-2.02793	0.318155	-6.37403	1.8412e-10	4.97233e-08	350.546	301.077	1298.62	1361.6
ATAD2	NM_014109	1878.71	1.88323	0.296149	6.35905	2.03e-10	5.40273e-08	2821.86	3580.6	772.36	962.745
MKI67	NM_001145966	4723.85	1.73266	0.276079	6.27596	3.47492e-10	9.11619e-08	7232.76	9433.42	2212.71	2801.48
CSPG4	NM_001897	225.542	-3.19821	0.511666	-6.25058	4.08943e-10	1.05772e-07	77.3345	91.9397	566.91	983.904
AARS2	NM_020745	840.106	-1.28531	0.206379	-6.22792	4.72677e-10	1.20559e-07	632.224	576.896	1392.01	1557.32
PGF	NM_001207012	137.791	-3.5254	0.569504	-6.1903	6.00503e-10	1.51063e-07	55.3196	28.2891	527.358	445.402
CYSRT1	NM_199001	59.6891	-2.59515	0.421383	-6.15866	7.33635e-10	1.77269e-07	20.3215	30.3098	140.629	159.752
MOSPD1	NM_019556	326.926	-1.39971	0.22721	-6.16043	7.25492e-10	1.77269e-07	224.665	214.189	648.211	510.995
NID1	NM_002508	227.977	-4.51819	0.733155	-6.16267	7.15304e-10	1.77269e-07	36.1271	51.5266	1003.08	998.715
TBKBP1	NM_014726	77.3561	-2.64714	0.431218	-6.13875	8.31717e-10	1.98359e-07	16.3701	11.1136	88.9917	87.8108
RACGAP1	NM_001319999	2046.16	1.2112	0.197963	6.11832	9.45685e-10	2.22648e-07	2719.69	3069.37	1279.94	1219.83
ABTB2	NM_145804	170.635	-1.61055	0.265315	-6.07034	1.27641e-09	2.96709e-07	136.041	133.363	397.716	425.3
IL1A	NM_000575	2666.8	-2.39208	0.394644	-6.06137	1.34965e-09	3.05988e-07	1010.99	1058.82	3274.01	7589.81
TP53I11	NM_006034	2677.29	2.37975	0.392544	6.06238	1.34121e-09	3.05988e-07	5080.37	4083.74	753.682	1007.18
CAPN6	NM_014289	97.2483	2.63881	0.436727	6.04225	1.5198e-09	3.38284e-07	133.783	128.311	24.1706	17.9853
PLEKHO2	NM_025201	280.47	-1.70836	0.282781	-6.04128	1.52895e-09	3.38284e-07	190.796	177.817	624.04	581.879
KIFC1	NM_002263	759.762	1.85912	0.309111	6.01441	1.80542e-09	3.90055e-07	1592.41	1621.57	438.366	447.518
STMN1	NM_005563	3661.77	1.47347	0.244965	6.01503	1.79849e-09	3.90055e-07	6040	7918.94	2243.47	2782.44
UNC13A	NM_001080421	36.8629	-5.02675	0.841311	-5.97489	2.3024e-09	4.91643e-07	6.77383	4.04131	127.445	233.809
CDH10	NM_006727	26.2999	-4.39355	0.736973	-5.96162	2.49754e-09	5.27181e-07	3.9514	2.02065	78.005	55.014
IER3	NM_003897	2531	-1.67588	0.281596	-5.95139	2.65882e-09	5.42517e-07	1504.35	1279.07	4946.18	3950.43
NUSAP1	NM_016359	2037.39	1.29255	0.217155	5.95221	2.64547e-09	5.42517e-07	2774.45	3562.41	1261.26	1324.57
SMTN	NM_134269	797.565	-1.57332	0.264235	-5.95426	2.61245e-09	5.42517e-07	472.475	360.686	1300.82	1183.86
KIF11	NM_004523	1748.07	1.4528	0.244226	5.9486	2.70442e-09	5.45758e-07	2471.88	2827.9	900.903	1034.69
STARD4	NM_139164	808.589	-1.04209	0.175539	-5.93652	2.9114e-09	5.81141e-07	483.2	562.752	1069	1080.18
TTC9	NM_015351	116.443	2.3424	0.396306	5.91058	3.4091e-09	6.73168e-07	117.413	112.146	24.1706	21.1592
VWA1	NM_022834	81.3101	-4.13423	0.701805	-5.89085	3.84216e-09	7.50612e-07	5.64486	9.09294	97.781	154.462
KANK3	NM_198471	122.657	-3.32456	0.567157	-5.86179	4.57901e-09	8.85147e-07	59.8355	21.2169	448.254	376.634
F5	NM_000130	144.615	-4.02706	0.693336	-5.80823	6.31369e-09	1.20776e-06	16.9346	37.3821	292.244	581.879
CELP	NR_001275	221.06	-2.61223	0.451454	-5.78626	7.19693e-09	1.36252e-06	129.267	112.146	483.411	994.484
CDIP1	NM_013399	390.956	-1.67368	0.289895	-5.77341	7.76831e-09	1.45569e-06	234.262	238.437	834.983	672.863
CEL	NM_001807	821.526	-2.66056	0.461247	-5.76819	8.01291e-09	1.48635e-06	469.088	387.965	1810.6	3610.82
KCNK6	NM_004823	518.587	-1.59722	0.277666	-5.75231	8.80309e-09	1.6166e-06	320.628	289.964	998.684	850.601
HEPH	NM_001367234	92.2952	3.28898	0.576903	5.70109	1.19044e-08	2.16447e-06	137.17	189.941	16.4799	16.9274
RGS12	NM_198227	2060.82	-1.83387	0.32612	-5.6233	1.87346e-08	3.37296e-06	1648.86	1090.14	5381.25	4389.48
ASPA	NM_001128085	38.6162	-5.12747	0.917494	-5.58856	2.28956e-08	4.06062e-06	1.69346	8.08261	83.4983	235.925
LOC102723769	NR_110761	29.6428	-3.46282	0.619711	-5.5878	2.29963e-08	4.06062e-06	9.03177	7.07228	62.6238	117.434
CENPU	NM_024629	850.447	1.38859	0.249896	5.55668	2.74948e-08	4.77466e-06	1691.2	2030.76	659.197	761.732
TMEM185B	NM_024121	2745.57	-0.887419	0.159715	-5.55627	2.75601e-08	4.77466e-06	2002.8	2470.25	4040.88	4226.56
HJURP	NM_018410	545.41	1.90396	0.346439	5.49581	3.88926e-08	6.675e-06	978.818	1250.78	281.258	314.214
MRGPRX4	NM_054032	26.1026	-4.43742	0.809979	-5.47844	4.29088e-08	7.29608e-06	4.51589	3.03098	79.1037	88.8687
PCSK5	NM_006200	36.8736	4.37042	0.803699	5.43788	5.3919e-08	9.08411e-06	97.0915	105.074	8.7893	1.05796
BARD1	NM_000465	347.962	1.56328	0.289331	5.40308	6.55076e-08	1.08377e-05	587.63	706.218	213.141	224.288
BAX	NM_001291431	1212.12	-1.90968	0.353354	-5.40443	6.50141e-08	1.08377e-05	792.538	530.421	2673.05	2303.18
FAM198B-AS1	NR_147410	588.249	-2.00407	0.372723	-5.37684	7.58064e-08	1.24295e-05	424.493	264.705	1339.27	1431.42
SEC31A	NM_001077207	7890.62	-0.834549	0.15581	-5.35619	8.49956e-08	1.38129e-05	5906.78	6384.25	11060.2	10855.7
FRMPD2	NM_001018071	161.954	-1.81247	0.33871	-5.3511	8.74227e-08	1.40827e-05	152.976	112.146	521.865	413.663
FER1L6	NM_001039112	16.4389	-4.37916	0.819269	-5.3452	9.03165e-08	1.44224e-05	3.9514	3.03098	85.6957	62.4197
RGS20	NM_003702	638.272	-1.33526	0.250063	-5.3397	9.31011e-08	1.47389e-05	439.734	370.79	970.119	1078.06
XPC	NM_004628	3332.27	-1.30296	0.245093	-5.31617	1.05975e-07	1.66335e-05	2374.23	2868.32	6370.04	6561.48
INKA2	NM_198926	866.771	-2.02537	0.381199	-5.31316	1.07739e-07	1.67672e-05	558.276	485.967	2281.92	1970.98
RAMP1	NM_005855	366.441	1.59401	0.300298	5.30811	1.1077e-07	1.70939e-05	441.428	619.33	188.97	161.868
L3MBTL1	NM_015478	223.333	1.48285	0.279469	5.30596	1.12083e-07	1.71525e-05	379.334	299.057	109.866	133.303
FGFR2	NM_023029	189.906	-2.02443	0.381707	-5.30362	1.13527e-07	1.72298e-05	94.2691	106.084	401.012	412.605
SYS1-DBNDD2	NR_003189	394.911	1.27296	0.241272	5.27603	1.3201e-07	1.98707e-05	569.002	506.173	261.482	184.085
ZFPM1	NM_153813	242.805	-1.83662	0.349207	-5.25941	1.44519e-07	2.15768e-05	98.2205	99.012	274.666	429.532
SESN2	NM_031459	2065.3	-1.76106	0.336312	-5.23637	1.63763e-07	2.42527e-05	1368.31	1305.34	5527.37	3535.71
GATM	NM_001482	60.1215	-3.15255	0.60601	-5.20213	1.97014e-07	2.89437e-05	5.64486	14.1446	67.0184	100.506
TRIM5	NM_033034	606.064	-1.08714	0.210347	-5.16834	2.36188e-07	3.44235e-05	382.721	387.965	900.903	736.341
PCDH1	NM_001278615	2160.77	1.6611	0.321701	5.16348	2.42395e-07	3.505e-05	5179.72	4701.05	2041.31	1083.35
FBXO22	NM_012170	605.377	-1.60949	0.312029	-5.15815	2.49404e-07	3.57816e-05	278.291	287.943	730.611	996.6
GADD45A	NM_001924	2303.37	-1.80482	0.351162	-5.13957	2.75369e-07	3.92005e-05	1156.63	1788.28	5142.84	5140.63
FAS	NM_000043	3286.2	-1.18489	0.23203	-5.10664	3.27939e-07	4.63252e-05	2877.18	2442.97	6386.52	5711.93
ANLN	NM_018685	2453.41	1.23592	0.242223	5.10241	3.3536e-07	4.70118e-05	2246.65	2841.04	996.487	1162.7
CDK2	NM_001798	1013.99	1.17884	0.231918	5.083	3.71521e-07	5.16865e-05	1701.36	1670.07	702.045	787.123
SYTL4	NM_001174068	176.979	1.38624	0.273687	5.06508	4.08236e-07	5.63673e-05	221.843	231.365	75.8077	97.3324
THSD1	NM_199263	793.882	-1.15746	0.228914	-5.05629	4.27498e-07	5.85863e-05	669.48	599.123	1422.77	1409.2
TREM2	NM_018965	109.434	-3.59211	0.711801	-5.04651	4.49954e-07	6.12071e-05	19.1925	51.5266	221.93	621.023
MIR34AHG	NR_132742	1115.28	-1.42485	0.283527	-5.02544	5.02276e-07	6.78221e-05	909.951	699.146	1890.8	2433.31
TMEM68	NM_001286657	914.091	-0.970212	0.193221	-5.02125	5.13376e-07	6.88149e-05	679.076	697.125	1427.16	1268.5
TMEM263	NM_152261	1666.34	-0.898054	0.179651	-4.99887	5.76674e-07	7.67394e-05	1370.01	1325.55	2687.33	2337.04
ZNF219	NM_001101672	3763.73	-1.108	0.222266	-4.985	6.19611e-07	8.186e-05	3135.72	2690.5	6372.24	6189.07
ZNF561	NM_152289	1395.38	-1.3655	0.274101	-4.98174	6.3016e-07	8.2659e-05	829.794	898.18	2235.78	2215.37
RAP1GAP2	NM_001100398	602.821	-2.1109	0.427028	-4.94324	7.68344e-07	0.00010007	299.742	279.86	1377.72	1126.73
CYP4F30P	NR_023391	21.2344	-3.83232	0.776759	-4.93374	8.06705e-07	0.000104326	2.82243	3.03098	36.2559	46.5503
XK	NM_021083	119.164	1.88226	0.383544	4.90754	9.22254e-07	0.000118435	126.445	172.766	40.6505	40.2025
FBXO5	NM_012177	469.081	1.83116	0.375577	4.87558	1.08488e-06	0.000138352	947.207	963.851	275.764	261.316
ZNF829	NM_001037232	46.6767	3.04301	0.624452	4.8731	1.09863e-06	0.00013914	64.9159	86.8881	10.9866	7.40573
DYRK3	NM_003582	1674.09	-1.12358	0.230774	-4.86872	1.12322e-06	0.000141279	1259.93	1391.22	2891.68	2882.94
KLK5	NM_001077492	43.762	4.31544	0.887993	4.85977	1.17523e-06	0.000145824	86.9308	107.095	6.59197	3.17388
ZNF195	NM_007152	888.307	-1.16294	0.239252	-4.86074	1.16948e-06	0.000145824	648.594	575.886	1152.5	1591.17
MBOAT1	NM_001080480	283.356	1.42077	0.292561	4.85631	1.19595e-06	0.000147399	466.265	500.112	204.351	156.578
NRM	NM_001270710	272.521	1.42546	0.293609	4.85497	1.20405e-06	0.000147408	562.792	509.204	214.239	185.143
PVT1	NR_003367	797.716	-0.728238	0.15064	-4.83429	1.33622e-06	0.000162505	868.179	794.116	1423.87	1333.03
CEP55	NM_001127182	987.01	1.64176	0.339916	4.82992	1.36589e-06	0.000163942	1251.46	1300.29	426.281	391.446
MASTL	NM_001172303	687.66	1.21191	0.250861	4.83102	1.35836e-06	0.000163942	1092.28	1398.29	436.169	637.951
ARL6IP6	NR_146430	989.658	1.02103	0.211599	4.8253	1.39793e-06	0.000166589	1118.81	1468	674.579	598.806
LIF	NM_002309	411.969	-3.18017	0.65922	-4.82414	1.40608e-06	0.000166589	239.906	94.9707	1539.23	1504.42
MLLT11	NM_006818	322.421	2.20749	0.458052	4.81931	1.44058e-06	0.000169582	440.863	299.057	73.6104	86.7528
COL27A1	NM_032888	165.181	-3.05371	0.634729	-4.81105	1.50143e-06	0.00017562	32.7402	36.3717	154.911	417.895
TMEM131	NM_015348	2749.65	-1.11827	0.232648	-4.80671	1.53436e-06	0.000178336	1265.58	1753.93	2999.35	3549.46
WT1	NM_024426	50.4515	-6.28645	1.30979	-4.7996	1.58982e-06	0.000183619	0.564486	1.01033	57.1304	58.1879
KIF4A	NM_012310	805.664	1.23175	0.257543	4.78272	1.72942e-06	0.000198494	847.293	1094.18	387.828	437.996
NTPCR	NR_138027	2423.35	-1.10191	0.231109	-4.76794	1.86119e-06	0.000212291	1792.81	1508.42	3586.03	3502.91
CEP85L	NM_001178035	369.206	-1.1535	0.242086	-4.76486	1.88985e-06	0.00021423	244.422	272.788	593.278	555.43
H1FX-AS1	NR_026991	131.568	1.32234	0.277738	4.76109	1.92548e-06	0.00021693	189.103	187.921	70.3144	80.4051
GJD3	NM_152219	209.133	-1.44337	0.303303	-4.75884	1.94711e-06	0.000218029	75.6411	77.7951	201.055	215.824
RINL	NM_001195833	146.011	-1.42542	0.299862	-4.7536	1.99828e-06	0.000222403	78.4635	121.239	242.804	287.765
ZNF337	NM_015655	1159.89	-0.854432	0.179874	-4.75016	2.03255e-06	0.000224854	875.517	806.24	1366.74	1675.81
ZNF630	NM_001037735	23.169	4.98417	1.05752	4.71308	2.43996e-06	0.000268308	38.385	64.6609	2.19732	1.05796
ALOX12B	NM_001139	17.3594	-5.02568	1.07234	-4.68663	2.77737e-06	0.000303593	0.564486	4.04131	31.8612	101.564
MAPK4	NM_002747	144.402	2.21872	0.474193	4.67894	2.88367e-06	0.000313348	73.3831	118.208	17.5786	23.2751
CDCA5	NM_080668	1490.91	2.03905	0.435948	4.67727	2.90713e-06	0.000314038	4316.62	3849.34	1033.84	953.223
FOXM1	NM_021953	2243.63	1.47582	0.315916	4.67156	2.98918e-06	0.000321013	4957.31	5068.81	1832.57	1772.09
BUB1B	NM_001211	894.616	1.62683	0.348613	4.66657	3.06271e-06	0.000326998	845.035	1004.26	308.724	289.881
OSBPL7	NM_145798	465.875	1.46364	0.313742	4.66512	3.08434e-06	0.000327404	956.239	571.845	240.607	314.214
LHX3	NM_178138	13.4793	-4.54502	0.977095	-4.65157	3.29421e-06	0.000347672	2.82243	0	34.0585	44.4344
NEK2	NM_002497	1123.44	1.33903	0.288516	4.64111	3.46543e-06	0.000363652	1318.64	1274.02	537.246	487.72
TEX9	NM_198524	131.156	-1.77622	0.383475	-4.63191	3.62312e-06	0.000378039	48.5458	68.7022	176.885	221.114
MCAM	NM_006500	793.39	1.41394	0.305596	4.62682	3.71323e-06	0.000385253	1532.58	1296.25	565.811	496.184
TIGAR	NM_020375	2766.57	-1.66479	0.360727	-4.61509	3.92923e-06	0.000405373	2524.94	1595.31	7657.68	5411.47
SMIM10L2A	NM_203306	23.5375	-4.265	0.927246	-4.59965	4.2321e-06	0.00043418	0.564486	6.06196	39.5518	72.9993
CYP4F62P	NR_103761	16.828	-4.57465	0.997178	-4.58759	4.48394e-06	0.000457461	1.69346	1.01033	30.7625	37.0286
ESPL1	NM_012291	621.275	1.68241	0.367048	4.58361	4.57014e-06	0.000462886	1093.97	1151.77	261.482	437.996
INAFM2	NM_001301268	919.232	-1.94596	0.424621	-4.58282	4.58752e-06	0.000462886	660.448	431.409	2265.44	1945.59
OSR1	NM_145260	59.7803	-2.42211	0.530726	-4.56377	5.0244e-06	0.000504197	18.628	25.2582	83.4983	149.173
APLP1	NM_001024807	52.4956	-2.2287	0.489198	-4.55581	5.21835e-06	0.000520814	41.2075	47.4853	132.938	281.418
EMX1	NM_004097	10.3938	-5.18623	1.14241	-4.53973	5.63264e-06	0.000559124	1.69346	1.01033	61.5251	41.2605
CKAP2L	NM_152515	738.797	1.34726	0.297115	4.53446	5.77521e-06	0.000564128	1111.47	1331.61	403.209	556.488
HSPA4L	NM_001317382	3339.78	-0.9384	0.206934	-4.53478	5.76635e-06	0.000564128	2957.9	2572.29	5576.81	5024.26
SLC39A6	NM_012319	6703.8	-1.48495	0.327368	-4.53604	5.73197e-06	0.000564128	3515.05	5000.1	9615.49	14214.8
LCE1D	NM_178352	22.2202	-4.27806	0.943777	-4.53291	5.81755e-06	0.000565257	7.33831	1.01033	96.6823	77.2312
INCENP	NM_001040694	1131.51	1.0073	0.222333	4.53059	5.88202e-06	0.000568512	1438.31	1517.51	793.234	677.095
PAPPA	NM_002581	76.1265	-1.72209	0.380322	-4.52798	5.95514e-06	0.000572566	49.1103	31.3201	138.431	131.187
KRT222	NM_152349	70.8439	2.06556	0.456947	4.52036	6.17354e-06	0.000590473	59.8355	57.5886	17.5786	10.5796
NKX2-5	NM_004387	499.224	-1.60256	0.355147	-4.51239	6.41017e-06	0.000609929	342.078	344.521	992.092	1092.87
CCNE2	NM_057749	402.424	2.55848	0.568922	4.49706	6.88992e-06	0.000648441	1303.96	1296.25	235.114	206.302
EMP2	NM_001424	2441.2	1.6534	0.367741	4.49611	6.92085e-06	0.000648441	4801.52	6173.09	1981.99	1506.54
LOC100505874	NR_135481	318.656	-1.57841	0.350896	-4.49821	6.8528e-06	0.000648441	121.364	200.045	401.012	553.314
PYHIN1	NM_198929	33.0044	-3.46269	0.771337	-4.4892	7.14896e-06	0.000666414	5.08037	10.1033	70.3144	92.0426
NKX1-2	NM_001146340	50.9474	-2.70282	0.602708	-4.48446	7.30998e-06	0.000677982	23.1439	21.2169	161.503	128.013
DTX3	NM_001286246	28.6685	3.46801	0.773991	4.48068	7.44048e-06	0.000686618	82.9794	58.5989	1.09866	11.6376
ZNF433	NM_001080411	27.6936	2.571	0.574995	4.47134	7.773e-06	0.000713716	43.4654	59.6093	7.69064	9.52165
METTL8	NM_001321154	1649.38	-1.17213	0.262832	-4.45961	8.21096e-06	0.000748534	894.145	1031.54	2131.41	2205.85
RAD54B	NM_012415	251.567	1.12638	0.252608	4.45902	8.23371e-06	0.000748534	400.22	377.862	172.49	184.085
SCHIP1	NM_001197109	319.168	-1.24895	0.281994	-4.42901	9.46669e-06	0.000856385	305.387	261.675	682.269	667.574
LYNX1	NM_177476	111.423	-2.42789	0.548728	-4.42457	9.66327e-06	0.000869884	64.9159	69.7125	290.047	433.764
APOBEC3C	NM_014508	5277.29	-1.78753	0.405378	-4.40953	1.03595e-05	0.000928005	3662.38	2900.65	12651.1	10008.3
FAM239B	NR_146579	606.213	-0.966195	0.219432	-4.40317	1.06682e-05	0.00095102	497.312	404.131	923.975	841.079
PPM1D	NM_003620	917.049	-1.48507	0.338072	-4.39275	1.11924e-05	0.000992936	782.377	815.333	2659.86	1812.29
SERTAD1	NM_013376	881.708	-1.71644	0.391077	-4.38902	1.13861e-05	0.00100526	765.443	512.235	2673.05	1529.81
ERCC6L	NM_017669	259.289	1.71608	0.391451	4.38391	1.1657e-05	0.00102024	501.263	555.679	140.629	180.911
TMEM178B	NM_001195278	92.8003	2.30127	0.524957	4.38372	1.16669e-05	0.00102024	274.905	253.592	70.3144	37.0286
RACGAP1P	NR_026583	198.663	1.12457	0.25684	4.3785	1.19498e-05	0.00104003	249.503	311.18	121.952	134.361
B3GLCT	NM_194318	324.652	1.10939	0.25403	4.36715	1.2588e-05	0.0010904	382.721	570.834	210.943	229.578
FAM111B	NM_001142703	444.587	3.32686	0.76276	4.3616	1.29114e-05	0.00111317	1370.57	1185.11	106.57	148.115
ZNF285	NM_001291490	65.6375	2.09999	0.482021	4.35664	1.32076e-05	0.00113339	104.43	126.291	19.7759	33.8548
RASAL1	NM_001301202	39.4437	-2.09476	0.481155	-4.3536	1.33919e-05	0.00114386	25.4019	23.2375	84.597	123.781
TAFA2	NM_178539	90.2304	-2.84531	0.655818	-4.33857	1.43413e-05	0.00121927	25.9663	37.3821	251.594	201.013
KLK10	NM_002776	98.3259	3.60783	0.832073	4.33595	1.4513e-05	0.00122818	150.718	138.415	12.0853	11.6376
GXYLT1	NM_001099650	997.631	-0.83909	0.193718	-4.33151	1.48093e-05	0.00124752	793.102	775.931	1326.09	1481.15
FAM114A1	NR_033290	845.205	0.862092	0.199167	4.32848	1.50144e-05	0.00125902	877.775	1040.64	561.417	493.01
ECE1	NM_001113349	3803.3	-0.833154	0.192731	-4.32289	1.54001e-05	0.00128549	3105.24	2943.08	5695.47	5081.39
LOC102723373	NR_119378	54.7568	-1.88216	0.435674	-4.32011	1.55948e-05	0.00129585	19.757	19.1962	86.7943	57.1299
ZNF568	NM_198539	52.2763	2.25415	0.521986	4.3184	1.57164e-05	0.00130008	62.6579	81.8364	14.2826	15.8694
SCRIB	NM_182706	10285.7	-0.933663	0.216967	-4.30325	1.68309e-05	0.00138602	10652.4	7807.8	18733.3	16533.8
CENPX	NM_144998	609.223	1.01649	0.236515	4.29778	1.72516e-05	0.00141433	935.353	877.974	473.524	423.185
OSBPL3	NM_145320	1915.19	-0.60557	0.141002	-4.29477	1.74878e-05	0.00142731	1563.06	1618.54	2328.07	2511.6
C12orf45	NM_152318	742.324	-0.92156	0.214885	-4.28863	1.7978e-05	0.00144218	584.807	474.853	1026.15	984.962
LAMA3	NM_000227	26766.3	-0.878234	0.20478	-4.28867	1.79744e-05	0.00144218	19689.3	23678	34538.7	45171.8
PAFAH1B3	NM_001145940	662.418	0.756838	0.176479	4.28855	1.79841e-05	0.00144218	758.669	637.516	414.196	413.663
PMEPA1	NM_199170	349.273	-1.51403	0.352963	-4.28947	1.791e-05	0.00144218	147.895	127.301	351.572	435.88
KLHL12	NM_001303051	1671.51	-0.614735	0.14344	-4.28565	1.82203e-05	0.00145477	1250.9	1280.08	1898.49	1976.27
PRC1-AS1	NR_051984	262.211	1.32163	0.308513	4.28387	1.8367e-05	0.00146014	349.981	364.728	149.418	136.477
ANP32E	NM_001136479	3156.12	1.0194	0.238313	4.27756	1.88957e-05	0.00149569	3444.49	3918.05	1933.65	1698.03
CDON	NM_016952	353.397	1.41973	0.332184	4.27393	1.92056e-05	0.00151032	481.506	547.597	181.279	203.129
CSF3	NM_000759	3083.91	-2.34253	0.548155	-4.27348	1.92449e-05	0.00151032	1346.3	1080.04	3268.52	9039.22
POU3F1	NM_002699	12.1162	-3.91632	0.91761	-4.26795	1.97275e-05	0.0015416	3.38691	4.04131	53.8345	57.1299
NBEAP1	NR_027992	134.227	-2.14966	0.505875	-4.24938	2.14362e-05	0.00166803	86.3663	99.012	384.532	436.938
MARCHF2	NM_001005415	249.041	-1.09935	0.258864	-4.24683	2.16818e-05	0.00168002	155.234	139.425	255.988	376.634
RHBDF2	NM_001005498	1144.6	-1.86599	0.439513	-4.24559	2.18016e-05	0.0016822	461.749	342.501	951.442	1982.62
CDCA3	NM_031299	180.768	1.71774	0.405066	4.24065	2.22877e-05	0.00168258	159.749	220.251	53.8345	61.3618
CIT	NM_001206999	988.672	1.13647	0.268091	4.23911	2.24408e-05	0.00168258	1022.85	1440.73	488.905	630.545
INTU	NM_015693	730.868	-1.32399	0.312332	-4.23904	2.24479e-05	0.00168258	581.42	704.197	1690.84	1525.58
LOC389906	NR_034031	833.329	-0.837202	0.197274	-4.24386	2.19707e-05	0.00168258	732.702	611.247	1263.46	1141.54
NOG	NM_005450	34.953	-2.88337	0.679885	-4.24097	2.22557e-05	0.00168258	12.4187	15.1549	116.458	85.6949
TMEM229B	NM_001348548	37.4694	-3.31734	0.782176	-4.24116	2.22367e-05	0.00168258	6.20934	15.1549	48.3411	158.694
VSIG10L2	NM_001365077	28.1023	3.12149	0.736198	4.24002	2.23504e-05	0.00168258	28.7888	37.3821	4.39465	3.17388
SH3D21	NM_024676	179.209	1.89025	0.44721	4.22676	2.37085e-05	0.00176985	235.955	156.601	35.1572	70.8834
CDKN2C	NM_078626	354.224	1.65449	0.392121	4.21934	2.45016e-05	0.00182165	570.131	777.951	243.903	184.085
PDE4A	NM_001111309	43.0115	-2.01889	0.479444	-4.21091	2.54345e-05	0.00188338	23.1439	37.3821	127.445	114.26
IER5	NM_016545	5985.92	-1.09934	0.261258	-4.20788	2.57776e-05	0.00190112	5676.47	4583.85	11883.1	10103.5
PTCHD4	NM_001013732	225.201	-1.91149	0.454493	-4.20577	2.6019e-05	0.00191125	188.538	102.043	715.229	382.982
MALL	NM_005434	117.124	2.45874	0.584992	4.20304	2.63352e-05	0.00192677	71.1252	119.219	16.4799	17.9853
POLD3	NM_006591	955.604	1.12147	0.267009	4.20014	2.66755e-05	0.00194393	1423.63	1796.36	660.296	818.862
CCN1	NM_001554	3196.32	-2.17309	0.518515	-4.19098	2.77748e-05	0.00201603	718.026	1471.04	3352.02	6514.93
ZNF724	NM_001355404	107.198	1.64019	0.391447	4.19008	2.78862e-05	0.00201615	179.506	231.365	67.0184	64.5356
TRIM22	NM_006074	3033.1	-2.49758	0.597112	-4.18276	2.87987e-05	0.00207396	1368.31	1707.45	6762.27	10606.1
SULT1A1	NM_001055	938.141	0.729231	0.174542	4.17797	2.94127e-05	0.0021099	1326.54	1178.04	713.032	798.761
BTG2	NM_006763	4668.73	-1.92134	0.461649	-4.1619	3.15612e-05	0.00222919	2771.06	2971.37	11441.5	10308.8
CD70	NM_001252	1143.49	-1.69598	0.407463	-4.16231	3.15048e-05	0.00222919	878.34	531.432	2186.34	2385.7
NLGN4Y	NR_046355	13.6725	-6.96665	1.67384	-4.16207	3.15378e-05	0.00222919	0.564486	0	61.5251	29.6229
PSRC1	NM_001350242	355.556	1.26865	0.304786	4.16244	3.14868e-05	0.00222919	356.755	355.635	158.207	137.535
SRSF8	NM_032102	2418.18	-0.848399	0.203896	-4.16095	3.16929e-05	0.00222992	1888.2	1798.38	3747.54	2891.41
KIF3C	NM_002254	174.804	1.17217	0.282469	4.14974	3.32855e-05	0.00233303	199.263	221.261	86.7943	99.4484
CENPL	NM_001171182	363.336	1.25246	0.302219	4.1442	3.41002e-05	0.00238105	672.302	662.774	276.863	283.534
TM7SF3	NM_016551	9274.52	-1.24335	0.300466	-4.13807	3.50236e-05	0.00243626	8664.86	7163.21	21587.6	15887.4
FAT1	NM_005245	7173.29	-1.36861	0.331232	-4.13187	3.59823e-05	0.00248413	5855.97	4588.9	16275.6	10698.1
FLRT2	NM_001346145	562.059	-1.21704	0.294547	-4.13189	3.59785e-05	0.00248413	293.533	282.891	716.328	624.197
ARHGAP42	NM_152432	115.778	-1.45205	0.351848	-4.12692	3.67653e-05	0.00252868	64.3514	81.8364	194.463	203.129
SLC31A2	NM_001860	429.062	-0.889546	0.215597	-4.12597	3.69177e-05	0.00252969	388.366	364.728	678.973	717.298
ESCO2	NM_001017420	260.521	1.86504	0.45242	4.12236	3.7501e-05	0.0025601	588.194	699.146	138.431	214.766
TOP2A	NM_001067	5949.44	1.09387	0.265543	4.11937	3.79914e-05	0.00258398	5248.02	6777.27	2899.37	2733.77
MICALL1	NM_033386	6509.69	-0.682217	0.165909	-4.11199	3.92257e-05	0.00265809	6459.97	5919.5	10258.2	9608.4
AP3S1	NR_157087	2318.29	-0.870361	0.211765	-4.11004	3.95597e-05	0.00267086	1381.86	1752.92	2493.96	3232.07
PHPT1	NM_014172	3332.69	-1.26682	0.308326	-4.10869	3.97904e-05	0.00267659	3026.21	2140.88	6976.51	5461.2
ADAMTS7	NM_014272	541.762	-1.79004	0.437095	-4.09532	4.21593e-05	0.00280729	349.981	245.509	718.525	1343.61
CDH18	NM_001349559	10.2739	-4.61536	1.12659	-4.09675	4.18999e-05	0.00280729	2.82243	1.01033	73.6104	26.449
SKA1	NM_001039535	298.298	1.87609	0.45822	4.0943	4.23448e-05	0.00280729	561.663	655.702	152.714	178.795
ZNF320	NM_001351773	202.752	1.35498	0.330886	4.09501	4.22158e-05	0.00280729	203.215	250.561	96.6823	80.4051
CDCA8	NM_018101	588.542	1.45615	0.356071	4.0895	4.32299e-05	0.00285566	1030.75	893.128	401.012	300.461
HSD17B7P2	NR_003086	285.908	-1.17868	0.288322	-4.08807	4.34968e-05	0.002863	242.164	230.354	531.753	538.502
KLLN	NM_001126049	41.4203	-2.19456	0.537476	-4.08309	4.44413e-05	0.00289992	12.4187	15.1549	59.3278	65.5936
LCP1	NM_002298	81.9023	2.47822	0.607017	4.08262	4.45315e-05	0.00289992	58.142	67.6919	6.59197	15.8694
RALGAPB	NM_001282917	2509.32	-0.536593	0.131382	-4.08421	4.42267e-05	0.00289992	1955.94	2072.18	2964.19	2876.6
ERICH5	NM_173549	47.968	-2.28124	0.559483	-4.07741	4.55408e-05	0.00295516	11.8542	16.1652	51.6371	82.521
FAM83D	NM_030919	1568.35	0.93442	0.229263	4.07575	4.58661e-05	0.00295538	1920.94	2165.13	1156.89	980.73
OVCH1-AS1	NR_073172	411.589	-0.823616	0.202049	-4.07633	4.5753e-05	0.00295538	291.275	270.767	535.049	461.271
AARD	NM_001025357	102.96	2.03042	0.499814	4.06234	4.85823e-05	0.00311311	130.396	278.85	36.2559	63.4777
PHLDB3	NM_198850	598.299	-1.88449	0.463932	-4.06201	4.8653e-05	0.00311311	368.045	361.697	1367.83	1326.68
IQCJ-SCHIP1	NM_001197114	374.249	-1.10824	0.27325	-4.05576	4.99726e-05	0.00318645	380.463	299.057	762.472	705.66
SHMT1	NM_004169	1117.32	0.83341	0.205835	4.04893	5.14533e-05	0.00326951	1088.33	1395.26	683.368	708.834
MYRF	NM_013279	36.1899	-1.6684	0.412173	-4.04783	5.1695e-05	0.00327354	24.2729	24.2478	80.2024	74.0573
TUBB	NM_178014	18504.7	1.51471	0.374405	4.04566	5.2175e-05	0.00329258	29479.7	29969.3	12519.3	8285.95
DRP2	NM_001171184	98.3731	1.38682	0.3437	4.03497	5.46102e-05	0.00343446	324.579	284.912	130.741	102.622
PRC1	NM_003981	2800.27	1.39754	0.346702	4.03096	5.55501e-05	0.00348164	4075.59	3828.13	1767.75	1232.52
TTK	NM_003318	803.965	1.15683	0.287045	4.03011	5.57498e-05	0.00348227	1030.19	950.717	395.518	493.01
LOC728196	NR_147706	19.3632	-4.59718	1.1444	-4.01711	5.89167e-05	0.00365571	1.12897	4.04131	41.7492	75.1152
TACC3	NM_006342	1495.86	1.37245	0.341654	4.01708	5.89246e-05	0.00365571	2469.62	2373.26	1061.31	809.34
RBM11	NR_135311	176.515	1.41833	0.354043	4.00611	6.17272e-05	0.0038167	216.763	227.323	85.6957	80.4051
WDR76	NM_024908	409.274	2.0621	0.515504	4.00017	6.32961e-05	0.00390057	663.271	805.23	150.517	201.013
SGO1	NM_001199251	277.136	1.20464	0.301391	3.99695	6.41639e-05	0.00394082	447.637	505.163	182.378	230.636
HOXB-AS1	NR_102279	21.4094	3.25109	0.814632	3.99087	6.58312e-05	0.00402975	24.2729	27.2788	3.29599	2.11592
ARHGAP22	NM_001347735	273.109	-1.77231	0.444466	-3.98749	6.67751e-05	0.00406046	147.331	126.291	416.393	519.459
LCE1A	NM_178348	17.6468	-3.53024	0.885296	-3.98764	6.67334e-05	0.00406046	6.77383	4.04131	51.6371	76.1732
FBXO43	NR_036491	42.0052	2.02673	0.509244	3.97988	6.89512e-05	0.00417894	88.6243	109.115	20.8746	27.507
TIFA	NM_052864	794.239	0.814715	0.204786	3.97837	6.93886e-05	0.00419162	824.714	962.841	471.326	543.792
UBR5-AS1	NR_125415	32.6743	-2.37895	0.598647	-3.97388	7.0711e-05	0.0042575	9.59626	10.1033	43.9465	58.1879
HSD17B7	NM_016371	565.808	-1.14958	0.289621	-3.96926	7.20953e-05	0.00432666	509.166	448.585	1109.65	1016.7
TRIM3	NM_033278	363.029	-1.00809	0.254173	-3.96615	7.3043e-05	0.00436926	355.061	339.47	622.942	774.428
C21orf91	NM_001100420	976.564	-1.32259	0.333608	-3.9645	7.35493e-05	0.00438526	569.566	745.621	1559	1727.65
KDM7A-DT	NR_024451	72.2972	-1.74845	0.441429	-3.96089	7.46717e-05	0.00440923	16.3701	28.2891	58.2291	87.8108
KIF18B	NM_001264573	708.221	1.61324	0.407192	3.96187	7.43647e-05	0.00440923	1932.23	1627.64	599.87	563.893
P2RX2	NM_001282165	12.8656	3.30963	0.835449	3.9615	7.44805e-05	0.00440923	66.0448	40.4131	5.49331	5.28981
CDC42EP3	NM_001270438	1812.66	-0.626122	0.158364	-3.95369	7.69559e-05	0.0045007	1767.4	1665.02	2597.24	2702.03
RAB1A	NM_004161	6326.14	-0.614068	0.155314	-3.95372	7.6945e-05	0.0045007	5294.88	5044.56	8302.59	7524.22
SBK1	NM_001024401	30.0426	-2.40981	0.609395	-3.95443	7.67162e-05	0.0045007	15.8056	19.1962	106.57	78.2891
AKT3	NM_001206729	557.029	1.09389	0.277081	3.94792	7.8833e-05	0.00459584	577.469	642.568	316.415	254.969
FAM149B1	NM_173348	1678.35	0.812882	0.20598	3.94641	7.93333e-05	0.00461037	2166.5	2075.21	1215.12	1199.73
PCLO	NM_014510	29.7362	3.12768	0.797182	3.92342	8.72997e-05	0.00504142	38.9495	45.4647	1.09866	8.46369
RIMS3	NM_014747	102.372	-1.82605	0.465343	-3.9241	8.70548e-05	0.00504142	51.3682	59.6093	166.997	225.346
AURKB	NM_001256834	408.926	1.72773	0.441832	3.91039	9.2148e-05	0.00530472	545.293	602.154	152.714	193.607
FGFBP1	NM_005130	3928.1	1.63662	0.41863	3.90947	9.24973e-05	0.00530819	2106.1	2898.63	599.87	1009.3
FAM13C	NM_001001971	34.894	-3.29831	0.845825	-3.89951	9.6386e-05	0.00551412	9.59626	13.1342	103.274	118.492
PLK3	NM_004073	1080.19	-1.93998	0.497826	-3.89691	9.74283e-05	0.00555644	771.652	410.192	1723.8	2815.23
KEL	NM_000420	7.62112	-3.7837	0.971284	-3.89557	9.79683e-05	0.00556994	2.25794	2.02065	35.1572	24.3331
ELOVL3	NM_152310	34.0999	5.51546	1.41672	3.89312	9.89618e-05	0.00560906	45.1589	53.5473	1.09866	1.05796
NEIL3	NM_018248	147.566	2.01001	0.51647	3.89183	9.9491e-05	0.0056217	182.893	294.005	47.2425	70.8834
LMNB1	NM_001198557	1029.56	2.1668	0.557531	3.88642	0.000101735	0.00573085	1774.18	1710.48	444.958	331.142
BBC3	NM_001127241	550.313	-1.72688	0.444633	-3.88384	0.00010282	0.00574472	400.785	433.43	1298.62	1462.1
STIL	NM_001048166	539.185	1.35743	0.34953	3.8836	0.00010292	0.00574472	666.093	995.171	230.719	416.837
TPM1	NM_001330344	3138.06	1.00425	0.258557	3.88406	0.000102726	0.00574472	4850.06	5049.61	2796.1	2139.2
EML2	NM_012155	2422.64	-0.864192	0.222608	-3.88212	0.000103551	0.00576244	1229.45	1314.43	2135.8	2493.61
HMGB2	NM_002129	4293.45	1.40749	0.362658	3.88105	0.000104005	0.00577024	7918.61	7087.44	3344.33	2312.7
CDCA2	NM_152562	596.51	1.22602	0.316125	3.87828	0.000105199	0.00581502	905.435	974.965	390.025	413.663
SPAG5	NM_006461	1555.65	1.006	0.259432	3.87771	0.000105446	0.00581502	2839.93	2639.98	1527.14	1201.84
KIAA0930	NM_001009880	4941.09	-0.908329	0.234497	-3.87352	0.000107275	0.00588593	4517.01	4279.74	8501.45	8009.82
LMCD1	NM_001278234	38.557	2.5682	0.663052	3.8733	0.000107372	0.00588593	55.8841	84.8674	8.7893	14.8115
ZNF93	NM_031218	57.7156	2.09072	0.54092	3.86512	0.000111035	0.0060686	42.9009	81.8364	8.7893	20.1013
RMI1	NM_001358291	388.014	1.2741	0.330381	3.85645	0.000115047	0.0062692	492.232	756.734	207.647	307.867
NRAV	NR_038854	144.226	-1.26492	0.32826	-3.85342	0.00011648	0.00632854	72.2542	70.7228	170.293	173.506
LMX1B	NM_002316	125.558	-1.0632	0.276003	-3.85213	0.000117096	0.00634323	89.7532	75.7745	165.898	181.969
UNC13B	NM_006377	916.233	-0.881913	0.2295	-3.84276	0.000121656	0.00657087	591.581	631.454	1153.6	1099.22
SSX2IP	NM_001166293	782.751	0.912864	0.23771	3.84024	0.000122916	0.00661944	826.407	1019.42	447.156	532.155
MARCHF3	NM_178450	147.745	-1.99374	0.519348	-3.83893	0.000123569	0.00663517	139.992	99.012	628.435	325.852
GASK1B	NM_016613	797.476	-1.36326	0.355453	-3.83528	0.000125421	0.00667606	742.299	452.626	1716.11	1362.65
GPR19	NM_006143	16.5211	2.85402	0.743947	3.83632	0.00012489	0.00667606	33.3047	60.6196	4.39465	8.46369
MCUB	NM_017918	813.262	1.20726	0.314741	3.83573	0.00012519	0.00667606	1184.86	1309.38	538.345	541.676
FABP6	NM_001445	13.9141	3.88385	1.01448	3.8284	0.000128977	0.00684547	25.4019	22.2272	2.19732	1.05796
BLOC1S2	NM_173809	2654.86	-1.15994	0.303274	-3.82472	0.000130922	0.00690581	2553.73	2291.42	6441.46	4386.31
CARD18	NM_021571	17.7635	-3.62912	0.948851	-3.82475	0.000130903	0.00690581	2.82243	6.06196	29.6639	76.1732
PCCA-DT	NR_132422	99.9111	-1.49397	0.390672	-3.82411	0.000131243	0.00690581	39.514	46.475	103.274	137.535
SCML1	NM_001037535	736.562	-0.69401	0.181516	-3.82341	0.000131618	0.00690581	585.372	668.836	1060.21	965.919
CRIP2	NM_001312	1282.44	0.795371	0.208137	3.82139	0.000132702	0.00694283	1989.25	2378.31	1275.55	1239.93
SLC52A1	NM_001104577	35.9899	-1.99657	0.52329	-3.81541	0.000135957	0.00709294	22.5794	30.3098	75.8077	133.303
FAM239A	NR_146580	862.373	-0.883118	0.231588	-3.81331	0.000137119	0.00711312	759.233	630.444	1297.52	1268.5
PNPO	NM_018129	1466.76	-0.864486	0.226698	-3.81338	0.000137076	0.00711312	885.678	884.035	1557.9	1664.17
CCNJL	NR_131769	274.663	1.45236	0.38149	3.80707	0.000140623	0.00727436	440.863	320.273	151.615	126.955
DISP2	NM_033510	190.83	-2.11282	0.555138	-3.80594	0.000141264	0.00727607	117.978	79.8158	398.814	459.155
GPER1	NM_001505	259.6	0.924981	0.243056	3.80562	0.000141448	0.00727607	327.402	301.077	181.279	150.23
DUSP6	NM_001946	4785.63	-2.17312	0.571307	-3.80376	0.000142514	0.00731041	1500.4	1588.23	4657.23	9271.97
CLIC2	NM_001289	294.189	-3.18338	0.837344	-3.80176	0.000143673	0.0073332	36.1271	96.9913	568.008	635.835
LIMCH1	NM_001112717	1155.87	0.825642	0.217182	3.80161	0.000143757	0.0073332	1325.98	1134.6	718.525	670.747
CDC42EP5	NM_145057	53.4943	2.13277	0.561195	3.80041	0.000144458	0.00734853	89.1887	65.6712	12.0853	23.2751
TNNT1	NM_001126132	990.004	1.46896	0.386627	3.79944	0.000145025	0.00735703	1278.56	1502.36	554.825	449.634
DGLUCY	NM_001102368	633.771	-1.50427	0.396074	-3.79795	0.000145898	0.00738089	183.458	241.468	402.11	800.877
TRIML2	NM_001303419	118.919	-2.0569	0.542126	-3.79413	0.000148161	0.00747482	76.7701	50.5163	259.284	272.954
LHX4-AS1	NR_037642	303.851	-1.3765	0.362895	-3.7931	0.000148777	0.00747511	128.703	163.673	265.876	490.894
SALL2	NM_001364564	15.933	-3.00845	0.793208	-3.79276	0.000148981	0.00747511	4.51589	6.06196	29.6639	53.956
KIF20A	NM_005733	1699.26	1.3285	0.350637	3.7888	0.000151375	0.00757455	2108.35	2031.77	1040.43	608.328
TTYH3	NM_025250	2861.64	-0.82176	0.216953	-3.78772	0.000152033	0.00758679	2351.65	1756.96	3745.34	3521.95
CCNA2	NM_001237	1897.55	1.45082	0.384364	3.7746	0.000160267	0.007976	3272.32	3134.03	1292.03	1051.61
PRSS12	NM_003619	1086.89	-1.2669	0.336004	-3.7705	0.000162919	0.00808607	475.861	657.722	1065.7	1658.88
CDT1	NM_030928	1357.97	2.06556	0.547954	3.76959	0.000163518	0.0080939	2825.82	2761.22	644.915	689.791
RNF144B	NM_182757	2545.13	-1.07077	0.28414	-3.76844	0.000164269	0.00810922	1853.21	2234.84	3667.34	4917.4
PGM2	NM_018290	2948.24	-0.878092	0.233116	-3.76677	0.000165376	0.00814198	1314.69	1726.65	2524.73	3060.68
PLCD3	NM_133373	3624.79	-0.948361	0.252219	-3.76007	0.000169863	0.00834054	3245.79	2609.67	5770.18	5532.08
MRGPRX3	NM_001370464	89.3457	-2.33582	0.621916	-3.75584	0.000172761	0.00845344	24.8374	33.3408	83.4983	208.418
SSUH2	NM_015931	23.3351	-2.84657	0.757999	-3.75537	0.000173083	0.00845344	8.46729	17.1755	81.301	99.4484
INTS6L	NM_001351601	382.701	-0.905315	0.241329	-3.75137	0.00017587	0.00854412	265.308	247.53	450.452	510.995
SKA3	NM_145061	476.887	1.52718	0.407082	3.75152	0.000175764	0.00854412	821.891	963.851	298.836	320.562
LHX4	NM_033343	296.53	-1.32478	0.353294	-3.74978	0.000176988	0.00857573	134.348	138.415	269.172	413.663
FAM210B	NM_080821	2409.21	-0.835393	0.222915	-3.74759	0.000178541	0.00862824	1199.53	1582.17	2230.28	2728.48
ACACB	NM_001093	241.914	1.04625	0.27946	3.74381	0.000181249	0.00873611	446.508	422.316	192.266	228.52
RRM2	NM_001034	1947.07	2.18587	0.584117	3.74218	0.000182432	0.00877009	4065.99	6023.57	1167.88	1049.5
PHLDA3	NR_073080	7161.62	-1.24739	0.333776	-3.73722	0.000186066	0.00892147	6360.62	5096.09	15382.4	11819.5
HAUS1	NM_138443	713.474	0.907783	0.243245	3.73196	0.000189995	0.0090861	687.544	715.311	390.025	357.591
PRKD2	NM_001079882	1983.66	-0.848935	0.227605	-3.72987	0.000191581	0.00913814	1878.04	1869.1	3820.05	2929.49
SGO2	NM_001160046	315.075	0.897202	0.240635	3.72848	0.000192641	0.00914123	274.34	275.819	148.319	147.057
TCF19	NM_001077511	665.291	1.70602	0.457561	3.7285	0.000192621	0.00914123	1313.56	1714.52	342.783	585.053
CSRP2	NM_001300965	166.702	1.40014	0.376493	3.71891	0.000200084	0.00946034	260.792	316.232	95.5836	122.724
PTN	NM_002825	14.8702	2.85375	0.767442	3.71852	0.000200396	0.00946034	34.9981	58.5989	3.29599	9.52165
TNFRSF10B	NM_003842	9845.65	-0.953703	0.256888	-3.71253	0.0002052	0.00966228	9112.49	7601.69	18408.1	13967.2
ITGAM	NM_001145808	192.566	-3.6872	0.995073	-3.70546	0.00021101	0.00991044	41.7719	98.0016	577.896	1217.71

## Sheet: 4D- GSEA Pathways 5FU
5FU RNA-seq: GSEA Major Pathways
NAME	NES	FDR q-val
HALLMARK_E2F_TARGETS	2.75421	0
HALLMARK_G2M_CHECKPOINT	2.70798	0
HALLMARK_MITOTIC_SPINDLE	2.17505	0
HALLMARK_MYC_TARGETS_V1	1.45527	0.0878278
HALLMARK_ESTROGEN_RESPONSE_LATE	1.45461	0.0705106
HALLMARK_SPERMATOGENESIS	1.40442	0.0861021
HALLMARK_KRAS_SIGNALING_DN	1.0806	0.533702
HALLMARK_PANCREAS_BETA_CELLS	1.06682	0.504324
HALLMARK_PEROXISOME	1.02956	0.543913
HALLMARK_WNT_BETA_CATENIN_SIGNALING	1.00754	0.541351
HALLMARK_APICAL_JUNCTION	0.960435	0.611899
HALLMARK_PI3K_AKT_MTOR_SIGNALING	0.956982	0.569161
HALLMARK_COAGULATION	0.921407	0.611038
HALLMARK_P53_PATHWAY	-2.38107	0
HALLMARK_TNFA_SIGNALING_VIA_NFKB	-2.1249	0
HALLMARK_INFLAMMATORY_RESPONSE	-1.80113	0.00352784
HALLMARK_CHOLESTEROL_HOMEOSTASIS	-1.53403	0.135021
HALLMARK_UNFOLDED_PROTEIN_RESPONSE	-1.50312	0.141811
HALLMARK_APOPTOSIS	-1.49199	0.129447
HALLMARK_DNA_REPAIR	-1.40749	0.227676
HALLMARK_EPITHELIAL_MESENCHYMAL_TRANSITION	-1.33584	0.340469
HALLMARK_TGF_BETA_SIGNALING	-1.33371	0.306442
HALLMARK_COMPLEMENT	-1.30866	0.331315
HALLMARK_PROTEIN_SECRETION	-1.25573	0.423101
HALLMARK_HYPOXIA	-1.24998	0.399517
HALLMARK_XENOBIOTIC_METABOLISM	-1.19053	0.51878
HALLMARK_IL2_STAT5_SIGNALING	-1.18844	0.488038
HALLMARK_KRAS_SIGNALING_UP	-1.17604	0.487245
HALLMARK_GLYCOLYSIS	-1.17339	0.464204
HALLMARK_ALLOGRAFT_REJECTION	-1.09985	0.635527
HALLMARK_IL6_JAK_STAT3_SIGNALING	-1.09521	0.613847
HALLMARK_MTORC1_SIGNALING	-1.08455	0.612809
HALLMARK_HEME_METABOLISM	-1.08001	0.594189
HALLMARK_INTERFERON_ALPHA_RESPONSE	-1.04746	0.655169
HALLMARK_MYC_TARGETS_V2	-0.979077	0.819706
HALLMARK_ANGIOGENESIS	-0.978302	0.786056
HALLMARK_UV_RESPONSE_DN	-0.972532	0.770221
HALLMARK_ESTROGEN_RESPONSE_EARLY	-0.967864	0.752322
HALLMARK_OXIDATIVE_PHOSPHORYLATION	-0.949904	0.77246
HALLMARK_INTERFERON_GAMMA_RESPONSE	-0.949131	0.745786
HALLMARK_MYOGENESIS	-0.945811	0.727111
HALLMARK_NOTCH_SIGNALING	-0.936373	0.725659
HALLMARK_HEDGEHOG_SIGNALING	-0.902543	0.780326
HALLMARK_UV_RESPONSE_UP	-0.900541	0.759833
HALLMARK_BILE_ACID_METABOLISM	-0.894007	0.750847
HALLMARK_FATTY_ACID_METABOLISM	-0.860596	0.803608
HALLMARK_ADIPOGENESIS	-0.858543	0.784814
HALLMARK_ANDROGEN_RESPONSE	-0.787623	0.900309
HALLMARK_APICAL_SURFACE	-0.727862	0.956682
HALLMARK_REACTIVE_OXIGEN_SPECIES_PATHWAY	-0.666781	0.974019

## Sheet: 4E- E2F ES DMSO vs 5FU
GSEA 5FU RNA-seq: Running enrichment scores for E2F2
PROBE	RUNNING ES WTp53	RUNNING ES ∆40p53:WTp53
AK2	-0.435394	-0.026388
ANP32E	-0.294218	0.368897
ASF1A	-0.284023	0.289507
ASF1B	-0.0253991	0.112675
ATAD2	-0.254383	0.433275
AURKA	-0.558856	-0.0271455
AURKB	-0.433068	0.34919
BARD1	-0.614757	0.0963137
BIRC5	-0.401994	0.157529
BRCA1	-0.623412	0.4182
BRCA2	-0.621544	0.280596
BRMS1L	-0.308069	0.502964
BUB1B	-0.0413958	-0.0519507
CBX5	-0.632404	0.445267
CCNB2	-0.391714	-0.0410807
CCNE1	-0.625961	0.445688
CCP110	-0.325524	0.509511
CDC20	-0.500559	-0.0469336
CDC25A	-0.591984	0.46301
CDC25B	-0.56267	-0.0677466
CDCA3	-0.187153	-0.0446718
CDCA8	-0.607315	0.505095
CDK1	-0.624537	0.514873
CDK4	-0.520326	-0.0707681
CDKN1A	0.0247286	0.129486
CDKN1B	-0.417901	0.368727
CDKN2A	-0.325498	-0.00480317
CDKN2C	-0.597876	0.477553
CDKN3	-0.13644	-0.0383744
CENPE	0.000857951	0.00101383
CENPM	-0.553371	-0.000535256
CHEK1	-0.532661	0.530139
CHEK2	-0.0231093	0.311018
CIT	-0.312011	-0.0207171
CKS1B	-0.440631	0.494521
CKS2	-0.10403	0.530707
CSE1L	-0.254769	0.0683501
CTCF	-0.0120219	0.492498
DCK	-0.0705538	0.297699
DCLRE1B	-0.243954	0.524453
DCTPP1	-0.625071	-0.0114137
DDX39A	-0.0139131	0.521274
DEK	-0.610466	0.521684
DEPDC1	-0.210642	-0.0640806
DIAPH3	-0.482389	0.106071
DLGAP5	-0.109335	-0.0533293
DNMT1	-0.41484	0.530468
DONSON	-0.133742	0.282749
DSCC1	-0.602123	0.474858
DUT	-0.327599	0.12987
E2F8	-0.316115	0.0529653
EED	-0.0161093	0.466526
EIF2S1	-0.298473	0.420579
ESPL1	-0.537325	0.518059
EXOSC8	-0.591746	0.115203
EZH2	-0.249426	0.411721
GINS1	-0.519202	0.403417
GINS3	-0.504366	0.453772
GINS4	-0.14584	0.0679969
GSPT1	-0.610478	-0.0577964
H2AFX	-0.606416	-0.0260347
H2AFZ	-0.512874	0.504325
HELLS	-0.181571	0.439895
HMGA1	-0.414525	0.178382
HMGB2	-0.576257	0.507994
HMGB3	-0.549304	0.287918
HMMR	-0.233185	-0.0644125
HNRNPD	-0.625058	-0.0423524
HUS1	-0.0313572	0.531697
ILF3	-0.0987838	0.50713
ING3	-0.151564	0.496282
IPO7	-0.356954	-0.0565498
KIF18B	-0.0210344	0.0790057
KIF22	-0.10256	0.146032
KIF2C	-0.486172	0.140238
KIF4A	-0.27507	-0.0415429
KPNA2	-0.543049	0.160898
LBR	-0.270168	0.441826
LIG1	-0.0143511	0.377084
LMNB1	-0.443537	0.444395
LUC7L3	-0.509951	-0.0678372
LYAR	-0.276536	0.0975904
MAD2L1	-0.628728	0.529129
MCM2	-0.510219	0.49516
MCM3	-0.422201	-0.0502053
MCM4	-0.617354	0.52892
MCM5	-0.498367	0.532129
MCM6	-0.617447	0.096767
MCM7	-0.212269	0.268056
MELK	-0.611118	0.467988
MKI67	-0.343142	0.447307
MLH1	-0.474388	-0.065467
MMS22L	-0.545149	0.160822
MSH2	-0.542954	0.166843
MTHFD2	-0.281035	0.290113
MXD3	-0.0899594	0.502681
MYBL2	-0.207706	0.334246
MYC	-0.024498	0.389648
NAA38	-0.560405	0.0582646
NAP1L1	-0.62882	-0.0439521
NASP	-0.622734	0.139858
NBN	-0.105818	0.441553
NCAPD2	-0.568373	-0.00956058
NME1	-0.25544	0.0360868
NOLC1	-0.329338	0.0638678
NOP56	-0.570758	0.0101032
NUDT21	-0.535028	0.505045
NUP107	-0.594743	0.488143
NUP153	-0.498329	0.502894
NUP205	-0.634413	0.0735047
ORC2	-0.570691	0.126472
ORC6	-0.0277483	0.323533
PA2G4	-0.112645	0.14829
PAICS	-0.570732	-0.04915
PAN2	-0.615235	0.0158035
PCNA	0.051451	0.192338
PDS5B	-0.505751	-0.0659606
PHF5A	-0.244882	0.466286
PLK1	-0.413349	-0.0621243
PLK4	-0.517145	0.503352
PMS2	-0.409711	0.460642
PNN	-0.425236	0.0711867
POLA2	-0.244923	0.504016
POLD1	-0.246888	0.482677
POLD2	-0.566407	0.146159
POLD3	-0.489785	0.207456
POLE	-0.617409	0.463252
POLE4	-0.593728	0.0283235
POP7	-0.151603	0.441269
PPM1D	0.0485724	0.443228
PPP1R8	-0.0256663	0.527613
PRDX4	-0.0907633	0.483981
PRIM2	-0.588532	0.0648547
PRKDC	-0.549302	-0.0620687
PRPS1	-0.111188	0.51956
PSIP1	-0.616549	0.456445
PSMC3IP	0.0262317	0.238088
PTTG1	-0.515531	0.0683253
RACGAP1	-0.369082	0.488835
RAD1	-0.111954	0.458867
RAD21	-0.626459	0.50156
RAD50	-0.459521	-0.0233293
RAD51AP1	-0.593482	0.173079
RAD51C	-0.0134296	0.48762
RAN	-0.50731	0.0733111
RANBP1	-0.529814	0.294066
RBBP7	-0.511244	0.520645
RFC1	-0.492506	0.00853288
RFC2	-0.623898	0.489396
RFC3	-0.414323	0.499601
RNASEH2A	-0.412702	0.525796
RPA1	0.0304975	0.176741
RPA2	-0.164885	0.345363
RPA3	-0.307364	0.522275
RRM2	-0.515299	0.253066
SHMT1	-0.16218	-0.0274969
SLBP	-0.452815	0.522092
SMC1A	-0.0224881	0.386796
SMC3	-0.571353	0.184505
SMC4	-0.625146	0.503292
SMC6	-0.626238	-0.0479931
SNRPB	-0.605298	-0.0110973
SPAG5	-0.249501	0.35438
SPC24	-0.381596	-0.0205951
SPC25	-0.580469	0.460032
SRSF1	-0.581456	0.111494
SRSF2	-0.412909	0.141479
SSRP1	-0.412884	0.361937
STAG1	-0.624233	0.272252
STMN1	-0.575515	0.365882
SUV39H1	-0.434763	0.520602
SYNCRIP	-0.203835	0.461459
TACC3	-0.622838	0.51367
TBRG4	-0.0921876	0.456868
TCF19	-0.113651	0.222805
TFRC	-0.519125	-0.0458635
TIMELESS	-0.593866	0.527669
TIPIN	-0.569452	0.132515
TK1	-0.282738	0.462811
TMPO	-0.467751	0.361843
TOP2A	-0.0775165	-0.0680377
TP53	-0.59341	0.0521336
TRA2B	-0.507613	0.280486
TRIP13	-0.58428	0.1827
TUBB	-0.526216	0.524976
TUBG1	-0.028422	0.472196
UBE2S	-0.612024	-0.0525855
UBE2T	-0.527516	0.424838
UBR7	-0.189261	0.394126
UNG	-0.630729	0.252723
USP1	-0.440602	0.376175
WDR90	-0.619736	0.471765
WEE1	-0.594093	0.523795
XPO1	-0.450373	0.0734739
XRCC6	-0.0497374	0.505061
ZW10	-0.455107	0.425756
