# Supplementary material for: The Δ40p53 isoform inhibits p53-dependent eRNA transcription and enables regulation by signal-specific transcription factors during p53 activation
Source: PLoS Biol. 2021 Aug 5;19(8):e3001364. doi: 10.1371/journal.pbio.3001364 (PMC8370613; doi:10.1371/journal.pbio.3001364)
Supplement: S5 Data — Associated with S3 Fig. File contains tabs with labels corresponding to relevant panel. (XLSX) [file pbio.3001364.s031.xlsx]

## Sheet: S3B- Unedited Cell Cycle Quant
WTp53
replicate 1	% G1	% S	% G2		WTp53 Average	% G1	% S	% G2
DMSO	47.3	13.1	31.4		DMSO	44.5	14.38	32.0667
Nutlin	78.2	1.58	18.5		Nutlin	79.3833	1.61167	16.7983
replicate 2	% G1	% S	% G2
DMSO	35.5	17.3	30		WTp53 Standard Error	G1	S	G2
Nutlin	76.3	1.34	19.4		DMSO	3.23986	1.9367	2.34018
replicate 3	% G1	% S	% G2		Nutlin	1.77265	0.204978	1.90702
DMSO	55	12.3	28.5
Nutlin	77.7	1.72	18.9
replicate 4	% G1	% S	% G2
DMSO	35.2	17.9	32.9
Nutlin	78.6	2.18	16.1
replicate 5	% G1	% S	% G2
DMSO	44.1	6.48	42.9
Nutlin	77.4	0.8	20.2
replicate 6	% G1	% S	% G2
DMSO	49.9	19.2	26.7
Nutlin	88.1	2.05	7.69
WTp53WTp53
Replicate 1	% G1	% S	% G2		WTp53WTp53 Average %	% G1	% S	% G2
DMSO	48.3	13.1	34.6		DMSO	48.1167	14.85	32.05
Nutlin	72.4	2.27	14.9		Nutlin	79.9	2.30333	14.4167
Replicate 2	% G1	% S	% G2
DMSO	41.2	17.3	33.7		WTp53 Standard Error	G1	S	G2
Nutlin	78.8	1.65	18		DMSO	1.76341	1.04746	1.43382
Replicate 3	% G1	% S	% G2		Nutlin	2.08343	0.323807	1.55036
DMSO	51.6	12	30.9
Nutlin	76.7	3.3	18.2
Replicate 4	% G1	% S	% G2
DMSO	50.8	13.3	31.1
Nutlin	83.3	2.39	12.3
Replicate 5	% G1	% S	% G2
DMSO	44.8	14.9	35.9
Nutlin	81.3	1.2	15
Replicate 6	% G1	% S	% G2
DMSO	52	18.5	26.1
Nutlin	86.9	3.01	8.1
Non-edited MCF10A
Replicate 1	% G1	% S	% G2		Non-edited MCF10A Average %	% G1	% S	% G2
DMSO	43.9	12.8	39.6		DMSO	46.3	13.5667	35.7333
Nutlin	75.9	8.45	14.1		Nutlin	72.0333	4.18333	21.1167
Replicate 2	% G1	% S	% G2
DMSO	50.7	14.1	31		Non-edited MCF10a Standard Error	G1	S	G2
Nutlin	72.7	1.87	24		DMSO	#REF!	#REF!	#REF!
Replicate 3	% G1	% S	% G2		Nutlin	1.02394	1.29674	1.83583
DMSO	50.1	11.7	35.1
Nutlin	68.8	2.89	26.2
Replicate 4	% G1	% S	% G2
DMSO	50.3	12.8	32
Nutlin	70.4	3.21	23.7
Replicate 5	% G1	% S	% G2
DMSO	41.7	12.3	42
Nutlin	71	7.82	17.8
Replicate 6	% G1	% S	% G2
DMSO	41.1	17.7	34.7
Nutlin	73.4	0.86	20.9
