# Supplementary material for: The Δ40p53 isoform inhibits p53-dependent eRNA transcription and enables regulation by signal-specific transcription factors during p53 activation
Source: PLoS Biol. 2021 Aug 5;19(8):e3001364. doi: 10.1371/journal.pbio.3001364 (PMC8370613; doi:10.1371/journal.pbio.3001364)
Supplement: S6 Data — Associated with S4 Fig. File contains tabs with labels corresponding to relevant panel. (XLSX) [file pbio.3001364.s032.xlsx]

## Sheet: S4A- DMSO Cell Cycle Quant
WTp53					WTp53					Average %	% G1	% S	% G2
replicate 1	% G1	% S	% G2		Average %	% G1	% S	% G2		WTp53	44.5	14.38	32.0667
DMSO	47.3	13.1	31.4		DMSO	44.5	14.38	32.0667		WTp53WTp53	48.1167	14.85	32.05
replicate 2	% G1	% S	% G2							∆40p53:WTp53	39.9667	16.6167	35.3833
DMSO	35.5	17.3	30		Standard error = STDEV/SQRT(n)	G1	S	G2
replicate 3	% G1	% S	% G2		DMSO	3.23986	1.9367	2.34018
DMSO	55	12.3	28.5							Standard error = STDEV/SQRT(n)	G1	S	G2
replicate 4	% G1	% S	% G2							WTp53	3.23986	1.9367	2.34018
DMSO	35.2	17.9	32.9							WTp53WTp53	1.76341	1.04746	1.43382
replicate 5	% G1	% S	% G2							∆40p53:WTp53	2.49569	2.24847	2.60274
DMSO	44.1	6.48	42.9
replicate 6	% G1	% S	% G2
DMSO	49.9	19.2	26.7
∆40p53:WTp53					∆40p53:WTp53 Average
replicate 1	% G1	% S	% G2		Average %	% G1	% S	% G2
DMSO	41	15.7	33.4		DMSO	39.9667	16.6167	35.3833
replicate 2	% G1	% S	% G2
DMSO	32.1	25.3	31.3
replicate 3	% G1	% S	% G2		Standard error = STDEV/SQRT(n)	G1	S	G2
DMSO	46.4	14.7	32		DMSO	2.49569	2.24847	2.60274
replicate 4	% G1	% S	% G2
DMSO	36	13	42.3
replicate 5	% G1	% S	% G2
DMSO	36.8	10.2	44.4
replicate 6	% G1	% S	% G2
DMSO	47.5	20.8	28.9
WTp53WTp53					WTp53WTp53
Replicate 1	% G1	% S	% G2		Average %	% G1	% S	% G2
DMSO	48.3	13.1	34.6		DMSO	48.1167	14.85	32.05
Repilcate 2	% G1	% S	% G2
DMSO	41.2	17.3	33.7
Replicate 3	% G1	% S	% G2		Standard error = STDEV/SQRT(n)	G1	S	G2
DMSO	51.6	12	30.9		DMSO	1.76341	1.04746	1.43382
Replicate 4	% G1	% S	% G2
DMSO	50.8	13.3	31.1
Replicate 5	% G1	% S	% G2
DMSO	44.8	14.9	35.9
Replicate 6	% G1	% S	% G2
DMSO	52	18.5	26.1

## Sheet: S4B- IPA Cell Cycle Metabolites
Metabolomics: IPA analysis of Cell Cycle Metabolites
Genes in the Cell cycle progression network	WTp53	WTp53WTp53	delta40p53WTp53
AICAR	1.72414	2.27273	1.1236
thymidine	1	1.40845	1
adenosine	-1.05	1.23457	1.16279
cholesterol	1.11111	1.05263	-1.01
L-serine	1.04167	-1.11	1.03093
glycine	1.0101	-1.15	1
arachidonic acid	-1.2	1.35135	-1.13
2-oxoglutaric acid	-1.01	-1.1	1.07527
L-methionine	-1.06	-1.01	1.03093
L-asparagine	-1.04	-1.1	1.08696
L-alanine	-1.02	-1.1	1.04167
N(G)-monomethyl-D-arginine	-1.03	-1.1	1.03093
D-glucose	-1.41	-1.13	1.40845
phosphate	-1.05	-1.22	1.07527
L-aspartic acid	-1.22	-1.04	1.0101
L-proline	-1.23	-1.06	1
taurine	-1.54	-1.24	1.16279
palmitic acid	-1.29	-1.03	-1.03
N-acetyl-L-cysteine	-1.12	-1.15	-1.12
tamoxifen	-1.81	-1.47	-1.33
