# Supplementary material for: The Δ40p53 isoform inhibits p53-dependent eRNA transcription and enables regulation by signal-specific transcription factors during p53 activation
Source: PLoS Biol. 2021 Aug 5;19(8):e3001364. doi: 10.1371/journal.pbio.3001364 (PMC8370613; doi:10.1371/journal.pbio.3001364)
Supplement: S7 Data — Associated with S5 Fig. File contains tabs with labels corresponding to relevant panel. (XLSX) [file pbio.3001364.s033.xlsx]

## Sheet: S5A- WTp53WTp53 Cell Cycle
WTp53WTp53 Cell cycle 20hr after Nutlin3a induction
Replicate 1	% G1	% S	% G2		Average %	% G1	% S	% G2
DMSO	48.3	13.1	34.6		DMSO	48.1167	14.85	32.05
Nutlin	72.4	2.27	14.9		Nutlin	79.9	2.30333	14.4167
Repilcate 2	% G1	% S	% G2
DMSO	41.2	17.3	33.7		Standard error = STDEV/SQRT(n)	G1	S	G2
Nutlin	78.8	1.65	18		DMSO	1.76341	1.04746	1.43382
Replicate 3	% G1	% S	% G2		Nutlin	2.08343	0.323807	1.55036
DMSO	51.6	12	30.9
Nutlin	76.7	3.3	18.2
Replicate 4	% G1	% S	% G2
DMSO	50.8	13.3	31.1
Nutlin	83.3	2.39	12.3
Replicate 5	% G1	% S	% G2
DMSO	44.8	14.9	35.9
Nutlin	81.3	1.2	15
Replicate 6	% G1	% S	% G2
DMSO	52	18.5	26.1
Nutlin	86.9	3.01	8.1

## Sheet: S5C- Null Cell Cycle
p53-/- MCF10a Bar Graph of Cell Cycle
Replicate 1	% G1	% S	% G2		Average	% G1	% S	% G2
DMSO	31	16.8	34.1		DMSO	36.1667	11.2567	33.2667
Nutlin	41.4	11	28.3		Nutlin	32.7667	10.2567	33.0333
Replicate 2	% G1	% S	% G2
DMSO	49.3	8.25	28.3		Standard error = STDEV/SQRT(n)	G1	S	G2
Nutlin	35.9	11.1	35.8		DMSO	6.61623	2.77499	2.65978
Replicate 3	% G1	% S	% G2		Nutlin	6.0938	0.793858	2.37791
DMSO	28.2	8.72	37.4
Nutlin	21	8.67	35

## Sheet: S5C- p53 Null Nutlin qPCR
Target	Cells	Treatment	ID	∆Cq R1	∆Cq R2	Av	stderr
p21	-/- p53	DMSO	Null DMSO	0.582595	1.69189	1.13724	0.554647
p21	-/- p53	Nutlin	Null Nutlin	0.90764	0.661442	0.784541	0.123099
MCF10A p53 Null at p21	pval
DMSO vs. Nutlin	0.299027

## Sheet: S5D- Nutlin Proliferation Assay
10uM Nutlin for 20hr every 48hr, 1 cycle = 68hr with 48hr + 20hr treatment
Replicate 1	Day 1	Day 3	Day 6	Day 9	Day 12	Day 15		Replicate 1	Cycle 1	Cycle 2	Cycle 3	Cycle 4	Cycle 5		Average	Cycle 1	Cycle 2	Cycle 3	Cycle 4	Cycle 5
WTp53	1000000	1304000	1056000	304800	140800	0		WTp53	4470.59	13611.8	2929.41	1622.35	-97.7778		WTp53 Nutlin	31333.3	20474.5	4190.2	2789.02	-68.8235
WTp53WTp53	1000000	3408000	448800	165600	510400	0		WTp53WTp53	35411.8	1588.24	1775.29	7262.35	-354.444		WTp53:WTp53 Nutlin	37803.9	12596.1	1227.06	3217.65	-152.529
∆40p53WTp53	1000000	6200000	2872000	2064000	1680000	7944000		∆40p53WTp53	76470.6	33117.6	26129.4	21670.6	54000		∆40p53:WTp53 Nutlin	71294.1	38772.5	30086.3	27341.2	25611.8
rep2	Day 1	Day 3	Day 6	Day 9	Day 12	Day 15		Replicate 2	Cycle 1	Cycle 2	Cycle 3	Cycle 4	Cycle 5		Standard Error = STDEV/SQRT(n)	Cycle 1	Cycle 2	Cycle 3	Cycle 4	Cycle 5
WTp53	1000000	1.856e+06	564000	403200	211200	0		WTp53	12588.2	5564.71	5100	2512.94	-310.588		WTp53 Nutlin	22924	11131.4	650.706	765.816	241.765
WTp53WTp53	1000000	2360000	1224000	307200	160000	0		WTp53WTp53	20000	14529.4	2717.65	1901.18	-235.294		WTp53:WTp53 Nutlin	11034.7	5877.32	1055.08	2063.01	82.7647
∆40p53WTp53	1000000	3104000	2192000	2200000	1.808e+06	1048000		∆40p53WTp53	30941.2	27670.6	29129.4	23352.9	12752.9		∆40p53:WTp53 Nutlin	21956.5	8524.71	2605.03	4853.77	12858.8
rep3	Day 1	Day 3	Day 6	Day 9	Day 12	Day 15		Replicate 3	Cycle 1	Cycle 2	Cycle 3	Cycle 4	Cycle 5
WTp53	1000000	6232000	3496000	658400	353600	47120		WTp53	76941.2	42247.1	4541.18	4231.76	172.941
WTp53WTp53	1000000	4944000	1968000	141600	47440	0		WTp53WTp53	58000	21670.6	-811.765	489.412	-69.7647
∆40p53WTp53	1000000	8240000	4600000	2840000	2800000	2896000		∆40p53WTp53	106471	55529.4	35000	37000	38470.6
