# Supplementary material for: The Δ40p53 isoform inhibits p53-dependent eRNA transcription and enables regulation by signal-specific transcription factors during p53 activation
Source: PLoS Biol. 2021 Aug 5;19(8):e3001364. doi: 10.1371/journal.pbio.3001364 (PMC8370613; doi:10.1371/journal.pbio.3001364)
Supplement: S8 Data — Associated with S7 Fig. File contains tabs with labels corresponding to relevant panel. (XLSX) [file pbio.3001364.s034.xlsx]

## Sheet: S7- p21 Nuclear qPCR
Well	Fluor	Target	Content	Sample	Cq	SQ
A01	SYBR	GAPDH	Std-01		22.4358	500
A02	SYBR	GAPDH	Std-01		22.3884	500			Average SQ	GAPDH	p21 (p220)	GAPDH Normalized	p21 Normalized		Average SQ	GAPDH	p21 (p220)	GAPDH Normalized	p21 Normalized		p21 RT-qPCR	HCT116 1hr	MCF10a 1hr	HCT116 3hr	MCF10a 3hr		p21	HCT116 1hr	MCF10a 1hr	HCT116 3hr	MCF10a 3hr
A03	SYBR	GAPDH	Std-01		22.3692	500			Normalization factor	0.0204076	0.140179				Normalization factor	0.0381847	2.51713				DMSO	1	1	1	1		DMSO	1	1	1	1
A04	SYBR	GAPDH	Unkn-01	MCF10a Nutlin Replicate_3 1hr	26.1377	33.6959			MCF10a DMSO 1hr	49.0015	7.13376	1	1		HCT116 DMSO 1hr	26.1885	0.397278	1	1		Nutlin Replicate 1	6.33194	1.71233	11.8539	5.52632		Average Nutlin3a	5.34331	1.41905	10.3906	4.31881
A05	SYBR	GAPDH	Unkn-01	MCF10a Nutlin Replicate_3 1hr	26.169	32.9455			MCF10a Nutlin Replicate 1 1hr	39.5106	12.2153	0.806314	1.71233		HCT116 Nutlin Replicate 1 1hr	51.8522	2.51554	1.97996	6.33194		Nutlin Replicate 2	4.17791	1.75547	10.291	3.78187
A06	SYBR	GAPDH	Unkn-01	MCF10a Nutlin Replicate_3 1hr	26.1152	34.2471			MCF10a Nutlin Replicate 2 1h	45.2431	12.5231	0.923301	1.75547		HCT116 Nutlin Replicate 2 1h	17.3297	1.65979	0.66173	4.17791		Nutlin Reolicate 3	5.71366	1.02147	10.4245	3.30798
A08	SYBR	p21 (p220)	Std-08		22.5707	500			MCF10a Nutlin Replicate 3 1hr	33.6295	7.28694	0.686296	1.02147		HCT116 Nutlin Replicate 3 1hr	16.8488	2.26991	0.643367	5.71366		Nutlin Replicate 4	5.14975	1.18692	8.99279	4.65909
A09	SYBR	p21 (p220)	Std-08		22.4985	500			MCF10a Nutlin Replicate 4 1hr	28.9389	8.46721	0.590572	1.18692		HCT116 Nutlin Replicate 4 1hr	10.3419	2.04588	0.394902	5.14975		Average Nutlin	5.34331	1.41905	10.3906	4.31881
A10	SYBR	p21 (p220)	Unkn-21	MCF10a Nutlin Replicate_3 1hr	28.5046	7.14863															Standard Error	0.396088	0.160301	0.506599	0.424556
A11	SYBR	p21 (p220)	Unkn-21	MCF10a Nutlin Replicate_3 1hr	28.4591	7.39053			Average SQ	GAPDH	p21 (p220)	GAPDH Normalized	p21 Normalized			GAPDH	p21 (p220)	GAPDH Normalized	p21 Normalized
A12	SYBR	p21 (p220)	Unkn-21	MCF10a Nutlin Replicate_3 1hr	28.4719	7.32166			Normalization factor	0.0182892	0.166696				Average SQ	0.0172899	1.51902
B01	SYBR	GAPDH	Unkn-02	HCT116 DMSO 1hr	26.5475	25.0848			MCF10a DMSO 3hr	54.677	5.99895	1	1		HCT116 DMSO 3hr	57.8372	0.658318	1	1
B02	SYBR	GAPDH	Unkn-02	HCT116 DMSO 1hr	26.4304	27.2922			MCF10a Nutlin Replicate 1 3hr	51.4182	33.1521	0.940399	5.52632		HCT116 Nutlin Replicate 1 3hr	55.4761	7.80366	0.959176	11.8539
B05	SYBR	GAPDH	Unkn-03	MCF10a Nutlin Replicate_2 3h	25.7461	44.674			MCF10a Nutlin Replicate 2 3h	45.8296	22.6873	0.838187	3.78187		HCT116 Nutlin Replicate 2 3h	64.1182	6.77478	1.1086	10.291
B06	SYBR	GAPDH	Unkn-03	MCF10a Nutlin Replicate_2 3h	25.676	46.9852			MCF10a Nutlin Replicate 3 3hr	33.0335	19.8444	0.604158	3.30798		HCT116 Nutlin Replicate 3 3hr	74.7166	6.86264	1.29184	10.4245
B07	SYBR	p21 (p220)	Unkn-22	HCT116 DMSO 1hr	32.4985	0.383714			MCF10a Nutlin Replicate 4 3hr	53.6599	27.9497	0.981397	4.65909		HCT116 Nutlin Replicate 4 3hr	52.1584	5.92012	0.901814	8.99279
B08	SYBR	p21 (p220)	Unkn-22	HCT116 DMSO 1hr	32.8673	0.292901
B09	SYBR	p21 (p220)	Unkn-22	HCT116 DMSO 1hr	32.0961	0.515218
B11	SYBR	p21 (p220)	Unkn-23	MCF10a Nutlin Replicate_2 3h	26.9778	21.8678
B12	SYBR	p21 (p220)	Unkn-23	MCF10a Nutlin Replicate_2 3h	26.8791	23.5067
C01	SYBR	GAPDH	Std-02		24.1137	125			Primers	Sequence
C02	SYBR	GAPDH	Std-02		24.2809	125			p21 (p220) Forward	CGTTCACAGGTGTTTCTGCG
C04	SYBR	GAPDH	Unkn-04	MCF10a Nutlin Replicate_4 1hr	26.4425	27.0552			p21 (p220) Reverse	CACCCGCGCACTTAGAGAC
C05	SYBR	GAPDH	Unkn-04	MCF10a Nutlin Replicate_4 1hr	26.3337	29.2604			GAPDH Forward	AATCCCATCACCATCTTCCAG
C06	SYBR	GAPDH	Unkn-04	MCF10a Nutlin Replicate_4 1hr	26.276	30.501			GAPDH Reverse	GAGCCACACCATCCTAGTTG
C08	SYBR	p21 (p220)	Std-09		24.6844	125
C09	SYBR	p21 (p220)	Std-09		24.5769	125
C11	SYBR	p21 (p220)	Unkn-24	MCF10a Nutlin Replicate_4 1hr	28.2669	8.50773
C12	SYBR	p21 (p220)	Unkn-24	MCF10a Nutlin Replicate_4 1hr	28.28	8.4267
D01	SYBR	GAPDH	Unkn-05	HCT116 Nutlin Replicate_2 1h	27.3997	13.5796
D02	SYBR	GAPDH	Unkn-05	HCT116 Nutlin Replicate_2 1h	26.7891	21.0798
D05	SYBR	GAPDH	Unkn-06	MCF10a Nutlin Replicate_1 3hr	25.5759	50.4993
D06	SYBR	GAPDH	Unkn-06	MCF10a Nutlin Replicate_1 3hr	25.5262	52.3371
D07	SYBR	p21 (p220)	Unkn-25	HCT116 Nutlin Replicate_2 1h	30.4926	1.66711
D08	SYBR	p21 (p220)	Unkn-25	HCT116 Nutlin Replicate_2 1h	30.4793	1.68344
D09	SYBR	p21 (p220)	Unkn-25	HCT116 Nutlin Replicate_2 1h	30.5243	1.62883
D10	SYBR	p21 (p220)	Unkn-26	MCF10a Nutlin Replicate_1 3hr	26.3926	33.5674
D11	SYBR	p21 (p220)	Unkn-26	MCF10a Nutlin Replicate_1 3hr	26.3924	33.5727
D12	SYBR	p21 (p220)	Unkn-26	MCF10a Nutlin Replicate_1 3hr	26.4445	32.3163
E01	SYBR	GAPDH	Std-03		26.2785	31.25
E02	SYBR	GAPDH	Std-03		26.2842	31.25
E05	SYBR	GAPDH	Unkn-07	HCT116 DMSO 3hr	25.3976	57.4159
E06	SYBR	GAPDH	Unkn-07	HCT116 DMSO 3hr	25.3774	58.2586
E08	SYBR	p21 (p220)	Std-10		26.2559	31.25
E09	SYBR	p21 (p220)	Std-10		26.6351	31.25
E10	SYBR	p21 (p220)	Unkn-27	HCT116 DMSO 3hr	31.8136	0.633599
E12	SYBR	p21 (p220)	Unkn-27	HCT116 DMSO 3hr	31.7111	0.683038
F02	SYBR	GAPDH	Unkn-08	HCT116 Nutlin Replicate_1 1hr	26.7513	21.6601
F03	SYBR	GAPDH	Unkn-08	HCT116 Nutlin Replicate_1 1hr	24.9019	82.0443
F04	SYBR	GAPDH	Unkn-09	MCF10a Nutlin Replicate_3 3hr	26.2346	31.425
F05	SYBR	GAPDH	Unkn-09	MCF10a Nutlin Replicate_3 3hr	26.1355	33.7481
F06	SYBR	GAPDH	Unkn-09	MCF10a Nutlin Replicate_3 3hr	26.1282	33.9276
F08	SYBR	p21 (p220)	Unkn-28	HCT116 Nutlin Replicate_1 1hr	29.9638	2.4555
F09	SYBR	p21 (p220)	Unkn-28	HCT116 Nutlin Replicate_1 1hr	29.8986	2.57557
F10	SYBR	p21 (p220)	Unkn-29	MCF10a Nutlin Replicate_3 3hr	27.1167	19.7524
F11	SYBR	p21 (p220)	Unkn-29	MCF10a Nutlin Replicate_3 3hr	27.104	19.937
F12	SYBR	p21 (p220)	Unkn-29	MCF10a Nutlin Replicate_3 3hr	27.1104	19.8438
G01	SYBR	GAPDH	Std-04		28.2455	7.8125
G02	SYBR	GAPDH	Std-04		28.2966	7.8125
G05	SYBR	GAPDH	Unkn-10	HCT116 Nutlin Replicate_2 3h	25.2843	62.2967
G06	SYBR	GAPDH	Unkn-10	HCT116 Nutlin Replicate_2 3h	25.2054	65.9397
G08	SYBR	p21 (p220)	Std-11		28.3134	7.8125
G09	SYBR	p21 (p220)	Std-11		28.3132	7.8125
G10	SYBR	p21 (p220)	Unkn-30	HCT116 Nutlin Replicate_2 3h	28.6381	6.48256
G11	SYBR	p21 (p220)	Unkn-30	HCT116 Nutlin Replicate_2 3h	28.5203	7.067
H01	SYBR	GAPDH	Unkn-11	HCT116 Nutlin Replicate_3 1hr	27.4866	12.7556
H02	SYBR	GAPDH	Unkn-11	HCT116 Nutlin Replicate_3 1hr	26.7982	20.9421
H05	SYBR	GAPDH	Unkn-12	MCF10a Nutlin Replicate_4 3hr	25.612	49.2017
H06	SYBR	GAPDH	Unkn-12	MCF10a Nutlin Replicate_4 3hr	25.3807	58.1181
H07	SYBR	p21 (p220)	Unkn-31	HCT116 Nutlin Replicate_3 1hr	30.0872	2.24334
H08	SYBR	p21 (p220)	Unkn-31	HCT116 Nutlin Replicate_3 1hr	30.0552	2.29648
H10	SYBR	p21 (p220)	Unkn-32	MCF10a Nutlin Replicate_4 3hr	26.7753	25.364
H11	SYBR	p21 (p220)	Unkn-32	MCF10a Nutlin Replicate_4 3hr	26.5987	28.8642
H12	SYBR	p21 (p220)	Unkn-32	MCF10a Nutlin Replicate_4 3hr	26.5634	29.6208
I02	SYBR	GAPDH	Std-05		30.1649	1.95312
I03	SYBR	GAPDH	Std-05		30.1776	1.95312
I04	SYBR	GAPDH	Unkn-13	HCT116 Nutlin Replicate_1 3hr	25.4877	53.8099
I05	SYBR	GAPDH	Unkn-13	HCT116 Nutlin Replicate_1 3hr	25.4042	57.1423
I07	SYBR	p21 (p220)	Std-12		30.7604	1.95312
I08	SYBR	p21 (p220)	Std-12		30.7731	1.95312
I11	SYBR	p21 (p220)	Unkn-33	HCT116 Nutlin Replicate_1 3hr	28.3018	8.29322
I12	SYBR	p21 (p220)	Unkn-33	HCT116 Nutlin Replicate_1 3hr	28.4733	7.3141
J01	SYBR	GAPDH	Unkn-14	HCT116 Nutlin Replicate_4 1hr	28.6068	5.69343
J02	SYBR	GAPDH	Unkn-14	HCT116 Nutlin Replicate_4 1hr	27.2625	14.9904
J08	SYBR	p21 (p220)	Unkn-34	HCT116 Nutlin Replicate_4 1hr	30.1584	2.12934
J09	SYBR	p21 (p220)	Unkn-34	HCT116 Nutlin Replicate_4 1hr	30.2699	1.96242
K02	SYBR	GAPDH	Std-06		31.9631	0.488281
K03	SYBR	GAPDH	Std-06		31.9201	0.488281
K05	SYBR	GAPDH	Unkn-15	HCT116 Nutlin Replicate_3 3hr	25.0781	72.2704
K06	SYBR	GAPDH	Unkn-15	HCT116 Nutlin Replicate_3 3hr	24.9871	77.1628
K07	SYBR	p21 (p220)	Std-13		32.5536	0.488281
K09	SYBR	p21 (p220)	Std-13		32.3041	0.488281
K10	SYBR	p21 (p220)	Unkn-35	HCT116 Nutlin Replicate_3 3hr	28.5756	6.78632
K11	SYBR	p21 (p220)	Unkn-35	HCT116 Nutlin Replicate_3 3hr	28.5452	6.93897
L02	SYBR	GAPDH	Unkn-16	MCF10a DMSO 1hr	26.6465	23.3595
L03	SYBR	GAPDH	Unkn-16	MCF10a DMSO 1hr	25.0332	74.6434
L08	SYBR	p21 (p220)	Unkn-36	MCF10a DMSO 1hr	28.5279	7.02768
L09	SYBR	p21 (p220)	Unkn-36	MCF10a DMSO 1hr	28.4873	7.23984
M01	SYBR	GAPDH	Std-07		33.9889	0.12207
M03	SYBR	GAPDH	Std-07		33.8286	0.12207
M04	SYBR	GAPDH	Unkn-17	HCT116 Nutlin Replicate_4 3hr	25.5283	52.2596
M05	SYBR	GAPDH	Unkn-17	HCT116 Nutlin Replicate_4 3hr	25.5337	52.0573
M08	SYBR	p21 (p220)	Std-14		33.4131	0.12207
M09	SYBR	p21 (p220)	Std-14		33.7143	0.12207
M10	SYBR	p21 (p220)	Unkn-37	HCT116 Nutlin Replicate_4 3hr	28.7295	6.06315
M12	SYBR	p21 (p220)	Unkn-37	HCT116 Nutlin Replicate_4 3hr	28.7955	5.77709
N02	SYBR	GAPDH	Unkn-18	MCF10a Nutlin Replicate_2 1h	26.9556	18.6975
N03	SYBR	GAPDH	Unkn-18	MCF10a Nutlin Replicate_2 1h	25.0874	71.7887
N07	SYBR	p21 (p220)	Unkn-38	MCF10a Nutlin Replicate_2 1h	27.7891	12.0722
N08	SYBR	p21 (p220)	Unkn-38	MCF10a Nutlin Replicate_2 1h	27.682	13.0572
N09	SYBR	p21 (p220)	Unkn-38	MCF10a Nutlin Replicate_2 1h	27.7481	12.4398
O01	SYBR	GAPDH	NTC-01
O02	SYBR	GAPDH	NTC-01
O03	SYBR	GAPDH	NTC-01
O04	SYBR	GAPDH	Unkn-19	MCF10a DMSO 3hr	25.4929	53.6072
O05	SYBR	GAPDH	Unkn-19	MCF10a DMSO 3hr	25.4386	55.7468
O07	SYBR	p21 (p220)	NTC-02
O08	SYBR	p21 (p220)	NTC-02
O09	SYBR	p21 (p220)	NTC-02
O11	SYBR	p21 (p220)	Unkn-39	MCF10a DMSO 3hr	28.7736	5.87025
O12	SYBR	p21 (p220)	Unkn-39	MCF10a DMSO 3hr	28.715	6.12766
P02	SYBR	GAPDH	Unkn-20	MCF10a Nutlin Replicate_1 1hr	26.3319	29.2986
P03	SYBR	GAPDH	Unkn-20	MCF10a Nutlin Replicate_1 1hr	25.5974	49.7225
P08	SYBR	p21 (p220)	Unkn-40	MCF10a Nutlin Replicate_1 1hr	27.798	11.9938
P09	SYBR	p21 (p220)	Unkn-40	MCF10a Nutlin Replicate_1 1hr	27.7484	12.4369
