# Supplementary material for: The Δ40p53 isoform inhibits p53-dependent eRNA transcription and enables regulation by signal-specific transcription factors during p53 activation
Source: PLoS Biol. 2021 Aug 5;19(8):e3001364. doi: 10.1371/journal.pbio.3001364 (PMC8370613; doi:10.1371/journal.pbio.3001364)
Supplement: S9 Data — Associated with S8 Fig. File contains tabs with labels corresponding to relevant panel. (XLSX) [file pbio.3001364.s035.xlsx]

## Sheet: S8-Gene DESeq2 WTp53
PRO-seq: DESeq2 differential analysis at annotated gene regions in WTp53 DMSO vs Nutlin
Gene	Accession	baseMean	log2FoldChange	lfcSE	stat	pvalue	padj	WT_DMSO_3hr_R1	WT_DMSO_3hr_R2	WT_Nutlin_3hr_R1	WT_Nutlin_3hr_R2
GDF15	NM_004864	764.489	2.00397	0.121593	16.481	5.02288e-61	8.86941e-57	406.182	450.098	1896.3	1523.07
BTG2	NM_006763	1369.9	1.66317	0.113745	14.6219	2.03766e-48	1.79905e-44	829.336	961.572	2801.73	2850.74
INPP5D	NM_001017915	3891.4	1.22489	0.0839894	14.5839	3.55714e-48	2.09373e-44	3673.75	4410.61	9790.59	9070.02
PHLDA3	NM_012396	1158.74	1.25592	0.0976248	12.8647	7.10854e-38	3.13806e-34	755.794	830.294	1903.57	1871.84
MIR34AHG	NR_132742	2303.78	1.20151	0.0956358	12.5634	3.35582e-36	1.18514e-32	1733.35	1999.87	4311.68	4253.65
NINJ1	NM_004148	1026.5	1.28833	0.103789	12.413	2.22251e-35	6.54085e-32	858.753	806.425	2145.38	1928.5
GASK1B	NM_001031700	960.669	1.68398	0.13773	12.2267	2.23843e-34	5.6466e-31	412.971	518.294	1560.86	1410.72
DTL	NM_001286229	4496.87	-0.754087	0.0643217	-11.7237	9.63869e-32	2.1275e-28	5383.33	5402.88	3069.9	3326.52
BBC3	NM_001127240	338.173	1.58422	0.139053	11.3929	4.53573e-30	8.89911e-27	239.863	250.622	747.248	720.013
DDB2	NM_001300734	2511.84	0.901125	0.0793058	11.3627	6.41651e-30	1.13303e-26	2029.78	2400.52	4100.78	4145.2
ZFPM1	NM_153813	1818.86	0.889139	0.0785565	11.3185	1.06323e-29	1.70678e-26	1464.07	1505.44	2779	2715.92
PLCH2	NM_001303012	778.875	1.43234	0.126727	11.3025	1.27469e-29	1.8757e-26	460.491	622.294	1512.68	1382.39
SEPTIN4-AS1	NR_110810	817.345	1.16226	0.103603	11.2183	3.31525e-29	4.50313e-26	457.097	502.95	1086.33	1052.18
RPS27L	NM_015920	1026.25	1.13696	0.103626	10.9718	5.22448e-28	6.58956e-25	830.468	881.441	1973.57	1783.91
SFN	NM_006142	1301.83	1.06893	0.100163	10.6719	1.37811e-26	1.62231e-23	885.908	988.851	1975.39	1945.11
EHBP1	NM_001142615	7971.64	-0.593347	0.056097	-10.5771	3.80367e-26	4.19783e-23	9054.81	8930.34	5825.27	6098.13
NOTCH1	NM_017617	2762.54	1.18345	0.112065	10.5604	4.54808e-26	4.72412e-23	2051.28	2690.36	5344.37	5396.68
SPRED1	NM_152594	3524.59	-0.658476	0.0632333	-10.4134	2.15296e-25	2.11206e-22	4223.62	3994.62	2604.46	2607.48
BAX	NR_027882	638.134	1.11356	0.108503	10.263	1.03491e-24	9.61812e-22	517.062	603.54	1204.51	1205.56
BARD1	NR_104215	2247.29	-0.735797	0.0717703	-10.2521	1.15799e-24	1.02239e-21	2652.07	2492.59	1531.77	1562.14
SULF2	NM_198596	1139.22	1.26104	0.12306	10.2474	1.21598e-24	1.02246e-21	948.136	1016.13	2499.92	2201.07
FANCL	NM_018062	2637.01	-0.744543	0.0727751	-10.2307	1.44415e-24	1.15913e-21	3323	3133.63	1862.67	1995.91
PTPRN2	NM_001308267	3293.3	0.712782	0.0703695	10.1291	4.10251e-24	3.14966e-21	2674.69	2688.65	4587.12	4200.89
NAP1L1	NM_004537	5175.03	-0.653507	0.0645865	-10.1183	4.58222e-24	3.37137e-21	6118.76	6071.2	3914.42	3835.51
RRM2B	NM_015713	2095.16	0.847894	0.0838833	10.108	5.09077e-24	3.59571e-21	2037.7	2119.21	3788.97	3687.01
FDXR	NM_024417	724.994	1.18928	0.11778	10.0975	5.66591e-24	3.84803e-21	497.828	560.917	1281.78	1121.54
FAM198B-AS1	NR_147407	1057.61	1.34046	0.13349	10.0416	1.00002e-23	6.54012e-21	591.737	753.572	1800.85	1586.57
NCKAP1	NM_013436	5693.33	-0.584033	0.0586778	-9.95321	2.44187e-23	1.53995e-20	6629.03	6459.92	4299.86	4435.36
EPS8L2	NM_022772	1595.93	1.17176	0.118635	9.87705	5.23519e-23	3.18769e-20	1042.04	1104.78	2499.92	2331.01
RAP1GDS1	NM_001100429	4446.13	-0.620826	0.0629935	-9.85541	6.49504e-23	3.82298e-20	5132.16	5073.83	3206.26	3433.01
USP25	NM_001283041	3858.13	-0.621809	0.0638409	-9.73998	2.03601e-22	1.15974e-19	4421.62	4257.17	2830.82	2812.64
LNCTAM34A	NR_132738	1089.15	0.968559	0.0996043	9.72407	2.38077e-22	1.31374e-19	894.959	973.506	1914.48	1732.13
MAP4K5	NM_006575	2622.84	-0.688952	0.0713384	-9.65753	4.56746e-22	2.44401e-19	3182.71	3162.62	1987.21	1949.02
PDS5B	NM_015032	4293.53	-0.613255	0.0635547	-9.64925	4.95159e-22	2.57162e-19	5088.03	4957.89	3241.71	3328.47
RGS12	NM_198229	2621.2	0.92767	0.0968542	9.578	9.8942e-22	4.99176e-19	1948.32	2202.75	4020.78	3860.91
BMPR1B	NM_001203	3397.71	-0.612014	0.0644112	-9.50168	2.06531e-21	1.01303e-18	3974.7	3940.06	2566.28	2613.34
SCARNA2	NR_003023	478.556	1.24401	0.131171	9.48389	2.44974e-21	1.16912e-18	285.12	305.18	701.795	691.681
SMCHD1	NM_015295	5640.2	-0.560105	0.0592394	-9.45495	3.23188e-21	1.5018e-18	6429.9	6541.76	4281.68	4515.47
DOCK7	NM_001367561	3783.12	-0.622885	0.0659194	-9.44919	3.41463e-21	1.54604e-18	4430.67	4262.29	2738.09	2911.31
ROCK2	NM_001321643	3512.34	-0.654296	0.0700609	-9.33897	9.72758e-21	4.29424e-18	4294.9	4136.12	2677.19	2682.71
GLS	NM_014905	5457.91	-0.562435	0.0603712	-9.31627	1.20504e-20	5.1899e-18	6045.22	6384.91	4145.32	4266.35
RNF145	NM_001199380	3285.39	-0.637557	0.0684642	-9.31226	1.25137e-20	5.2611e-18	3988.28	3767.86	2545.37	2444.33
OXCT1	NM_001364299	3086.96	-0.612156	0.0658071	-9.30227	1.37479e-20	5.64561e-18	3393.15	3256.39	2159.02	2195.21
RIF1	NM_001177665	3970.59	-0.556451	0.0599998	-9.27422	1.78927e-20	7.18066e-18	4669.4	4593.04	3110.81	3189.75
XPC	NM_004628	1791.73	0.745496	0.0808764	9.21771	3.03501e-20	1.19094e-17	1597.58	1764.59	2924.45	2697.36
INPP4B	NM_003866	6499.51	-0.59116	0.0642201	-9.20522	3.40957e-20	1.30883e-17	7233.22	6787.27	4704.39	4608.28
RHOD	NM_001300886	1419.33	1.01848	0.110835	9.1891	3.96128e-20	1.4706e-17	814.628	963.277	1833.58	1752.65
VRK1	NM_003384	2695.38	-0.627008	0.0682412	-9.18812	3.99755e-20	1.4706e-17	3247.2	3213.76	2041.75	2143.43
RIC3	NR_144485	384.503	1.55779	0.169847	9.17176	4.65351e-20	1.67697e-17	188.948	173.901	572.709	499.222
ACER2	NM_001010887	718.662	1.08858	0.118772	9.16527	4.94225e-20	1.7454e-17	581.554	717.769	1374.5	1371.64
DHX15	NM_001358	4726.64	-0.54323	0.0597573	-9.09061	9.84859e-20	3.34435e-17	5520.23	5411.4	3694.43	3810.11
MDM2	NM_001145337	17910.5	1.56826	0.17251	9.09084	9.82762e-20	3.34435e-17	9428.19	10860.3	32343.5	27812.8
PBX3	NR_024123	4392.34	-0.612907	0.0674747	-9.08351	1.05131e-19	3.50265e-17	5706.92	5573.37	3644.43	3733.91
PHIP	NM_017934	5444.37	-0.584985	0.0644212	-9.08064	1.07939e-19	3.5296e-17	6477.42	5967.2	4130.77	4173.54
STXBP5	NM_001127715	4764.42	-0.562631	0.0620997	-9.06013	1.30295e-19	4.18318e-17	5639.03	5569.96	3784.42	3806.2
CIC	NM_001304815	1643.45	0.875005	0.0969492	9.0254	1.79042e-19	5.54987e-17	1178.95	1265.05	2174.47	2300.72
RANBP17	NM_022897	5677.67	-0.525129	0.0581839	-9.02533	1.7915e-19	5.54987e-17	7113.28	6884.45	4784.39	4947.28
ANKRD36B	NM_025190	2189.49	-0.716365	0.0802712	-8.92431	4.48484e-19	1.3654e-16	2495.93	2417.57	1475.41	1517.21
DGKH	NM_001204504	4748.12	-0.580157	0.065048	-8.91891	4.70906e-19	1.38588e-16	4959.05	5150.55	3312.62	3446.68
IKZF2	NM_001371274	1618.08	-0.833824	0.0934793	-8.91988	4.66777e-19	1.38588e-16	2089.75	1935.08	1165.42	1095.16
CDC73	NM_024529	5879.38	-0.512084	0.0576103	-8.88876	6.17941e-19	1.78879e-16	6791.96	6659.4	4674.39	4760.68
USP24	NM_015306	4535.18	-0.517502	0.058233	-8.88674	6.29253e-19	1.79215e-16	5359.57	5246.02	3680.79	3730.98
SEPTIN7	NM_001011553	3616.99	-0.581692	0.0655614	-8.87247	7.15421e-19	2.00522e-16	4233.8	4269.11	2827.18	2853.67
POLH	NM_006502	3400.01	0.59879	0.0675959	8.85838	8.1184e-19	2.23992e-16	3362.6	3706.48	5314.37	5373.23
ADAM9	NM_003816	5049.21	-0.542311	0.0612934	-8.84779	8.92676e-19	2.42506e-16	6058.79	5663.73	3940.78	4116.87
ANKRD36	NM_001354587	4586.03	-0.695808	0.078734	-8.83745	9.79324e-19	2.62014e-16	5263.4	5208.52	3214.44	3251.29
RGS16	NM_002928	489.535	1.07323	0.12219	8.78329	1.58754e-18	4.184e-16	383.554	405.77	792.701	864.602
NUP153	NM_005124	4514.91	-0.538213	0.0612923	-8.78109	1.61904e-18	4.20426e-16	5157.05	5295.47	3495.34	3700.69
SMG1P1	NR_027154	8465	-0.495717	0.0566142	-8.75605	2.02205e-18	5.17469e-16	9388.59	9250.87	6402.52	6820.1
POLA1	NM_001330360	4265.42	-0.58685	0.0670413	-8.75355	2.06744e-18	5.21525e-16	4936.42	4923.79	3133.53	3433.01
SCRIB	NM_015356	2235.88	0.710681	0.0812237	8.74968	2.13962e-18	5.32133e-16	1748.06	1981.11	2999.9	3086.19
SMG1P3	NR_027155	8367.52	-0.489075	0.0560328	-8.72837	2.5838e-18	6.33678e-16	9231.32	9177.56	6377.07	6740.96
SLC4A7	NR_135542	2504.72	-0.707399	0.0815049	-8.67922	3.98506e-18	9.63948e-16	2798.02	3034.75	1703.58	1865
CSNK1G3	NM_001031812	3386.04	-0.55833	0.0643952	-8.67036	4.30744e-18	1.02785e-15	4297.16	4364.58	2877.18	3004.12
IPO5	NM_002271	2438.17	-0.619113	0.0714982	-8.65915	4.75313e-18	1.11908e-15	2880.61	2850.62	1785.4	1948.04
KCTD3	NM_016121	4132.42	-0.671294	0.077572	-8.65381	4.98077e-18	1.15724e-15	4981.68	4724.32	3091.72	3006.08
SMG1	NM_015092	5619.25	-0.509122	0.0589356	-8.63863	5.68934e-18	1.30471e-15	6282.82	6226.35	4245.32	4546.73
DLG1	NM_001366203	10826.7	-0.545519	0.0632345	-8.62693	6.30203e-18	1.42668e-15	11163.8	11392.2	7416.12	8037.38
LCLAT1	NM_001002257	3414.58	-0.531398	0.061623	-8.62337	6.50106e-18	1.45311e-15	3859.3	3948.58	2692.64	2707.13
PHLDB3	NM_198850	942.502	0.985286	0.114555	8.60098	7.90399e-18	1.74461e-15	791.999	889.966	1669.04	1651.05
CYFIP2	NM_001037333	1799.19	0.898201	0.105239	8.53485	1.40338e-17	3.05937e-15	2174.6	1873.7	4115.32	3442.78
CDKN1A	NM_001291549	4587.58	1.98853	0.233445	8.51817	1.6209e-17	3.49046e-15	2233.44	2734.68	10371.5	9334.77
SRGAP1	NM_020762	6908.23	-0.497852	0.0586038	-8.49522	1.97564e-17	4.2031e-15	7901.89	7580.05	5574.36	5393.75
SMG1P5	NR_002453	4094.13	-0.535014	0.0632241	-8.46218	2.62435e-17	5.45186e-15	4608.3	4562.35	3080.81	3250.32
TANC2	NM_025185	10808.6	-0.508647	0.0601026	-8.46298	2.60624e-17	5.45186e-15	12319	11240.5	8363.36	8206.39
IER3	NM_003897	2094.78	0.733542	0.0867067	8.46004	2.67283e-17	5.488e-15	1703.93	1604.32	2934.45	2572.31
PTBP2	NM_001300985	3937.77	-0.611256	0.0725409	-8.42636	3.5657e-17	7.23714e-15	4731.63	4500.98	2972.63	3075.44
MBNL1	NM_001314057	8366.3	-0.4626	0.0549623	-8.41668	3.87317e-17	7.77187e-15	9632.97	9397.49	6786.14	7028.19
KIF21A	NM_001173463	2601.73	-0.565777	0.0672869	-8.40843	4.15519e-17	8.24408e-15	3093.32	3218.88	2092.66	2168.83
UGGT2	NM_020121	7703.47	-0.48104	0.0572714	-8.39931	4.49129e-17	8.81191e-15	8325.04	8485.36	5877.99	6164.56
RBBP8	NM_002894	4526.82	-0.614082	0.0731892	-8.39034	4.84732e-17	9.40593e-15	5310.92	5217.04	3207.17	3674.31
ANKRD28	NM_015199	4839.75	-0.520947	0.0621993	-8.37544	5.50192e-17	1.05601e-14	5646.95	5223.86	3744.42	3840.4
POU2F1	NM_001365849	3333.41	-0.587111	0.070142	-8.37031	5.74653e-17	1.0911e-14	3927.18	3609.3	2478.1	2545.93
ENAH	NM_018212	7952.82	-0.564232	0.0674547	-8.36462	6.03107e-17	1.13294e-14	9279.97	8441.03	6098.89	5893.95
TIGAR	NM_020375	2342.41	0.810628	0.0969883	8.358	6.37921e-17	1.18573e-14	1917.77	2211.27	3643.52	3583.46
NETO2	NM_018092	3202.1	-0.612918	0.0733544	-8.35558	6.51144e-17	1.1977e-14	3834.41	4055.99	2442.65	2713.97
SNORA57	NR_004390	464.575	1.2174	0.145873	8.34557	7.08697e-17	1.29012e-14	308.88	301.77	786.338	634.041
ID3	NM_002167	1506.52	0.742131	0.0890033	8.33824	7.54043e-17	1.33149e-14	1321.51	1297.44	2286.29	2095.56
QKI	NM_206853	4593.67	-0.558511	0.0669743	-8.33919	7.48027e-17	1.33149e-14	5688.82	5302.29	3689.88	3779.82
STT3B	NM_178862	3045.82	-0.57233	0.0686337	-8.33891	7.49777e-17	1.33149e-14	3702.03	3539.4	2387.2	2487.32
ISG20	NR_130134	1214.67	0.754221	0.0904873	8.33511	7.74253e-17	1.35364e-14	970.765	1082.62	1776.31	1674.49
TUSC3	NM_178234	2995.38	-0.542511	0.065166	-8.32507	8.42804e-17	1.45904e-14	3427.09	3329.7	2292.65	2349.57
FSD1L	NM_001287192	2242.03	-0.653869	0.0785796	-8.32111	8.7144e-17	1.49397e-14	2604.55	2746.62	1669.95	1728.23
DICER1	NM_030621	2427.42	-0.582374	0.070015	-8.31784	8.95798e-17	1.52096e-14	2812.73	2964.85	1917.21	1937.29
NFIB	NM_001369468	7252.47	-0.580925	0.069895	-8.3114	9.45775e-17	1.59052e-14	8839.84	7593.69	5588.91	5409.38
VPS13A	NM_033305	4329.06	-0.519079	0.0624651	-8.3099	9.57845e-17	1.59563e-14	4818.75	4896.52	3331.71	3446.68
GRIN2C	NM_001278553	114.927	2.40825	0.290145	8.30015	1.03976e-16	1.7159e-14	32.8114	63.0819	260.901	229.584
SLC39A10	NM_001127257	3132.33	-0.562512	0.067827	-8.29334	1.10116e-16	1.8004e-14	3349.03	3426.88	2251.74	2334.91
APOBEC3C	NM_014508	429.68	1.05321	0.127052	8.28958	1.13649e-16	1.82709e-14	336.034	371.671	740.885	720.99
PDZD8	NM_173791	2559.45	-0.569124	0.0686568	-8.2894	1.13818e-16	1.82709e-14	2919.08	3087.6	1975.39	2069.18
AGPS	NM_003659	3380.93	-0.550405	0.0664161	-8.28722	1.15922e-16	1.8441e-14	3845.72	3934.94	2608.1	2703.22
SYNCRIP	NM_001159673	4137.39	-0.533799	0.0645405	-8.27076	1.3311e-16	2.09862e-14	4832.33	4591.34	3181.71	3333.36
DIAPH3	NM_001042517	9198.61	-0.513397	0.0621356	-8.26253	1.42615e-16	2.20903e-14	10294.9	9595.26	7156.13	6784.93
XPO4	NM_022459	3877.92	-0.533231	0.0645314	-8.26312	1.41908e-16	2.20903e-14	4473.66	4610.09	3094.44	3179.98
TLK1	NM_001136554	4577.94	-0.508545	0.0617713	-8.2327	1.83039e-16	2.81053e-14	5258.87	5075.53	3610.79	3657.71
UBE2E2	NM_001370225	4334.32	-0.490168	0.0596017	-8.22407	1.96714e-16	2.99447e-14	4821.01	4896.52	3427.16	3489.67
EIF3E	NM_001568	5632.54	-0.513132	0.0624398	-8.21802	2.06883e-16	3.12234e-14	6553.23	6608.25	4590.76	4630.75
RAPGEF2	NM_001351724	4328.15	-0.553514	0.0673898	-8.21363	2.14606e-16	3.21146e-14	5005.44	4903.34	3410.8	3342.15
ATP2C1	NM_001199180	2513.01	-0.614358	0.0748639	-8.20634	2.28028e-16	3.38363e-14	2811.6	3026.22	1829.94	1979.3
DHX9	NM_001357	7617.83	-0.490807	0.0599848	-8.18219	2.78741e-16	4.10168e-14	8829.66	8574.02	6048.89	6340.41
PIDD1	NM_145887	415.698	1.17757	0.144063	8.17396	2.98431e-16	4.35512e-14	252.308	313.704	687.25	580.309
COP1	NM_022457	9523.45	-0.462703	0.0566968	-8.16099	3.3228e-16	4.80934e-14	10878.7	10761.4	7713.39	7991.46
SASS6	NM_001304829	1195.7	-0.689792	0.0845484	-8.15855	3.39067e-16	4.86768e-14	1491.22	1534.42	917.243	957.412
ARAP1	NM_001040118	1991.69	0.647621	0.0794971	8.14648	3.74685e-16	5.33563e-14	1499.14	1558.29	2389.01	2395.48
SLF1	NM_032290	1533.96	-0.639863	0.0785996	-8.14079	3.92711e-16	5.5476e-14	2210.81	2044.19	1372.68	1362.85
NUDCD1	NM_032869	3137.24	-0.66049	0.0813504	-8.11907	4.69765e-16	6.58343e-14	3522.13	3766.16	2124.48	2484.39
ZNF148	NM_021964	4022.22	-0.49023	0.0604003	-8.11635	4.80416e-16	6.67968e-14	4633.2	4625.43	3296.26	3295.26
STK11	NM_000455	1498.61	0.712362	0.0877834	8.11499	4.85823e-16	6.70208e-14	1200.44	1198.56	2012.66	1917.76
MRPL27	NM_016504	748.184	0.862075	0.106403	8.10201	5.4058e-16	7.39966e-14	643.782	746.753	1253.6	1261.24
MLLT10	NM_001324297	9005.31	-0.517925	0.0639505	-8.09885	5.54817e-16	7.52637e-14	10847	10427.3	7276.13	7586.03
PLXNB2	NM_012401	1691.22	0.776758	0.0959189	8.09807	5.58361e-16	7.52637e-14	1223.07	1440.65	2261.74	2285.09
ADAMTS7	NM_014272	1325.09	0.757897	0.0936663	8.09146	5.89544e-16	7.88649e-14	1172.16	1244.59	2149.02	1930.46
MAP4K3	NM_001270425	3891.49	-0.515867	0.0638466	-8.0798	6.48741e-16	8.61314e-14	4363.92	4291.27	2947.18	3108.66
ZCCHC7	NM_032226	5789.51	-0.519256	0.0645061	-8.04973	8.298e-16	1.09348e-13	6579.25	6841.82	4491.67	4870.1
RN7SL3	NR_145670	442.468	1.22099	0.151899	8.03815	9.12082e-16	1.193e-13	285.12	301.77	705.432	659.442
HELLS	NM_001289067	2070.34	-0.611057	0.0760504	-8.0349	9.36537e-16	1.21598e-13	2543.45	2381.77	1554.49	1675.47
ARID2	NM_152641	4361.26	-0.521624	0.0649352	-8.033	9.51141e-16	1.22593e-13	5150.26	4847.07	3578.07	3391
CLIP4	NM_001287527	2790.34	-0.525973	0.0657114	-8.00429	1.2016e-15	1.53753e-13	3012.99	2971.67	2085.39	2072.11
DCUN1D5	NM_032299	2874.36	-0.575332	0.0719103	-8.00069	1.23723e-15	1.57173e-13	3215.52	3443.93	2138.11	2327.1
PRPF40A	NM_001354432	3455.71	-0.49019	0.0613149	-7.99463	1.29964e-15	1.63922e-13	3988.28	3984.39	2822.64	2853.67
ZBTB7C	NM_001371287	761.248	0.847154	0.10607	7.98678	1.3851e-15	1.73462e-13	830.468	777.441	1563.59	1333.54
ECPAS	NM_001364929	4872.88	-0.510213	0.0639101	-7.98328	1.42496e-15	1.77197e-13	5505.53	5511.99	3694.43	4042.62
NIPBL	NM_133433	5435.46	-0.479894	0.0602649	-7.96307	1.67826e-15	2.07235e-13	5676.37	5455.73	4002.6	3984.01
HDAC2	NR_033441	1773.51	-0.615605	0.0773531	-7.95838	1.74307e-15	2.13744e-13	2194.97	2047.6	1354.5	1419.51
TNFRSF10B	NM_147187	4968.61	0.52972	0.0665692	7.95743	1.75648e-15	2.13903e-13	4712.4	4778.88	7027.95	6670.62
JUNB	NM_002229	909.054	0.863438	0.108604	7.9503	1.86059e-15	2.25029e-13	625.679	700.72	1117.24	1287.62
U2SURP	NM_001320219	2841.84	-0.529445	0.0668978	-7.91423	2.48784e-15	2.98846e-13	3259.64	3118.29	2159.02	2264.57
ANKRD17	NM_032217	9307.12	-0.48916	0.061821	-7.91252	2.52221e-15	3.00928e-13	10875.3	10829.6	7343.4	8122.37
CPSF6	NM_001300947	2040.15	-0.599826	0.0758315	-7.90999	2.57408e-15	3.0407e-13	2454.07	2374.95	1549.95	1639.32
USP12	NM_182488	2487.45	-0.595319	0.0752658	-7.90956	2.58299e-15	3.0407e-13	2895.32	2896.65	1890.85	1943.16
RASAL2	NM_170692	6650.66	-0.446587	0.056475	-7.9077	2.62197e-15	3.06614e-13	7442.53	7597.1	5547.09	5485.58
TMEM33	NM_018126	1775.16	-0.683421	0.0865941	-7.89223	2.96826e-15	3.44826e-13	2159.9	2241.96	1266.32	1474.22
AGPAT5	NM_018361	1894.43	-0.615843	0.0781142	-7.88389	3.17346e-15	3.66255e-13	2334.13	2226.62	1435.41	1544.56
RCOR3	NM_001136223	4028.21	-0.569053	0.0722756	-7.87338	3.45177e-15	3.95788e-13	4810.83	4599.86	3186.26	3160.44
ATP13A3	NM_001367549	3198.29	-0.562989	0.0715281	-7.87088	3.52147e-15	3.98603e-13	3552.68	3467.8	2347.2	2407.21
FBXO22	NM_147188	2289.72	0.551523	0.0700703	7.871	3.51819e-15	3.98603e-13	2168.95	2284.59	3310.8	3207.33
UCHL5	NM_001350850	3210.03	-0.531903	0.0676154	-7.86659	3.64432e-15	4.09881e-13	3794.81	3784.91	2531.74	2712.02
MYO1B	NM_001161819	10116.9	-0.587867	0.0747969	-7.85951	3.85642e-15	4.30992e-13	10819.8	10019.8	7127.95	6741.94
FERMT2	NM_001134999	1644.79	-0.641119	0.0815851	-7.85829	3.89415e-15	4.32472e-13	1834.04	1805.5	1168.14	1166.48
DIAPH2	NM_006729	6274.96	-0.450714	0.0573766	-7.85537	3.98596e-15	4.399e-13	7305.63	6932.18	5170.74	5254.04
UBE3A	NM_001354539	3612.69	-0.50985	0.0649387	-7.85125	4.11906e-15	4.51766e-13	4249.64	4257.17	2965.36	3009.01
TNPO1	NM_001364295	6639.49	-0.489396	0.062413	-7.84125	4.46088e-15	4.86236e-13	8732.36	8217.69	6093.44	5986.76
FZD3	NM_145866	985.995	-0.725214	0.0925191	-7.83853	4.55863e-15	4.9326e-13	1264.94	1261.64	765.43	762.999
RSRC1	NM_001271838	5712.33	-0.467532	0.0596502	-7.83791	4.58119e-15	4.9326e-13	6624.51	6207.6	4686.21	4601.44
HES2	NM_019089	489.016	1.07142	0.137425	7.7964	6.36975e-15	6.81679e-13	355.268	395.54	774.52	797.192
HIVEP2	NM_006734	4296.06	-0.494721	0.0634624	-7.7955	6.41544e-15	6.82433e-13	4531.37	4639.07	3177.17	3329.45
SMC3	NM_005445	1536.01	-0.646986	0.0830309	-7.79211	6.58992e-15	6.96795e-13	1862.33	1756.06	1139.05	1175.27
FRMPD2	NM_001018071	453.18	1.34791	0.173073	7.7881	6.80258e-15	7.14999e-13	346.217	385.311	1057.24	799.146
PPP4R1	NM_001042388	3710.64	-0.542568	0.0697146	-7.78271	7.09898e-15	7.41739e-13	3887.58	4023.6	2590.82	2839.02
PIK3CA	NM_006218	1532.6	-0.623257	0.0801206	-7.77899	7.31038e-15	7.59333e-13	1890.62	1832.78	1180.87	1238.77
LDHB	NM_001315537	2802.98	-0.560832	0.0721473	-7.77342	7.63919e-15	7.88847e-13	3328.66	3317.76	2136.29	2371.06
DEK	NM_001134709	3085.63	-0.518838	0.0667781	-7.76958	7.87467e-15	8.08436e-13	3541.37	3397.9	2366.29	2481.46
PAM	NM_001319943	2823.52	-0.615849	0.0792809	-7.76795	7.97695e-15	8.14202e-13	4009.78	3651.93	2535.37	2469.73
ARHGAP29	NM_001328664	2250.57	-0.738468	0.0952127	-7.75599	8.76591e-15	8.89588e-13	2604.55	2339.14	1501.77	1465.43
SMG1P6	NR_135312	2310.09	-0.541047	0.0698526	-7.74555	9.51675e-15	9.60267e-13	2621.52	2727.86	1799.94	1873.79
WWC2	NM_024949	3953.51	-0.511854	0.0661505	-7.73772	1.01218e-14	1.01552e-12	4550.6	4443.01	3022.63	3288.42
MMP14	NM_004995	1678.31	0.634762	0.0821857	7.7235	1.13177e-14	1.12651e-12	1252.49	1340.06	2019.93	1996.89
TRPS1	NM_014112	5502.86	-0.572111	0.0740782	-7.72307	1.13557e-14	1.12651e-12	6440.09	5841.04	4064.41	4203.82
TARBP1	NM_005646	4627.62	-0.500169	0.064775	-7.72163	1.14856e-14	1.13303e-12	5591.51	5459.14	3943.51	3871.66
SLC25A24	NM_013386	2033.37	-0.574058	0.0744847	-7.70706	1.28751e-14	1.26305e-12	2263.99	2238.55	1490.86	1534.79
AHCTF1	NM_001323342	9521.19	-0.438788	0.0570022	-7.69775	1.38488e-14	1.35106e-12	10755.3	10810.9	7667.93	8243.51
PPP3CA	NM_000944	4938.76	-0.543345	0.0706783	-7.68758	1.49945e-14	1.4548e-12	5804.22	5353.43	3854.42	3808.16
KMT2C	NM_170606	7275.19	-0.423743	0.0551557	-7.68267	1.55804e-14	1.50338e-12	8227.74	8152.9	6108.89	6103.99
URI1	NM_001252641	2279.8	-0.648495	0.0844987	-7.67462	1.65912e-14	1.59221e-12	2636.23	2704	1549.04	1858.16
ANKRD36C	NM_001310154	2950.92	-0.681433	0.0888364	-7.67065	1.71122e-14	1.63333e-12	3343.37	3234.22	2012.66	2090.68
ATAD2	NM_014109	4881.63	-0.53125	0.0693805	-7.65705	1.9025e-14	1.80615e-12	5872.11	5269.89	3755.33	3964.47
CHD1	NR_157078	2770.48	-0.563985	0.073744	-7.64788	2.04325e-14	1.92939e-12	3695.24	3580.32	2338.11	2586.97
MTREX	NM_015360	3476.59	-0.516528	0.0675619	-7.64525	2.08536e-14	1.94832e-12	4503.08	4540.19	3044.45	3277.67
S100A4	NM_002961	613.616	0.931167	0.121792	7.64553	2.08085e-14	1.94832e-12	477.462	552.392	921.788	1032.64
CHN1	NM_001025201	1537.22	-0.633517	0.0829249	-7.63965	2.17818e-14	2.02433e-12	1932.48	1785.05	1214.51	1186.02
RBFOX3	NM_001350451	191.216	1.43792	0.188423	7.63133	2.32347e-14	2.14805e-12	196.868	173.901	509.074	500.199
LEMD3	NM_001167614	2370.05	-0.567113	0.0743477	-7.62785	2.38702e-14	2.19531e-12	2839.88	2628.98	1841.76	1855.23
GRN	NM_002087	667.937	0.895483	0.117441	7.62495	2.44135e-14	2.23365e-12	403.92	485.901	822.701	819.662
AGFG1	NM_001135187	3452.46	-0.485123	0.0636646	-7.61999	2.53697e-14	2.30917e-12	3954.34	3793.44	2769	2770.63
OLA1	NM_001328688	7837.47	-0.472485	0.0620254	-7.6176	2.58426e-14	2.32968e-12	8830.79	9126.41	6238.89	6700.91
SPATA5	NM_001345856	5581.99	-0.506519	0.0664939	-7.61752	2.58589e-14	2.32968e-12	6538.52	6625.3	4564.4	4701.09
TCERG1	NM_006706	4950.95	-0.527238	0.0692366	-7.61502	2.63658e-14	2.36329e-12	6230.77	5837.63	4151.68	4228.24
GAS6-AS1	NR_044995	218.684	1.33489	0.175458	7.60803	2.7831e-14	2.47472e-12	167.451	163.672	419.986	416.181
SHPRH	NM_001370328	1627.05	-0.617411	0.0811624	-7.60711	2.80294e-14	2.47472e-12	2047.88	2015.21	1304.5	1345.26
UBA6	NM_018227	2235.47	-0.540797	0.0710874	-7.60749	2.7948e-14	2.47472e-12	2463.12	2473.83	1662.67	1731.16
RAD18	NM_020165	2219.92	-0.530912	0.0699107	-7.59414	3.09847e-14	2.72203e-12	2593.23	2548.85	1739.03	1822.01
KTN1	NR_073128	3259.95	-0.558109	0.0735615	-7.58697	3.27465e-14	2.86256e-12	3980.36	3713.3	2539.92	2691.5
HNRNPD	NM_031370	2348.79	-0.555089	0.0731839	-7.58485	3.32884e-14	2.87381e-12	2774.26	2608.52	1785.4	1883.56
UVRAG	NM_003369	4461.6	-0.473645	0.062446	-7.58487	3.32825e-14	2.87381e-12	5117.45	4956.19	3574.43	3684.08
ZNF644	NM_032186	4809.11	-0.484413	0.0638684	-7.58455	3.33634e-14	2.87381e-12	5610.75	5077.24	3811.69	3838.44
SESTD1	NM_178123	2877.82	-0.593301	0.0782669	-7.58048	3.44272e-14	2.93679e-12	3475.75	3251.27	2200.84	2262.62
TMEM123	NM_052932	1544.73	-0.696721	0.0919076	-7.58067	3.43782e-14	2.93679e-12	1709.59	1885.64	1046.33	1168.43
FOXJ3	NM_001198850	4068.29	-0.47936	0.0633113	-7.57147	3.69029e-14	3.13284e-12	4742.94	4678.29	3271.71	3488.69
ZC3H13	NM_001330566	2810.49	-0.524729	0.0693646	-7.56479	3.8849e-14	3.28228e-12	3165.73	3073.96	2139.02	2201.07
TM9SF3	NM_020123	3195.38	-0.50274	0.0665195	-7.55778	4.09998e-14	3.4475e-12	3652.25	3564.98	2517.19	2579.15
GM2A	NM_000405	624.318	1.07275	0.141967	7.5563	4.14694e-14	3.47046e-12	502.354	560.917	1113.6	1116.66
FARSB	NM_005687	3939.41	-0.563729	0.0746491	-7.55172	4.2956e-14	3.57791e-12	4530.24	4859.01	2959.9	3389.04
FIP1L1	NM_030917	2983.96	-0.498071	0.066002	-7.54631	4.47779e-14	3.71215e-12	3550.42	3355.27	2421.74	2473.64
ITPRID2	NM_001287503	1453.02	-0.662572	0.0878307	-7.54374	4.56683e-14	3.76827e-12	1591.92	1710.03	1071.78	1010.17
CSPP1	NM_024790	2791.46	-0.569598	0.0755535	-7.539	4.73574e-14	3.88948e-12	3388.63	3590.55	2212.66	2487.32
MINK1	NM_001321236	3066.81	0.580346	0.0770166	7.53534	4.87064e-14	3.98175e-12	2347.71	2617.04	3620.79	3787.64
EDA2R	NM_001324202	752.649	0.861876	0.114538	7.52479	5.28059e-14	4.29699e-12	736.559	835.408	1462.68	1384.34
PRIM2	NM_000947	6051.19	-0.511141	0.0679835	-7.5186	5.53669e-14	4.48472e-12	7244.53	6449.69	4797.12	4822.23
LOC100129484	NM_001354886	537.413	0.945588	0.125804	7.51636	5.63228e-14	4.54131e-12	403.92	429.639	824.519	776.676
RYK	NM_001005861	3041.86	-0.50621	0.0674484	-7.50515	6.1357e-14	4.92473e-12	3481.4	3790.03	2512.65	2599.67
DYRK1A	NM_001347722	6089.2	-0.45829	0.0610899	-7.5019	6.29007e-14	5.00316e-12	7168.72	6620.18	5089.83	4955.1
INKA2	NM_198926	1168	0.72537	0.0966898	7.50204	6.28323e-14	5.00316e-12	984.342	1055.34	1734.49	1630.53
BTBD19	NM_001136537	782.416	0.879674	0.117393	7.49341	6.71047e-14	5.31361e-12	512.537	675.146	1090.87	1074.65
TYMSOS	NM_001012716	570.003	0.929953	0.124123	7.49219	6.77359e-14	5.31591e-12	546.479	473.966	973.605	979.882
USP14	NM_005151	2608.96	-0.543957	0.0726	-7.49252	6.75641e-14	5.31591e-12	3062.77	3009.17	2010.84	2156.13
TRIM33	NM_015906	3841.82	-0.479444	0.0640177	-7.48924	6.9276e-14	5.41273e-12	4481.58	4460.06	3108.99	3306
TNFSF9	NM_003811	710.438	0.855614	0.114511	7.47187	7.90631e-14	6.1502e-12	622.285	658.097	1099.96	1213.37
BRMS1	NM_001024957	656.443	0.790406	0.105938	7.46105	8.58375e-14	6.64789e-12	496.697	526.819	870.881	894.887
DDX10	NM_004398	5115.2	-0.574741	0.077051	-7.45923	8.70315e-14	6.71093e-12	5915.1	6267.27	3764.42	4412.89
PTCHD4	NM_001013732	2458.68	0.810455	0.108709	7.45527	8.96824e-14	6.88527e-12	2645.28	2937.57	5112.56	4668.85
KLHL2	NM_007246	3483.84	-0.546039	0.0732638	-7.45305	9.12033e-14	6.97172e-12	4058.43	3895.73	2622.64	2829.25
NFIA	NM_001145511	7728.44	-0.471176	0.0632529	-7.44909	9.39896e-14	7.15375e-12	8397.45	8069.36	5805.27	6078.59
MMS22L	NM_001350599	3644.53	-0.51916	0.0697187	-7.44649	9.58589e-14	7.2647e-12	4428.41	3977.57	2970.81	2903.5
FUBP1	NR_146540	3411.55	-0.497061	0.0667576	-7.44576	9.63844e-14	7.27331e-12	3969.05	3856.52	2720.82	2827.3
CAMSAP2	NM_203459	10834.9	-0.485929	0.0653057	-7.44084	1.00046e-13	7.48565e-12	11534.9	12152.6	8126.1	8783.77
CNTLN	NM_017738	4242.63	-0.49248	0.0661831	-7.44118	9.97918e-14	7.48565e-12	5043.9	4598.16	3480.8	3381.23
KAT6A	NM_006766	3904.17	-0.464696	0.0624763	-7.43795	1.02261e-13	7.61907e-12	4512.13	4315.14	3153.53	3248.36
CCDC91	NM_001352084	2733.33	-0.602268	0.0809972	-7.43566	1.04044e-13	7.71937e-12	3123.87	2932.45	1889.03	2105.33
AKT3	NM_181690	7362.76	-0.628773	0.0846216	-7.43041	1.0826e-13	7.99854e-12	6083.69	5097.7	3784.42	3455.48
HIST1H1E	NM_005321	1915.15	0.656379	0.0884045	7.42473	1.13011e-13	8.31477e-12	1643.96	1520.78	2708.09	2287.04
LRPPRC	NM_133259	6104.7	-0.515797	0.0694854	-7.42311	1.14403e-13	8.38228e-12	6803.27	7397.63	4742.57	5183.7
EML2	NM_001193268	1801.21	0.764741	0.103132	7.41515	1.21488e-13	8.86463e-12	1219.68	1374.16	2324.47	2071.14
SMAD4	NM_005359	2324.93	-0.510942	0.0689433	-7.41105	1.25301e-13	9.10522e-12	2738.05	2714.22	1970.84	1855.23
RICTOR	NM_152756	4253.08	-0.50555	0.0682211	-7.41046	1.25863e-13	9.10859e-12	4413.7	4292.98	2967.18	3169.23
VAPA	NM_194434	3215.53	-0.482316	0.0650954	-7.40938	1.26891e-13	9.1455e-12	3708.82	3570.09	2598.1	2616.28
VPS13B	NM_017890	9131.12	-0.40398	0.054534	-7.40786	1.28353e-13	9.21324e-12	10197.6	9682.21	7522.48	7509.82
TMPO	NM_001032283	2642.4	-0.488822	0.0660785	-7.3976	1.38671e-13	9.91356e-12	3093.32	3051.8	2155.38	2225.49
THOC2	NM_001081550	3004.77	-0.494582	0.0668828	-7.39476	1.41662e-13	1.00866e-11	3513.08	3310.94	2428.1	2420.89
CMSS1	NM_032359	5002.95	-0.511022	0.0691419	-7.39092	1.45818e-13	1.03408e-11	5660.53	5779.66	3821.69	4205.77
BRWD1	NM_018963	4212.15	-0.518976	0.0703728	-7.37466	1.64764e-13	1.16376e-11	4874.19	4748.19	3261.71	3456.45
PLCD3	NM_133373	1040.64	0.839639	0.113928	7.36988	1.70786e-13	1.20149e-11	825.942	918.949	1556.31	1558.24
CEP170	NM_001042404	7367.99	-0.476335	0.064644	-7.36859	1.72441e-13	1.20832e-11	8231.13	8429.1	5730.72	6243.7
CNOT2	NM_001199302	3750.84	-0.516295	0.0700947	-7.36568	1.7625e-13	1.23013e-11	4458.96	4190.68	2952.63	3100.84
CAND1	NM_001329674	2721.13	-0.503224	0.0683469	-7.36278	1.80115e-13	1.25215e-11	3177.05	3005.76	2182.66	2184.46
CUL3	NM_003590	4201.52	-0.447779	0.060829	-7.36128	1.82153e-13	1.26135e-11	4773.49	4596.45	3419.89	3454.5
H1FX	NM_006026	1119.14	0.767966	0.104521	7.34746	2.02012e-13	1.39341e-11	1014.89	838.818	1707.22	1464.45
MYO9A	NM_006901	3084.83	-0.480158	0.0653906	-7.34291	2.08998e-13	1.43599e-11	3586.63	3573.5	2554.46	2579.15
GMPS	NM_003875	3083.39	-0.505907	0.0691851	-7.31237	2.62471e-13	1.7964e-11	3488.19	3520.65	2420.83	2514.67
MPP6	NM_001303037	1808.63	-0.712326	0.0974432	-7.31016	2.6682e-13	1.81911e-11	2063.72	2201.05	1219.96	1381.41
FLJ16779	NR_024389	74.7411	2.22115	0.304234	7.3008	2.86069e-13	1.94221e-11	41.8628	37.5081	193.63	178.782
KITLG	NM_000899	844.743	0.798071	0.10932	7.30032	2.87075e-13	1.94221e-11	698.091	808.13	1294.5	1313.02
MOB3A	NM_130807	2490.17	0.566466	0.0777114	7.28936	3.1143e-13	2.09629e-11	2061.46	2146.49	3291.71	2932.81
SRSF11	NM_001350606	3038.19	-0.472035	0.0647598	-7.28902	3.12224e-13	2.09629e-11	3528.92	3428.58	2490.83	2528.35
EMC2	NM_014673	1389.18	-0.622405	0.0854754	-7.28169	3.2966e-13	2.20498e-11	1729.95	1633.31	1093.6	1094.19
CES2	NM_003869	1293.24	0.73592	0.101091	7.27976	3.34414e-13	2.22834e-11	927.771	1104.78	1643.58	1726.27
EPPK1	NM_031308	1594.11	0.69571	0.0955984	7.27742	3.40253e-13	2.25872e-11	1121.24	1268.46	1796.31	2063.32
CALR	NM_004343	1063.38	0.790145	0.10859	7.27643	3.42765e-13	2.26687e-11	727.508	956.457	1404.5	1485.94
MCM10	NM_018518	1295.27	-0.61033	0.0838876	-7.27557	3.4497e-13	2.27294e-11	1498.01	1507.14	950.878	1017.98
DNAJC13	NM_001329126	2719.23	-0.48556	0.0667921	-7.26972	3.6023e-13	2.36466e-11	3100.11	3084.19	2168.11	2249.92
PARP8	NM_001178055	2094.07	-0.600369	0.0826548	-7.26358	3.7699e-13	2.46551e-11	2641.88	2676.72	1736.31	1771.21
RBM26	NM_001286631	4063.14	-0.506599	0.0697886	-7.25905	3.89825e-13	2.54005e-11	4587.94	4385.04	3123.53	3196.58
ECT2	NM_001258316	3437.26	-0.493638	0.0680683	-7.2521	4.10373e-13	2.6641e-11	4024.49	3841.17	2729.91	2861.49
STK3	NM_001256312	5611.44	-0.496614	0.0685124	-7.24853	4.21328e-13	2.72521e-11	6035.03	5460.84	4135.32	4021.13
TBCA	NM_001297740	3656.92	-0.446427	0.0616199	-7.24485	4.32916e-13	2.78994e-11	4746.34	4693.63	3461.71	3467.2
IER5	NM_016545	2738.85	0.518836	0.0716234	7.24396	4.35785e-13	2.79822e-11	2527.61	2586.36	3773.51	3549.26
ZC3H12C	NM_033390	4193.2	-0.482629	0.066633	-7.24309	4.3856e-13	2.80583e-11	5316.58	4939.14	3704.42	3642.07
ERBIN	NM_001253698	3943.46	-0.515016	0.0711805	-7.23535	4.64319e-13	2.95991e-11	5136.68	4766.94	3448.98	3487.72
PRRC2C	NM_015172	8366.93	-0.400621	0.055419	-7.22895	4.8675e-13	3.09174e-11	9338.8	9121.29	6876.14	7112.2
GLUD1	NM_001318904	1913.36	-0.582732	0.080622	-7.22794	4.90366e-13	3.10354e-11	2155.37	2243.67	1399.05	1536.74
MYCBP2	NM_015057	5857.53	-0.563398	0.0780185	-7.22134	5.14774e-13	3.24639e-11	6134.6	6463.33	4043.5	4479.32
ERO1A	NM_014584	1820.95	-0.563065	0.0780105	-7.21781	5.28318e-13	3.29686e-11	1948.32	2124.32	1342.68	1408.76
QSER1	NM_001076786	2944.44	-0.501432	0.0694716	-7.21779	5.28379e-13	3.29686e-11	3308.29	3281.96	2250.84	2406.23
XRN2	NM_012255	3105.82	-0.543762	0.0753301	-7.21839	5.26078e-13	3.29686e-11	3552.68	3616.12	2332.65	2585.01
MOV10	NM_020963	1593.05	0.600496	0.0833231	7.20684	5.72658e-13	3.56056e-11	1224.2	1270.16	1932.66	1844.48
SNORD81	NR_003938	317.974	-1.18861	0.164943	-7.20617	5.7547e-13	3.56549e-11	416.365	494.425	229.993	167.059
APOBEC3D	NM_152426	582.037	1.03331	0.143521	7.19973	6.03306e-13	3.72489e-11	487.645	480.786	1101.78	880.233
FNDC3B	NM_022763	14596.5	-0.381389	0.0529852	-7.19803	6.10901e-13	3.75863e-11	16355.9	15432.9	12168.7	12245.1
PAWR	NM_002583	3413.67	-0.545479	0.0757981	-7.19647	6.17918e-13	3.78861e-11	3716.74	3752.52	2479.01	2638.75
POT1	NR_003102	1741.14	-0.576311	0.0800893	-7.19585	6.2072e-13	3.79262e-11	1978.87	2028.85	1353.59	1332.56
NNT	NM_012343	2681.53	-0.525733	0.0731569	-7.18637	6.65386e-13	4.05151e-11	2887.4	2802.88	1925.39	2030.1
S100A2	NM_001366407	6724.64	0.667241	0.0929257	7.18037	6.95226e-13	4.21866e-11	5331.29	6621.89	8787.9	10172
MCM6	NM_005915	1158.68	-0.764346	0.106514	-7.17601	7.17758e-13	4.34047e-11	1427.86	1331.54	776.338	850.925
PLXDC2	NM_001282736	3278.74	-0.537847	0.074988	-7.17244	7.36718e-13	4.43992e-11	3554.95	3493.37	2514.46	2340.78
TPR	NM_003292	3793.82	-0.547453	0.0763853	-7.167	7.66605e-13	4.60432e-11	4324.32	4448.12	2805.36	3196.58
RPS19	NM_001321485	4484.44	0.515525	0.0719821	7.16185	7.9597e-13	4.74904e-11	3837.8	3945.17	5701.63	5419.15
SYT8	NM_001290333	1182.71	0.620497	0.0866394	7.16183	7.96079e-13	4.74904e-11	1115.59	1137.18	1758.12	1702.83
SMTN	NM_134269	1214.63	0.761716	0.106458	7.1551	8.36129e-13	4.97117e-11	864.411	976.916	1596.31	1515.25
MCMBP	NM_001256379	2529.2	-0.526494	0.073592	-7.15424	8.41396e-13	4.97791e-11	2955.29	2923.93	1934.48	2149.29
WAC	NM_100264	7029.26	-0.427523	0.05976	-7.15399	8.42901e-13	4.97791e-11	8101.02	7777.82	5824.36	5987.73
MIR12136	NR_162149	74444.5	-0.652315	0.0912362	-7.14974	8.6942e-13	5.08161e-11	86974	101630	63423.4	56569.4
PAN3	NM_175854	3676.65	-0.534264	0.0747254	-7.14969	8.6971e-13	5.08161e-11	4350.34	3808.78	2783.55	2860.51
RNGTT	NM_003800	4969.6	-0.44063	0.0616296	-7.14965	8.69997e-13	5.08161e-11	5680.9	5372.19	4026.23	4124.69
SLC9A1	NR_046474	2222.56	0.606586	0.0848451	7.14934	8.71971e-13	5.08161e-11	1740.14	2124.32	2876.27	2984.59
RPS6KC1	NM_001349661	3606.38	-0.459032	0.0642146	-7.1484	8.77957e-13	5.09966e-11	4108.21	4028.71	2999.9	2921.08
LRBA	NM_001367550	13188.1	-0.452006	0.0632538	-7.1459	8.94058e-13	5.15924e-11	15824.1	13946.2	10946.9	10829.5
SNX24	NR_146145	3324.64	-0.449455	0.0628967	-7.14593	8.93918e-13	5.15924e-11	3786.89	3960.52	2849	2819.48
TRIP12	NM_001348331	7051.32	-0.421011	0.0589407	-7.14296	9.13441e-13	5.25392e-11	8022.95	7857.95	5795.27	6069.8
RAPH1	NM_213589	2651.02	-0.58281	0.0816142	-7.14104	9.26264e-13	5.31038e-11	3060.51	2835.27	1977.21	1963.67
GDF5	NM_001319138	462.38	0.944437	0.132327	7.13716	9.5276e-13	5.44461e-11	368.845	349.508	739.067	645.765
TASP1	NM_001323603	5151.29	-0.519659	0.0728913	-7.12924	1.00928e-12	5.74896e-11	5797.43	6101.89	3947.14	4350.36
PHF3	NM_001290259	2573.99	-0.50242	0.0705107	-7.12545	1.03744e-12	5.89038e-11	2943.97	2704	1979.94	2014.47
ZZZ3	NM_001308237	6037.91	-0.462753	0.0649546	-7.12425	1.0465e-12	5.92276e-11	7012.59	6804.32	4877.11	5152.44
PKP4	NM_003628	5891.85	-0.443786	0.0623006	-7.12331	1.05366e-12	5.94425e-11	6618.85	6985.04	4977.11	5018.6
RNF217	NR_136734	2330.64	-0.621547	0.0872801	-7.12129	1.06918e-12	6.01261e-11	2439.36	2494.29	1498.13	1708.69
LMNB1	NR_134488	4224.86	-0.466618	0.0655768	-7.11561	1.11421e-12	6.24593e-11	5235.11	5068.71	3673.52	3786.66
BZW2	NM_001159767	2351.06	-0.524838	0.0740714	-7.08557	1.3847e-12	7.73767e-11	2756.16	2848.91	1852.67	2041.83
SRPK1	NM_003137	5002.85	-0.48414	0.0683886	-7.07925	1.4494e-12	8.07364e-11	5582.46	5834.22	3943.51	4215.54
WRN	NM_000553	2204.81	-0.525058	0.074237	-7.07274	1.51908e-12	8.43517e-11	2368.08	2306.75	1599.04	1652.02
SCLT1	NM_144643	4620.82	-0.435601	0.061679	-7.06238	1.63675e-12	9.06012e-11	5474.98	5215.33	3898.06	4012.34
LOC101928021	NR_136398	427.266	1.01773	0.144216	7.05702	1.70111e-12	9.38696e-11	304.354	361.442	699.068	639.903
EPS15	NM_001981	3222.55	-0.499879	0.0708565	-7.05481	1.72835e-12	9.50755e-11	3671.48	3483.14	2409.92	2655.35
PPP1R12A	NM_001244990	3915.8	-0.465966	0.0660693	-7.05269	1.75485e-12	9.62336e-11	4509.87	4180.45	3111.72	3187.79
PAICS	NM_001079525	2043.04	-0.538076	0.0763365	-7.04875	1.80534e-12	9.86956e-11	2251.54	2378.36	1533.59	1652.02
SMG7	NM_001331007	3955.79	-0.477	0.0677744	-7.03806	1.94939e-12	1.06242e-10	4564.18	4664.65	3144.44	3485.76
PIAS1	NM_016166	4737.01	-0.450707	0.064089	-7.03252	2.02835e-12	1.09867e-10	5300.74	5128.38	3798.97	3835.51
PICALM	NM_001206947	3948.35	-0.434639	0.0618042	-7.03252	2.0283e-12	1.09867e-10	4458.96	4315.14	3185.35	3310.89
KDM4B	NM_015015	5304.37	0.487435	0.0693362	7.03002	2.06499e-12	1.11509e-10	4557.39	4717.5	6826.14	6169.45
ADGRG6	NM_001032395	2302.45	-0.507181	0.0721716	-7.02743	2.10374e-12	1.13256e-10	2346.58	2182.29	1602.68	1589.5
PPA2	NM_176867	4133.46	-0.441264	0.0628302	-7.02311	2.16976e-12	1.16455e-10	4853.82	4633.96	3541.7	3450.59
MED13L	NM_015335	7618.03	-0.375924	0.0535317	-7.02246	2.18002e-12	1.16651e-10	8879.44	8584.25	6712.51	6750.73
FOSL1	NM_001300855	1497.97	0.67692	0.096446	7.01864	2.24042e-12	1.19521e-10	1107.67	1377.57	1862.67	2090.68
DOCK5	NM_024940	9142.16	-0.384278	0.0547549	-7.01815	2.24824e-12	1.19577e-10	9206.43	9220.18	6868.87	7249.95
NSD3	NM_023034	3400.98	-0.485919	0.0695018	-6.99146	2.7204e-12	1.44255e-10	3681.67	3873.57	2626.28	2764.77
FER	NM_005246	6172.93	-0.483245	0.0692528	-6.97799	2.99426e-12	1.58302e-10	8183.61	7799.99	5670.72	5767.92
KANK3	NM_198471	80.9984	2.09684	0.300603	6.97547	3.04852e-12	1.60689e-10	53.1771	42.6229	189.085	225.676
LCORL	NR_158568	2695.52	-0.476696	0.068357	-6.97363	3.0887e-12	1.62322e-10	3072.96	3087.6	2272.65	2153.2
ITGB1	NM_002211	4938.53	-0.461599	0.0661985	-6.97296	3.10344e-12	1.62613e-10	5307.53	5249.43	3740.79	3927.34
CEP350	NM_014810	5148.24	-0.459598	0.0659681	-6.96698	3.23823e-12	1.69174e-10	5928.68	6185.43	4339.86	4465.64
DDIT4	NM_019058	6182.55	0.576829	0.082834	6.96367	3.31523e-12	1.72495e-10	5391.25	4722.61	8043.37	7057.5
SLC30A7	NM_133496	2469.62	-0.498996	0.0716597	-6.96341	3.32135e-12	1.72495e-10	2805.94	2843.8	1922.66	2075.04
NAF1	NM_001128931	1554.9	-0.540721	0.0776891	-6.96006	3.40118e-12	1.76123e-10	1847.62	1912.91	1284.5	1298.37
CYGB	NM_134268	69.2169	2.27278	0.326678	6.95724	3.47009e-12	1.79166e-10	29.4171	54.5573	192.721	200.275
PUM2	NM_001352925	5535.42	-0.424287	0.0609908	-6.95656	3.48671e-12	1.79499e-10	6364.28	6183.73	4508.04	4847.63
IPO11	NM_016338	3614.17	-0.457285	0.0657526	-6.95463	3.53484e-12	1.81448e-10	4564.18	4787.4	3324.44	3482.83
PCNX1	NM_001308160	5427.55	-0.443862	0.0638653	-6.94997	3.6536e-12	1.87001e-10	6576.99	6236.58	4692.57	4733.33
USP3	NM_001256702	3016.76	-0.455818	0.0656161	-6.94674	3.73821e-12	1.90779e-10	3463.3	3324.58	2519.92	2432.61
CDYL	NM_001368125	4598.03	-0.411347	0.0592229	-6.94575	3.76457e-12	1.9157e-10	4953.39	4801.04	3667.15	3671.38
NLK	NM_016231	3319.6	-0.473351	0.0681984	-6.9408	3.89874e-12	1.97827e-10	3597.94	3730.35	2602.64	2672.94
NDUFAF2	NM_174889	2637.71	-0.639803	0.0921885	-6.94016	3.91661e-12	1.98165e-10	3446.33	3689.44	2091.75	2486.34
UBR5	NM_015902	8267.14	-0.44275	0.0638042	-6.9392	3.94317e-12	1.98938e-10	9442.89	9071.85	6666.15	6960.78
AEN	NM_022767	1376.45	0.606635	0.087451	6.93686	4.00912e-12	2.0169e-10	1171.03	1295.74	1848.12	1897.24
EFEMP1	NM_001039348	1391.29	-0.607759	0.0877141	-6.92886	4.2424e-12	2.12819e-10	1458.41	1438.95	959.06	942.758
DYM	NM_001353215	6876.05	-0.406412	0.0586709	-6.92697	4.29941e-12	2.15068e-10	7797.8	7598.81	5776.18	5844.12
TM4SF19-AS1	NR_046724	553.549	0.829235	0.119763	6.92395	4.39216e-12	2.19087e-10	472.937	463.737	873.608	791.33
MICALL1	NM_033386	3032	0.636467	0.0920496	6.91439	4.69867e-12	2.33059e-10	1991.31	2494.29	3503.52	3445.71
MIR4651	NR_039795	339.26	0.997985	0.144328	6.91472	4.68801e-12	2.33059e-10	251.177	247.213	502.711	493.36
ROCK1	NM_005406	4139.83	-0.451591	0.0653327	-6.91217	4.77306e-12	2.36086e-10	4559.65	4657.83	3316.26	3422.26
DMXL2	NM_015263	2126.35	-0.528437	0.0764563	-6.91162	4.79145e-12	2.36334e-10	2463.12	2596.59	1690.85	1814.2
ARHGEF28	NM_001080479	3371.54	-0.484389	0.0700985	-6.91012	4.84232e-12	2.38178e-10	4557.39	4137.83	3240.8	2981.66
FLNA	NM_001110556	2198.31	0.560209	0.0811027	6.90741	4.93595e-12	2.42108e-10	1612.28	1825.96	2429.92	2625.07
MCTP2	NM_018349	3236.29	-0.443027	0.0641441	-6.90674	4.95922e-12	2.42576e-10	3545.89	3476.32	2599.92	2567.43
ARAP2	NR_146893	2324.53	-0.529472	0.0766646	-6.90635	4.973e-12	2.42578e-10	2708.64	2484.06	1796.31	1807.36
TPP2	NM_001367947	2683.47	-0.494135	0.0716699	-6.89459	5.40203e-12	2.6278e-10	2888.53	2925.63	2030.84	2096.54
GSTCD	NM_024751	2701.52	-0.474487	0.068963	-6.88031	5.97233e-12	2.89723e-10	3155.55	3246.16	2261.74	2343.71
LAMB1	NM_002291	6086.29	-0.389855	0.0567016	-6.87555	6.17507e-12	2.98738e-10	6759.15	6722.48	5084.38	5206.17
KCNQ5	NM_019842	4400.21	-0.480257	0.0698616	-6.87441	6.22453e-12	3.00308e-10	3997.33	4202.62	2833.54	3041.25
PTPN12	NM_002835	5598.23	-0.42648	0.0620544	-6.87268	6.30065e-12	3.03152e-10	6007.88	6164.97	4435.31	4620
BIRC6	NM_016252	9392.67	-0.436401	0.0635069	-6.87171	6.34364e-12	3.0433e-10	10513.2	10630.1	7436.12	8188.81
DNAJB1	NM_001313964	1271.16	0.76029	0.110646	6.87135	6.3596e-12	3.0433e-10	923.245	980.326	1642.67	1576.8
RIMKLB	NR_147945	1649.88	-0.541526	0.0788198	-6.87043	6.40106e-12	3.05486e-10	1547.79	1607.73	1076.33	1089.3
ASPH	NM_004318	10279.3	-0.434891	0.0633087	-6.86938	6.4483e-12	3.06911e-10	11160.4	10807.5	8155.19	8098.93
CLOCK	NM_004898	3550.96	-0.426021	0.0620348	-6.86745	6.53579e-12	3.10239e-10	4070.88	4062.81	2957.18	3097.91
UBE2E3	NM_182678	2176.38	-0.587338	0.0855754	-6.86339	6.72434e-12	3.18334e-10	2818.39	2352.78	1666.31	1785.87
GPHN	NM_001024218	9972.67	-0.368587	0.053733	-6.8596	6.9052e-12	3.25152e-10	11755.5	11180.8	8904.26	8868.76
RTN4	NM_001321904	6013.95	-0.425123	0.061972	-6.85993	6.88931e-12	3.25152e-10	6514.76	6292.84	4674.39	4869.12
KPNA3	NM_002267	2383.72	-0.511757	0.0746277	-6.85746	7.00945e-12	3.2856e-10	2749.37	2519.86	1802.67	1900.17
SLC25A22	NM_001191061	506.246	0.89043	0.12985	6.85735	7.01478e-12	3.2856e-10	355.268	412.589	702.704	712.197
RAD54B	NM_012415	2565.45	-0.542688	0.0791565	-6.85588	7.08729e-12	3.31078e-10	2980.18	2855.73	1929.03	2080.91
MAN2A1	NM_002372	3417.71	-0.539162	0.0787485	-6.84663	7.56081e-12	3.52266e-10	4535.89	4250.35	2970.81	3080.33
TOB1	NM_001243877	1124.37	0.755338	0.110355	6.8446	7.66918e-12	3.56375e-10	1152.92	889.966	1798.12	1669.61
ACTR3	NM_005721	2974.06	-0.592555	0.086579	-6.84409	7.69627e-12	3.56695e-10	3270.96	3258.09	1961.75	2370.08
LOC102724219	NM_001322044	6543.68	-0.439102	0.0641803	-6.8417	7.82566e-12	3.59858e-10	7762.72	6921.95	5468	5375.19
LOC102724843	NM_001322047	6543.68	-0.439102	0.0641803	-6.8417	7.82566e-12	3.59858e-10	7762.72	6921.95	5468	5375.19
LOC102724951	NM_001322036	6543.68	-0.439102	0.0641803	-6.8417	7.82566e-12	3.59858e-10	7762.72	6921.95	5468	5375.19
KLF12	NM_007249	3679.49	-0.625762	0.0915009	-6.83887	7.98217e-12	3.66102e-10	4353.73	3716.71	2714.46	2522.49
LIF	NM_002309	156.247	1.5832	0.231519	6.83831	8.0135e-12	3.66586e-10	89.3828	115.934	325.444	282.339
DENND1B	NM_001195215	4564.64	-0.534463	0.0782186	-6.83294	8.3191e-12	3.79583e-10	5116.32	4461.76	3363.53	3258.13
NAA16	NM_024561	2241.22	-0.522109	0.0764568	-6.82881	8.56222e-12	3.89669e-10	2441.62	2581.24	1735.4	1758.51
CHM	NM_000390	3315.06	-0.453908	0.066488	-6.82691	8.67605e-12	3.93834e-10	3895.5	3936.65	2822.64	2894.71
PDE7A	NM_001242318	2978.51	-0.537709	0.0787813	-6.82533	8.77237e-12	3.97186e-10	3344.5	3137.04	2168.11	2301.7
ZFP91-CNTF	NR_024091	2290.1	-0.546219	0.080051	-6.82338	8.89209e-12	4.01577e-10	2782.18	2695.47	1827.21	1926.55
ATP2B1	NM_001682	1905.65	-0.558197	0.0818131	-6.82284	8.92602e-12	4.02081e-10	2465.38	2180.59	1546.31	1616.85
PRKD3	NM_005813	1419.29	-0.566659	0.0831021	-6.81882	9.17908e-12	4.12428e-10	1613.42	1662.29	1112.69	1097.12
PITPNB	NM_001284277	3563.2	-0.461796	0.0677445	-6.81674	9.31314e-12	4.17389e-10	3957.73	4199.21	2824.45	3094
RPS2	NM_002952	2264.79	0.553192	0.0811637	6.81576	9.3764e-12	4.18102e-10	2020.73	1936.78	2912.63	2899.59
TOP2B	NM_001330700	1784.4	-0.605038	0.0887688	-6.81589	9.36819e-12	4.18102e-10	2043.36	2155.01	1378.14	1379.46
EIF3H	NM_003756	6184.97	-0.435256	0.0638734	-6.81435	9.46913e-12	4.21174e-10	7144.96	7174.28	5192.56	5397.66
COL8A1	NM_001850	2572.51	-0.730746	0.10725	-6.81348	9.52634e-12	4.2201e-10	3609.25	3263.21	2162.66	1981.26
ZFP91	NM_053023	2051.46	-0.568479	0.0834361	-6.81334	9.53574e-12	4.2201e-10	2519.69	2420.98	1635.4	1698.92
HNRNPR	NM_001297622	3540.67	-0.448441	0.0658314	-6.81196	9.62799e-12	4.24449e-10	3881.93	3977.57	2829.91	2927.92
MAP3K4	NR_120425	2582.88	-0.474604	0.0696738	-6.81179	9.63893e-12	4.24449e-10	2907.77	2937.57	2074.48	2131.71
IPO8	NM_006390	1203.05	-0.592823	0.0870415	-6.8108	9.70545e-12	4.26315e-10	1395.05	1520.78	963.605	965.228
TNKS	NM_003747	4580.64	-0.44794	0.0658008	-6.80752	9.92953e-12	4.35076e-10	5410.49	5099.4	3851.69	3858.96
TCF12	NM_001322159	9488.56	-0.40534	0.059551	-6.80661	9.99251e-12	4.36752e-10	11029.2	10868.8	8194.28	8342.19
YWHAZ	NM_003406	6726.09	-0.40362	0.0593706	-6.79832	1.05847e-11	4.61495e-10	7416.51	7039.59	5499.82	5434.78
SMARCC1	NM_003074	7969.98	-0.405233	0.0596877	-6.78922	1.12738e-11	4.90326e-10	8541.15	8744.51	6263.43	6787.86
DNAJC1	NM_022365	2863.56	-0.466836	0.0688385	-6.78161	1.18841e-11	5.15603e-10	3160.08	3167.73	2237.2	2341.75
PRKDC	NM_006904	10153.4	-0.413458	0.060986	-6.77956	1.20539e-11	5.21686e-10	11185.3	11627.5	8169.73	8955.71
PLEC	NM_000445	7030.55	0.524579	0.0774837	6.77018	1.28622e-11	5.55309e-10	5737.47	5841.04	8030.65	8623.55
R3HDM1	NM_001282799	4937.7	-0.436753	0.0646122	-6.75961	1.38367e-11	5.95923e-10	5835.9	5883.66	4143.5	4515.47
MGRN1	NM_001142290	3166.72	0.45882	0.0679343	6.75388	1.43944e-11	6.18432e-10	2649.8	2859.14	3822.6	3735.86
STRN	NM_003162	2498.04	-0.467932	0.0693263	-6.7497	1.48147e-11	6.34946e-10	2758.42	2784.13	1969.03	2037.92
HUWE1	NM_031407	6657.13	-0.381378	0.0565483	-6.74428	1.53785e-11	6.57517e-10	7226.43	7165.76	5448.91	5601.84
USP31	NM_020718	3544.53	-0.476879	0.0707286	-6.74239	1.55805e-11	6.6454e-10	3726.92	3725.24	2560.83	2795.06
SLC6A15	NM_001146335	1290.14	-0.731789	0.108554	-6.74121	1.57068e-11	6.68316e-10	1290.96	1476.46	798.156	864.602
MGST1	NM_001267598	3164.55	-0.495133	0.0734753	-6.73876	1.59742e-11	6.76935e-10	3601.33	3839.47	2588.1	2686.62
NFXL1	NM_152995	2996.08	-0.543683	0.0806853	-6.73831	1.60237e-11	6.76935e-10	3528.92	3771.27	2350.83	2654.38
RXRA	NM_002957	6223.44	0.472531	0.0701261	6.73831	1.60244e-11	6.76935e-10	5600.57	5455.73	7949.74	7394.54
FAM210A	NM_001098801	1658.98	-0.530528	0.0787452	-6.73728	1.6138e-11	6.80105e-10	1914.38	1916.32	1277.23	1375.55
BMPR1A	NM_004329	4184.58	-0.43236	0.0641871	-6.73594	1.62873e-11	6.84764e-10	4686.37	4693.63	3437.16	3514.09
EPN3	NM_017957	576.777	0.757216	0.112443	6.73422	1.6481e-11	6.91264e-10	494.434	516.589	865.426	840.178
FAT4	NM_001291285	946.925	-0.671961	0.099824	-6.73146	1.67971e-11	7.02851e-10	1236.65	1133.77	776.338	714.151
NADSYN1	NM_018161	1688.5	0.685667	0.101883	6.72996	1.69714e-11	7.08467e-10	1190.26	1609.44	2243.56	2233.31
TP53I3	NM_147184	1925.63	0.565217	0.0840191	6.72724	1.72915e-11	7.20125e-10	1052.23	1138.88	1634.49	1598.29
HMBOX1	NR_136757	2541.71	-0.486439	0.072315	-6.72667	1.73588e-11	7.21226e-10	2991.49	2835.27	2038.12	2125.85
PAPOLA	NM_032632	3139.31	-0.462738	0.0689133	-6.71478	1.88346e-11	7.80708e-10	3672.61	3570.09	2599.01	2659.26
TAX1BP3	NM_001204698	1262.82	0.578504	0.086238	6.70823	1.97001e-11	8.14672e-10	1255.88	1099.67	1760.85	1771.21
SLK	NM_001304743	2555.15	-0.585157	0.0872362	-6.70773	1.97677e-11	8.15555e-10	2920.21	3239.34	1873.58	2228.43
UTRN	NM_007124	4823.23	-0.491774	0.0734959	-6.69118	2.2138e-11	9.11219e-10	6236.43	5455.73	4263.5	4061.19
SLMAP	NM_001304421	5447.08	-0.393512	0.0588278	-6.68921	2.24374e-11	9.21393e-10	6012.41	6031.99	4533.49	4635.63
LARP4B	NM_015155	7151.1	-0.365272	0.054614	-6.68826	2.25839e-11	9.25257e-10	7818.16	7680.64	5904.35	6131.35
PHF14	NM_001007157	4492.46	-0.469063	0.0701612	-6.68551	2.30126e-11	9.4064e-10	5031.46	5341.5	3591.7	3898.04
HEATR1	NM_018072	4039.51	-0.489153	0.0731965	-6.68274	2.3452e-11	9.56388e-10	4606.04	4604.98	3119.9	3443.75
FAR1	NM_032228	2311.62	-0.525583	0.0787699	-6.67238	2.5169e-11	1.02169e-09	2575.13	2610.22	1708.13	1894.31
ZNF367	NM_153695	899.485	-0.753576	0.112937	-6.67254	2.51406e-11	1.02169e-09	1086.17	982.031	605.435	624.272
MIB2	NM_001170688	747.545	0.719236	0.107864	6.66799	2.59323e-11	1.05026e-09	592.868	639.343	1059.97	962.297
FAM13A	NM_014883	4939.02	-0.452769	0.0679154	-6.66666	2.61694e-11	1.05744e-09	5861.93	5529.04	4164.41	4163.77
YBX1	NM_004559	2941.63	-0.453721	0.0680662	-6.66588	2.63091e-11	1.06065e-09	3655.64	3409.83	2525.37	2640.7
AP3B1	NM_001271769	5682.62	-0.406708	0.0610177	-6.66541	2.63923e-11	1.06159e-09	7427.82	6950.94	5464.37	5389.84
TBL3	NM_006453	1574.09	0.575981	0.0864371	6.66358	2.67228e-11	1.07243e-09	1246.83	1348.59	1899.94	1960.74
G2E3	NM_001308097	3209.32	-0.506885	0.0760823	-6.66233	2.69529e-11	1.07434e-09	3870.61	3633.17	2672.64	2612.37
NEBL	NM_213569	1531.96	-0.637313	0.0956559	-6.66256	2.691e-11	1.07434e-09	2077.3	1892.46	1354.5	1200.67
TOPBP1	NM_007027	2029.11	-0.487541	0.0731731	-6.66284	2.68581e-11	1.07434e-09	2285.48	2284.59	1611.77	1648.12
MCM4	NM_005914	1389.37	-0.599176	0.090015	-6.65641	2.80604e-11	1.11597e-09	1606.63	1587.28	998.149	1111.77
TFPI	NM_001329241	2918.57	-0.518803	0.0779657	-6.65425	2.84748e-11	1.1299e-09	3789.15	3430.29	2575.37	2469.73
PMS1	NM_000534	3185.59	-0.432814	0.0650546	-6.6531	2.86991e-11	1.13625e-09	3620.57	3706.48	2650.82	2775.52
SLC16A7	NM_001270622	1194.73	-0.667342	0.100321	-6.65207	2.88998e-11	1.14164e-09	1455.02	1418.49	901.789	908.565
ZSWIM6	NM_020928	3261.94	-0.416596	0.0626569	-6.64885	2.95401e-11	1.16433e-09	3876.27	3749.11	2874.45	2841.95
RBM33	NM_053043	4939.06	-0.416746	0.0626917	-6.64755	2.98014e-11	1.17201e-09	5525.89	5508.58	4068.05	4198.94
PPHLN1	NM_001364827	3889.1	-0.413903	0.0623211	-6.64146	3.10598e-11	1.21879e-09	4477.06	4456.65	3251.71	3455.48
JMJD1C	NM_001322258	9740.9	-0.407832	0.0614395	-6.63796	3.18063e-11	1.24531e-09	10762.1	10021.5	7779.75	7894.74
BICC1	NM_001080512	2850.52	-0.642093	0.0967422	-6.63715	3.19811e-11	1.24688e-09	3479.14	3801.96	2199.93	2462.89
LOC105377763	NR_134260	687.92	0.673471	0.10147	6.63712	3.19875e-11	1.24688e-09	600.788	593.31	948.151	957.412
MARCHF6	NM_001270660	4439.28	-0.422357	0.063647	-6.63593	3.22461e-11	1.25138e-09	4339.02	4642.48	3263.53	3432.03
PRKACB	NM_002731	1288.76	-0.602523	0.0908013	-6.63561	3.23156e-11	1.25138e-09	1536.48	1597.51	1019.97	1042.41
STAG1	NM_005862	8334.13	-0.396901	0.0598095	-6.63609	3.2211e-11	1.25138e-09	9652.21	9666.87	7105.22	7568.44
CCDC51	NM_001256969	755.125	0.703434	0.106016	6.63518	3.241e-11	1.25229e-09	622.285	710.95	1108.15	1052.18
BRIP1	NM_032043	4097.65	-0.543789	0.0819623	-6.63463	3.25326e-11	1.25428e-09	4410.3	4702.16	2992.63	3255.2
FAM239A	NR_146581	2331.53	0.531198	0.080122	6.62986	3.35997e-11	1.29157e-09	1930.22	2148.19	2914.45	2966.02
USP37	NM_020935	2658.04	-0.445621	0.0672162	-6.62966	3.36462e-11	1.29157e-09	3098.98	2939.27	2200.84	2238.2
CCDC66	NR_148369	2479.28	-0.49623	0.0749518	-6.62066	3.5761e-11	1.36978e-09	2888.53	2925.63	2032.66	2088.72
FAM83H	NM_198488	1858.87	0.528884	0.0799313	6.61673	3.67229e-11	1.40358e-09	1537.61	1715.14	2344.47	2334.91
KMT2E	NM_182931	4064.51	-0.461985	0.0698916	-6.61003	3.84252e-11	1.46547e-09	4659.22	4352.65	3344.44	3203.42
ASPM	NM_001206846	5232.91	-0.449346	0.0679955	-6.60847	3.8832e-11	1.47779e-09	6179.86	5440.38	4360.77	4160.84
ATF6	NM_007348	4624.66	-0.416073	0.0630025	-6.60408	4.00006e-11	1.51612e-09	5164.97	4855.6	3749.88	3767.12
CSPG4	NM_001897	88.1446	1.90396	0.288303	6.60404	4.00108e-11	1.51612e-09	44.1257	44.3278	175.449	155.335
MNAT1	NM_002431	4242.19	-0.426553	0.0646159	-6.60135	4.07418e-11	1.54051e-09	4943.21	4466.88	3512.61	3499.44
EIF4E	NM_001331017	4527.57	-0.410119	0.062178	-6.59589	4.22701e-11	1.59148e-09	5260.01	5256.25	3816.24	4099.29
NUTM2A-AS1	NR_024397	6209.37	-0.391366	0.0593341	-6.59598	4.22463e-11	1.59148e-09	6779.51	6971.4	5064.38	5417.19
LOC102723769	NR_110761	209.86	1.15837	0.175656	6.59451	4.26671e-11	1.60301e-09	279.463	250.622	612.707	574.447
PPP3R1	NM_000945	2955.04	-0.504057	0.0764482	-6.59345	4.29721e-11	1.61027e-09	3428.23	3305.83	2320.83	2430.65
SCMH1	NM_001172220	3906.7	-0.442963	0.0671881	-6.59288	4.31379e-11	1.61027e-09	4615.09	4301.5	3224.44	3342.15
TBC1D4	NM_014832	2135.5	-0.79458	0.120526	-6.59258	4.3225e-11	1.61027e-09	2514.03	2663.08	1352.68	1631.51
ZNF695	NM_001204221	4551.06	-0.435359	0.0660358	-6.59277	4.31706e-11	1.61027e-09	5100.48	4983.47	3868.97	3589.32
CDK14	NM_001287135	5881.63	-0.54803	0.0831897	-6.58772	4.46628e-11	1.65719e-09	8068.21	6710.55	5359.83	4757.75
CRIM1	NM_016441	6583.33	-0.504099	0.0765213	-6.58769	4.46721e-11	1.65719e-09	7264.9	7431.72	5007.11	5354.67
LRP1	NM_002332	1046.01	0.736041	0.111822	6.58227	4.63321e-11	1.71516e-09	884.776	862.687	1611.77	1299.35
PHLPP1	NM_194449	3301.09	-0.457297	0.0694849	-6.58125	4.66519e-11	1.72339e-09	3651.12	3583.73	2728.09	2542.03
SLC30A1	NM_021194	1923.44	0.545651	0.0829261	6.57997	4.70553e-11	1.73466e-09	2041.1	2033.96	3098.99	2848.79
GSTTP2	NR_003082	3645.45	0.43648	0.0664234	6.57117	4.99204e-11	1.83645e-09	3324.13	3183.08	4384.4	4429.5
DCAF6	NM_001349778	5786.1	-0.452808	0.0689212	-6.56994	5.03349e-11	1.84785e-09	6763.67	6325.23	4689.85	4879.87
ZMYND11	NM_001370103	2370.32	-0.48221	0.0734073	-6.56897	5.06642e-11	1.85608e-09	2705.24	2765.37	1964.48	1949.99
CDCA7L	NM_001127371	1279.06	-0.538879	0.0820387	-6.5686	5.07909e-11	1.85687e-09	1427.86	1413.37	956.333	1000.4
PPP4R2	NM_001318026	3904.53	-0.40724	0.0620027	-6.5681	5.09596e-11	1.85918e-09	4479.32	4327.07	3363.53	3280.6
ATRX	NM_000489	5366.61	-0.386438	0.0588661	-6.5647	5.21382e-11	1.89826e-09	6164.02	5909.24	4576.21	4665.92
UHRF2	NR_046386	3953.56	-0.479196	0.0730034	-6.56402	5.23757e-11	1.90298e-09	4210.04	4381.63	2916.27	3245.43
NEIL3	NM_018248	2227.06	-0.497014	0.0757225	-6.56362	5.25168e-11	1.90419e-09	2687.14	2516.45	1891.76	1799.54
MYL5	NM_001363650	785.653	0.685942	0.10463	6.5559	5.53065e-11	2.00124e-09	629.074	620.589	1041.78	969.136
MFSD14B	NM_032558	3816.47	-0.413419	0.0631045	-6.55135	5.70207e-11	2.05904e-09	4199.86	4328.78	3108.99	3292.33
NBAS	NM_015909	4812.01	-0.407466	0.0622784	-6.54265	6.04387e-11	2.17801e-09	5558.7	5171.01	4086.23	4011.36
LRCH1	NM_001164213	4563.73	-0.432473	0.0661193	-6.5408	6.11921e-11	2.20067e-09	4864.01	4766.94	3543.52	3595.18
DHX36	NM_020865	2039.6	-0.506446	0.0774409	-6.53977	6.16144e-11	2.21136e-09	2494.8	2371.54	1663.58	1766.33
SYBU	NM_001099745	810.288	-0.700051	0.10714	-6.534	6.4034e-11	2.29353e-09	778.422	780.851	499.075	460.144
NAV2	NM_001111018	18376.4	-0.36202	0.0554193	-6.53238	6.4733e-11	2.31388e-09	21468.8	20619.2	16181.3	16573
INTS6	NM_001306091	7918.85	-0.411886	0.0630658	-6.53105	6.53089e-11	2.32975e-09	9293.55	8710.41	6900.68	6638.38
ZNF292	NM_001351444	2906.61	-0.464121	0.0711136	-6.52647	6.73373e-11	2.39726e-09	3330.92	3460.98	2391.74	2529.33
ZRANB2	NM_203350	1427.6	-0.56154	0.0860498	-6.52575	6.76625e-11	2.40399e-09	1719.77	1710.03	1112.69	1212.4
TTYH3	NM_025250	1791.77	0.67196	0.103064	6.5198	7.03995e-11	2.49621e-09	1350.92	1456	2364.47	2100.45
UBC	NM_021009	3816.15	0.493487	0.0757077	6.51832	7.10983e-11	2.51594e-09	3315.08	3578.62	4921.66	4772.41
RASA2	NM_001303246	3224.03	-0.425848	0.0653463	-6.51678	7.18313e-11	2.53679e-09	3610.39	3408.12	2665.37	2564.5
UBP1	NM_001128160	2291.75	-0.49375	0.0757805	-6.51553	7.24333e-11	2.55295e-09	2607.94	2490.88	1772.67	1852.3
ARHGAP21	NM_001367447	2963.6	-0.492124	0.0755966	-6.50987	7.52164e-11	2.64576e-09	3164.6	3082.49	2080.84	2364.22
LCE1E	NM_178353	42.3191	3.08896	0.474695	6.50725	7.65414e-11	2.68702e-09	14.7086	8.52457	102.724	102.58
RAPGEF6	NM_001164386	6982.33	-0.360584	0.0554239	-6.50593	7.72149e-11	2.70528e-09	8784.4	8647.33	6682.51	6897.28
TMEM63B	NM_001318792	1139.22	0.774628	0.119072	6.50552	7.74257e-11	2.70729e-09	756.925	867.802	1405.41	1364.8
TTC37	NM_014639	1902.29	-0.479094	0.0736821	-6.50217	7.91697e-11	2.7628e-09	2413.33	2468.72	1797.21	1702.83
PTK2	NM_001352699	15462.2	-0.387677	0.0596506	-6.49912	8.07885e-11	2.81374e-09	16380.8	15003.3	12089.6	11910
MAGI3	NM_001142782	3553.02	-0.479194	0.0737406	-6.49837	8.11947e-11	2.82231e-09	4496.29	4245.24	3117.17	3158.48
ROS1	NM_002944	1410.83	-0.607011	0.0934234	-6.49741	8.17128e-11	2.83475e-09	1757.11	1531.01	1069.06	1096.14
LIMCH1	NM_001289124	3658.35	-0.538997	0.0830329	-6.49137	8.50596e-11	2.94506e-09	3745.02	3316.06	2598.1	2267.5
RAPGEF5	NM_012294	2484.2	-0.588259	0.0906873	-6.48667	8.77516e-11	3.03233e-09	2934.92	2746.62	1979.94	1801.5
PPP2R2A	NM_002717	4911.62	-0.389909	0.0601276	-6.4847	8.89106e-11	3.06638e-09	5519.1	5256.25	4065.32	4164.74
ARMC8	NM_001267041	3255.06	-0.406079	0.0627404	-6.47238	9.6474e-11	3.32074e-09	3603.6	3709.89	2742.64	2773.56
PIGN	NM_012327	1820.68	-0.479452	0.0740867	-6.47149	9.70395e-11	3.3337e-09	2089.75	2190.82	1530.86	1535.77
BLOC1S2	NM_001282439	857.823	0.71777	0.110962	6.46863	9.88928e-11	3.39077e-09	763.714	777.441	1282.69	1250.5
SLC12A4	NM_005072	1625.79	0.585815	0.0906389	6.46317	1.02532e-10	3.50874e-09	1337.35	1641.83	2231.75	2218.66
CLASP2	NM_001365627	4075.97	-0.412987	0.063904	-6.46262	1.02904e-10	3.51465e-09	4684.11	4400.39	3323.53	3507.25
LMBR1	NR_146959	5886.26	-0.405615	0.0627736	-6.46154	1.03641e-10	3.53301e-09	7307.89	7029.36	5225.28	5603.79
CCNG1	NR_157051	1583.87	0.507164	0.0784996	6.46072	1.04203e-10	3.54531e-09	1623.6	1710.03	2323.56	2408.18
COA6-AS1	NR_125961	879.634	0.682537	0.105658	6.45985	1.04806e-10	3.55896e-09	842.913	671.736	1212.69	1235.84
PCGF5	NM_001257101	1693.27	-0.529123	0.0819529	-6.45643	1.072e-10	3.63328e-09	1875.91	1846.42	1290.87	1289.58
MSRB3	NM_001193460	2009.19	-0.536543	0.0831528	-6.45249	1.10025e-10	3.71477e-09	2178	2044.19	1525.4	1388.25
SSX2IP	NM_001166293	695.54	-0.685279	0.106201	-6.45266	1.09902e-10	3.71477e-09	853.096	767.212	492.711	518.761
APPL1	NM_012096	1064.81	-0.609926	0.0945608	-6.45009	1.11783e-10	3.76691e-09	1212.89	1312.78	799.065	852.878
TNRC6A	NM_001351850	4224.35	-0.401311	0.0622458	-6.4472	1.13933e-10	3.83206e-09	4972.62	4647.6	3696.24	3595.18
ASH1L-AS1	NR_147963	671.014	0.71046	0.110238	6.4448	1.15756e-10	3.88598e-09	538.559	574.556	906.334	910.519
NCOA3	NM_181659	6042.82	-0.389726	0.0604801	-6.44388	1.16459e-10	3.90213e-09	7046.53	6763.4	5277.1	5268.7
LRP12	NM_013437	1470.19	-0.54821	0.0850813	-6.44336	1.16855e-10	3.90802e-09	1679.04	1645.24	1135.42	1139.13
MKNK2	NM_017572	2121.04	0.520903	0.0809017	6.43871	1.2049e-10	4.02194e-09	1706.19	1674.23	2506.28	2345.66
WDR36	NM_139281	1213.53	-0.589135	0.0915061	-6.43821	1.20893e-10	4.0278e-09	1594.18	1588.98	1059.06	1057.06
TBL1XR1	NM_024665	5781.15	-0.528416	0.0820796	-6.43785	1.21177e-10	4.02966e-09	6450.27	5892.19	4322.59	4239.97
KIAA0825	NM_001145678	2532.19	-0.503136	0.0781723	-6.43625	1.22464e-10	4.06479e-09	3768.78	3783.21	2833.54	2493.18
ATXN7	NM_000333	4171.55	-0.435212	0.0676245	-6.43571	1.22899e-10	4.07159e-09	4560.78	4540.19	3268.98	3463.29
RDX	NM_001260493	4603.66	-0.402383	0.0625387	-6.43414	1.24174e-10	4.10611e-09	5635.64	5261.37	4070.78	4182.33
BBX	NM_001142568	6655.78	-0.492335	0.0765457	-6.43191	1.26007e-10	4.15117e-09	7798.93	7109.5	5313.46	5291.17
RABGAP1L	NM_001366446	7881.73	-0.390714	0.060745	-6.43204	1.25904e-10	4.15117e-09	8501.55	8202.35	6527.06	6217.32
CIP2A	NM_020890	1585.3	-0.538265	0.0837219	-6.4292	1.28281e-10	4.21821e-09	1884.96	1807.21	1252.69	1292.51
FGD4	NM_001370298	8277.18	-0.354339	0.0551227	-6.42819	1.29129e-10	4.23821e-09	9611.48	9295.2	7469.76	7324.2
STK39	NM_013233	2857.11	-0.504727	0.0785259	-6.42752	1.29706e-10	4.24925e-09	3143.11	3084.19	2139.93	2250.9
DPYD	NM_000110	8456.07	-0.502249	0.0781606	-6.42585	1.31132e-10	4.288e-09	11780.4	11663.3	8027.92	8524.88
ADIPOR2	NM_024551	3411.44	-0.432129	0.0672669	-6.4241	1.32655e-10	4.32033e-09	3987.15	3723.53	2811.73	2910.34
RASA1	NM_002890	2661.29	-0.48332	0.0752349	-6.42415	1.32606e-10	4.32033e-09	3177.05	3130.22	2197.2	2316.35
THBS1	NM_003246	2508.33	-0.584613	0.0910063	-6.42387	1.32854e-10	4.32033e-09	2623.78	2975.08	1806.3	1921.66
HIBADH	NM_152740	2154.51	-0.471646	0.0734339	-6.42272	1.33856e-10	4.34491e-09	2433.7	2308.45	1735.4	1688.17
SNX13	NM_015132	2851.43	-0.427194	0.0665544	-6.41872	1.37425e-10	4.45258e-09	3355.81	3210.35	2399.01	2489.27
RNF165	NM_152470	2635.69	-0.506677	0.0789519	-6.41754	1.38498e-10	4.47913e-09	3215.52	3365.5	2343.56	2285.09
MTMR2	NM_016156	1799.67	-0.479657	0.0749628	-6.3986	1.56809e-10	5.06203e-09	1989.05	2069.77	1410.86	1497.67
CHMP2A	NM_014453	648.555	0.818977	0.128195	6.38853	1.67491e-10	5.39698e-09	459.36	562.622	911.789	879.256
NAA35	NM_024635	2760.85	-0.436024	0.0682601	-6.38769	1.68413e-10	5.41682e-09	3147.63	3205.24	2326.29	2368.13
HS2ST1	NM_012262	1784.12	-0.49275	0.0771549	-6.3865	1.69721e-10	5.44897e-09	2147.45	2042.49	1482.68	1498.64
SGMS2	NM_001136258	1564.11	-0.511607	0.0801608	-6.38226	1.74494e-10	5.59205e-09	1595.31	1664	1112.69	1171.36
TENT2	NM_001349553	2622.63	-0.427292	0.0670087	-6.37667	1.80976e-10	5.78926e-09	3369.39	3409.83	2491.74	2548.87
WASF3	NM_006646	1819.08	-0.60394	0.094755	-6.3737	1.84522e-10	5.89204e-09	2156.5	2158.42	1319.96	1520.14
MRPL3	NM_007208	2139.51	-0.480322	0.0753686	-6.37297	1.85404e-10	5.90951e-09	2519.69	2455.08	1695.4	1873.79
ANK1	NM_001142446	385.052	1.01571	0.159471	6.36926	1.89945e-10	6.04335e-09	415.234	344.393	840.882	702.428
ANXA1	NM_000700	2054.03	-0.509034	0.0800705	-6.35733	2.05294e-10	6.51994e-09	2150.84	2322.09	1519.04	1619.79
PHLDB2	NM_001134437	2635.53	-0.557296	0.0876898	-6.35531	2.08013e-10	6.59442e-09	2798.02	2373.24	1797.21	1725.3
MTBP	NM_022045	2013.02	-0.52313	0.0823807	-6.35014	2.15112e-10	6.80727e-09	2408.81	2262.42	1650.86	1603.18
DYNC2H1	NM_001080463	3796.54	-0.549709	0.0865932	-6.34818	2.17873e-10	6.88229e-09	3993.94	3701.37	2537.19	2724.72
LINC01503	NR_120686	1021.49	0.648362	0.102205	6.34377	2.24215e-10	7.06999e-09	818.022	860.982	1392.68	1233.89
MIR3615	NR_037409	230.226	1.09971	0.173478	6.33917	2.31e-10	7.25801e-09	174.24	158.557	378.17	338.025
RBM27	NM_018989	3971.19	-0.387518	0.0611306	-6.33918	2.30992e-10	7.25801e-09	4956.78	4819.79	3780.79	3695.81
ARHGAP32	NM_001142685	6511.8	-0.475732	0.0750516	-6.33874	2.31658e-10	7.26576e-09	7527.39	7895.46	5177.1	5911.53
NUP58	NM_001008564	2785.66	-0.455733	0.0719001	-6.33842	2.3214e-10	7.26796e-09	3161.21	3155.8	2196.29	2411.12
PRKD2	NM_001079880	1830.3	0.577918	0.0911948	6.33718	2.34005e-10	7.31339e-09	1543.27	1561.7	2375.38	2257.73
HELZ	NM_001330447	6729.81	-0.39575	0.0624517	-6.33689	2.34443e-10	7.31411e-09	7710.68	7726.67	5782.54	5951.59
CDKAL1	NM_017774	6370.99	-0.371802	0.0586768	-6.33644	2.35135e-10	7.32276e-09	7004.67	6850.35	5218.01	5493.4
MTA2	NM_004739	1123.23	0.641021	0.101194	6.33456	2.38015e-10	7.39942e-09	833.862	867.802	1276.32	1374.57
HNRNPDL	NM_001207000	2727.66	-0.410959	0.064933	-6.32896	2.46812e-10	7.65941e-09	2967.73	2934.16	2193.57	2246.99
TM7SF3	NM_016551	2261.14	0.527822	0.0834033	6.32856	2.47463e-10	7.66614e-09	2261.72	2475.54	3440.8	3378.3
RANBP9	NM_005493	1913.48	-0.524302	0.0830978	-6.30946	2.80004e-10	8.65904e-09	2224.39	2064.65	1441.77	1545.54
ATP11B	NM_014616	2416.29	-0.462241	0.0732816	-6.30774	2.83143e-10	8.7408e-09	2770.87	2628.98	1941.76	1982.23
NDC1	NM_018087	2982.06	-0.42077	0.0667149	-6.30698	2.84527e-10	8.76818e-09	3326.4	3380.85	2401.74	2608.46
KLF3	NM_016531	2165.76	-0.475288	0.0753993	-6.30361	2.90785e-10	8.94544e-09	2314.9	2136.26	1635.4	1571.91
LOC389831	NR_144628	7885.52	-0.424108	0.0674145	-6.29105	3.15317e-10	9.68326e-09	9466.65	8273.95	6753.42	6481.09
ZNF638	NM_001014972	4633.52	-0.411172	0.0653734	-6.2896	3.18294e-10	9.75771e-09	5291.69	5167.6	3796.24	4072.91
HIST2H2AA3	NM_003516	4991.06	0.448951	0.0713913	6.2886	3.20346e-10	9.78664e-09	4848.17	5099.4	6994.32	6575.86
HIST2H2AA4	NM_001040874	4991.06	0.448951	0.0713913	6.2886	3.20346e-10	9.78664e-09	4848.17	5099.4	6994.32	6575.86
ATG5	NM_001286107	3512.18	-0.411073	0.0653982	-6.28569	3.26395e-10	9.95421e-09	4131.97	3911.07	2998.99	3055.9
PRPF39	NM_017922	1508.64	-0.518885	0.0825576	-6.28513	3.27571e-10	9.97284e-09	1736.74	1744.13	1193.6	1235.84
PTEN	NM_001304718	4740.37	-0.424354	0.0675271	-6.2842	3.29546e-10	1.00019e-08	5420.67	5252.84	4058.96	3897.06
PTPRK	NM_001135648	8564.92	-0.503178	0.080071	-6.28415	3.29657e-10	1.00019e-08	9508.52	8458.08	6560.7	6122.55
MRTFB	NM_014048	3570.25	-0.395321	0.0629396	-6.28095	3.36507e-10	1.01922e-08	3964.52	4020.19	3010.81	3058.83
AHI1	NM_001134831	3300.05	-0.430901	0.0686291	-6.27869	3.41441e-10	1.03239e-08	3940.76	3810.48	2806.27	2947.46
PHLPP2	NM_015020	1823.15	-0.522618	0.0832575	-6.27713	3.44883e-10	1.04102e-08	2073.91	1900.98	1427.23	1344.28
MIPOL1	NM_001195296	3822.84	-0.434361	0.0692255	-6.27458	3.50588e-10	1.05643e-08	4524.58	4171.93	3351.71	3090.1
PLEKHA1	NM_001001974	2346.71	-0.482428	0.0769135	-6.27234	3.55654e-10	1.06987e-08	2584.18	2683.54	1809.94	1958.79
KPNA4	NM_002268	3470.01	-0.429922	0.0685498	-6.27168	3.57163e-10	1.07258e-08	3920.4	3933.24	2780.82	3050.04
RAD23B	NM_002874	3416.81	-0.440729	0.0702952	-6.26969	3.61779e-10	1.0846e-08	3906.82	3607.6	2862.63	2679.78
GLI4	NM_138465	2737.56	0.490208	0.0781921	6.26928	3.62717e-10	1.08557e-08	2261.72	2661.37	3372.62	3521.91
OPA1	NM_130833	3690.36	-0.435508	0.0694771	-6.26837	3.64839e-10	1.08975e-08	4299.42	4042.35	2960.81	3214.17
XRCC5	NM_021141	7083.18	-0.386705	0.0616935	-6.26816	3.6535e-10	1.08975e-08	7915.47	7586.87	5878.9	5983.83
SERBP1	NM_001018069	3784.31	-0.436741	0.069699	-6.2661	3.70205e-10	1.10052e-08	4212.3	4427.66	3009.9	3370.48
YTHDC1	NM_133370	2127.36	-0.536314	0.085587	-6.2663	3.69723e-10	1.10052e-08	2414.47	2460.19	1589.04	1772.19
ARNTL2	NM_001248005	1359.82	-0.653322	0.104284	-6.26484	3.73201e-10	1.10756e-08	1457.28	1387.8	863.608	947.643
NEK7	NM_133494	6466.37	-0.484105	0.0773009	-6.26261	3.78578e-10	1.12163e-08	6822.51	6734.41	4671.67	5022.51
USP6NL	NM_014688	2764.2	-0.464964	0.0742529	-6.2619	3.80318e-10	1.1249e-08	3227.96	3056.91	2289.93	2267.5
DTX2	NM_001102594	4283.71	0.466245	0.0744865	6.25946	3.86301e-10	1.14069e-08	3301.51	3616.12	4804.39	4739.19
CHEK1	NM_001114121	2116.84	-0.454284	0.0726118	-6.25634	3.94114e-10	1.16181e-08	2408.81	2335.73	1689.04	1777.07
AARS2	NM_020745	1215.34	0.607662	0.0971356	6.25582	3.95439e-10	1.16378e-08	1087.3	1070.69	1749.94	1538.7
ANAPC1	NM_022662	4721.82	-0.39116	0.06259	-6.24956	4.11614e-10	1.20774e-08	5135.55	5319.33	3931.69	4036.76
CDK6	NM_001145306	7209.27	-0.528836	0.0846203	-6.24951	4.11746e-10	1.20774e-08	7484.39	7762.48	5009.84	5556.9
MEF2A	NM_001352617	3392.53	-0.435648	0.0697431	-6.24647	4.19826e-10	1.2294e-08	3706.56	3755.93	2723.55	2793.1
ABCE1	NM_001040876	1903.58	-0.578103	0.0925715	-6.24494	4.2397e-10	1.23831e-08	2213.07	2264.13	1387.23	1611.97
PPARG	NM_001354666	650.652	-0.72943	0.116805	-6.24483	4.2427e-10	1.23831e-08	932.296	821.769	549.982	510.945
YTHDC2	NM_001345975	1760.8	-0.514875	0.0824596	-6.24397	4.26612e-10	1.24309e-08	2434.83	2344.26	1612.67	1735.07
UBE2Q2	NM_173469	1220.58	-0.555137	0.0889289	-6.24248	4.30681e-10	1.25288e-08	1283.04	1323.01	892.698	879.256
HBS1L	NM_001363686	2706.54	-0.412957	0.066166	-6.24123	4.34155e-10	1.26091e-08	3153.29	3128.52	2349.01	2370.08
BTAF1	NM_003972	3019.07	-0.415597	0.0666156	-6.23874	4.41123e-10	1.27485e-08	3465.56	3423.47	2530.83	2635.81
CTDSPL2	NM_016396	3211.96	-0.402487	0.0645106	-6.23908	4.40151e-10	1.27485e-08	3743.89	3524.06	2762.64	2742.3
SLC22A20P	NR_033396	847.875	0.671932	0.107703	6.23877	4.41032e-10	1.27485e-08	644.914	719.474	1027.24	1139.13
AK4	NM_203464	2649.22	-0.476569	0.0764114	-6.23688	4.46371e-10	1.28791e-08	2825.17	2971.67	2008.12	2155.15
ECHDC1	NM_001105544	1865.66	-0.473938	0.0760497	-6.23196	4.60644e-10	1.32693e-08	2145.19	2177.18	1517.22	1594.38
ASAP1	NM_018482	19141.6	-0.355264	0.0570377	-6.22857	4.70699e-10	1.35368e-08	21261.8	21067.6	16357.6	16734.2
PSIP1	NM_033222	1384.74	-0.604415	0.0970569	-6.22742	4.74165e-10	1.36143e-08	1774.08	1469.64	1108.15	1032.64
HERC4	NM_001278185	6643.3	-0.411021	0.0660382	-6.224	4.84649e-10	1.38883e-08	7380.3	7489.69	5544.37	5637.99
WNK1	NM_014823	6586.72	-0.38177	0.0613403	-6.22379	4.85279e-10	1.38883e-08	7456.11	7401.04	5678.91	5724.93
MTF2	NM_001164393	2036.59	-0.456562	0.0733762	-6.2222	4.90217e-10	1.40069e-08	2325.08	2325.5	1703.58	1685.24
PLIN4	NM_001367868	79.6924	1.74012	0.279716	6.22103	4.93906e-10	1.40895e-08	57.7028	71.6064	229.993	197.344
SMARCA5	NM_003601	1868.64	-0.470097	0.0755881	-6.2192	4.99709e-10	1.4232e-08	2232.31	2095.34	1559.04	1569.96
SERTAD1	NM_013376	688.805	0.705238	0.11346	6.21574	5.10837e-10	1.45255e-08	653.965	675.146	1041.78	1123.49
SCAND1	NM_016558	565.742	0.727774	0.117108	6.21458	5.14613e-10	1.46094e-08	495.565	444.983	829.973	733.69
KIF20B	NM_001284259	3555.36	-0.463458	0.0746667	-6.20701	5.40009e-10	1.52996e-08	4105.95	4119.07	3061.72	2902.52
RGPD4	NM_182588	1535.23	-0.49412	0.0796092	-6.20682	5.4066e-10	1.52996e-08	1754.84	1665.7	1209.96	1222.17
AFDN	NM_001366321	2621.17	-0.474157	0.0764081	-6.20559	5.44936e-10	1.5396e-08	2653.2	2584.65	1889.94	1882.58
CDK8	NM_001318368	2596.34	-0.440041	0.0709241	-6.20439	5.49087e-10	1.54885e-08	2812.73	2865.96	2046.3	2138.55
SUPT20H	NM_017569	2318.82	-0.439385	0.0708352	-6.20292	5.54246e-10	1.56091e-08	2489.14	2657.96	1889.94	1900.17
MIOS	NM_001370080	1229.86	-0.522078	0.0841971	-6.20067	5.62238e-10	1.58089e-08	1488.96	1459.41	986.332	1068.78
KMT5C	NM_032701	325.829	1.07159	0.172839	6.19992	5.64911e-10	1.58588e-08	233.074	230.164	513.62	460.144
LNPK	NR_130941	1418.29	-0.547902	0.0884106	-6.19724	5.74621e-10	1.60803e-08	1633.78	1742.42	1077.24	1229.98
PRMT3	NM_001145167	4302.37	-0.42678	0.0688634	-6.19748	5.73736e-10	1.60803e-08	5177.41	5194.88	3612.61	4105.15
C2CD5	NM_001286175	1315.21	-0.519783	0.0838839	-6.19646	5.77478e-10	1.61268e-08	1495.75	1444.06	1037.24	1015.05
CCNT2	NM_001320749	1890.35	-0.503678	0.081287	-6.19629	5.78111e-10	1.61268e-08	2295.67	2090.23	1470.86	1629.55
WDR3	NM_006784	1469.97	-0.541033	0.0873301	-6.19527	5.8187e-10	1.62061e-08	1797.84	1783.34	1150.87	1312.05
NAA15	NM_057175	4089.75	-0.412275	0.0665702	-6.19309	5.89965e-10	1.64057e-08	4619.62	4316.84	3323.53	3398.81
SOCS6	NM_004232	1530.51	-0.499971	0.0807672	-6.19027	6.00609e-10	1.66754e-08	1641.7	1549.77	1162.69	1097.12
FEM1C	NM_020177	723.892	-0.638931	0.103244	-6.18854	6.07238e-10	1.6833e-08	943.611	942.818	599.071	612.548
COPS2	NM_001143887	1557.92	-0.531161	0.0858881	-6.18434	6.23628e-10	1.72602e-08	1901.93	1708.32	1185.42	1319.86
SPOPL	NM_001001664	1225.31	-0.548004	0.0886294	-6.18309	6.28596e-10	1.73705e-08	1372.42	1375.87	908.152	972.066
CROCC	NM_014675	923.762	0.656118	0.106128	6.18231	6.31701e-10	1.74197e-08	676.594	646.163	1140.87	945.689
MBOAT2	NM_001321267	2066.75	-0.572481	0.0926023	-6.18215	6.32348e-10	1.74197e-08	2301.32	2158.42	1461.77	1540.65
SLC25A13	NM_001160210	4253.48	-0.406056	0.0656979	-6.18065	6.38374e-10	1.75583e-08	4704.48	4848.78	3483.52	3724.14
MIR17HG	NR_027350	965.149	-0.674069	0.109074	-6.1799	6.41439e-10	1.76151e-08	1082.78	1057.05	622.707	720.013
OXR1	NM_001198533	6074.51	-0.415953	0.0673166	-6.17905	6.44875e-10	1.7682e-08	6827.03	6234.87	5030.75	4767.52
KIAA2026	NM_001017969	1359.41	-0.49361	0.0798992	-6.17792	6.49533e-10	1.77821e-08	1527.43	1486.69	1071.78	1070.74
MBD2	NM_003927	3091.22	-0.45291	0.0733849	-6.1717	6.75578e-10	1.84665e-08	3292.45	3246.16	2290.83	2488.29
IGF2BP3	NM_006547	2441.77	-0.436222	0.0708406	-6.1578	7.37616e-10	2.01311e-08	2420.12	2414.16	1720.85	1853.28
ANKHD1	NM_017747	5909.21	-0.358717	0.0583184	-6.15101	7.69923e-10	2.09804e-08	7170.99	7421.49	5519.82	5856.82
WDR35	NM_001006657	1725.19	-0.567409	0.0922865	-6.14835	7.82952e-10	2.13026e-08	1890.62	2136.26	1257.23	1455.66
SLC9A3R1	NM_004252	873.152	0.692083	0.112578	6.14756	7.86816e-10	2.13748e-08	700.354	681.966	1174.51	1059.99
PLXNB1	NM_001130082	2126.09	0.577638	0.0940651	6.14083	8.2091e-10	2.22326e-08	1606.63	1958.95	2664.46	2637.77
VWA8	NM_015058	7326.19	-0.373195	0.0607724	-6.14087	8.20698e-10	2.22326e-08	8236.79	7614.15	6011.62	6236.86
SACM1L	NM_001319073	1790.7	-0.492141	0.0801459	-6.14056	8.22332e-10	2.2237e-08	2087.48	2185.7	1473.59	1562.14
AGTPBP1	NM_001286715	1689.13	-0.546714	0.0891267	-6.13412	8.56333e-10	2.3121e-08	2047.88	1943.6	1316.32	1419.51
CHD7	NM_017780	3447.37	-0.577325	0.0941865	-6.1296	8.8102e-10	2.37222e-08	3817.44	4241.83	2624.46	2772.59
MEPCE	NM_001194991	1237.42	0.6161	0.100513	6.12955	8.81286e-10	2.37222e-08	1016.02	1031.47	1539.95	1597.32
RAD21	NM_006265	2846.74	-0.450083	0.0734382	-6.12873	8.85806e-10	2.38076e-08	3296.98	3097.83	2379.01	2306.58
PDCD10	NM_007217	2146.83	-0.475254	0.0775568	-6.12782	8.9092e-10	2.39086e-08	2559.29	2286.29	1706.31	1787.82
ZNF79	NM_001322260	774.486	0.613577	0.100167	6.12556	9.03631e-10	2.42129e-08	729.771	767.212	1148.14	1138.15
ACACA	NM_198834	15718.5	-0.351361	0.0573683	-6.12465	9.08833e-10	2.42535e-08	17227.1	17644.2	13082.3	14249.8
OTUD4	NM_001366057	2053.06	-0.500758	0.081762	-6.12457	9.09265e-10	2.42535e-08	2210.81	2380.06	1585.4	1654.96
ZFR	NM_016107	4394.6	-0.397232	0.0648571	-6.12472	9.08428e-10	2.42535e-08	4382.02	4414.02	3354.44	3323.59
VEGFC	NM_005429	968.733	-0.654778	0.106947	-6.12247	9.21337e-10	2.45384e-08	977.553	942.818	584.526	636.972
ACVR2A	NM_001278580	1068.05	-0.565712	0.0924047	-6.12211	9.23437e-10	2.45413e-08	1240.04	1328.13	831.791	900.749
PPAT	NR_156493	1485.06	-0.493554	0.08062	-6.12198	9.24225e-10	2.45413e-08	1769.55	1706.62	1181.78	1290.55
FIGN	NM_018086	1876.36	-0.613802	0.100291	-6.12019	9.34619e-10	2.478e-08	2253.8	2194.23	1447.23	1460.54
COPE	NM_007263	1587.96	0.565483	0.0924621	6.11584	9.605e-10	2.5428e-08	1132.56	1380.98	1843.58	1857.18
RBMS1	NM_016836	4991.91	-0.42769	0.0699664	-6.11278	9.79083e-10	2.58812e-08	5246.43	5309.1	3945.33	3900.97
LRRC8C	NM_032270	1025.93	-0.645127	0.105568	-6.111	9.90106e-10	2.61335e-08	1134.82	1208.78	732.703	763.976
SYTL1	NM_032872	1161.74	0.546074	0.0893694	6.1103	9.94419e-10	2.62081e-08	973.028	1022.95	1499.04	1409.74
LNX2	NM_153371	1266.97	-0.516266	0.0845264	-6.10774	1.01049e-09	2.6592e-08	1365.63	1370.75	933.606	979.882
WASHC4	NM_001293640	2529.64	-0.445837	0.0730069	-6.10678	1.01664e-09	2.67141e-08	2861.38	2891.54	2052.66	2170.79
ADGRA3	NM_145290	2730.42	-0.485557	0.0795188	-6.10619	1.02037e-09	2.67723e-08	3080.88	3123.4	2076.3	2355.43
CLTC	NM_001288653	5077.19	-0.36704	0.060117	-6.10542	1.02532e-09	2.68621e-08	5782.73	5472.78	4410.77	4323.01
REEP3	NM_001001330	3798.58	-0.389766	0.0638496	-6.10444	1.03159e-09	2.69863e-08	4138.76	4096.91	3118.08	3169.23
EXOC6B	NM_001321730	4992.73	-0.433823	0.0710849	-6.10289	1.0417e-09	2.72105e-08	5827.98	5077.24	4117.14	3967.4
MIR181A1HG	NR_040073	5340.85	-0.408693	0.0669814	-6.10158	1.05022e-09	2.73925e-08	5563.23	5748.97	4203.5	4315.19
R3HCC1L	NM_001256620	3064.99	-0.400023	0.0655771	-6.10004	1.06044e-09	2.76182e-08	3379.57	3287.08	2485.37	2570.36
SCAPER	NM_020843	4499.51	-0.443956	0.0727957	-6.09866	1.06962e-09	2.78164e-08	5514.58	4862.42	4009.87	3627.42
GADD45A	NM_001199742	581.773	0.743664	0.122038	6.09372	1.10315e-09	2.86462e-08	412.971	540.458	772.702	807.939
GSK3B	NM_001146156	10575.7	-0.364242	0.0597893	-6.0921	1.11437e-09	2.88765e-08	11267.9	11000.1	8705.17	8597.17
PRTG	NM_173814	691.015	-0.662455	0.108742	-6.09197	1.11529e-09	2.88765e-08	787.474	729.704	472.712	488.476
HOMER1	NM_004272	1771.32	-0.490774	0.0805761	-6.09082	1.12336e-09	2.90428e-08	2330.74	2345.96	1561.77	1767.3
STX7	NR_137169	1300.68	-0.528408	0.0867676	-6.08992	1.12969e-09	2.91637e-08	1456.15	1398.03	1016.33	964.251
SYTL2	NM_001365826	552.814	0.779899	0.128089	6.08873	1.13812e-09	2.93387e-08	440.125	525.114	866.335	780.584
FXR1	NM_001013439	4767.32	-0.398689	0.0654832	-6.08842	1.14031e-09	2.93522e-08	5520.23	5300.58	4194.41	4017.22
TMEM245	NM_032012	3987.46	-0.409328	0.0672658	-6.08524	1.16317e-09	2.98969e-08	4371.84	4141.24	3041.72	3375.37
MAP3K1	NM_005921	1369.22	-0.479536	0.078815	-6.08432	1.16986e-09	3.00251e-08	1843.1	1880.52	1313.59	1356.01
TRPC1	NM_001251845	1534.49	-0.511616	0.0841653	-6.0787	1.21158e-09	3.10508e-08	1745.79	1679.34	1178.14	1227.05
DGKZ	NM_201532	1349.79	0.549979	0.0904996	6.07714	1.22346e-09	3.13098e-08	1006.97	1188.33	1559.95	1638.35
UPF2	NM_080599	3409.19	-0.373856	0.0615223	-6.07676	1.22637e-09	3.13389e-08	3800.46	3882.09	2986.27	2939.65
MBTD1	NM_017643	2214.39	-0.424712	0.0700009	-6.06724	1.30127e-09	3.32049e-08	2547.97	2460.19	1850.85	1883.56
AKAP11	NM_016248	1309.54	-0.543074	0.0895212	-6.06643	1.30788e-09	3.33254e-08	1543.27	1406.55	952.696	1077.58
TKT	NM_001135055	5314.27	0.4821	0.0795763	6.05834	1.37531e-09	3.49932e-08	4646.77	4857.3	6900.68	6367.77
ADK	NM_001202450	13523.8	-0.419276	0.0692613	-6.05355	1.41692e-09	3.59484e-08	14429.1	15613.6	10702.4	11757.6
LGALS3BP	NM_005567	1141.98	0.524383	0.0866226	6.05366	1.41595e-09	3.59484e-08	1090.7	1096.26	1549.95	1595.36
RYBP	NM_012234	1470.93	-0.538454	0.0889771	-6.05161	1.43409e-09	3.63317e-08	1819.34	1575.34	1195.42	1148.89
PDS5A	NM_001100399	6928.15	-0.377543	0.0623997	-6.0504	1.44488e-09	3.65527e-08	7766.12	7801.69	5885.26	6098.13
KIFAP3	NM_001204514	1765.79	-0.543553	0.0898626	-6.04872	1.46005e-09	3.68836e-08	2087.48	2090.23	1459.04	1406.81
MFSD14C	NM_001355230	3679.03	-0.376165	0.0622379	-6.04398	1.50356e-09	3.79283e-08	4060.69	3998.03	3029.9	3181.93
RANBP2	NM_006267	3483.09	-0.390559	0.0646322	-6.0428	1.51465e-09	3.81536e-08	3983.76	3824.12	2919	3042.23
RGPD3	NM_001144013	1609.55	-0.514139	0.0850972	-6.04179	1.52418e-09	3.8339e-08	1881.56	1655.47	1249.96	1233.89
LINC02069	NR_110043	85.7007	1.67571	0.277559	6.03732	1.56693e-09	3.93583e-08	66.7542	63.0819	213.629	202.229
TBCEL	NM_001130047	1100.15	-0.541023	0.0896234	-6.03663	1.5737e-09	3.9472e-08	1309.06	1329.83	925.424	887.072
SLBP	NM_006527	1228.06	-0.568556	0.0941985	-6.03572	1.5826e-09	3.96391e-08	1457.28	1396.33	909.97	1017.01
ZNF718	NR_110527	3602.55	-0.440575	0.0730011	-6.03518	1.58784e-09	3.9714e-08	4148.94	3938.35	2982.63	2980.68
PPM1D	NM_003620	1786.5	0.563748	0.0934172	6.03474	1.59221e-09	3.9767e-08	1763.9	1814.03	2749	2536.17
EMSY	NM_001300944	2487.74	-0.464405	0.0769691	-6.03366	1.60288e-09	3.99768e-08	2808.2	3014.29	2086.3	2128.78
XPO7	NR_156173	2867.35	-0.439722	0.0729034	-6.03156	1.62382e-09	4.0442e-08	3396.55	3176.26	2312.65	2540.07
BMP2K	NM_198892	2426.88	-0.435726	0.0722492	-6.03088	1.63068e-09	4.05132e-08	2622.65	2780.72	1921.76	2069.18
MAP3K7	NM_003188	2057.4	-0.482115	0.0799419	-6.03082	1.63126e-09	4.05132e-08	2273.04	2272.65	1666.31	1587.55
USP38	NM_001290326	1457.82	-0.489856	0.0812285	-6.03059	1.63366e-09	4.05157e-08	1694.88	1677.64	1154.51	1248.54
RBFOX2	NM_001082578	6999.94	-0.365548	0.0606311	-6.02904	1.64932e-09	4.08466e-08	7617.9	7552.77	5728.9	6048.3
RNPEP	NM_020216	3604.8	0.365649	0.0606505	6.02878	1.65197e-09	4.0855e-08	3355.81	3355.27	4360.77	4285.88
UBE3C	NM_014671	7608.99	-0.371514	0.0616552	-6.02567	1.68415e-09	4.15927e-08	8138.36	8834.87	6352.52	6758.55
ICE1	NM_015325	2036.44	-0.457565	0.0759485	-6.02468	1.69448e-09	4.17893e-08	2041.1	2189.11	1548.13	1526.97
EIF5B	NM_015904	2232.21	-0.48499	0.0805444	-6.0214	1.7292e-09	4.2586e-08	2429.17	2685.24	1727.22	1921.66
CENPE	NM_001286734	3136.1	-0.493672	0.081995	-6.02075	1.73606e-09	4.26956e-08	3453.12	3670.68	2452.65	2603.57
PHF20L1	NM_001362971	2555.08	-0.416305	0.0692006	-6.01592	1.78873e-09	4.39297e-08	2820.65	2835.27	2075.39	2162.97
SORCS2	NM_020777	579.383	0.970809	0.161382	6.01558	1.79242e-09	4.39591e-08	384.685	496.13	917.243	798.169
ARID4B	NR_135074	9551.19	-0.340312	0.0565988	-6.01272	1.82441e-09	4.46815e-08	10753.1	10533	8454.27	8361.73
FAM3C	NM_001040020	1753.57	-0.535301	0.0890861	-6.0088	1.86898e-09	4.57097e-08	1986.79	2088.52	1339.96	1470.31
LDLRAD3	NM_001304263	5807.27	-0.38726	0.0644941	-6.00458	1.91824e-09	4.67848e-08	7105.36	6504.25	5307.1	5107.5
SNX25	NM_001317781	1842.67	-0.448805	0.074741	-6.0048	1.91572e-09	4.67848e-08	2217.6	2098.75	1577.22	1589.5
ARHGEF12	NM_015313	2771.94	-0.398753	0.0664251	-6.00306	1.93636e-09	4.70969e-08	3031.09	2968.26	2258.11	2294.86
CD2AP	NM_012120	4020	-0.439996	0.0732945	-6.00312	1.9356e-09	4.70969e-08	4324.32	3849.7	3019.9	3014.87
CHADL	NM_138481	203.777	1.21003	0.201736	5.99806	1.9969e-09	4.85025e-08	151.611	114.229	305.445	317.509
WAPL	NM_015045	3763.34	-0.386747	0.0645076	-5.99537	2.03022e-09	4.9244e-08	4205.52	4146.35	3264.44	3124.29
FBXL4	NR_103836	1901.82	-0.451814	0.0753781	-5.99397	2.04779e-09	4.96021e-08	2214.2	2068.06	1569.95	1566.05
FNDC3A	NM_001079673	4793.86	-0.380913	0.0635571	-5.99324	2.05695e-09	4.97558e-08	5121.97	4968.12	3886.24	3865.8
RAD51C	NM_058216	1755.21	0.46265	0.0772201	5.99132	2.0815e-09	5.02806e-08	1828.39	1921.44	2623.55	2537.14
GNAQ	NM_002072	5534.36	-0.426393	0.0711714	-5.99107	2.08459e-09	5.02865e-08	5649.22	5402.88	4062.6	4165.72
G3BP1	NM_005754	5466.87	-0.376936	0.0629686	-5.9861	2.14934e-09	5.17777e-08	6625.64	6512.77	5001.66	5118.25
CORO1B	NM_020441	513.013	0.799926	0.133681	5.98384	2.17941e-09	5.24306e-08	341.691	378.491	610.889	637.949
FAM120A	NM_014612	5375.71	-0.378238	0.0633009	-5.97523	2.29766e-09	5.52001e-08	5851.74	5970.61	4390.77	4704.02
STAG2	NM_001042749	2855.19	-0.456207	0.0763583	-5.97455	2.30724e-09	5.52992e-08	3189.49	2987.01	2199.93	2307.56
ZNF670-ZNF695	NR_037894	6506.89	-0.374648	0.062708	-5.97449	2.30805e-09	5.52992e-08	7255.84	7029.36	5710.72	5309.73
BRWD3	NM_153252	1834.66	-0.537128	0.0900008	-5.96803	2.40131e-09	5.74558e-08	2078.43	2153.31	1431.77	1483.01
CRTC1	NM_015321	3159.39	0.419786	0.0703544	5.96674	2.42045e-09	5.78353e-08	2811.6	2705.7	3868.06	3517.02
CDK17	NM_002595	3701.78	-0.424943	0.0712222	-5.96645	2.42476e-09	5.786e-08	3953.21	3672.39	2783.55	2903.5
IBTK	NM_001300906	2866.67	-0.436084	0.0731333	-5.96286	2.47865e-09	5.90661e-08	3401.07	3157.5	2460.83	2392.55
EPS8	NM_004447	2904.93	-0.453761	0.0761103	-5.96188	2.49346e-09	5.93389e-08	3569.65	3399.6	2517.19	2575.24
INTS13	NM_018164	1222.16	-0.504093	0.0845744	-5.96035	2.51697e-09	5.98178e-08	1449.36	1479.87	1018.15	1046.31
ATF7IP	NM_018179	3954.82	-0.560166	0.093989	-5.95991	2.5237e-09	5.98971e-08	4901.34	3934.94	3198.08	2803.85
NAA30	NM_001011713	723.02	-0.603986	0.101449	-5.9536	2.623e-09	6.21704e-08	876.856	872.916	564.527	587.148
FOXP1	NM_001349338	10192.4	-0.3572	0.0600035	-5.95299	2.63294e-09	6.23224e-08	11570	10514.2	8746.08	8506.31
EXOC4	NM_021807	9977.96	-0.359723	0.0604555	-5.95021	2.67801e-09	6.33043e-08	11381	10224.4	8556.99	8293.34
OBI1	NM_024546	1229.83	-0.530071	0.0891166	-5.94806	2.71331e-09	6.39521e-08	1298.88	1340.06	863.608	963.274
ORC3	NM_001197259	1911.83	-0.43192	0.0726163	-5.94798	2.71475e-09	6.39521e-08	2136.14	2120.91	1555.4	1601.22
RELCH	NM_001346230	2921.6	-0.43337	0.0728612	-5.94789	2.71628e-09	6.39521e-08	3422.57	3128.52	2475.37	2382.78
ANLN	NM_018685	5224.12	-0.462311	0.0777482	-5.94626	2.7434e-09	6.45045e-08	5993.17	5708.06	4280.77	4215.54
SBNO2	NM_014963	4735.25	0.418871	0.0704474	5.94587	2.74986e-09	6.45705e-08	3919.26	3829.24	5181.65	5180.77
CHCHD3	NM_001317177	7871.59	-0.395404	0.066556	-5.94093	2.83418e-09	6.6462e-08	9229.05	9378.74	6810.69	7335.93
CEP83	NM_001346457	2500.44	-0.464703	0.0782304	-5.94019	2.84694e-09	6.66727e-08	2798.02	3021.11	1989.03	2223.54
SDC1	NM_001006946	3281.6	0.459881	0.0774397	5.93858	2.87507e-09	6.72423e-08	2837.62	2889.83	3921.69	3953.72
TGFBR2	NM_001024847	7135.58	-0.503432	0.0848205	-5.93526	2.93379e-09	6.85249e-08	7461.76	6923.66	5065.29	5086.98
GREB1L	NM_001142966	1126.02	-0.539117	0.0908925	-5.93137	3.00414e-09	6.99358e-08	1459.54	1394.62	1017.24	948.62
MFF	NM_001277063	1274.39	-0.49491	0.0834439	-5.93105	3.01004e-09	6.99358e-08	1568.16	1508.85	1077.24	1108.84
TRMT112	NM_016404	413.887	0.758933	0.127956	5.93121	3.00703e-09	6.99358e-08	331.508	318.819	556.346	546.116
UPK3B	NM_182684	900.423	0.577599	0.097385	5.93109	3.00924e-09	6.99358e-08	706.011	697.31	1017.24	1078.55
SDC4	NM_002999	3416.31	0.426977	0.0720595	5.92534	3.11658e-09	7.23161e-08	2979.05	3210.35	4317.13	3991.82
PCF11	NM_001346413	3901.03	-0.370044	0.0624588	-5.92461	3.13045e-09	7.25426e-08	4451.04	4349.24	3450.8	3360.71
CAPRIN2	NM_001319844	1354.31	-0.510759	0.086221	-5.92384	3.14518e-09	7.27885e-08	1541	1580.46	1030.88	1159.64
DROSHA	NM_013235	4170.51	-0.38052	0.064289	-5.9189	3.24096e-09	7.49069e-08	4134.24	4262.29	3085.35	3362.67
NCBP1	NM_001351505	1856.2	-0.447061	0.0755468	-5.91767	3.26532e-09	7.53712e-08	2087.48	2158.42	1499.95	1612.95
ELOVL5	NM_001242830	2344.88	-0.489035	0.082701	-5.91329	3.35331e-09	7.73013e-08	2395.23	2557.37	1753.58	1771.21
RPL36	NM_015414	544.769	0.728336	0.123233	5.91024	3.416e-09	7.85812e-08	422.022	398.95	721.795	640.88
USP9X	NM_001039590	4332.09	-0.392235	0.0663661	-5.91016	3.41773e-09	7.85812e-08	4686.37	4419.14	3514.43	3429.1
TBC1D19	NM_001292054	1640.78	-0.464355	0.0786425	-5.90463	3.53436e-09	8.1157e-08	1829.52	1902.69	1378.14	1323.77
FAM111B	NM_001142704	774.419	-0.670126	0.11351	-5.90367	3.55494e-09	8.15234e-08	936.822	864.392	506.347	629.157
LOC105371267	NR_136518	576.663	0.839234	0.142198	5.90189	3.59361e-09	8.23035e-08	599.657	531.933	1133.6	895.864
UCK2	NM_012474	6001.8	-0.38957	0.0660585	-5.89734	3.69409e-09	8.4495e-08	6335.99	6650.87	4795.3	5114.34
MCM3	NM_001270472	1692.08	-0.52638	0.0892892	-5.89523	3.74162e-09	8.54717e-08	1920.03	1759.47	1177.23	1383.36
COMMD10	NM_016144	1783.75	-0.466238	0.0791183	-5.89293	3.79414e-09	8.65592e-08	2259.46	2201.05	1611.77	1618.81
ALMS1	NM_015120	1943.33	-0.499415	0.0847934	-5.88979	3.86698e-09	8.81073e-08	2357.89	2178.88	1519.95	1695.01
GPD2	NM_001083112	3045.88	-0.478965	0.0813378	-5.88859	3.89501e-09	8.86315e-08	3273.22	3293.9	2375.38	2335.89
LRRFIP2	NM_001348303	3298.75	-0.435841	0.0740189	-5.88824	3.90326e-09	8.87049e-08	3630.75	3566.68	2552.64	2770.63
KPNA5	NM_002269	893.757	-0.557599	0.0947039	-5.88781	3.91337e-09	8.88203e-08	1094.09	1012.72	706.341	728.806
ADSS2	NM_001365073	4314.83	-0.415123	0.0705505	-5.88405	4.0035e-09	9.07495e-08	4835.72	4859.01	3421.71	3850.16
LINGO2	NM_001258282	1472.72	-0.500234	0.0850681	-5.88039	4.09289e-09	9.26568e-08	1314.72	1338.36	945.424	929.081
FRYL	NM_015030	5408.7	-0.463297	0.0787999	-5.87941	4.11742e-09	9.30927e-08	6219.46	5972.32	4428.04	4417.77
PDCD2	NM_002598	1345.49	-0.513339	0.087342	-5.87735	4.16893e-09	9.41369e-08	1525.16	1510.55	1066.33	1060.97
ZNF561	NM_152289	821.651	0.622335	0.10595	5.87388	4.25717e-09	9.60066e-08	580.422	680.261	992.695	935.919
KIAA1109	NM_015312	2281.45	-0.454766	0.0774358	-5.87281	4.28459e-09	9.65016e-08	2773.13	2410.75	1899.94	1892.35
MCM8	NM_182802	1608.39	-0.466286	0.0794299	-5.87041	4.34716e-09	9.77861e-08	1856.67	1752.65	1254.5	1362.85
TM7SF2	NM_001277233	884.65	0.55245	0.0941119	5.87014	4.35424e-09	9.78209e-08	775.028	745.048	1119.96	1112.75
ANAPC10	NM_001256708	2349.76	-0.400382	0.0682113	-5.86974	4.36479e-09	9.79332e-08	2736.92	2628.98	2052.66	2016.43
NIBAN2	NM_001035534	4483.3	0.386039	0.065771	5.86945	4.37255e-09	9.79828e-08	3698.64	3936.65	4981.66	4985.38
ADGRG1	NM_001370430	955.558	0.630562	0.107469	5.86738	4.42742e-09	9.90867e-08	735.428	765.507	1280.87	1038.5
PSMD14	NM_005805	4370.56	-0.442593	0.0754389	-5.86691	4.43998e-09	9.92421e-08	5197.78	4850.48	3623.52	3775.92
FAM135A	NM_001331002	2267.11	-0.502522	0.0856671	-5.86599	4.4647e-09	9.96683e-08	2679.22	2608.52	1869.94	1864.02
ZMYM2	NM_001353159	3582	-0.506871	0.0864128	-5.86569	4.47273e-09	9.97215e-08	3990.54	4044.06	2725.37	2928.9
ZDHHC21	NR_148714	931.415	-0.568709	0.0969723	-5.86465	4.50077e-09	1.0022e-07	1055.62	966.687	669.978	697.543
SUCO	NM_016227	2007.73	-0.442774	0.0755106	-5.86373	4.52589e-09	1.00653e-07	2243.62	2240.26	1634.49	1664.72
SH2D2A	NM_001161441	1535.88	0.567982	0.096938	5.85923	4.65016e-09	1.03286e-07	1030.73	910.425	1492.68	1395.09
MDN1	NM_014611	4607.6	-0.466189	0.0795882	-5.85751	4.69846e-09	1.04228e-07	4801.78	5731.92	3612.61	4001.59
DNAJC15	NM_013238	1552	-0.529421	0.0904032	-5.85622	4.73518e-09	1.04911e-07	1961.9	1691.28	1279.05	1259.29
SIK3	NM_001366686	4362.93	-0.387446	0.066193	-5.85328	4.8197e-09	1.0665e-07	4937.55	4835.14	3689.88	3783.73
HHAT	NM_001122834	1445.61	0.57046	0.0976312	5.84301	5.12655e-09	1.12881e-07	969.633	1097.97	1578.13	1481.06
NOTCH2	NM_024408	11687.5	-0.37529	0.0642289	-5.84301	5.1265e-09	1.12881e-07	12429.9	12485.1	9425.15	9783.19
SGMS1	NM_147156	4391.17	-0.417874	0.0715118	-5.84343	5.11376e-09	1.12881e-07	4895.69	4993.7	3668.06	3732.93
WDR75	NM_001303096	1568.06	-0.487181	0.0833785	-5.843	5.12687e-09	1.12881e-07	1767.29	1752.65	1206.32	1306.18
VPS13C	NM_017684	2884.66	-0.426781	0.073088	-5.83927	5.24287e-09	1.15291e-07	3509.69	3413.24	2456.28	2697.36
MSTO2P	NR_024117	875.175	0.564062	0.096643	5.83655	5.32912e-09	1.17042e-07	737.691	717.769	1056.33	1098.09
ATL2	NM_001330462	2912.2	-0.408549	0.0700119	-5.83542	5.36546e-09	1.17694e-07	3277.75	3210.35	2349.01	2542.03
GTDC1	NM_001354360	2045.81	-0.448124	0.0768016	-5.83483	5.38465e-09	1.17968e-07	2297.93	2429.5	1665.4	1796.61
CRYBG1	NM_001371242	3988.28	-0.383112	0.0656771	-5.83327	5.4351e-09	1.18926e-07	4112.74	4311.73	3139.9	3315.77
FAF1	NM_007051	10419.2	-0.360358	0.0617986	-5.83116	5.50422e-09	1.20289e-07	11484	11307	8615.17	9141.33
NECTIN3	NM_001243288	971.836	-0.592647	0.101651	-5.83023	5.53497e-09	1.20812e-07	1219.68	1072.39	795.429	728.806
DNAJC10	NR_073367	2178.05	-0.402523	0.0690456	-5.82982	5.54887e-09	1.20965e-07	2378.26	2427.8	1789.03	1845.46
DEAF1	NM_001367390	3003.67	0.432374	0.0741861	5.82824	5.60154e-09	1.21963e-07	2661.12	2930.75	3837.15	3694.83
MET	NM_000245	2940.87	-0.44884	0.0770361	-5.82635	5.66514e-09	1.23196e-07	3096.72	3027.93	2256.29	2232.33
ZBTB41	NR_135153	1016.96	-0.514503	0.0883357	-5.8244	5.73169e-09	1.2449e-07	1157.45	1207.08	822.701	830.409
FAM239B	NR_146579	2558.08	0.471797	0.0810128	5.82374	5.75461e-09	1.24834e-07	2174.6	2409.04	3177.17	3167.28
TRIM37	NM_001320989	2983.32	-0.403346	0.0693107	-5.8194	5.90599e-09	1.27961e-07	3242.67	3278.55	2349.01	2582.08
IMMP2L	NM_001350959	4597.58	-0.457317	0.0786184	-5.81692	5.99404e-09	1.29709e-07	5512.31	4939.14	3882.6	3736.84
WDPCP	NM_015910	2078.31	-0.433992	0.0746198	-5.81605	6.02542e-09	1.30229e-07	2338.66	2414.16	1808.12	1706.73
VKORC1L1	NM_001284342	2262.98	-0.432691	0.0744531	-5.8116	6.188e-09	1.33579e-07	2484.61	2649.44	1828.12	1971.49
CREB1	NR_135473	2490.32	-0.405851	0.0698371	-5.81139	6.19572e-09	1.33582e-07	2700.72	2610.22	2075.39	1935.34
ARID1B	NM_001346813	10575.4	-0.333875	0.0574616	-5.8104	6.23227e-09	1.34207e-07	11798.5	10957.5	9187.88	8876.58
GIGYF2	NM_001103147	7477.42	-0.34729	0.0597764	-5.80982	6.25414e-09	1.34513e-07	8288.84	8630.28	6406.16	6889.46
MAP3K21	NM_032435	2257.48	-0.534925	0.0921031	-5.80789	6.32633e-09	1.35901e-07	2630.57	2591.47	1760.85	1844.48
MUC19	NM_173600	92.0829	1.62833	0.280445	5.80624	6.38902e-09	1.37081e-07	78.0685	115.934	349.08	242.284
UBE2E1	NM_182666	2575.54	-0.417945	0.0720012	-5.8047	6.44829e-09	1.38184e-07	2835.36	2704	2063.57	2086.77
ZNF280D	NM_017661	2718.88	-0.510322	0.0879588	-5.80183	6.55948e-09	1.40397e-07	3353.55	2923.93	2303.56	2110.21
PWWP2A	NM_001349735	1983.06	-0.428427	0.0738777	-5.79914	6.66556e-09	1.42495e-07	2378.26	2531.8	1826.3	1817.13
RAB3GAP2	NM_012414	7518.02	-0.326901	0.056374	-5.79879	6.6794e-09	1.42618e-07	8203.98	8040.38	6383.43	6570.97
ARHGAP30	NM_181720	102.661	1.76308	0.304054	5.79859	6.68766e-09	1.42622e-07	42.9942	68.1966	199.084	169.99
RNF138	NM_016271	1649.8	-0.470087	0.0810852	-5.79744	6.73338e-09	1.43423e-07	1854.41	1899.28	1375.41	1332.56
WDFY3	NM_014991	5337.12	-0.420542	0.0725619	-5.79563	6.80655e-09	1.44807e-07	6059.93	5691.01	4464.4	4320.08
ATF2	NM_001256091	3148.91	-0.395139	0.0681866	-5.79497	6.83323e-09	1.452e-07	3752.94	3520.65	2762.64	2774.54
TMEM161B	NM_001349407	2152.71	-0.43924	0.0758053	-5.79432	6.85998e-09	1.45593e-07	2681.48	2877.9	2001.75	2093.61
WHAMMP1	NR_036650	429.08	-0.743389	0.128322	-5.79316	6.90758e-09	1.46428e-07	508.011	502.95	292.718	311.647
FNBP1L	NM_017737	2245.06	-0.53612	0.0925978	-5.78977	7.04827e-09	1.49052e-07	2748.24	2538.62	1745.4	1905.05
SLC10A7	NM_001029998	2372.71	-0.415282	0.0717258	-5.78986	7.04465e-09	1.49052e-07	2724.48	2617.04	2057.21	1950.97
CTNNA1	NM_001290307	12444.8	-0.306615	0.0529661	-5.78889	7.08543e-09	1.49658e-07	14604.5	14174.7	11543.3	11731.2
SMC4	NM_001002800	3860.27	-0.425661	0.0735637	-5.78629	7.19571e-09	1.51806e-07	4532.5	4356.06	3237.17	3384.16
CENPU	NM_024629	975.986	-0.573793	0.0991732	-5.78576	7.21851e-09	1.52106e-07	1143.87	1007.6	702.704	748.345
ODR4	NM_001164245	2074.12	-0.434022	0.0750844	-5.78046	7.44988e-09	1.56794e-07	2276.43	2501.11	1778.12	1750.7
GPR180	NM_180989	1159.73	-0.531892	0.0920213	-5.7801	7.46561e-09	1.56938e-07	1311.32	1234.36	852.7	911.495
TBC1D15	NM_001146213	1602.29	-0.550441	0.0952472	-5.77908	7.51121e-09	1.57709e-07	1916.64	1638.42	1155.42	1279.81
LINC00623	NR_024584	4028.22	-0.378182	0.0654871	-5.77491	7.69957e-09	1.61471e-07	4546.08	4320.25	3425.34	3401.74
STAM	NM_001324284	1773.98	-0.437346	0.0757499	-5.77355	7.76206e-09	1.62589e-07	1985.66	1999.87	1443.59	1499.62
ACD	NM_022914	332.99	0.875204	0.151648	5.77128	7.86723e-09	1.64597e-07	225.154	228.459	435.44	395.665
TPD52	NR_105035	2371.24	-0.437576	0.0758339	-5.77019	7.91828e-09	1.65469e-07	2581.92	2395.41	1867.21	1813.22
POLR2A	NM_000937	2841.06	0.381444	0.0661311	5.768	8.02164e-09	1.6743e-07	2491.4	2574.42	3249.89	3344.1
WEE1	NM_003390	1130.23	-0.505841	0.0877105	-5.76717	8.06149e-09	1.68063e-07	1331.69	1207.08	877.244	916.38
SPIRE1	NM_001128626	3361.82	-0.37034	0.0642212	-5.76664	8.08681e-09	1.68393e-07	3610.39	3633.17	2844.45	2757.93
SRFBP1	NM_152546	1628.76	-0.451933	0.0783856	-5.76551	8.14135e-09	1.69329e-07	2013.94	1989.64	1419.04	1509.39
TMEM144	NM_018342	839.315	0.5835	0.101232	5.76397	8.21587e-09	1.70678e-07	698.091	748.458	1051.78	1110.79
PLK3	NM_004073	709.459	0.74791	0.129768	5.76345	8.24099e-09	1.70998e-07	451.44	651.277	881.79	950.574
OPLAH	NM_017570	331.619	0.82319	0.142957	5.75829	8.49728e-09	1.76109e-07	251.177	296.655	491.802	469.914
WDR63	NM_001288563	120.019	1.32645	0.230414	5.75681	8.572e-09	1.77449e-07	115.406	141.508	321.808	317.509
ATP11C	NM_001353812	2153.14	-0.538148	0.0935347	-5.75346	8.74351e-09	1.80788e-07	2456.33	2386.88	1669.95	1666.68
TRIAP1	NM_016399	228.881	0.93008	0.161687	5.75233	8.80193e-09	1.81783e-07	216.103	208	412.714	396.642
FBXL17	NM_001163315	4464.84	-0.452596	0.0787382	-5.74812	9.02422e-09	1.86156e-07	6070.11	5887.07	4344.4	4395.3
ZMYM4	NM_001350138	4713.02	-0.377553	0.0656909	-5.74741	9.06191e-09	1.86715e-07	5419.54	5145.43	4159.86	3977.17
LRAT	NM_001301645	333.128	0.791328	0.137711	5.74628	9.12277e-09	1.8775e-07	286.251	276.196	499.075	475.775
NEDD4	NM_006154	3460.46	-0.416683	0.0725342	-5.74464	9.21142e-09	1.89354e-07	3971.31	3991.21	2947.18	3017.8
INPP5F	NM_014937	1387.31	-0.515601	0.0897621	-5.74408	9.24201e-09	1.89762e-07	1459.54	1577.05	1023.6	1097.12
SENP7	NM_020654	1381.27	-0.535598	0.0932528	-5.7435	9.27374e-09	1.90192e-07	1502.54	1612.85	1097.24	1048.27
KMT2A	NM_005933	3092.38	-0.403073	0.0702247	-5.73975	9.48139e-09	1.94225e-07	3376.18	3321.17	2494.46	2572.31
IMMP1L	NM_001304274	1958.18	-0.43555	0.0758941	-5.73891	9.52857e-09	1.94966e-07	2260.59	2294.82	1743.58	1622.72
ITGB3BP	NM_001347148	1549.42	-0.478651	0.0834074	-5.73871	9.53982e-09	1.9497e-07	1939.27	1822.55	1359.05	1344.28
AZIN1	NM_001363014	4577.49	-0.392332	0.0683734	-5.73808	9.5755e-09	1.95473e-07	5171.75	5082.35	3829.88	3984.98
AUP1	NR_126510	538.843	0.698662	0.121786	5.73678	9.6496e-09	1.96758e-07	415.234	431.343	709.068	662.373
RAN	NM_001300796	1461.97	-0.477797	0.0833001	-5.73585	9.70218e-09	1.97602e-07	1734.48	1619.67	1158.14	1255.38
TTC21B	NM_024753	1113.1	-0.542493	0.0945922	-5.73507	9.74719e-09	1.9829e-07	1307.93	1149.11	838.155	854.832
MSTO1	NM_001350775	891	0.547255	0.0954634	5.73261	9.88961e-09	2.00956e-07	750.136	733.113	1059.06	1110.79
EFNB2	NM_004093	2478.42	-0.460497	0.080334	-5.73228	9.90897e-09	2.01118e-07	2675.83	2620.45	1919.03	1931.43
PM20D2	NM_001010853	750.534	-0.604274	0.10544	-5.73096	9.98631e-09	2.02455e-07	902.879	881.441	565.436	609.618
PKN2	NM_001320707	4449.68	-0.3857	0.0673329	-5.72826	1.01467e-08	2.05471e-07	5159.31	4637.37	3736.24	3772.99
SLC12A2	NM_001046	1573.31	-0.48866	0.0853412	-5.72595	1.02854e-08	2.08042e-07	2062.59	1882.23	1379.05	1438.07
WDHD1	NM_001008396	2152.4	-0.43273	0.0755951	-5.72431	1.03858e-08	2.09831e-07	2454.07	2487.47	1730.85	1930.46
CSTF3	NM_001326	5611.57	-0.351988	0.0615283	-5.72075	1.06055e-08	2.14024e-07	6501.18	6436.05	4919.84	5218.87
SCAF11	NM_004719	2915.4	-0.416164	0.072787	-5.71757	1.0806e-08	2.17823e-07	3109.16	3348.45	2309.02	2525.42
UBL3	NM_007106	1279.45	-0.50233	0.0878615	-5.7173	1.08232e-08	2.17921e-07	1327.16	1353.7	919.97	972.066
WASL	NM_003941	2115.58	-0.429495	0.0751277	-5.71687	1.08507e-08	2.18225e-07	2379.39	2286.29	1688.13	1780.01
GATD3A	NM_198155	2650.6	0.41478	0.0725719	5.71543	1.09426e-08	2.19824e-07	2386.18	2490.88	3381.71	3112.57
ZEB1	NM_001323643	1827.34	-0.517387	0.0905445	-5.71418	1.10236e-08	2.212e-07	2402.02	2126.03	1591.77	1577.78
EFR3A	NM_015137	2883.15	-0.381798	0.0668485	-5.7114	1.12054e-08	2.24374e-07	3241.54	3235.93	2425.38	2546.91
NR3C1	NM_001018075	5274.28	-0.345004	0.0604066	-5.71137	1.12073e-08	2.24374e-07	5774.81	5851.27	4645.3	4505.7
SMAP1	NM_001281439	2472.46	-0.406282	0.0711534	-5.70995	1.13011e-08	2.25995e-07	2734.66	2657.96	1967.21	2105.33
PIK3R1	NM_181523	4418.94	-0.462714	0.081048	-5.70914	1.1355e-08	2.26818e-07	5895.87	5438.68	4036.23	4194.05
LOC389906	NR_034031	2426.45	0.520404	0.091181	5.70738	1.1473e-08	2.28915e-07	1960.76	2318.68	3016.27	3105.73
PSMD1	NR_034059	4632.64	-0.37292	0.0653448	-5.70695	1.15016e-08	2.29228e-07	5257.74	4908.45	3890.78	3967.4
TMX3	NM_001350515	1459.15	-0.482622	0.0845792	-5.70616	1.15557e-08	2.30045e-07	1615.68	1699.8	1179.96	1189.93
SPIDR	NM_001080394	9175.11	-0.319189	0.0559663	-5.70324	1.17552e-08	2.33754e-07	10115	9934.54	7904.29	8169.27
KBTBD2	NM_015483	1083.33	-0.510972	0.0895974	-5.70298	1.17734e-08	2.33852e-07	1203.84	1283.8	851.79	890.98
CTDSPL	NM_005808	3791.66	-0.409621	0.0718306	-5.70259	1.17997e-08	2.34112e-07	3821.96	4263.99	3016.27	3061.77
SMARCAD1	NM_001128430	2610.86	-0.445235	0.0780961	-5.70112	1.19024e-08	2.35884e-07	3017.52	2807.99	2118.11	2165.9
ERCC1	NM_001369412	1656.25	0.481489	0.0845084	5.69753	1.21554e-08	2.40629e-07	1277.38	1498.62	1898.12	1960.74
PLSCR4	NM_001128306	620.193	-0.646644	0.113562	-5.69422	1.23941e-08	2.45078e-07	790.868	755.277	473.621	515.83
FKBP5	NM_001145775	16981.8	-0.428882	0.0753674	-5.69055	1.26631e-08	2.50118e-07	20719.8	17818.1	14608.6	14030
COG5	NM_181733	3997.42	-0.429306	0.0756121	-5.67773	1.36491e-08	2.69291e-07	4331.1	3926.42	3080.81	3058.83
NOTCH2NLR	NR_157049	8149.32	-0.370002	0.0652073	-5.67424	1.39306e-08	2.74538e-07	8633.92	8630.28	6559.79	6799.58
KCNQ5-IT1	NR_120503	427.71	-0.801584	0.14128	-5.67372	1.3973e-08	2.75068e-07	410.708	472.261	246.356	257.915
CITED4	NM_133467	589.017	0.679866	0.119864	5.67198	1.41156e-08	2.77564e-07	463.885	506.36	759.975	789.377
ZFYVE9	NM_007324	3341.68	-0.363659	0.0641535	-5.66858	1.43987e-08	2.82817e-07	3626.23	3622.94	2827.18	2806.78
LOC399975	NR_145484	707.318	-0.613547	0.108248	-5.66797	1.44497e-08	2.83503e-07	857.622	797.9	533.619	551
NAA50	NM_001308445	2022.52	-0.446636	0.0788376	-5.66527	1.46792e-08	2.87685e-07	2349.97	2236.85	1599.95	1770.24
ARFGAP1	NM_001281483	1275.1	0.490713	0.0866494	5.6632	1.48573e-08	2.90531e-07	1054.49	1181.51	1537.22	1593.41
NKTR	NM_001349126	1982.56	-0.426928	0.0753849	-5.66332	1.48473e-08	2.90531e-07	2260.59	2185.7	1695.4	1613.92
SEPTIN9	NM_001293695	14228.5	0.337181	0.0595472	5.66242	1.49252e-08	2.91537e-07	11575.6	12370.9	15478.6	14757.8
HIVEP1	NM_002114	1411.62	-0.615402	0.108687	-5.66214	1.49498e-08	2.91694e-07	1664.33	1515.67	1080.87	997.467
PRR5L	NM_001160167	1207.69	-0.515198	0.0909951	-5.66182	1.49776e-08	2.91915e-07	1233.26	1142.29	851.79	813.8
KATNAL1	NM_032116	1870.26	-0.482795	0.0852973	-5.66014	1.51248e-08	2.94458e-07	2151.98	2071.47	1505.41	1519.16
MRE11	NM_005590	1604.64	-0.512419	0.0905852	-5.65677	1.54251e-08	2.99897e-07	1775.21	1686.16	1209.05	1220.21
SMC5	NM_015110	4044.12	-0.367491	0.0649665	-5.65662	1.54381e-08	2.99897e-07	4744.08	4366.29	3478.98	3592.25
PPP6R3	NM_001352375	7075.09	-0.32732	0.0578967	-5.65352	1.57194e-08	3.05025e-07	7904.15	7527.2	6087.07	6219.27
CCDC88A	NM_001135597	2618.04	-0.449484	0.0795189	-5.65254	1.58095e-08	3.05431e-07	3031.09	3123.4	2186.29	2319.28
EXO1	NM_001319224	2371.53	-0.452333	0.0800222	-5.6526	1.58039e-08	3.05431e-07	2736.92	2732.98	1938.12	2060.39
HAUS6	NM_001270890	2238.21	-0.439013	0.0776623	-5.65285	1.57808e-08	3.05431e-07	2525.35	2438.03	1797.21	1866.95
SPIN1	NM_006717	3101.11	-0.380027	0.067225	-5.65306	1.57617e-08	3.05431e-07	3497.24	3263.21	2595.37	2606.51
LUZP6	NM_001128619	1760.27	-0.437872	0.077476	-5.65171	1.58857e-08	3.06233e-07	1952.84	1812.32	1357.23	1428.3
MTPN	NM_145808	1760.27	-0.437872	0.077476	-5.65171	1.58857e-08	3.06233e-07	1952.84	1812.32	1357.23	1428.3
CEP192	NM_032142	5049.04	-0.357671	0.0633044	-5.65001	1.6044e-08	3.08598e-07	5666.19	5450.61	4180.77	4500.81
LARP1B	NR_146772	4006.52	-0.400235	0.0708364	-5.65013	1.60325e-08	3.08598e-07	4518.92	4408.91	3244.44	3523.86
SBF2	NM_030962	6291.03	-0.341663	0.0604732	-5.64983	1.60608e-08	3.08598e-07	7328.26	6884.45	5648.91	5574.48
SMS	NM_001258423	2066.95	-0.446468	0.0790281	-5.64949	1.60926e-08	3.08872e-07	2155.37	2255.6	1654.49	1578.75
SEC24B	NM_006323	4653.94	-0.353789	0.0626814	-5.64425	1.65905e-08	3.18084e-07	4946.6	5160.78	3878.96	4026.02
PHPT1	NM_001287343	316.85	0.8466	0.150001	5.64395	1.66189e-08	3.18283e-07	239.863	300.065	479.075	482.614
RTEL1-TNFRSF6B	NR_037882	3111.12	0.382622	0.0678461	5.63956	1.70488e-08	3.26163e-07	2705.24	2828.45	3697.15	3509.21
PLPP4	NR_134516	237.831	0.998717	0.177114	5.63885	1.71189e-08	3.27149e-07	200.263	216.524	421.804	408.366
LRP6	NM_002336	2938.7	-0.437419	0.077644	-5.63365	1.76438e-08	3.36816e-07	3373.92	3125.11	2450.83	2353.48
ATAD1	NM_001321969	3180.91	-0.377343	0.0669853	-5.63323	1.76869e-08	3.37273e-07	3586.63	3863.34	2803.55	2924.99
SLC39A8	NM_001135147	1202.91	-0.554824	0.0985317	-5.63092	1.79256e-08	3.41456e-07	1344.14	1374.16	877.244	973.043
RAB27A	NM_183235	1177.71	-0.506131	0.0899168	-5.62888	1.81385e-08	3.45139e-07	1315.85	1294.03	899.062	939.827
ANKIB1	NM_019004	2534.53	-0.416939	0.0740943	-5.62714	1.83219e-08	3.47506e-07	2782.18	2804.59	2083.57	2100.45
DNAJB14	NM_001278310	1907.4	-0.478078	0.0849571	-5.62729	1.83063e-08	3.47506e-07	2127.08	2291.41	1527.22	1641.28
TJP1	NM_001301025	3605.67	-0.360394	0.0640441	-5.62729	1.83067e-08	3.47506e-07	3656.77	3590.55	2785.36	2862.47
ATL3	NM_001290048	2969.37	-0.365697	0.0650056	-5.62562	1.84847e-08	3.49842e-07	3283.4	3203.54	2542.64	2494.16
SETD2	NR_146158	5034.24	-0.342745	0.0609245	-5.62573	1.84727e-08	3.49842e-07	5523.63	5297.17	4393.49	4143.25
GATD3B	NM_001363761	2613.31	0.41106	0.073107	5.62272	1.87978e-08	3.55386e-07	2355.63	2458.49	3338.98	3054.93
PIBF1	NM_001349655	4692.45	-0.379312	0.0674818	-5.62095	1.89914e-08	3.58662e-07	5329.02	5082.35	3944.42	4065.09
PDLIM5	NM_001256426	6095.82	-0.462802	0.0823816	-5.61778	1.93421e-08	3.64897e-07	6031.64	6159.86	4223.5	4621.96
SCAF4	NM_020706	2546.8	-0.382958	0.0681783	-5.61701	1.94293e-08	3.6615e-07	2795.76	2823.34	2130.84	2177.62
TP53BP2	NM_001031685	2876.66	-0.396379	0.0705713	-5.61671	1.94623e-08	3.66381e-07	3168	3010.88	2435.38	2262.62
MTX2	NM_001319097	2066.54	-0.429359	0.0764961	-5.61283	1.99048e-08	3.74311e-07	2302.45	2400.52	1745.4	1743.86
TMCC1	NM_001349270	5044.66	-0.347622	0.0619355	-5.61264	1.99264e-08	3.74319e-07	5437.64	5165.89	4232.59	4106.13
PPIG	NM_004792	2049.31	-0.423988	0.0755443	-5.61245	1.99486e-08	3.74339e-07	2389.57	2305.04	1792.67	1708.69
CWF19L2	NM_152434	1837.99	-0.421527	0.0751495	-5.60917	2.03297e-08	3.81084e-07	2052.41	2083.41	1567.22	1519.16
CBFB	NM_001368708	2819.02	-0.375726	0.0669929	-5.60845	2.04148e-08	3.82273e-07	3097.85	3203.54	2391.74	2461.92
ATXN2	NM_001310121	5913.57	-0.367898	0.0656128	-5.60711	2.05735e-08	3.84837e-07	6177.59	6473.56	4809.84	4989.29
ADGRL2	NM_001366003	2025.59	-0.509315	0.090857	-5.60568	2.07441e-08	3.87619e-07	2825.17	2760.26	2023.57	1901.15
FTO	NM_001080432	5704.03	-0.386039	0.0689063	-5.60238	2.11432e-08	3.94658e-07	6698.05	6297.96	4848.93	5102.62
FBXO38	NM_001271723	2876.64	-0.385107	0.0687857	-5.59865	2.1603e-08	4.02815e-07	3368.26	3467.8	2536.28	2696.39
SPACA6	NM_001316994	2042.24	0.488688	0.0872935	5.59822	2.16562e-08	4.0338e-07	1763.9	1681.05	2449.92	2388.65
PSPC1	NR_149053	5445.84	-0.31771	0.0568467	-5.58889	2.28531e-08	4.25226e-07	5938.86	5965.5	4788.94	4761.66
SUPT3H	NR_146632	1927.83	-0.471537	0.0843806	-5.58821	2.29423e-08	4.26437e-07	2364.68	2071.47	1627.22	1579.73
TMEM131L	NM_015196	2642.27	-0.481979	0.0862616	-5.58741	2.30485e-08	4.27961e-07	2839.88	2942.68	2098.11	2039.87
APP	NM_001136131	10128	-0.375807	0.0672695	-5.58659	2.31574e-08	4.2953e-07	11167.2	11354.7	8345.18	9011.4
MIR200CHG	NR_135032	322.96	0.903389	0.161746	5.58522	2.33403e-08	4.32469e-07	202.526	233.573	395.442	415.204
ATM	NM_000051	3450.26	-0.359586	0.0643898	-5.58451	2.34355e-08	4.33777e-07	3915.87	3974.16	3123.53	3023.66
BTBD7	NM_001289133	2543.9	-0.382907	0.0685694	-5.58422	2.3475e-08	4.34053e-07	2800.28	2898.36	2137.2	2230.38
ARFGEF1	NM_006421	3280.8	-0.370198	0.0662979	-5.58385	2.35246e-08	4.34516e-07	3631.88	3662.16	2834.45	2807.76
TTC13	NM_024525	3178.83	-0.361797	0.0648133	-5.58213	2.37585e-08	4.38378e-07	3559.47	3616.12	2769.91	2812.64
LINC00869	NR_111950	5876.83	-0.38327	0.0686876	-5.57991	2.40645e-08	4.43561e-07	6887	6500.84	5123.47	5146.58
TMEM134	NR_073411	879.094	0.661142	0.118492	5.57962	2.41048e-08	4.43839e-07	785.211	646.163	1136.33	1139.13
ZNF561-AS1	NR_122038	305.507	0.873768	0.156707	5.57581	2.46383e-08	4.5319e-07	230.811	264.262	455.44	446.467
FAM49B	NM_001353245	10239.1	-0.309206	0.055483	-5.573	2.50393e-08	4.59914e-07	11032.5	11194.5	8735.17	9202.88
MEMO1	NM_001301852	4313.05	-0.355663	0.0638203	-5.57288	2.50559e-08	4.59914e-07	4721.45	4812.97	3581.7	3868.73
PTGER4	NM_000958	444.839	0.71246	0.127876	5.57149	2.5257e-08	4.63124e-07	350.743	301.77	549.073	527.554
BTG1	NM_001731	1150.03	0.642908	0.115416	5.57033	2.5426e-08	4.65739e-07	1004.71	855.867	1590.86	1323.77
CHPT1	NM_020244	555.992	-0.677954	0.121746	-5.56861	2.56778e-08	4.69865e-07	741.085	699.015	462.712	438.651
SIK2	NM_015191	2271.23	-0.404636	0.072675	-5.56774	2.58069e-08	4.71738e-07	2523.08	2565.9	1849.03	1994.93
SS18	NM_001308201	3820.41	-0.412726	0.0741336	-5.56733	2.58672e-08	4.72351e-07	4356	4328.78	3103.54	3422.26
DDX46	NM_001300860	3600.56	-0.361765	0.0650045	-5.56523	2.61812e-08	4.7759e-07	4188.54	4400.39	3256.26	3423.24
NDUFS8	NM_002496	759.913	0.587228	0.105524	5.56489	2.62316e-08	4.78015e-07	551.005	623.999	845.427	911.495
ZNF639	NM_001303425	991.508	-0.501981	0.0902229	-5.56379	2.63983e-08	4.80558e-07	1138.22	1142.29	773.611	837.247
SKP2	NM_005983	1530.62	-0.444101	0.0798244	-5.56348	2.64451e-08	4.80914e-07	1518.38	1561.7	1132.69	1129.36
GOLPH3	NM_022130	2454.61	-0.417012	0.0749591	-5.5632	2.6487e-08	4.81181e-07	2493.67	2330.62	1869.94	1747.77
TAX1BP1	NM_001206901	1996.54	-0.484592	0.0871579	-5.55993	2.69876e-08	4.89771e-07	2139.53	2194.23	1480.86	1615.88
SHTN1	NM_001127211	2527.04	-0.444952	0.0800656	-5.55735	2.73903e-08	4.96569e-07	2907.77	2688.65	2074.48	2041.83
FOS	NM_005252	1011.88	0.661747	0.119116	5.55548	2.7685e-08	5.01397e-07	853.096	932.588	1429.04	1390.2
GPATCH2	NM_018040	7793.13	-0.398107	0.0716821	-5.55378	2.7955e-08	5.05767e-07	8416.69	8787.13	6357.07	6695.05
CLASP1	NM_001142273	10307.6	-0.336832	0.060662	-5.55259	2.81465e-08	5.08192e-07	11494.2	10804	9054.25	8607.92
LINC00641	NR_038971	2417.71	-0.406998	0.0732969	-5.55273	2.81234e-08	5.08192e-07	2817.25	2715.93	2099.93	2076.02
MPP5	NM_001256550	2212.85	-0.409446	0.0737512	-5.55172	2.82874e-08	5.10213e-07	2407.68	2259.01	1754.49	1764.37
POLQ	NM_199420	3747.53	-0.366401	0.0660083	-5.55084	2.84308e-08	5.12276e-07	4058.43	4093.5	3108.08	3215.15
CBWD2	NM_172003	3786.75	-0.366637	0.0660882	-5.54768	2.89479e-08	5.21062e-07	4225.88	4376.52	3267.17	3401.74
RIN1	NM_001363559	1502.29	0.544083	0.098079	5.5474	2.89955e-08	5.21387e-07	1164.24	1343.47	1724.49	1920.69
NOTCH2NLB	NM_001364008	11650.5	-0.356822	0.0643569	-5.54442	2.94933e-08	5.29799e-07	12111.9	12399.8	9428.78	9709.92
WFS1	NM_001145853	300.893	0.809036	0.145929	5.54405	2.95559e-08	5.30385e-07	288.514	279.606	526.347	469.914
SFMBT1	NM_016329	1585.82	-0.462666	0.0834789	-5.54231	2.98513e-08	5.35141e-07	2149.71	2100.46	1586.31	1498.64
JMJD7	NM_001114632	941.923	0.568453	0.102593	5.54086	3.00993e-08	5.39041e-07	701.485	806.425	1111.78	1113.72
SMC6	NM_024624	2883.61	-0.389251	0.0702619	-5.54	3.02469e-08	5.41134e-07	3231.36	3588.85	2566.28	2631.91
SIPA1L1	NM_001354286	9550.2	-0.396592	0.0715948	-5.53939	3.03519e-08	5.42463e-07	10466.8	9383.85	7600.66	7488.33
RPS6KA3	NM_004586	1498.92	-0.463469	0.0836705	-5.53921	3.03835e-08	5.42478e-07	1718.64	1696.39	1244.5	1232.91
PRPF4B	NM_003913	2290.56	-0.423087	0.0763998	-5.5378	3.06298e-08	5.45772e-07	2598.89	2681.83	1945.39	1991.03
ZNF704	NM_001033723	408.534	-0.725619	0.131028	-5.53791	3.06101e-08	5.45772e-07	539.691	547.278	335.444	321.417
ABCA7	NM_019112	951.748	0.663871	0.119895	5.53712	3.07479e-08	5.47325e-07	610.971	743.343	1086.33	1047.29
EPC2	NM_015630	3625.28	-0.403095	0.0728199	-5.53551	3.10328e-08	5.5184e-07	4455.56	4108.84	3296.26	3186.81
RFC3	NM_181558	3795.98	-0.410342	0.0741446	-5.53434	3.12397e-08	5.5496e-07	4180.62	4345.83	3089.9	3323.59
DTX2P1-UPK3BP1-PMS2P11	NR_023383	3202.19	0.369696	0.0668086	5.53367	3.13603e-08	5.56542e-07	2649.8	2787.54	3568.97	3447.66
HIST1H2AG	NM_021064	2461.64	0.42498	0.0768049	5.53324	3.14375e-08	5.57354e-07	2563.81	2380.06	3412.62	3233.71
RAVER2	NM_001366165	1151.32	-0.502458	0.0908585	-5.53012	3.20014e-08	5.66781e-07	1362.24	1288.92	952.696	921.265
RAP1GAP2	NM_001330058	1107.29	0.492623	0.0891245	5.52736	3.25091e-08	5.75196e-07	1030.73	1087.74	1465.41	1510.37
CAMK2D	NM_172127	3538.12	-0.465926	0.0842999	-5.52701	3.25739e-08	5.75767e-07	4102.56	3895.73	2939	2854.65
AIDA	NM_022831	2267.15	-0.446157	0.0807276	-5.5267	3.2631e-08	5.76199e-07	2340.92	2369.83	1719.94	1737.02
TENM3	NM_001080477	3034.95	-0.421177	0.0762114	-5.52642	3.26823e-08	5.76528e-07	3570.79	3234.22	2571.73	2517.6
NCAPG2	NM_017760	2333.88	-0.427452	0.0773596	-5.52552	3.28511e-08	5.78927e-07	2693.93	2518.16	1824.49	2057.46
CDK1	NM_001320918	2247.65	-0.423585	0.076675	-5.52442	3.3057e-08	5.81974e-07	2567.21	2487.47	1852.67	1918.73
CAPRIN1	NM_005898	4271.42	-0.343967	0.0622855	-5.52242	3.34356e-08	5.88053e-07	4728.24	4679.99	3631.7	3782.76
ABI2	NM_001282925	2395.22	-0.509553	0.0922846	-5.52153	3.36052e-08	5.90448e-07	2835.36	2594.88	1986.3	1831.78
MED13	NM_005121	5016.13	-0.333663	0.0604479	-5.51985	3.3929e-08	5.95545e-07	5548.52	5617.69	4449.86	4408.98
PURA	NM_005859	804.9	-0.550043	0.0996594	-5.51923	3.40496e-08	5.97068e-07	984.342	1103.08	694.523	726.852
SUZ12	NM_015355	3716.42	-0.366933	0.0665129	-5.51671	3.45403e-08	6.05073e-07	4296.03	4103.73	3258.08	3260.09
FOCAD	NM_017794	3681.34	-0.347921	0.0630735	-5.51612	3.4657e-08	6.06514e-07	4155.73	3987.8	3292.62	3109.64
PLEKHA3	NM_019091	752.379	-0.576333	0.104507	-5.51477	3.49229e-08	6.10562e-07	871.199	837.113	534.528	613.525
USP34	NM_014709	9042.15	-0.345864	0.0627219	-5.51425	3.50275e-08	6.11785e-07	10335.6	9854.41	7970.65	7921.12
CCSER2	NM_001284240	3402.58	-0.355623	0.0644961	-5.51386	3.51044e-08	6.12523e-07	3996.2	3747.4	3021.72	3037.34
HSF2	NM_001135564	728.155	-0.62064	0.112566	-5.51355	3.51668e-08	6.13006e-07	905.142	803.015	548.164	566.632
PDK1	NR_103731	1986.45	-0.534363	0.0969248	-5.51317	3.52432e-08	6.13732e-07	2151.98	2436.32	1474.5	1689.15
FBXW11	NM_012300	5338.96	-0.310557	0.0563563	-5.5106	3.57613e-08	6.21529e-07	6197.96	6141.1	4948.02	5002.97
TMTC1	NM_175861	7805.56	-0.436535	0.079215	-5.51076	3.57294e-08	6.21529e-07	10118.4	10014.7	7305.22	7572.35
ZNF100	NM_173531	1285.81	-0.526335	0.0955166	-5.5104	3.58011e-08	6.21608e-07	1263.8	1195.15	846.336	863.625
NEDD1	NM_152905	1218.29	-0.482399	0.087555	-5.50967	3.59507e-08	6.22369e-07	1448.23	1309.37	1011.79	967.182
SNHG8	NR_034010	2209.64	0.428891	0.0778408	5.50984	3.59151e-08	6.22369e-07	2043.36	2061.24	2866.27	2657.31
XIST	NR_001564	2138.47	-0.477116	0.0865946	-5.50977	3.59308e-08	6.22369e-07	2578.52	2180.59	1692.67	1736.04
INPP5A	NM_005539	3747.72	0.367388	0.0666881	5.50905	3.60774e-08	6.23951e-07	3276.61	3270.03	4257.13	4188.19
MIR4435-2HG	NR_136162	11364	-0.300528	0.0545771	-5.50649	3.66066e-08	6.32485e-07	11812.1	12053.7	9654.23	9720.66
SFXN5	NM_001330402	3039.52	0.351653	0.0639026	5.50295	3.73485e-08	6.44672e-07	3083.14	3174.55	4018.96	3960.56
FBXL18	NM_001363441	2041.51	0.395951	0.0719649	5.50201	3.75484e-08	6.47489e-07	1689.22	1764.59	2285.38	2252.85
SH3YL1	NM_001282682	1608.1	-0.419096	0.0761784	-5.5015	3.76565e-08	6.4872e-07	1830.65	1768	1337.23	1356.99
USP15	NM_001351160	5339.66	-0.387914	0.070521	-5.50069	3.78303e-08	6.5108e-07	5899.26	6204.19	4340.77	4906.25
KNTC1	NM_014708	2674.57	-0.401723	0.0730812	-5.49694	3.86441e-08	6.63791e-07	3237.01	2869.37	2321.74	2310.49
LMNA	NM_001282625	4099.3	0.426405	0.0775702	5.49702	3.86261e-08	6.63791e-07	3821.96	3703.08	5293.46	4822.23
RPP25L	NM_148178	461.281	0.720908	0.131178	5.49563	3.8932e-08	6.68087e-07	348.48	417.704	607.253	646.742
GIT1	NM_014030	883.985	0.642995	0.117115	5.49028	4.01299e-08	6.87974e-07	560.057	649.573	909.061	971.09
ACSL4	NM_022977	4353	-0.3923	0.0714623	-5.4896	4.02838e-08	6.89943e-07	4883.24	4787.4	3429.89	3942
OPN3	NM_014322	2703.61	-0.493952	0.0900408	-5.48587	4.11451e-08	7.04011e-07	3172.52	2971.67	2166.29	2200.09
WDR76	NM_024908	1196.34	-0.526539	0.0959853	-5.48562	4.12014e-08	7.04293e-07	1418.81	1302.55	895.425	998.444
EXOC7	NM_001145298	1333.52	0.490578	0.0894562	5.484	4.15805e-08	7.10085e-07	1086.17	1104.78	1556.31	1520.14
PARPBP	NM_001319994	2221.78	-0.399106	0.0728421	-5.47906	4.27598e-08	7.29519e-07	2629.44	2470.42	1952.66	1919.71
PUM3	NM_014878	1985.31	-0.462877	0.0844897	-5.4785	4.28947e-08	7.31115e-07	2208.55	2306.75	1578.13	1695.99
USP47	NM_001282659	3461.64	-0.374767	0.0684113	-5.47815	4.29807e-08	7.31874e-07	3824.22	3774.68	2883.54	2978.72
PHF10	NM_018288	558.867	-0.647955	0.118287	-5.47783	4.30579e-08	7.32482e-07	682.251	651.277	426.35	425.951
CCDC6	NM_005436	2792.93	-0.386171	0.0705112	-5.47674	4.33236e-08	7.36292e-07	2979.05	3082.49	2326.29	2308.54
COL4A5	NM_000495	6953.29	-0.317858	0.0580543	-5.47519	4.37045e-08	7.41556e-07	7478.74	7169.17	5789.81	5968.19
PLOD2	NM_000935	3438.62	-0.492298	0.0899152	-5.47514	4.37173e-08	7.41556e-07	3647.72	3890.62	2468.1	2888.84
ATXN10	NM_001167621	6454.77	-0.333469	0.0609495	-5.47124	4.46909e-08	7.57343e-07	7301.1	6947.53	5517.09	5798.21
SLC25A11	NM_001165417	479.13	0.724294	0.132421	5.46963	4.50976e-08	7.63504e-07	390.342	385.311	635.434	646.742
SCAF8	NM_014892	3823.97	-0.355135	0.0649357	-5.46903	4.52513e-08	7.6537e-07	4388.81	4188.98	3400.8	3309.91
COQ8A	NM_020247	1505.69	0.562581	0.10288	5.46833	4.54286e-08	7.67635e-07	1237.78	1307.67	1787.21	1968.56
LPP	NM_001167672	10300.2	-0.337973	0.0618138	-5.4676	4.56173e-08	7.70086e-07	10891.1	10307.9	8437	8341.21
PTPN4	NM_002830	4279.62	-0.389204	0.0712012	-5.46626	4.59632e-08	7.75184e-07	5137.81	5015.86	3814.42	3941.02
SH3GL1	NM_001199944	1685.05	0.449884	0.0823053	5.46603	4.60215e-08	7.75427e-07	1343	1473.05	1928.12	1907.99
UACA	NM_018003	1511.13	-0.458825	0.0839595	-5.46484	4.63326e-08	7.79924e-07	1630.39	1529.31	1097.24	1206.53
AMDHD2	NM_015944	776.999	0.578717	0.105916	5.46395	4.6565e-08	7.83091e-07	620.022	610.36	863.608	975.974
RHBDF2	NM_024599	2267.63	0.496285	0.090837	5.46347	4.66929e-08	7.84495e-07	1744.66	2100.46	2718.09	2687.59
POLD3	NM_001363597	1534.98	-0.441862	0.0808953	-5.46215	4.70409e-08	7.8959e-07	1744.66	1686.16	1259.96	1268.08
ZRANB1	NM_017580	1218.64	-0.466722	0.0855286	-5.45691	4.84491e-08	8.12455e-07	1405.23	1336.65	961.787	1025.8
SLF2	NM_018121	1981.84	-0.435094	0.0797475	-5.45589	4.87271e-08	8.1634e-07	2253.8	2323.8	1709.94	1673.52
TOLLIP-AS1	NR_029409	338.966	0.795217	0.145761	5.45562	4.88036e-08	8.16847e-07	302.091	236.983	473.621	471.867
MCUB	NM_017918	1259.93	-0.513561	0.0941428	-5.45512	4.8939e-08	8.18024e-07	1327.16	1408.26	929.061	984.767
MSH2	NM_000251	1792.67	-0.43614	0.079952	-5.45502	4.89665e-08	8.18024e-07	2035.44	2042.49	1456.32	1558.24
XPO1	NM_003400	5431.53	-0.331605	0.0607918	-5.45478	4.90349e-08	8.18391e-07	5979.59	5697.83	4575.31	4710.86
HNRNPC	NM_031314	12119	-0.373435	0.0684653	-5.45437	4.91472e-08	8.19491e-07	13786.4	13078.4	10160.6	10583.3
SUV39H2	NR_034181	749.629	-0.552297	0.101287	-5.45278	4.95895e-08	8.26086e-07	873.462	871.212	568.163	622.318
CDV3	NM_017548	1790.28	-0.420102	0.0771064	-5.44834	5.08412e-08	8.45343e-07	2029.78	1953.83	1435.41	1545.54
TMLHE	NM_018196	1018.11	-0.502416	0.0922122	-5.44847	5.08044e-08	8.45343e-07	1215.15	1104.78	805.428	837.247
NT5C3A	NM_001002009	1874.97	-0.410513	0.0753694	-5.44668	5.132e-08	8.52318e-07	2092.01	2146.49	1562.68	1624.67
S100A6	NM_014624	1771.72	0.613807	0.112697	5.44655	5.13572e-08	8.52318e-07	1554.58	1626.49	2606.28	2257.73
GLCE	NM_001324093	1369.57	-0.442206	0.0812333	-5.44366	5.21975e-08	8.65449e-07	1599.84	1496.92	1146.33	1137.17
FBXO5	NM_001142522	1437.83	-0.458535	0.0842756	-5.4409	5.30136e-08	8.78155e-07	1698.27	1703.21	1184.51	1291.53
CEL	NM_001807	327.875	0.792478	0.145721	5.43832	5.37867e-08	8.90126e-07	351.874	306.885	593.617	552.954
ERP44	NM_015051	2417.33	-0.407577	0.0750157	-5.43322	5.53464e-08	9.15081e-07	2666.77	2773.9	1988.12	2111.19
PTDSS1	NM_014754	2713.5	-0.475612	0.0875644	-5.43156	5.58631e-08	9.2276e-07	2897.59	3287.08	2039.93	2402.32
SLC25A36	NM_001104647	1647.27	-0.469554	0.0864966	-5.42858	5.68036e-08	9.37418e-07	1870.25	1829.37	1379.96	1292.51
INTS1	NM_001080453	1514.13	0.469233	0.0864432	5.42822	5.6918e-08	9.3843e-07	1212.89	1357.11	1702.67	1844.48
LOC102723360	NM_001322975	2955.1	-0.40888	0.0753506	-5.42637	5.75101e-08	9.47307e-07	3490.45	3077.37	2490.83	2465.82
CERT1	NM_031361	1796.7	-0.458492	0.0845172	-5.42484	5.80068e-08	9.54599e-07	2309.24	2291.41	1649.95	1698.92
DNAJC6	NM_001256865	996.447	-0.527913	0.0973216	-5.42442	5.81442e-08	9.55969e-07	1216.28	1145.7	834.518	805.985
EFNA5	NM_001962	6136.72	-0.364991	0.0673043	-5.423	5.86061e-08	9.62667e-07	7679	7104.38	5816.17	5670.22
DIAPH1	NM_005219	5970.65	-0.370204	0.0683028	-5.42004	5.9585e-08	9.77837e-07	6679.95	7302.15	5136.2	5674.13
PIAS2	NM_001324046	2085.33	-0.41479	0.0765369	-5.41947	5.97759e-08	9.80058e-07	2524.21	2364.72	1816.3	1856.21
C6orf62	NM_030939	1975.79	-0.398804	0.0736021	-5.41838	6.01413e-08	9.85135e-07	2174.6	2228.32	1604.49	1734.09
PTP4A2	NM_001195100	1843.69	-0.40306	0.0743922	-5.41804	6.02563e-08	9.86103e-07	2112.38	2025.44	1511.77	1621.74
ALS2CL	NM_147129	3178.61	0.463772	0.0856658	5.41374	6.1723e-08	1.00917e-06	2615.86	2976.78	3765.33	3934.18
P2RY11	NM_002566	2126.5	0.493822	0.0912199	5.41353	6.17931e-08	1.00938e-06	1674.51	1947.01	2490.83	2594.78
GPX1	NM_001329455	2089.38	0.55895	0.103288	5.41155	6.24832e-08	1.01971e-06	1910.98	1681.05	2614.46	2687.59
NAA25	NM_024953	5181.65	-0.339642	0.0627721	-5.41072	6.27728e-08	1.02349e-06	5537.21	5795.01	4372.59	4577.99
MIR99AHG	NR_136541	1478.3	-0.59641	0.11026	-5.40913	6.33302e-08	1.03163e-06	1675.64	1421.9	1073.6	979.882
HIST2H4A	NM_003548	8084.46	0.480259	0.0888033	5.40812	6.36888e-08	1.03556e-06	8119.12	7341.36	11624.2	9952.2
HIST2H4B	NM_001034077	8084.46	0.480259	0.0888033	5.40812	6.36888e-08	1.03556e-06	8119.12	7341.36	11624.2	9952.2
DCBLD2	NM_080927	4690.75	-0.450072	0.0832674	-5.40514	6.4757e-08	1.05196e-06	5049.56	4830.02	3505.34	3730
CDC5L	NM_001253	1956.44	-0.419158	0.077605	-5.40117	6.62064e-08	1.07437e-06	2182.52	2197.64	1609.95	1665.7
RALGAPA1	NM_001283044	4303.02	-0.372821	0.0690277	-5.40103	6.6258e-08	1.07437e-06	4800.65	4691.93	3558.98	3774.94
ZNF407	NM_017757	3488.59	-0.48393	0.0896408	-5.39854	6.71836e-08	1.08837e-06	3712.21	4194.09	2569.01	3079.35
NIN	NM_020921	2035.9	-0.389469	0.0721681	-5.3967	6.78791e-08	1.09863e-06	2196.1	2301.64	1671.76	1758.51
ERC1	NM_178039	9781.94	-0.343681	0.0636943	-5.39579	6.8223e-08	1.10319e-06	10595.8	9931.13	8207.91	7974.85
ADARB2	NM_018702	8439.44	0.322076	0.059705	5.39446	6.87289e-08	1.11035e-06	7733.31	8023.33	9520.6	10171
UBR3	NM_172070	5678.92	-0.3346	0.0620341	-5.3938	6.89828e-08	1.11344e-06	6578.12	6553.69	5138.01	5276.51
GEMIN5	NM_015465	1757.56	-0.462716	0.0857906	-5.39355	6.90809e-08	1.114e-06	2205.15	2521.57	1610.86	1812.24
ELOVL6	NM_024090	5264.89	-0.43346	0.0804015	-5.39119	6.99921e-08	1.12767e-06	5666.19	5783.07	3977.14	4500.81
CHML	NM_001821	348.188	-0.814328	0.151117	-5.38872	7.09605e-08	1.14223e-06	453.702	383.606	253.628	224.699
LRRC8D	NM_001134479	2288.59	-0.473724	0.0879189	-5.38819	7.11701e-08	1.14455e-06	2343.19	2436.32	1670.85	1769.26
SLC44A1	NM_001330731	2109.63	-0.432763	0.0803583	-5.38542	7.22772e-08	1.1613e-06	2405.41	2238.55	1749.94	1695.01
A3GALT2	NM_001080438	839.581	0.635826	0.11809	5.38424	7.27533e-08	1.16789e-06	650.571	774.031	1054.51	1148.89
RAB44	NM_001257357	62.8132	1.8315	0.340394	5.38055	7.42588e-08	1.19097e-06	23.76	37.5081	107.269	104.534
SETD5	NM_001292043	4964.91	-0.343389	0.063871	-5.37629	7.60357e-08	1.21837e-06	5382.2	5099.4	4035.32	4233.13
LIN9	NM_001270410	3875.01	-0.345126	0.0642	-5.37579	7.62464e-08	1.22063e-06	4223.62	4323.66	3273.53	3453.52
PIKFYVE	NM_015040	2108.81	-0.409379	0.0761874	-5.37332	7.73012e-08	1.2364e-06	2405.41	2192.52	1742.67	1726.27
LYPLA2	NM_007260	328.555	0.849638	0.158145	5.37251	7.76476e-08	1.24082e-06	213.84	233.573	373.624	429.859
PRH1-PRR4	NR_037918	5756.19	-0.374968	0.0698018	-5.3719	7.79102e-08	1.24389e-06	6449.14	6412.18	5026.2	4891.59
GOPC	NM_001017408	1403.86	-0.431323	0.0803047	-5.37108	7.82666e-08	1.24845e-06	1668.86	1619.67	1209.96	1230.96
C15orf41	NM_001321759	1792.51	-0.392065	0.0730299	-5.36856	7.93684e-08	1.26374e-06	2372.6	2330.62	1757.22	1828.85
TMC4	NM_001145303	422.379	0.79835	0.148707	5.36862	7.9342e-08	1.26374e-06	200.263	260.852	389.987	401.527
ABCB7	NM_001271697	1326.75	-0.463468	0.0863374	-5.36811	7.95682e-08	1.26578e-06	1539.87	1611.14	1111.78	1171.36
METTL9	NM_001288660	1613.43	-0.428655	0.0798562	-5.36783	7.96879e-08	1.26654e-06	1861.2	1832.78	1335.41	1410.72
SPEN	NM_015001	3230.68	-0.3596	0.0669961	-5.36748	7.98464e-08	1.26792e-06	3582.1	3559.86	2875.36	2690.52
FAM172A	NM_032042	3406.66	-0.353757	0.0659274	-5.36586	8.0564e-08	1.27817e-06	4290.37	4032.12	3346.25	3172.16
USP13	NM_003940	2213.72	-0.415085	0.0774001	-5.36285	8.19173e-08	1.29847e-06	2562.68	2412.45	1889.94	1845.46
NCOA2	NM_001321703	3597.72	-0.422799	0.0788587	-5.36148	8.25445e-08	1.30724e-06	4112.74	3605.9	2975.36	2791.15
TSC22D1	NM_001243799	3994.79	-0.39934	0.0744931	-5.36076	8.28717e-08	1.31124e-06	4418.22	4518.02	3337.16	3436.91
LRPAP1	NM_002337	1611.92	0.463067	0.0863989	5.35964	8.33889e-08	1.31825e-06	1374.68	1571.93	2096.3	1950.97
MDFIC	NM_199072	956.199	-0.531816	0.0992516	-5.35826	8.40281e-08	1.32638e-06	1004.71	895.08	689.978	628.18
SATB2	NM_001172517	3025.33	-0.391516	0.0730694	-5.35813	8.40876e-08	1.32638e-06	3423.7	3428.58	2574.46	2649.49
SBF1	NM_002972	1036.72	0.517452	0.0965748	5.35804	8.41286e-08	1.32638e-06	868.936	1021.24	1369.96	1321.81
BCL7A	NM_001024808	1372.11	0.466252	0.0870682	5.35502	8.55463e-08	1.34633e-06	1030.73	1191.74	1547.22	1508.41
EXOC5	NM_006544	1625.65	-0.440722	0.082299	-5.35513	8.54948e-08	1.34633e-06	1856.67	1800.39	1330.87	1365.78
NAV3	NM_001024383	812.97	-0.658127	0.12291	-5.35455	8.57679e-08	1.34741e-06	797.656	843.933	535.437	503.13
PHC3	NM_001308116	3422.72	-0.3678	0.0686874	-5.35468	8.57059e-08	1.34741e-06	3947.55	3733.76	2836.27	3123.31
CD109	NM_001159588	4283.33	-0.412814	0.0771006	-5.35423	8.59211e-08	1.34862e-06	4644.51	4656.12	3336.26	3650.87
LMBRD1	NM_018368	1324.75	-0.458526	0.085642	-5.35399	8.60345e-08	1.3492e-06	1516.11	1466.23	1110.87	1060.97
LINC01578	NR_037601	2315.77	-0.44877	0.0838226	-5.3538	8.61258e-08	1.34943e-06	2699.59	2647.73	1864.48	2055.51
NUFIP1	NM_012345	1082.45	-0.477249	0.0891796	-5.35155	8.72028e-08	1.3651e-06	1180.08	1261.64	881.79	868.51
FH	NM_000143	2313.66	-0.416295	0.0777993	-5.35088	8.75256e-08	1.36651e-06	2748.24	2811.4	2038.12	2126.82
RAB2A	NM_001242644	3455.94	-0.351385	0.0656661	-5.35108	8.74325e-08	1.36651e-06	3619.44	3737.17	2801.73	2962.12
RHOT2	NM_001352287	413.052	0.714741	0.133574	5.3509	8.75166e-08	1.36651e-06	321.325	369.967	539.073	589.102
CHSY1	NM_014918	2451.78	-0.371878	0.069517	-5.34945	8.82214e-08	1.37616e-06	2652.07	2767.08	2069.02	2115.1
MRPS9	NM_182640	1182.36	-0.454895	0.0850603	-5.34791	8.89771e-08	1.3855e-06	1439.18	1379.28	1029.06	1029.71
RAP1A	NM_001370216	1749.26	-0.40624	0.0759622	-5.34792	8.89688e-08	1.3855e-06	1922.3	1902.69	1434.5	1452.73
CHIC1	NM_001300884	885.401	-0.569148	0.106456	-5.3463	8.97696e-08	1.39661e-06	1126.9	1012.72	718.158	727.829
PARD3	NM_001184786	8669.89	-0.405424	0.0758477	-5.34524	9.02993e-08	1.40361e-06	10207.7	8705.3	7455.21	6835.73
DCAF5	NM_001284206	2532.34	-0.390726	0.0731227	-5.34342	9.12081e-08	1.41649e-06	2821.78	2571.01	2062.66	2058.44
FANCI	NM_018193	2676.26	-0.392119	0.0733879	-5.34311	9.13675e-08	1.41772e-06	3039.01	2874.49	2152.66	2359.34
NOTCH2NLA	NM_001364006	11614.5	-0.345305	0.0646289	-5.34288	9.14809e-08	1.41823e-06	11996.5	12340.2	9395.15	9758.77
MIR31HG	NR_152879	2592.59	-0.467106	0.0874537	-5.34118	9.23443e-08	1.43036e-06	2773.13	2620.45	1917.21	1988.1
METAP1	NM_015143	2254.17	-0.39305	0.0736192	-5.33896	9.34796e-08	1.44668e-06	2514.03	2576.13	1941.76	1932.41
CHSY3	NM_175856	554.789	-0.744882	0.139563	-5.33724	9.43709e-08	1.45538e-06	814.628	690.491	452.713	448.421
KLLN	NM_001126049	386.068	0.750852	0.14069	5.33693	9.4536e-08	1.45538e-06	306.617	363.147	597.253	521.692
PPAN-P2RY11	NM_001040664	2800.16	0.443826	0.0831605	5.33698	9.45081e-08	1.45538e-06	2285.48	2514.75	3137.17	3382.21
RRAS2	NM_001177314	3751.97	-0.382113	0.0715957	-5.3371	9.44475e-08	1.45538e-06	3962.26	4207.73	2986.27	3278.65
SRSF10	NR_034035	1948.77	-0.392731	0.0735851	-5.3371	9.44428e-08	1.45538e-06	2224.39	2158.42	1681.76	1658.86
USP32	NM_032582	3535.78	-0.340343	0.0637662	-5.33736	9.43119e-08	1.45538e-06	3756.34	3743.99	2997.18	2926.95
RPRD1A	NM_018170	2917.43	-0.369346	0.0692268	-5.3353	9.53858e-08	1.46718e-06	3207.6	3080.78	2357.2	2515.65
AKAP13	NM_007200	9136.77	-0.380495	0.0713482	-5.33293	9.66427e-08	1.48264e-06	10187.4	8969.56	7520.66	7205.99
FAM49A	NM_030797	216.645	0.962422	0.180468	5.33293	9.66388e-08	1.48264e-06	239.863	230.164	506.347	410.32
LINC01138	NR_104014	2776.01	-0.397103	0.0744604	-5.33307	9.65638e-08	1.48264e-06	3144.24	3055.21	2351.74	2358.36
ANKHD1-EIF4EBP3	NM_020690	6780.92	-0.309481	0.0580556	-5.33077	9.77984e-08	1.49907e-06	8063.68	8326.8	6399.79	6823.03
UBAP2L	NM_001330730	5903.46	-0.355027	0.0666274	-5.32855	9.90022e-08	1.5162e-06	6589.43	6546.87	4988.93	5283.35
ARHGAP1	NM_004308	1208.21	0.51158	0.0960149	5.32813	9.92289e-08	1.51836e-06	926.639	1115.01	1450.86	1443.93
HSPG2	NM_005529	4343.14	0.46543	0.0873577	5.32786	9.93748e-08	1.51927e-06	3518.74	3646.81	5368.92	4519.38
MSH6	NM_001281493	1212.23	-0.532237	0.0999016	-5.32761	9.95139e-08	1.52008e-06	1495.75	1311.08	996.331	949.597
TAF1A	NM_139352	1605.36	-0.452419	0.0849266	-5.32718	9.97492e-08	1.52236e-06	1813.68	1766.29	1264.5	1354.05
STRN3	NM_014574	4435.61	-0.317515	0.0596087	-5.32666	1.00033e-07	1.52537e-06	4856.09	4702.16	3811.69	3862.87
CLU	NM_001831	267.789	0.982465	0.184468	5.32593	1.00439e-07	1.53024e-06	203.657	221.639	503.62	333.14
TPI1	NM_001159287	837.814	0.519223	0.0974938	5.3257	1.00563e-07	1.53081e-06	735.428	724.589	1045.42	1048.27
PSMD8	NM_002812	917.865	0.508209	0.0954519	5.32424	1.01374e-07	1.54183e-06	825.942	756.982	1174.51	1083.44
CEP170P1	NR_003135	665.793	-0.603098	0.113324	-5.3219	1.0269e-07	1.5605e-06	778.422	823.474	472.712	581.286
LAPTM5	NM_006762	107.98	1.3818	0.259655	5.32168	1.02812e-07	1.56102e-06	71.2799	81.8359	199.993	196.367
PCCA	NM_001127692	5379.35	-0.323727	0.060837	-5.32122	1.03076e-07	1.56368e-06	5906.05	5697.83	4778.03	4496.91
PALM2-AKAP2	NM_007203	4064.33	-0.390283	0.0733728	-5.31918	1.04235e-07	1.5799e-06	3958.86	4211.14	2946.27	3283.53
CBWD1	NM_018491	3427.77	-0.352556	0.066294	-5.31807	1.04876e-07	1.58825e-06	3803.86	3946.88	2934.45	3133.08
RPL18A	NM_000980	1299.87	0.463922	0.0872811	5.31527	1.06502e-07	1.6115e-06	1038.65	1091.15	1449.95	1483.01
ME2	NM_001168335	1888.23	-0.424135	0.079803	-5.31477	1.06793e-07	1.61452e-06	2092.01	2153.31	1525.4	1637.37
CGGBP1	NM_001195308	1502.99	-0.458488	0.0862758	-5.31421	1.07123e-07	1.61811e-06	1832.91	1580.46	1235.41	1257.34
WASF1	NM_001024935	2066.96	-0.404381	0.0761065	-5.31335	1.07626e-07	1.62432e-06	2192.71	2255.6	1639.95	1719.43
MIB1	NM_020774	2631.57	-0.42918	0.0808069	-5.31118	1.08916e-07	1.64238e-06	3035.62	2913.7	2248.11	2172.74
LPGAT1	NM_014873	2325.57	-0.47045	0.088586	-5.31066	1.09226e-07	1.64566e-06	2652.07	2308.45	1861.76	1725.3
CEP128	NR_157142	4567.24	-0.488989	0.0920816	-5.31038	1.09395e-07	1.64679e-06	5505.53	4780.58	3812.6	3522.89
ESRRA	NM_004451	1511	0.484367	0.0912586	5.30763	1.1106e-07	1.67044e-06	1272.86	1297.44	1719.04	1875.75
B4GALT5	NM_004776	2812.85	-0.385673	0.0727027	-5.3048	1.12797e-07	1.69512e-06	3076.35	2821.63	2287.2	2234.29
PAXIP1	NM_007349	1570.9	-0.425602	0.0802478	-5.3036	1.1354e-07	1.70484e-06	1834.04	1771.41	1329.96	1356.99
PARG	NM_001324381	3436.96	-0.36634	0.0690844	-5.30278	1.14051e-07	1.71106e-06	3831.01	3593.96	2876.27	2889.82
RNF123	NR_135218	2385.28	0.388904	0.0733432	5.30252	1.14215e-07	1.71205e-06	2096.54	2151.6	2846.27	2712.02
KANK1	NM_001256876	8311.21	-0.305497	0.0576163	-5.30226	1.14375e-07	1.71301e-06	8714.25	8981.49	7097.04	7217.72
CYB561A3	NM_001161454	1067.92	0.492424	0.0928791	5.30178	1.14679e-07	1.71527e-06	954.925	959.867	1366.32	1326.7
TET2	NM_001127208	2259.18	-0.391479	0.07384	-5.30171	1.1472e-07	1.71527e-06	2603.41	2618.75	1963.57	2017.4
YEATS2	NM_001351370	4149.63	-0.352694	0.0665881	-5.29665	1.17949e-07	1.76204e-06	4646.77	4497.57	3606.25	3558.06
JMJD7-PLA2G4B	NM_005090	1203.15	0.531641	0.100407	5.29485	1.19115e-07	1.77796e-06	900.616	1067.28	1441.77	1389.22
PLK2	NM_001252226	1034.67	0.666388	0.125869	5.29431	1.19465e-07	1.78169e-06	873.462	1123.54	1460.86	1695.01
ZBTB7B	NM_001256455	1957.42	0.463595	0.0875725	5.29384	1.19775e-07	1.7848e-06	1728.82	1733.9	2419.01	2355.43
BAZ2B	NM_001289975	4910.03	-0.363347	0.068656	-5.29229	1.20795e-07	1.79848e-06	5497.61	4934.02	4168.05	3950.79
XPO6	NM_001270940	5251.72	-0.309202	0.0584285	-5.29198	1.20998e-07	1.79999e-06	5568.89	5636.45	4477.13	4565.29
TOMM70	NM_014820	1550.18	-0.407717	0.0770632	-5.29069	1.21858e-07	1.81126e-06	1798.97	1744.13	1312.68	1360.89
RAP1B	NM_001251921	3121.96	-0.374242	0.0707546	-5.2893	1.22786e-07	1.82351e-06	3298.11	3525.76	2603.55	2655.35
RFC1	NM_001363496	2432.68	-0.404207	0.0764348	-5.28826	1.23486e-07	1.83085e-06	2691.67	2552.26	1939.03	2028.15
STIM2	NM_001169118	1959.3	-0.450099	0.085113	-5.28826	1.23487e-07	1.83085e-06	2151.98	2294.82	1560.86	1691.1
LOC105747689	NR_131917	2538.43	-0.395279	0.0747696	-5.28662	1.24594e-07	1.84571e-06	2735.79	2825.04	2100.84	2124.87
ZNF267	NM_003414	1920.42	-0.431515	0.0816782	-5.28311	1.2701e-07	1.87992e-06	2119.16	1993.05	1496.31	1557.26
PLEKHG1	NM_001329799	1065.02	0.502159	0.0951568	5.27718	1.31187e-07	1.94011e-06	908.536	959.867	1354.5	1286.64
KIF11	NM_004523	3601.93	-0.340792	0.0645935	-5.27595	1.32067e-07	1.9515e-06	4215.7	4035.53	3258.08	3262.04
CACUL1	NM_153810	2248.91	-0.397836	0.0754314	-5.27414	1.3338e-07	1.96926e-06	2482.35	2288	1825.4	1801.5
ZNHIT6	NM_017953	1645.97	-0.416503	0.0789829	-5.27332	1.33975e-07	1.97638e-06	1839.7	1836.19	1385.41	1368.71
SEC62	NM_003262	1164.32	-0.492759	0.0934926	-5.27057	1.36001e-07	2.00459e-06	1369.03	1365.64	1010.88	932.011
NEU1	NM_000434	368.575	0.735914	0.139636	5.27025	1.36239e-07	2.00643e-06	291.908	317.114	503.62	507.038
P2RX5-TAX1BP3	NR_037928	1686.67	0.438978	0.0833337	5.26771	1.38133e-07	2.03263e-06	1646.23	1473.05	2108.11	2132.68
HELZ2	NM_001037335	625.836	0.576177	0.109409	5.26628	1.39213e-07	2.04682e-06	524.982	513.179	808.156	740.529
TMEM259	NM_001033026	970.794	0.516208	0.0980269	5.26598	1.39446e-07	2.04853e-06	720.719	772.326	1057.24	1072.69
AHCYL1	NM_001242673	1760.7	-0.394423	0.0749295	-5.26392	1.41014e-07	2.06886e-06	2006.02	1991.34	1490.86	1551.4
WDR26	NM_001115113	4956.48	-0.393233	0.0747044	-5.26386	1.41064e-07	2.06886e-06	5263.4	5116.45	3875.33	4030.9
ARHGAP18	NM_033515	2719.48	-0.372894	0.0708713	-5.26157	1.4283e-07	2.09129e-06	2902.11	2937.57	2219.93	2289
FER1L6	NM_001039112	165.687	0.999144	0.189894	5.26158	1.42821e-07	2.09129e-06	194.606	175.606	358.17	384.919
METAP2	NM_001330246	2271.9	-0.368871	0.0701104	-5.26128	1.43054e-07	2.09284e-06	2561.55	2581.24	2008.12	1973.44
UBL7	NM_001286739	602.215	0.622478	0.118337	5.26023	1.43878e-07	2.10315e-06	523.851	463.737	814.519	712.197
DINOL	NR_144384	97.6396	1.40633	0.267395	5.25939	1.44531e-07	2.11094e-06	76.9371	80.131	203.63	211.998
NOL3	NM_001276309	414.936	0.768327	0.146106	5.25869	1.45083e-07	2.11726e-06	298.697	354.622	554.527	551
KRAS	NM_001369787	861.594	-0.571426	0.108699	-5.25697	1.46446e-07	2.13538e-06	1014.89	942.818	650.888	669.212
RC3H2	NM_001100588	2372.7	-0.380315	0.0723937	-5.25343	1.49291e-07	2.17507e-06	2648.67	2620.45	2035.39	2013.5
ADORA2B	NM_000676	1878.43	0.391978	0.0746361	5.25185	1.50581e-07	2.19205e-06	1660.94	1629.9	2117.2	2204
PPP4R3B	NM_020463	3245.17	-0.346585	0.0659989	-5.25137	1.50968e-07	2.19588e-06	3621.7	3687.73	2985.36	2759.89
AOPEP	NM_032823	5928.57	-0.317208	0.0604212	-5.24995	1.52143e-07	2.21114e-06	6183.25	6185.43	5022.56	4904.3
FBXL2	NR_146123	1894.28	-0.452904	0.0862787	-5.24931	1.52667e-07	2.21694e-06	1947.19	2204.45	1514.5	1511.34
SEC63	NM_007214	2610.2	-0.388666	0.0740476	-5.24886	1.53042e-07	2.22056e-06	2777.65	2867.67	2109.93	2200.09
S100A16	NR_133645	2385.38	0.524344	0.0999438	5.24639	1.55111e-07	2.24873e-06	1861.2	2165.24	2709	3070.56
NMD3	NM_001320227	1841.21	-0.437177	0.0833329	-5.24615	1.55306e-07	2.24971e-06	1956.24	2037.37	1421.77	1526
DDX41	NM_001321732	420.107	0.712097	0.135753	5.24554	1.55825e-07	2.25537e-06	320.194	368.262	517.256	604.733
SAT1	NR_027783	1210.89	0.497993	0.0949623	5.24411	1.57034e-07	2.27102e-06	996.788	1067.28	1502.68	1405.83
HOOK1	NM_015888	846.364	-0.54145	0.103257	-5.2437	1.57388e-07	2.27427e-06	965.108	978.621	640.888	694.612
PGK1	NM_000291	1984.61	-0.453812	0.0865559	-5.243	1.57988e-07	2.28107e-06	2159.9	2487.47	1612.67	1773.17
RBM17	NM_032905	1377.47	-0.461559	0.0880446	-5.24233	1.58557e-07	2.28742e-06	1633.78	1539.54	1147.24	1160.62
CNOT6L	NM_001365006	2707.32	-0.398088	0.0759553	-5.24109	1.59635e-07	2.30108e-06	3120.48	3082.49	2320.83	2387.67
SYDE2	NM_032184	643.505	-0.600576	0.114627	-5.23939	1.61109e-07	2.32045e-06	837.256	693.9	505.438	509.969
ST6GALNAC2	NM_006456	909.717	0.62127	0.118643	5.23648	1.63667e-07	2.35537e-06	696.959	908.72	1234.51	1219.24
KDM1A	NM_015013	2624.96	-0.385614	0.0736633	-5.23482	1.65145e-07	2.37437e-06	3005.07	2925.63	2276.29	2265.55
SMAD5-AS1	NR_026763	244.006	0.82516	0.157633	5.2347	1.65257e-07	2.37437e-06	270.411	235.278	438.168	463.075
NHLRC2	NM_198514	1539.56	-0.433435	0.0828079	-5.23423	1.65673e-07	2.37456e-06	1856.67	1657.18	1279.96	1329.63
TNIK	NM_015028	2140.5	-0.433721	0.0828616	-5.23428	1.6563e-07	2.37456e-06	2861.38	2475.54	2038.12	1921.66
TRIM22	NM_006074	251.86	0.999573	0.190958	5.23452	1.65417e-07	2.37456e-06	311.143	381.901	736.34	642.834
HERC1	NM_003922	3179.84	-0.373742	0.0714173	-5.23321	1.66587e-07	2.38221e-06	3592.28	3604.19	2699.91	2854.65
PAK6	NM_001276718	1723.29	0.45272	0.0865094	5.23319	1.66612e-07	2.38221e-06	1387.13	1461.11	2045.39	1846.44
SUCLG2	NM_001177599	7188.03	-0.332024	0.063443	-5.23342	1.66406e-07	2.38221e-06	7471.95	7632.9	5888.9	6108.88
SESN1	NM_014454	1970.83	0.413061	0.0789439	5.23234	1.67379e-07	2.39124e-06	1956.24	2045.9	2653.55	2670.01
TBC1D3K	NM_001291464	1725.85	0.431103	0.0824752	5.22706	1.72222e-07	2.45845e-06	1415.42	1529.31	2079.02	1881.61
FCHSD2	NM_014824	3227.34	-0.335877	0.0642929	-5.22417	1.74939e-07	2.49521e-06	3878.53	3778.09	3042.63	3026.59
EVA1A	NM_032181	1141.56	-0.471528	0.0902898	-5.22238	1.76639e-07	2.51545e-06	1386	1358.82	972.696	1008.21
GFM1	NM_024996	1365.02	-0.442286	0.0846906	-5.22237	1.76643e-07	2.51545e-06	1590.79	1614.55	1129.96	1229
SLC25A40	NM_018843	1018.44	-0.486986	0.0932582	-5.22191	1.77082e-07	2.51968e-06	1227.6	1232.65	829.973	926.15
APOBEC3F	NM_145298	898.315	0.627365	0.120148	5.22161	1.77374e-07	2.5218e-06	750.136	770.622	1327.23	1018.96
CBX3	NM_007276	1451.24	-0.425647	0.0815337	-5.2205	1.7844e-07	2.53491e-06	1642.83	1682.75	1198.14	1276.88
IER2	NM_004907	1292.52	0.484603	0.0928422	5.21964	1.79275e-07	2.54473e-06	1062.41	1063.87	1427.23	1548.47
NCBP2AS2	NM_001355243	327.82	0.794695	0.152441	5.21314	1.85669e-07	2.63337e-06	255.703	238.688	389.078	471.867
ZNF215	NR_149005	1105.07	-0.511371	0.0980979	-5.21286	1.85949e-07	2.63522e-06	1234.39	1195.15	830.882	875.348
SNHG1	NR_152585	4400.22	-0.386685	0.0742023	-5.21123	1.87598e-07	2.65433e-06	5158.18	4836.84	3749.88	3900.97
TNFRSF10D	NM_003840	2865.76	0.353048	0.0677471	5.21126	1.87561e-07	2.65433e-06	2716.56	2847.21	3582.61	3516.05
PHACTR2	NM_001100166	3149.48	-0.364709	0.0700218	-5.2085	1.90369e-07	2.69138e-06	3488.19	3164.32	2657.19	2517.6
EEF1E1	NM_001135650	1177.26	-0.472268	0.0907037	-5.20672	1.92212e-07	2.71526e-06	1226.47	1399.74	911.789	974.997
COA1	NR_135582	3904.02	-0.351524	0.0675478	-5.20407	1.94967e-07	2.75198e-06	4270.01	4197.5	3236.26	3402.72
MAD2L1	NM_002358	1194.2	-0.459989	0.0884456	-5.20081	1.98423e-07	2.79853e-06	1358.84	1375.87	1023.6	963.274
SMYD2	NM_020197	2117.88	-0.40624	0.0781177	-5.20036	1.989e-07	2.80302e-06	2282.09	2383.47	1713.58	1804.43
REV1	NM_001321459	3469.23	-0.358383	0.0689178	-5.20015	1.99126e-07	2.80396e-06	4001.86	3715.01	2965.36	3061.77
C1GALT1	NM_020156	1527.45	-0.478621	0.0920831	-5.19771	2.01759e-07	2.83651e-06	1882.7	1665.7	1237.23	1315.95
NUPR1	NM_012385	533.474	1.58031	0.304037	5.19777	2.01689e-07	2.83651e-06	253.44	243.803	762.702	724.898
NOTCH2NLC	NM_001364013	10114.4	-0.342065	0.0658197	-5.197	2.02528e-07	2.84506e-06	10523.4	10608	8164.28	8506.31
ITSN1	NM_003024	3874.01	-0.33621	0.0647065	-5.19592	2.03711e-07	2.8594e-06	4372.97	4122.48	3408.07	3327.5
NAB1	NM_001321313	1783.17	-0.422846	0.0813913	-5.19523	2.04468e-07	2.86775e-06	1980	1773.11	1396.32	1410.72
SSR3	NM_001308197	1171.41	-0.491955	0.0947197	-5.1938	2.06047e-07	2.8876e-06	1357.71	1259.93	897.244	968.159
KCMF1	NM_020122	4327.31	-0.323581	0.0623224	-5.19205	2.07986e-07	2.91247e-06	4713.53	4586.22	3699.88	3734.88
CTSC	NM_001814	2232.48	-0.378046	0.0728169	-5.19173	2.08355e-07	2.91531e-06	2239.09	2357.9	1729.03	1804.43
TAF2	NM_003184	3849.44	-0.319164	0.061478	-5.19151	2.08595e-07	2.91636e-06	4284.72	4236.71	3417.16	3414.44
TPD52L1	NM_003287	1586.29	-0.466769	0.0899253	-5.19063	2.09585e-07	2.92789e-06	1546.66	1539.54	1126.33	1106.89
VEZT	NM_001352113	3381.45	-0.345663	0.0665956	-5.19047	2.09759e-07	2.928e-06	3626.23	3534.29	2770.82	2867.35
FANCB	NM_001018113	407.42	-0.679872	0.131003	-5.18975	2.10573e-07	2.93705e-06	518.194	446.688	303.626	301.878
C16orf72	NM_014117	2768.07	-0.348671	0.0671904	-5.1893	2.1109e-07	2.94194e-06	2954.16	2923.93	2331.74	2285.09
PARGP1	NR_029388	4069.08	-0.339522	0.0654415	-5.18817	2.12366e-07	2.95738e-06	4431.8	4366.29	3467.16	3487.72
TCEA1	NM_201437	1735.08	-0.402701	0.0776254	-5.18775	2.12847e-07	2.96174e-06	2028.65	1926.55	1533.59	1461.52
NBPF26	NM_001351372	6837.67	-0.328883	0.0634209	-5.18572	2.15185e-07	2.99192e-06	6972.99	7399.33	5668	5767.92
RGPD8	NM_001164463	4361.38	-0.343164	0.0661907	-5.18448	2.16616e-07	3.00945e-06	4905.87	4511.2	3732.61	3699.71
ANXA2	NM_001002857	11684.3	-0.385836	0.0744384	-5.18329	2.18006e-07	3.02637e-06	10926.2	11866.2	8052.47	9386.55
LOC221946	NR_126168	248.718	0.855644	0.165137	5.18143	2.20187e-07	3.05425e-06	208.183	180.721	349.989	358.541
EIF4B	NM_001300821	4845.85	-0.31004	0.0598429	-5.1809	2.2082e-07	3.06063e-06	5304.13	5271.6	4164.41	4367.95
NPM1	NM_001355006	9314.69	-0.392298	0.0757567	-5.1784	2.23802e-07	3.09709e-06	11428.5	10665.9	8086.1	8754.46
TYK2	NM_003331	962.012	0.489944	0.094613	5.1784	2.23794e-07	3.09709e-06	761.451	787.671	1069.06	1103.95
RGPD5	NM_005054	4360.79	-0.342744	0.0661895	-5.17823	2.24002e-07	3.09743e-06	4903.61	4509.5	3732.61	3698.74
DTNBP1	NM_032122	1820.13	-0.393002	0.0759035	-5.17766	2.24691e-07	3.10453e-06	1931.35	1953.83	1484.5	1473.24
CCNY	NM_181698	5680.54	-0.315824	0.0610347	-5.1745	2.28527e-07	3.15507e-06	6279.42	6205.89	4939.84	5092.85
CEP135	NM_025009	1422.75	-0.421308	0.0814572	-5.17214	2.31426e-07	3.18762e-06	1691.48	1677.64	1292.69	1223.14
MCM2	NR_073375	995.239	-0.529802	0.102429	-5.17236	2.31159e-07	3.18762e-06	1126.9	980.326	705.432	760.068
PIK3C3	NM_001308020	2976.38	-0.472417	0.0913372	-5.17224	2.3131e-07	3.18762e-06	3179.31	3356.98	2262.65	2446.29
CUL7	NM_001168370	881.126	0.518803	0.100393	5.1677	2.36991e-07	3.25918e-06	717.325	840.523	1077.24	1143.03
JUN	NM_002228	765.58	0.576654	0.111585	5.16785	2.36809e-07	3.25918e-06	719.588	601.835	994.513	987.698
PTPDC1	NM_177995	1338.52	-0.486125	0.0941424	-5.16372	2.42084e-07	3.32663e-06	1608.89	1604.32	1147.24	1146.94
ITGB8	NM_002214	1384.93	-0.464685	0.0900402	-5.16086	2.45819e-07	3.37533e-06	1705.06	1527.6	1183.6	1164.53
PANK3	NM_024594	2359.2	-0.377159	0.0730875	-5.16038	2.46455e-07	3.38143e-06	2857.99	2787.54	2131.75	2217.68
NDFIP2	NM_019080	2513.4	-0.41653	0.0807551	-5.15794	2.49687e-07	3.42312e-06	2553.63	2596.59	1851.76	2006.66
RAB28	NM_001159601	2074.07	-0.401672	0.0778899	-5.15693	2.51037e-07	3.43896e-06	2482.35	2230.03	1819.03	1755.58
AKAP9	NM_147185	3012.04	-0.347456	0.0673819	-5.15652	2.51586e-07	3.43911e-06	3466.69	3288.78	2649.91	2665.12
MIR3648-1	NR_037421	42836.6	0.846356	0.164134	5.15648	2.51633e-07	3.43911e-06	26900.8	38759.5	54875.5	63164.8
MIR3648-2	NR_128711	42836.6	0.846356	0.164134	5.15648	2.51633e-07	3.43911e-06	26900.8	38759.5	54875.5	63164.8
HACE1	NM_001350559	1483.68	-0.440198	0.0853805	-5.15573	2.52651e-07	3.45036e-06	1589.66	1570.23	1187.23	1142.06
ZNF143	NM_001282657	2531.02	-0.409699	0.0795727	-5.14874	2.62237e-07	3.57851e-06	2974.52	3121.7	2154.48	2432.61
RTL8A	NM_001078172	211.613	1.1436	0.222161	5.14762	2.63811e-07	3.5972e-06	179.897	141.508	433.622	281.362
TAF4B	NR_121653	1761.67	-0.643905	0.125108	-5.14678	2.6499e-07	3.61049e-06	1996.97	2265.83	1255.41	1470.31
NBPF19	NM_001351365	6455.21	-0.395216	0.0767973	-5.14622	2.65783e-07	3.6185e-06	6651.66	7106.09	4972.57	5484.6
MIR100HG	NR_137179	9769.33	-0.348488	0.0677601	-5.14296	2.70444e-07	3.67912e-06	10955.6	9775.98	8277.91	8015.88
SLC25A12	NR_047549	2663.92	-0.343099	0.0667245	-5.14203	2.71792e-07	3.69461e-06	3091.06	2929.04	2356.29	2395.48
GALE	NM_001008216	833.045	0.554293	0.107815	5.14115	2.73065e-07	3.70906e-06	580.422	666.622	854.518	968.159
VPS54	NM_001005739	2346.82	-0.37388	0.0727342	-5.14036	2.74213e-07	3.7218e-06	2640.75	2432.91	1979.94	1942.18
CCT5	NM_001306153	2753.65	-0.358392	0.0697336	-5.13945	2.75539e-07	3.73691e-06	2836.49	2765.37	2133.57	2239.17
TTC39C	NM_153211	2040.48	-0.509076	0.099086	-5.13772	2.78089e-07	3.7686e-06	2360.16	2097.05	1555.4	1581.68
PNISR	NM_001322413	1290.5	-0.488871	0.0951674	-5.13696	2.79216e-07	3.78098e-06	1604.36	1389.51	1113.6	1025.8
RBMS3	NM_001177711	5170.5	-0.375209	0.0730573	-5.13582	2.80923e-07	3.80118e-06	5942.26	5286.94	4598.94	4067.05
TXNDC16	NM_001160047	667.08	-0.613655	0.119494	-5.13543	2.81494e-07	3.80599e-06	823.679	738.228	493.62	530.485
SMC2	NM_001265602	1154.08	-0.533227	0.103908	-5.13173	2.87089e-07	3.87867e-06	1312.46	1295.74	881.79	921.265
HIPK3	NM_001278163	2928.05	-0.333502	0.0649919	-5.13144	2.87528e-07	3.88163e-06	3156.68	3075.67	2445.38	2503.93
ACSL3	NM_004457	4965.13	-0.404007	0.078777	-5.12849	2.92072e-07	3.93395e-06	5617.54	5003.93	3985.32	4050.44
DBNL	NM_001362723	4037.71	0.384499	0.0749716	5.12859	2.91915e-07	3.93395e-06	3329.79	3846.29	4656.21	4692.3
PIGQ	NM_148920	1112.8	0.503141	0.0981069	5.1285	2.92064e-07	3.93395e-06	918.719	946.228	1257.23	1384.34
SIMC1	NM_001308196	3060.01	-0.378811	0.0738838	-5.12712	2.94213e-07	3.95976e-06	3634.15	3566.68	2800.82	2738.39
RIC1	NM_020829	4640.27	-0.317044	0.0618933	-5.12244	3.01612e-07	4.05625e-06	5110.66	5102.81	4137.14	4061.19
GAA	NM_000152	616.455	0.610339	0.119191	5.12069	3.04423e-07	4.09094e-06	570.239	496.13	865.426	769.838
EML4	NM_001145076	1833.62	-0.409994	0.0800861	-5.11942	3.06478e-07	4.11321e-06	1992.44	2035.67	1458.13	1572.89
FMNL2	NM_052905	7593.66	-0.40395	0.0789061	-5.11938	3.06546e-07	4.11321e-06	8112.33	8676.31	5973.44	6711.65
ABCB10	NM_012089	2490.75	-0.415751	0.0812675	-5.11584	3.12355e-07	4.18798e-06	2716.56	2976.78	2037.21	2225.49
TAF5L	NM_014409	1810.54	-0.379984	0.0742989	-5.11427	3.14962e-07	4.21972e-06	2007.15	1883.93	1508.13	1486.92
PDE4D	NM_001364599	17383.1	-0.365322	0.0714561	-5.11254	3.17862e-07	4.25534e-06	24191.1	20919.3	18123	16908.1
ANKRD10	NM_017664	3259.47	-0.359496	0.0703314	-5.11146	3.19676e-07	4.2764e-06	3549.29	3450.75	2681.73	2777.47
PARGP1-AGAP4	NR_160519	5416.38	-0.316899	0.0620489	-5.10725	3.2689e-07	4.36958e-06	5885.69	5779.66	4667.12	4700.11
BCL2L11	NM_138623	1324.29	-0.441524	0.0864818	-5.1054	3.30091e-07	4.40903e-06	1544.4	1471.34	1096.33	1127.4
ZNF277	NM_021994	1665.47	-0.425197	0.0833277	-5.1027	3.34838e-07	4.46907e-06	1941.53	1808.91	1390.86	1406.81
REPS1	NM_031922	1782.19	-0.399824	0.0783597	-5.10242	3.35345e-07	4.46908e-06	1924.56	1996.46	1520.86	1447.84
RGPD6	NM_001123363	4385.97	-0.341392	0.0669065	-5.10252	3.35161e-07	4.46908e-06	4937.55	4524.84	3757.15	3720.23
KCNMB2-AS1	NR_126560	424.864	0.754287	0.147845	5.10188	3.36295e-07	4.47835e-06	347.348	434.753	641.797	668.235
PDE8A	NM_001243137	2746	-0.334881	0.065659	-5.10031	3.39095e-07	4.51223e-06	2941.71	2947.8	2336.29	2332.96
DCBLD1	NM_173674	1837.15	-0.386119	0.0757557	-5.09689	3.45278e-07	4.59105e-06	2021.86	2006.68	1495.41	1588.52
DMTF1	NM_001142326	2030.06	-0.380035	0.0745768	-5.09588	3.47116e-07	4.61203e-06	2394.1	2257.31	1720.85	1859.14
MAN1A2	NM_006699	2506.72	-0.39334	0.0772179	-5.0939	3.5078e-07	4.6572e-06	2959.81	2715.93	2051.75	2277.27
ANKRD24	NM_133475	70.6772	1.64083	0.322204	5.09251	3.53355e-07	4.68786e-06	32.8114	35.8032	107.269	105.511
TEX10	NM_017746	2423.56	-0.339547	0.0666863	-5.09171	3.54849e-07	4.70415e-06	2798.02	2744.91	2200.84	2181.53
RABIF	NM_002871	1144.17	0.447559	0.087923	5.09036	3.57391e-07	4.7343e-06	1017.15	1022.95	1398.14	1383.36
BACH1	NR_027655	1934.86	-0.37436	0.0735546	-5.08955	3.58919e-07	4.75097e-06	2054.67	2078.29	1586.31	1601.22
CDC25A	NM_001789	1738.21	-0.43692	0.0858617	-5.08864	3.60635e-07	4.7701e-06	1965.29	1958.95	1333.59	1567.03
FOXD4L4	NM_199244	324.525	0.855454	0.168116	5.08848	3.6094e-07	4.77056e-06	185.554	277.901	379.079	446.467
PLSCR1	NM_021105	1108.94	-0.445849	0.0876399	-5.08728	3.63241e-07	4.79738e-06	1306.8	1229.24	904.516	961.32
PCDH7	NM_032457	990.621	-0.563074	0.110723	-5.08545	3.66759e-07	4.84023e-06	909.668	729.704	561.8	554.908
GART	NM_001136005	2640.46	-0.35745	0.0703011	-5.08456	3.68471e-07	4.8592e-06	2943.97	3009.17	2231.75	2414.05
ATE1	NM_001288736	3391.08	-0.329795	0.0648791	-5.08323	3.71069e-07	4.88981e-06	3828.75	3783.21	2994.45	3063.72
OGFRL1	NM_001324266	892.714	-0.601125	0.118277	-5.08236	3.72767e-07	4.90852e-06	987.736	1109.9	627.252	753.229
KIF18A	NM_031217	2782.48	-0.395301	0.0777914	-5.08155	3.74375e-07	4.92601e-06	3419.17	3237.63	2584.46	2480.48
SPART	NM_001142294	1822.23	-0.39369	0.0775066	-5.07944	3.78544e-07	4.97717e-06	1955.11	1820.85	1449.04	1430.26
NBPF15	NM_001170755	4417.69	-0.411994	0.0811263	-5.07843	3.80563e-07	4.99999e-06	4504.21	4976.65	3446.25	3673.34
LINC01411	NR_125806	80.9058	1.37724	0.271217	5.078	3.81421e-07	5.00381e-06	65.6228	56.2622	160.904	158.266
URB1-AS1	NR_026845	474.866	0.633098	0.124674	5.07803	3.81361e-07	5.00381e-06	429.942	398.95	659.069	630.134
AP3M2	NM_001134296	644.001	-0.555178	0.109376	-5.07587	3.8573e-07	5.04908e-06	762.582	683.671	493.62	494.337
KDM4C	NR_148680	6851.68	-0.349665	0.0688864	-5.07597	3.85523e-07	5.04908e-06	7630.35	7368.64	5789.81	5984.8
SMNDC1	NM_005871	879.05	-0.489831	0.0965013	-5.0759	3.85658e-07	5.04908e-06	1027.34	959.867	730.885	686.797
BRCC3	NM_024332	1048.99	-0.442458	0.0871832	-5.07504	3.87418e-07	5.06743e-06	1209.5	1162.75	874.517	873.394
PRH1-TAS2R14	NM_001316893	4467.81	-0.382019	0.0753155	-5.07224	3.93153e-07	5.13863e-06	4986.2	4928.91	3922.6	3686.04
BCKDHB	NM_001318975	2034.56	-0.39098	0.07715	-5.06779	4.02463e-07	5.25643e-06	2425.78	2235.14	1832.67	1727.25
MIS18BP1	NM_018353	2028.77	-0.385332	0.07604	-5.06749	4.03095e-07	5.26079e-06	2148.58	2178.88	1643.58	1668.63
NUDT22	NM_001271831	390.068	0.707852	0.139691	5.06727	4.03556e-07	5.26291e-06	271.543	298.36	461.803	465.029
PGRMC2	NM_006320	734.053	-0.573896	0.11331	-5.06485	4.0872e-07	5.32633e-06	825.942	901.9	603.617	553.931
NEDD4L	NM_001144967	7732.15	-0.385699	0.0761618	-5.06421	4.10099e-07	5.34036e-06	8822.87	7469.23	6493.43	5988.71
CEP152	NM_014985	1367.06	-0.415474	0.082044	-5.06403	4.10479e-07	5.34137e-06	1610.02	1527.6	1150.87	1205.56
MMP24OS	NM_001355004	449.334	0.653083	0.128972	5.06377	4.11051e-07	5.34487e-06	311.143	385.311	547.255	537.323
DPY19L1	NM_015283	1177.72	-0.479736	0.0948076	-5.0601	4.19033e-07	5.44466e-06	1491.22	1415.08	1017.24	1069.76
RANGAP1	NM_001317930	5264.21	0.329594	0.0651558	5.05855	4.22467e-07	5.48524e-06	4651.3	4847.07	5970.71	5958.43
RCHY1	NM_001278536	1559.13	-0.417469	0.0825393	-5.05782	4.24075e-07	5.50207e-06	1836.31	1781.64	1299.05	1412.67
HNRNPA3	NM_001330250	2542.53	-0.359586	0.0711122	-5.0566	4.26791e-07	5.53324e-06	2954.16	2724.45	2292.65	2139.52
RNF2	NM_007212	1039.26	-0.503119	0.0995217	-5.05537	4.29549e-07	5.56491e-06	1113.32	1205.37	771.793	861.671
EDC4	NM_014329	650.145	0.546422	0.108094	5.05507	4.30236e-07	5.56972e-06	519.325	555.802	791.792	773.745
HOOK3	NM_032410	2963.34	-0.336845	0.0666374	-5.05489	4.30631e-07	5.57075e-06	3179.31	3225.7	2469.01	2601.62
CENPF	NM_016343	5053.36	-0.339283	0.0671232	-5.05463	4.31236e-07	5.57086e-06	5358.44	5430.15	4432.58	4092.45
GSPT1	NM_001130007	2601.08	-0.373467	0.0738864	-5.05461	4.3127e-07	5.57086e-06	2846.67	2845.5	2094.48	2300.72
AFTPH	NM_203437	1505.25	-0.428582	0.084806	-5.05368	4.33386e-07	5.5941e-06	1683.56	1825.96	1326.32	1275.9
CNOT4	NM_001190849	3547.44	-0.393081	0.0777983	-5.05256	4.35925e-07	5.61866e-06	4178.36	3643.4	3081.72	2883.96
DARS	NM_001293312	2479.37	-0.377453	0.0747043	-5.05263	4.35764e-07	5.61866e-06	2714.29	2593.18	2058.11	2031.08
DDX17	NM_001098504	3449.18	-0.342327	0.0677559	-5.05236	4.36395e-07	5.62062e-06	3962.26	3706.48	3028.99	3026.59
NF1	NM_000267	7008.61	-0.32097	0.0635356	-5.05181	4.37649e-07	5.63265e-06	7724.26	7199.86	6169.8	5784.53
MTHFD1	NM_005956	3063.63	-0.415458	0.0822432	-5.05158	4.3818e-07	5.63538e-06	3248.33	3590.55	2359.92	2762.82
CASTOR3	NM_178831	934.746	0.472996	0.0936379	5.05133	4.38736e-07	5.63843e-06	857.622	799.605	1190.87	1114.7
STAT2	NM_198332	466.617	0.674574	0.13359	5.04958	4.42787e-07	5.68636e-06	364.32	351.212	613.616	529.508
TRPM7	NR_149154	4381.42	-0.308013	0.0610025	-5.04919	4.43691e-07	5.69382e-06	5057.48	4896.52	4040.78	4003.55
LOC730101	NR_024403	343.293	0.838116	0.166026	5.04809	4.46251e-07	5.72252e-06	300.96	201.18	449.985	461.121
AMZ2P1	NR_026903	428.027	0.633927	0.125629	5.04604	4.5105e-07	5.77985e-06	358.663	388.721	593.617	561.747
RELL1	NM_001085399	1261.38	-0.424187	0.0840966	-5.04405	4.55778e-07	5.83621e-06	1418.81	1338.36	999.967	1059.02
SCAMP3	NM_005698	993.098	0.492216	0.097596	5.04341	4.57317e-07	5.85167e-06	874.593	869.507	1204.51	1249.52
ZNF462	NM_021224	4007.23	-0.414478	0.0821845	-5.04326	4.57663e-07	5.85185e-06	4601.52	4211.14	3495.34	3121.36
MZF1-AS1	NR_027334	1070.93	0.489353	0.0970659	5.04145	4.6201e-07	5.90316e-06	924.376	976.916	1375.41	1288.6
YTHDF3	NR_102434	1992.94	-0.401689	0.0797288	-5.03819	4.69963e-07	6.00043e-06	2413.33	2248.78	1790.85	1742.88
HERC2	NM_004667	6885.25	-0.291919	0.0579613	-5.03644	4.74259e-07	6.05092e-06	7440.27	7262.94	5849.81	6164.56
VWCE	NM_152718	282.05	0.827873	0.164424	5.03498	4.7789e-07	6.09284e-06	208.183	206.295	359.079	377.103
CWC27	NM_001297644	2070.83	-0.402419	0.0799635	-5.03253	4.84048e-07	6.16245e-06	2686.01	2502.82	1969.94	1960.74
SCAMP1	NR_110885	1498.64	-0.558803	0.111036	-5.03263	4.83802e-07	6.16245e-06	1862.33	2066.36	1253.6	1410.72
ERLIN1	NM_001347861	1164.55	-0.430932	0.0856372	-5.03207	4.85223e-07	6.17296e-06	1349.79	1305.96	970.878	1001.37
PIP4K2A	NM_005028	2487.93	-0.381206	0.0757578	-5.03191	4.85622e-07	6.17359e-06	2755.03	2688.65	2152.66	2028.15
MLF2	NR_026581	314.492	0.782089	0.155475	5.03031	4.89699e-07	6.22094e-06	208.183	218.229	351.807	380.034
IQCB1	NM_001023571	2508.52	-0.39596	0.0787219	-5.02985	4.90855e-07	6.22894e-06	2874.96	2748.32	2089.02	2188.37
TAPT1	NM_153365	1123.75	-0.473875	0.0942139	-5.02978	4.91034e-07	6.22894e-06	1258.15	1312.78	866.335	983.79
EXOC6	NM_001013848	1602.42	-0.417392	0.0830035	-5.02861	4.94055e-07	6.26276e-06	1877.04	1694.69	1362.68	1317.91
HERPUD2	NM_022373	1225.25	-0.443741	0.0882742	-5.02685	4.98615e-07	6.31603e-06	1345.27	1333.24	939.969	1030.68
ZNF593	NM_015871	132.383	1.11095	0.22103	5.02622	5.0023e-07	6.33195e-06	100.697	86.9507	209.993	198.321
C1orf112	NM_001366771	2090.06	-0.374944	0.0746399	-5.02337	5.07732e-07	6.4223e-06	2440.49	2311.86	1819.94	1849.37
ANP32B	NM_006401	2991.3	-0.383865	0.0764406	-5.02174	5.12063e-07	6.47244e-06	3343.37	3147.27	2478.1	2501
TTI1	NM_014657	1844.19	-0.380267	0.075771	-5.01863	5.20406e-07	6.5732e-06	2001.5	2056.13	1509.04	1607.08
PRKAA1	NM_006251	1651.96	-0.401102	0.0799265	-5.01838	5.21093e-07	6.57716e-06	1725.43	1624.78	1282.69	1258.31
PRH1	NM_001291314	5260.34	-0.361523	0.0720776	-5.01575	5.28272e-07	6.66302e-06	5851.74	5779.66	4612.58	4441.22
ASXL2	NM_018263	4160.01	-0.345503	0.0688953	-5.0149	5.3062e-07	6.68786e-06	4500.82	4480.52	3489.89	3579.55
KIAA1324	NM_020775	258.538	0.853503	0.170211	5.01438	5.32035e-07	6.70091e-06	181.028	192.655	356.352	316.532
RAI14	NM_015577	3712.22	-0.452449	0.0902616	-5.01264	5.36875e-07	6.75705e-06	3472.35	3781.5	2548.1	2749.14
CHID1	NM_001142675	2883.06	0.331296	0.0660952	5.01241	5.37537e-07	6.76057e-06	2610.2	2785.83	3352.62	3426.17
CAPN7	NM_014296	1715.4	-0.394977	0.0788108	-5.01171	5.39478e-07	6.78014e-06	2010.55	1926.55	1457.23	1540.65
PEAK1	NM_024776	2800.16	-0.353518	0.0705538	-5.01061	5.4257e-07	6.81415e-06	3402.2	3246.16	2699.91	2506.86
FAM43A	NM_153690	238.383	0.924374	0.184635	5.0065	5.54274e-07	6.95125e-06	156.137	153.442	253.628	335.094
HMGA2	NM_003483	18630.3	-0.36609	0.073121	-5.00663	5.53917e-07	6.95125e-06	20752.6	22487.8	15702.2	17842.1
PIGK	NM_005482	1279.51	-0.415602	0.0830151	-5.00635	5.54727e-07	6.952e-06	1494.62	1438.95	1086.33	1115.68
LOC102724788	NM_001368249	168.563	1.07567	0.214868	5.00618	5.55213e-07	6.95316e-06	119.931	104	278.173	196.367
SUCLG1	NM_003849	1186.49	-0.43122	0.0861847	-5.00344	5.6317e-07	7.04781e-06	1405.23	1440.65	1028.15	1081.48
ABCC4	NM_005845	2190.22	-0.54546	0.109031	-5.00278	5.65089e-07	7.06681e-06	2480.09	2680.13	1718.13	1815.18
ATP5IF1	NM_178191	345.708	0.717609	0.143463	5.00206	5.67216e-07	7.08839e-06	283.988	308.59	501.802	468.937
TIMM23	NR_073029	1878.74	-0.412801	0.082559	-5.00008	5.73073e-07	7.15652e-06	2052.41	2190.82	1529.95	1653.98
MIR924HG	NR_024391	9180.63	-0.327132	0.0654365	-4.99923	5.75603e-07	7.18304e-06	10548.3	9697.56	8104.28	8043.24
DMPK	NM_001288766	1136.85	0.502983	0.100622	4.99876	5.77011e-07	7.19044e-06	858.753	1009.31	1259.96	1375.55
EPB41L2	NR_146620	1409.15	-0.52499	0.105023	-4.99882	5.76835e-07	7.19044e-06	1748.06	1474.75	1155.42	1090.28
SCARNA17	NR_003003	108.442	1.36642	0.273376	4.99833	5.78295e-07	7.20136e-06	54.3085	68.1966	149.995	162.174
WNK4	NM_001321299	543.324	0.592889	0.118623	4.99808	5.79045e-07	7.20562e-06	474.068	456.917	733.613	672.142
MND1	NM_001253861	1923.71	-0.36479	0.0729965	-4.99737	5.81174e-07	7.22703e-06	2149.71	2018.62	1607.22	1635.42
UBR5-AS1	NR_125415	374.619	0.717666	0.143632	4.99655	5.83651e-07	7.25271e-06	376.765	332.458	617.253	553.931
TTK	NM_001166691	1273.24	-0.473951	0.0948871	-4.99489	5.88678e-07	7.31004e-06	1514.98	1375.87	1078.15	1007.24
CARMIL1	NM_001173977	4394.79	-0.329664	0.066023	-4.99317	5.9396e-07	7.37045e-06	4535.89	4407.21	3538.98	3580.53
KANSL1	NM_001193465	9988.84	-0.289045	0.0578937	-4.99268	5.95473e-07	7.38403e-06	11101.6	10480.1	8778.81	8893.19
MAL2	NM_052886	1602.99	-0.57043	0.114296	-4.9908	6.01287e-07	7.4509e-06	1359.98	1420.19	911.789	959.366
DNER	NM_139072	2606.8	-0.445433	0.0893072	-4.98765	6.1117e-07	7.56805e-06	3627.36	3145.57	2527.19	2454.1
LOC285074	NR_026846	1776.09	-0.383737	0.0769498	-4.98685	6.13704e-07	7.5941e-06	1996.97	1984.52	1513.59	1538.7
MKLN1	NM_001145354	5946.22	-0.289619	0.0580924	-4.9855	6.18028e-07	7.64225e-06	6813.46	6495.73	5421.64	5473.86
SHCBP1	NM_024745	1321.78	-0.428079	0.0858764	-4.98483	6.20167e-07	7.66334e-06	1542.14	1473.05	1097.24	1146.94
GTF2E2	NM_002095	1939.1	-0.382846	0.0768062	-4.98456	6.21014e-07	7.66843e-06	2278.69	2230.03	1708.13	1751.67
LPIN2	NM_014646	868.223	-0.56845	0.1141	-4.98203	6.29209e-07	7.7642e-06	1022.81	925.769	700.886	615.479
DCUN1D4	NM_001287757	2367.02	-0.373755	0.0750365	-4.98097	6.32654e-07	7.80126e-06	2590.97	2622.16	1916.3	2107.28
ARRDC1	NM_001317968	974.629	0.456438	0.0917677	4.97384	6.56384e-07	8.08823e-06	846.308	883.146	1238.14	1130.33
ACADVL	NM_001270447	680.877	0.558125	0.112236	4.97279	6.59952e-07	8.12652e-06	528.377	554.097	742.703	848.971
ANO6	NM_001142679	3729.28	-0.332852	0.0669453	-4.972	6.62657e-07	8.15414e-06	4116.13	3919.6	3148.99	3236.64
BMS1	NM_014753	2481.92	-0.356915	0.0718145	-4.96995	6.69701e-07	8.22973e-06	2767.47	2830.16	2139.02	2230.38
DNAJC3-DT	NR_132117	577.133	0.576347	0.11597	4.96981	6.70198e-07	8.22973e-06	549.874	482.491	812.701	733.69
PAK2	NM_002577	3358.56	-0.320618	0.0645121	-4.96989	6.69899e-07	8.22973e-06	3612.65	3793.44	2885.36	3040.27
UAP1	NM_001324116	2611.68	-0.373458	0.0751558	-4.96911	6.72599e-07	8.25348e-06	2672.43	2920.52	2051.75	2259.69
ORAI3	NM_152288	1457.37	0.410324	0.0825847	4.96853	6.74622e-07	8.27255e-06	1310.19	1411.67	1877.21	1731.16
BAZ1B	NM_032408	5320.57	-0.33445	0.0673343	-4.96701	6.79921e-07	8.33004e-06	6153.83	5595.53	4711.66	4616.09
MARCHF7	NM_001282805	4158.6	-0.302976	0.0609987	-4.96692	6.80253e-07	8.33004e-06	4477.06	4398.68	3604.43	3592.25
PLXNB3	NM_001163257	112.072	1.23833	0.249324	4.96677	6.80777e-07	8.33067e-06	64.4914	81.8359	171.813	169.013
SPHK2	NM_001243876	798.163	0.506635	0.102021	4.96599	6.83531e-07	8.35858e-06	732.034	670.032	1016.33	981.836
NEK1	NM_001199398	2741.22	-0.363796	0.073268	-4.96528	6.86012e-07	8.37732e-06	3154.42	3048.39	2359.92	2463.87
PKD2	NM_000297	1826.06	-0.388668	0.0782759	-4.96537	6.85712e-07	8.37732e-06	2072.78	2143.08	1565.4	1653
ATR	NM_001354579	3161.57	-0.41497	0.0835919	-4.96423	6.89725e-07	8.41683e-06	3483.67	3854.81	2523.55	2975.79
NOL10	NM_024894	3482.27	-0.319402	0.0643453	-4.96388	6.90994e-07	8.42322e-06	3886.45	4083.27	3132.63	3249.34
P3H2	NM_001134418	1597.32	-0.426463	0.0859142	-4.96382	6.91202e-07	8.42322e-06	1465.2	1401.44	1056.33	1079.53
TNPO3	NM_001191028	3604.35	-0.317089	0.0638899	-4.96306	6.93917e-07	8.45047e-06	3913.61	3917.89	3055.36	3231.75
DOCK9	NM_001318849	4954.52	-0.320261	0.0645649	-4.96029	7.03864e-07	8.5657e-06	5167.23	4981.76	4118.96	4013.32
CHMP4A	NM_014169	489.362	0.615784	0.124167	4.95934	7.07349e-07	8.60218e-06	380.16	392.13	592.708	589.102
MAMDC4	NM_206920	120.739	1.13932	0.229766	4.95862	7.09947e-07	8.62783e-06	91.6456	138.098	262.719	234.468
NSUN2	NM_017755	2068.38	-0.387946	0.0782406	-4.95838	7.10852e-07	8.6329e-06	2050.15	2049.31	1508.13	1625.65
CD320	NM_016579	522.324	0.637376	0.128557	4.95793	7.12491e-07	8.64685e-06	377.897	472.261	650.888	660.419
MAST2	NM_001324320	4006.87	-0.311771	0.0628884	-4.95753	7.1396e-07	8.65872e-06	4394.46	4320.25	3432.62	3591.27
NCKIPSD	NM_016453	555.634	0.604012	0.121848	4.95709	7.15578e-07	8.6724e-06	407.314	446.688	629.98	663.35
RMND5A	NM_022780	1562.55	-0.424677	0.0856854	-4.95623	7.18723e-07	8.70454e-06	1732.22	1710.03	1285.41	1279.81
SLC25A6	NM_001636	1546.36	0.440293	0.0888522	4.95534	7.22041e-07	8.73274e-06	1389.39	1305.96	1715.4	1949.02
VRK2	NM_001288837	3104.52	-0.355555	0.0717513	-4.95538	7.21888e-07	8.73274e-06	3437.28	3264.91	2577.19	2666.1
STK4	NM_001352385	2752.5	-0.36757	0.0742047	-4.95346	7.2905e-07	8.81148e-06	2991.49	3014.29	2233.56	2421.86
ERMP1	NM_024896	1023.35	-0.52238	0.105504	-4.95129	7.37244e-07	8.90442e-06	1074.86	1138.88	765.43	773.745
PTPRG	NM_002841	13356.1	-0.338141	0.068319	-4.94945	7.44243e-07	8.98281e-06	13862.2	12887.5	10673.3	10494.4
FLOT1	NM_001318875	997.636	0.499772	0.100983	4.94906	7.45713e-07	8.9944e-06	784.079	791.081	1093.6	1133.26
STX2	NM_001980	790.103	-0.489956	0.0990049	-4.9488	7.46721e-07	9.00042e-06	908.536	913.834	638.161	659.442
MAMLD1	NM_001177465	782.678	-0.548821	0.110932	-4.94737	7.5224e-07	9.06074e-06	838.388	968.392	626.343	603.756
NDUFS4	NM_002495	2534.72	-0.371815	0.0751735	-4.9461	7.5717e-07	9.11391e-06	3248.33	3241.04	2609.92	2404.28
LAMA1	NM_005559	417.454	0.682074	0.137976	4.94341	7.67683e-07	9.23416e-06	328.114	392.13	580.89	566.632
BBS1	NM_024649	1036.24	0.473874	0.0958799	4.94237	7.71769e-07	9.27698e-06	896.091	915.539	1341.77	1171.36
CABYR	NM_001308231	534.209	0.634878	0.1285	4.94067	7.78553e-07	9.35217e-06	380.16	398.95	636.343	570.54
PRODH	NM_001195226	167.502	1.0672	0.216035	4.93996	7.8137e-07	9.37963e-06	119.931	104	276.355	195.39
TRMT11	NR_146797	3488.56	-0.370845	0.0750841	-4.93906	7.84988e-07	9.41666e-06	3858.17	3907.66	2889	3116.47
TASOR	NM_001365638	3603.6	-0.311322	0.0630591	-4.93699	7.93393e-07	9.51102e-06	4044.85	3945.17	3230.8	3211.24
LCAT	NM_000229	273.177	0.880172	0.178331	4.93561	7.99025e-07	9.57204e-06	182.16	269.377	428.168	390.78
MED29	NR_133915	958.969	0.457261	0.0926619	4.93472	8.02645e-07	9.60754e-06	832.731	879.736	1216.32	1129.36
SOCS5	NM_014011	1254.85	-0.440235	0.0892136	-4.93462	8.03077e-07	9.60754e-06	1528.56	1387.8	1046.33	1108.84
MAML2	NM_032427	4742.12	-0.394742	0.0799993	-4.93432	8.04303e-07	9.61569e-06	5683.16	4913.56	4314.41	3754.42
GALNS	NM_001323544	1788.04	0.403294	0.0817432	4.93367	8.06992e-07	9.6348e-06	1567.03	1708.32	2186.29	2135.62
STRBP	NR_033234	1269.68	-0.433203	0.0878031	-4.93379	8.06474e-07	9.6348e-06	1499.14	1341.77	1094.51	1015.05
CAMK2B	NM_172079	342.649	0.68724	0.139308	4.93325	8.08719e-07	9.64889e-06	264.754	298.36	444.531	457.213
ADAM10	NM_001110	3251.33	-0.332161	0.0673445	-4.93227	8.12809e-07	9.69114e-06	3621.7	3488.26	2810.82	2840.97
SLC38A1	NM_001278387	5514.64	-0.46844	0.0949895	-4.9315	8.16018e-07	9.71658e-06	5820.06	5859.79	4178.96	4262.44
WDR7	NM_052834	2749.22	-0.416735	0.0845048	-4.93149	8.16043e-07	9.71658e-06	3237.01	2929.04	2279.93	2345.66
RO60	NM_001173524	1333.17	-0.4624	0.0938329	-4.92791	8.31157e-07	9.88321e-06	1647.36	1370.75	1078.15	1121.54
SH3RF1	NM_020870	2181.1	-0.409847	0.083167	-4.928	8.3077e-07	9.88321e-06	2214.2	2129.44	1695.4	1575.82
KPNB1	NM_002265	4160.87	-0.375774	0.0762857	-4.92588	8.39795e-07	9.9792e-06	4600.38	4344.12	3386.25	3512.14
UBTD2	NM_152277	2166.19	-0.35697	0.072477	-4.92529	8.42338e-07	1.00027e-05	2532.13	2456.78	1949.94	1948.04
ZGRF1	NM_018392	1443.31	-0.450599	0.0915444	-4.9222	8.55778e-07	1.01555e-05	1703.93	1594.1	1158.14	1259.29
CDH23	NM_022124	403.632	0.635915	0.129233	4.92067	8.62506e-07	1.02284e-05	337.165	325.639	509.074	522.669
AP2B1	NM_001030006	5401.98	-0.366303	0.0744559	-4.91973	8.66645e-07	1.02706e-05	5494.21	5721.69	4175.32	4523.28
SNORC	NM_001346122	605.119	0.560341	0.113923	4.91857	8.71769e-07	1.03244e-05	510.274	562.622	794.52	781.561
SRBD1	NM_018079	3703.66	-0.322913	0.0656669	-4.91745	8.76796e-07	1.0377e-05	4134.24	4139.53	3152.62	3463.29
HERC3	NM_001271602	1614.26	-0.490308	0.0997121	-4.91724	8.77748e-07	1.03813e-05	1690.35	1880.52	1294.5	1242.68
SRPK2	NM_001350746	6408.74	-0.308056	0.0626622	-4.91613	8.82721e-07	1.04331e-05	6847.4	6683.27	5368.01	5564.71
EIF1AX	NM_001412	1662.23	-0.417607	0.0849488	-4.91599	8.83361e-07	1.04337e-05	2051.28	1883.93	1447.23	1504.5
THOC6	NM_024339	911.005	0.670574	0.13648	4.91335	8.95343e-07	1.05682e-05	661.885	878.031	1043.6	1395.09
ESF1	NM_001276380	2034.16	-0.397703	0.0809782	-4.91124	9.05032e-07	1.06754e-05	2149.71	2449.96	1697.22	1785.87
FNIP1	NM_001346114	4515.6	-0.319607	0.0651366	-4.90672	9.26101e-07	1.09166e-05	5538.34	5343.2	4223.5	4500.81
CLINT1	NM_001195556	2964.22	-0.356142	0.072605	-4.90519	9.33364e-07	1.09949e-05	3548.16	3524.06	2742.64	2783.33
CAPZA2	NM_006136	1994.34	-0.370866	0.0756159	-4.9046	9.36174e-07	1.10206e-05	2061.46	2120.91	1569.04	1663.75
MAP2K2	NM_030662	2328.67	0.362372	0.0738885	4.90431	9.3756e-07	1.10296e-05	1873.64	2066.36	2504.46	2547.89
ANKRD12	NM_015208	2782.58	-0.410724	0.0837938	-4.9016	9.50598e-07	1.11656e-05	3172.52	3166.03	2250.84	2518.58
CYLD	NM_015247	740.098	-0.536426	0.109441	-4.90153	9.50951e-07	1.11656e-05	827.073	806.425	549.073	578.355
HSPA14	NM_016299	1314.54	-0.432799	0.0882991	-4.90151	9.51017e-07	1.11656e-05	1435.78	1537.83	1031.78	1168.43
SRP72	NR_151856	1628.55	-0.402894	0.0822558	-4.89806	9.6788e-07	1.1356e-05	1836.31	1882.23	1346.32	1465.43
MALT1	NM_173844	2196.71	-0.352844	0.0720429	-4.8977	9.6965e-07	1.13692e-05	2288.88	2305.04	1832.67	1763.4
MME	NM_001354642	369.699	-0.77796	0.158862	-4.89709	9.7267e-07	1.13971e-05	475.2	335.868	251.81	225.676
SCAMP4	NM_001329540	1333.03	0.403571	0.0824712	4.89348	9.90694e-07	1.16006e-05	1113.32	1154.23	1517.22	1478.13
LINC00887	NR_024480	279.114	0.827703	0.169201	4.89184	9.98994e-07	1.169e-05	237.6	248.918	410.896	451.351
ALDH9A1	NM_000696	1404.76	-0.421091	0.0860868	-4.89147	1.00085e-06	1.17039e-05	1569.29	1502.03	1090.87	1206.53
RNF40	NM_014771	1588.95	0.394379	0.0806673	4.88896	1.0137e-06	1.18464e-05	1380.34	1432.13	1865.39	1826.9
SP3	NM_001017371	3144.35	-0.326225	0.0667428	-4.88778	1.01977e-06	1.19095e-05	3559.47	3447.34	2829.91	2761.84
CAST	NM_001042442	3750.41	-0.358902	0.0734532	-4.88612	1.02841e-06	1.20024e-05	4453.3	4558.94	3532.61	3492.6
NCK2	NM_003581	2750.57	-0.345143	0.0706523	-4.88509	1.03381e-06	1.20575e-05	2992.63	3010.88	2399.01	2326.12
CMC1	NM_182523	1945.84	-0.361264	0.0739683	-4.88404	1.03936e-06	1.21142e-05	2256.07	2163.54	1722.67	1721.39
NT5DC1	NM_152729	2325.78	-0.340909	0.0698221	-4.88254	1.04728e-06	1.21985e-05	2681.48	2613.63	2063.57	2119.98
LSP1	NM_002339	607.835	0.579777	0.118757	4.88205	1.0499e-06	1.22209e-05	641.519	603.54	1015.42	847.994
TM9SF2	NM_004800	1946.34	-0.35982	0.0737126	-4.88139	1.05341e-06	1.22537e-05	2011.68	2076.59	1559.04	1624.67
COX10	NM_001303	2695	-0.328102	0.0672352	-4.87992	1.06131e-06	1.23375e-05	3128.4	3143.86	2534.46	2460.94
DCK	NM_000788	965.443	-0.472024	0.0967659	-4.87799	1.0717e-06	1.24501e-05	1171.03	1048.52	795.429	809.893
FAM83B	NM_001010872	1980.5	-0.475483	0.0974827	-4.87761	1.07377e-06	1.24502e-05	1999.23	2081.7	1366.32	1568.01
NOXA1	NM_006647	558.746	0.634678	0.130121	4.8776	1.07383e-06	1.24502e-05	409.577	381.901	642.706	589.102
TP63	NM_001329964	2298.92	-0.465703	0.0954764	-4.87767	1.07347e-06	1.24502e-05	2267.38	2339.14	1632.67	1701.85
NSRP1	NM_001261467	4089.67	-0.303352	0.0621962	-4.87734	1.07525e-06	1.24585e-05	4479.32	4547.01	3658.97	3653.8
RARS2	NR_146740	2119.76	-0.362023	0.0742418	-4.87626	1.08114e-06	1.25185e-05	2447.28	2409.04	1817.21	1963.67
FOXO3	NM_201559	3557.5	-0.350089	0.0718096	-4.87523	1.0868e-06	1.25758e-05	3778.97	3457.57	2877.18	2807.76
REV3L	NM_002912	4156.77	-0.300146	0.0615704	-4.87484	1.08899e-06	1.25929e-05	4832.33	4770.35	3948.05	3852.12
POLK	NM_016218	2131.11	-0.379043	0.0777613	-4.87445	1.09112e-06	1.26093e-05	2610.2	2640.91	2026.3	2010.57
YAF2	NR_135139	1576.63	-0.391926	0.0804204	-4.87347	1.09655e-06	1.26637e-05	1645.1	1687.87	1265.41	1272.97
RPP30	NM_001104546	1130.06	-0.419078	0.0860501	-4.87016	1.11509e-06	1.28694e-05	1257.02	1312.78	959.06	960.343
SKAP2	NM_003930	3350.12	-0.331805	0.0681343	-4.86988	1.11669e-06	1.28795e-05	3494.98	3467.8	2750.82	2782.36
ITGAV	NM_002210	1589.11	-0.392568	0.0806298	-4.86877	1.12293e-06	1.29431e-05	1796.71	1713.44	1360.86	1315.95
HSD17B12	NM_016142	3678.4	-0.301968	0.0620404	-4.86729	1.13141e-06	1.30238e-05	4179.49	4090.09	3288.98	3422.26
MAGI1-IT1	NR_145422	488.884	-0.64285	0.132074	-4.86734	1.1311e-06	1.30238e-05	608.708	572.851	417.259	339.979
MIA2	NM_001354145	3903.28	-0.315357	0.0647991	-4.86669	1.13481e-06	1.30544e-05	3939.63	3917.89	3100.81	3215.15
INKA2-AS1	NR_038952	47.6544	2.06794	0.424999	4.86576	1.14018e-06	1.30991e-05	26.0228	20.459	119.996	77.1791
PDCD6IP	NM_001162429	2660.56	-0.348855	0.071694	-4.86588	1.13948e-06	1.30991e-05	2950.76	2903.47	2291.74	2306.58
PNPLA6	NM_006702	1273.84	0.455736	0.0936725	4.8652	1.1434e-06	1.31275e-05	969.633	1075.8	1410.86	1385.32
NCK1	NM_001291999	3188.39	-0.370377	0.076131	-4.86499	1.14461e-06	1.31329e-05	3377.31	3725.24	2671.73	2815.57
DENND5A	NM_015213	2129.05	-0.33779	0.0694632	-4.86286	1.15703e-06	1.32667e-05	2448.41	2432.91	1919.03	1944.13
CTNNAL1	NM_001286974	1610.91	-0.377684	0.0777128	-4.85999	1.1739e-06	1.34514e-05	1786.52	1814.03	1396.32	1373.59
NUF2	NM_145697	1269.22	-0.407816	0.0839269	-4.85918	1.17874e-06	1.34982e-05	1490.09	1416.78	1099.06	1095.16
GCLC	NM_001498	1437.65	-0.396096	0.0815444	-4.85743	1.1892e-06	1.36091e-05	1658.67	1561.7	1229.96	1221.19
SNHG7	NR_024542	1958.2	0.455145	0.093736	4.85561	1.20018e-06	1.37258e-05	1693.75	1955.54	2299.93	2691.5
UBA2	NM_005499	2729.37	-0.333817	0.0688073	-4.85147	1.22551e-06	1.40066e-05	3101.24	2923.93	2358.11	2428.7
NLN	NM_020726	1054.64	-0.449195	0.0926013	-4.85085	1.22932e-06	1.4041e-05	1224.2	1186.62	872.699	894.887
MIER3	NM_001297598	931.243	-0.474267	0.0977833	-4.85019	1.23345e-06	1.4079e-05	1276.25	1190.03	917.243	860.694
LOC100507053	NR_037884	2341.51	0.411063	0.0847589	4.84979	1.23593e-06	1.40982e-05	1990.18	2202.75	2862.63	2701.27
FEM1B	NM_015322	1343	-0.404526	0.0834186	-4.84935	1.23867e-06	1.41203e-05	1539.87	1481.57	1119.05	1166.48
GALNT7	NM_017423	1581.16	-0.490735	0.101231	-4.84768	1.24912e-06	1.42303e-05	1802.36	1796.98	1296.32	1265.15
TNFRSF6B	NM_003823	504.974	0.693032	0.142967	4.84749	1.25034e-06	1.4235e-05	446.914	422.819	696.341	712.197
FNIP2	NM_020840	1319.76	-0.453431	0.093652	-4.84166	1.28762e-06	1.465e-05	1565.9	1590.69	1120.87	1184.06
ST7	NM_001369598	3456.61	-0.347261	0.0717358	-4.84083	1.29297e-06	1.47014e-05	3562.87	3761.04	2863.54	2888.84
NTSR1	NM_002531	381.233	0.666072	0.13762	4.83995	1.29874e-06	1.47575e-05	405.051	361.442	646.343	574.447
CAV1	NM_001172895	3569.45	-0.43817	0.0905348	-4.8398	1.29968e-06	1.47587e-05	3510.82	4018.48	2560.83	2990.45
CCNB1IP1	NM_182849	1942.51	-0.385894	0.0797744	-4.83732	1.31601e-06	1.49345e-05	2137.27	2274.36	1681.76	1690.13
SUSD6	NM_014734	2860.52	0.402923	0.0833142	4.83618	1.32356e-06	1.50105e-05	2594.36	2722.75	3524.43	3500.42
CAMKMT	NM_024766	3685.3	-0.333483	0.0689729	-4.83499	1.33154e-06	1.50913e-05	4198.73	4226.48	3268.08	3418.35
PAFAH1B1	NM_000430	5265.7	-0.29502	0.0610359	-4.83354	1.34126e-06	1.51918e-05	5738.6	5675.66	4712.57	4591.67
VTA1	NM_016485	1836.44	-0.380232	0.0786728	-4.83308	1.34439e-06	1.52175e-05	2032.04	1970.88	1473.59	1605.13
C16orf95	NM_001256917	321.971	0.702405	0.145351	4.83246	1.34855e-06	1.52547e-05	273.805	242.098	430.895	413.25
ATF4	NM_001675	1777.36	0.407162	0.08426	4.83221	1.35025e-06	1.52642e-05	1595.31	1512.26	1949.03	2178.6
HACD2	NM_001329786	2856.59	-0.500301	0.103588	-4.82973	1.36721e-06	1.54461e-05	2964.34	3133.63	2151.75	2157.11
MSH3	NM_002439	3372.13	-0.322526	0.0667856	-4.82928	1.37031e-06	1.54613e-05	4203.25	3984.39	3259.89	3293.3
PPP2R5A	NM_006243	2279.3	-0.407808	0.0844432	-4.82938	1.3696e-06	1.54613e-05	2467.64	2449.96	1879.03	1827.88
LOC101926948	NR_135130	97.072	1.22667	0.254081	4.82789	1.37986e-06	1.55591e-05	65.6228	63.0819	159.086	142.635
MARK1	NM_001286128	1624.4	-0.53305	0.110462	-4.82563	1.39561e-06	1.57267e-05	1952.84	1713.44	1283.59	1254.41
RRP15	NM_016052	2062.27	-0.420394	0.0871358	-4.82459	1.40293e-06	1.57991e-05	2296.8	2417.57	1649.04	1871.84
ARL5A	NM_012097	1267.26	-0.422929	0.0876841	-4.82333	1.4118e-06	1.58867e-05	1418.81	1474.75	1019.97	1137.17
TIMP1	NM_003254	322.802	0.676251	0.140207	4.82323	1.41251e-06	1.58867e-05	276.068	317.114	483.621	458.19
STARD13	NM_001243476	4927.97	-0.327944	0.0679956	-4.82302	1.41398e-06	1.58931e-05	5262.27	4720.91	4118.96	3844.3
POLE2	NM_001348385	813.674	-0.484136	0.10044	-4.82017	1.43437e-06	1.6112e-05	988.868	987.146	704.523	708.29
TMEM120A	NM_001363462	302.541	0.712564	0.147923	4.81713	1.45639e-06	1.6349e-05	231.943	247.213	370.897	412.273
ORC4	NM_181742	2372.96	-0.357517	0.0742827	-4.81293	1.48735e-06	1.66859e-05	2800.28	2540.32	2109.93	2066.25
STXBP2	NM_001272034	426.726	0.703139	0.146103	4.81263	1.48956e-06	1.67001e-05	273.805	329.049	481.803	492.383
TAF15	NM_139215	3952.64	-0.324542	0.0674632	-4.81065	1.50438e-06	1.68556e-05	4609.44	4289.57	3549.88	3563.92
MTR	NM_001291939	6401.7	-0.327997	0.0681927	-4.80986	1.51038e-06	1.6912e-05	7204.93	7119.72	5462.55	5951.59
DLEU2	NR_152566	9307.99	-0.317086	0.0659465	-4.80824	1.52266e-06	1.70387e-05	10131.9	9252.57	7769.75	7799.98
MPZL1	NM_024569	4161.89	-0.35158	0.0731266	-4.80782	1.52582e-06	1.70632e-05	4422.75	4473.7	3320.8	3651.84
PDZRN4	NM_001164595	1205.68	-0.574816	0.119562	-4.80767	1.52701e-06	1.70658e-05	1508.19	1548.06	1191.78	857.763
ZBTB44	NR_163265	1909.61	-0.43146	0.0897503	-4.80734	1.52952e-06	1.70831e-05	2202.89	2163.54	1559.04	1680.36
TLL2	NM_012465	524.104	0.619886	0.128956	4.80696	1.53243e-06	1.71047e-05	492.171	462.032	760.884	708.29
LINC01184	NR_152804	4389.86	-0.300609	0.0625431	-4.80643	1.53647e-06	1.71389e-05	5231.72	4974.94	4018.05	4276.12
CIAO2B	NR_046109	203.118	0.862694	0.179591	4.80365	1.55798e-06	1.73679e-05	164.057	155.147	290.9	291.131
UNQ6494	NR_024280	47.9513	1.70571	0.355119	4.80323	1.5613e-06	1.7394e-05	35.0743	42.6229	117.269	133.842
AIMP1	NM_001142415	1239.34	-0.420103	0.0874733	-4.80264	1.56584e-06	1.74225e-05	1402.97	1438.95	1031.78	1091.25
ELF1	NM_001370330	5552.27	-0.35858	0.0746614	-4.80275	1.56505e-06	1.74225e-05	5826.85	5844.45	4349.86	4753.84
RAB12	NM_001025300	1234.32	-0.411078	0.0856437	-4.79986	1.58776e-06	1.76554e-05	1405.23	1363.93	1020.88	1063.9
ULK1	NM_003565	891.876	0.524137	0.109202	4.79968	1.58916e-06	1.76598e-05	713.931	714.359	1059.97	993.559
MMP24-AS1-EDEM2	NM_001355008	2271.18	0.379861	0.0791796	4.79746	1.60692e-06	1.78459e-05	1882.7	2137.96	2708.09	2507.83
NBEAL1	NM_001114132	3571.34	-0.373053	0.0777735	-4.79666	1.6133e-06	1.79055e-05	3774.44	4149.76	2993.54	3118.43
ENOX1	NM_017993	729.94	-0.53694	0.11195	-4.79624	1.61673e-06	1.79323e-05	704.879	632.523	433.622	492.383
PIK3R4	NM_014602	1284.09	-0.412421	0.0860372	-4.79352	1.6388e-06	1.81657e-05	1528.56	1403.14	1115.42	1092.23
RHOC	NM_001042678	652.772	0.684152	0.142746	4.79278	1.64482e-06	1.8221e-05	426.548	537.048	748.157	790.354
ORC5	NM_002553	2849.22	-0.363771	0.0759028	-4.79259	1.64646e-06	1.82213e-05	3231.36	3430.29	2587.19	2585.01
SND1	NM_014390	15261.1	-0.271838	0.0567213	-4.79253	1.64691e-06	1.82213e-05	15859.2	16246.1	13067.8	13521
SLC36A4	NM_152313	1251.89	-0.41112	0.085788	-4.79228	1.64898e-06	1.82327e-05	1433.52	1370.75	1053.6	1058.04
SNX27	NM_001330723	2347.54	-0.413541	0.0863072	-4.7915	1.65542e-06	1.82925e-05	2749.37	2605.11	1982.66	2040.85
ADAMTS13	NR_024514	359.871	0.726116	0.151584	4.79019	1.66625e-06	1.83698e-05	231.943	216.524	383.624	360.495
ADAMTSL5	NM_001367197	355.321	0.658189	0.137408	4.79002	1.66762e-06	1.83698e-05	280.594	293.245	459.985	443.536
EVI5	NM_005665	3844.34	-0.340595	0.0711049	-4.79003	1.66756e-06	1.83698e-05	4134.24	4171.93	3174.44	3385.14
MTHFD2L	NM_001351310	5910.28	-0.386649	0.0807124	-4.79045	1.66409e-06	1.83698e-05	6586.04	7046.41	4960.75	5463.11
VPS50	NM_001257998	1250.07	-0.463554	0.0967722	-4.79015	1.66655e-06	1.83698e-05	1364.5	1464.52	1040.88	1007.24
AMMECR1	NM_001171689	1526.51	-0.388644	0.0811439	-4.78956	1.67143e-06	1.83869e-05	1699.4	1623.08	1303.59	1236.82
MATR3	NM_001282278	15197.6	-0.302627	0.0631838	-4.78962	1.67095e-06	1.83869e-05	18256.7	18002.2	14283.2	15117.3
NUP205	NM_001329434	3741.91	-0.311705	0.0650815	-4.78946	1.6723e-06	1.83869e-05	4165.92	4015.07	3204.44	3391.97
CPNE8	NM_153634	3840.72	-0.390864	0.0816117	-4.78931	1.67354e-06	1.83891e-05	4425.01	4402.09	3241.71	3491.62
MCU	NR_073062	2772.45	-0.316212	0.0660381	-4.78832	1.68185e-06	1.8469e-05	3015.25	2993.83	2453.56	2373.01
SETD7	NM_001306199	2335.03	-0.351105	0.0733407	-4.78732	1.69025e-06	1.85497e-05	2557.03	2497.7	1919.94	2045.74
RAVER1	NM_001366174	1271.15	0.453787	0.0948057	4.7865	1.69718e-06	1.86142e-05	1027.34	1104.78	1469.04	1444.91
ACAP2	NM_012287	3702	-0.33793	0.0706133	-4.78565	1.70434e-06	1.8681e-05	4162.52	4255.47	3142.63	3517.02
CSGALNACT1	NM_001354480	1705.44	-0.448252	0.0937023	-4.78379	1.72024e-06	1.88437e-05	1577.21	1595.8	1134.51	1190.9
SEMA3C	NM_001350120	1622.68	-0.481853	0.100786	-4.78093	1.74482e-06	1.91011e-05	1861.2	1570.23	1348.14	1114.7
COX6C	NM_004374	1333.86	-0.405104	0.084738	-4.78066	1.74719e-06	1.91094e-05	1656.41	1570.23	1172.69	1268.08
UBE3D	NR_146807	1971.74	-0.358742	0.0750412	-4.7806	1.74775e-06	1.91094e-05	2188.18	2245.37	1679.04	1777.07
AMFR	NM_001323512	1649.25	-0.391002	0.0818067	-4.77958	1.75659e-06	1.91943e-05	1819.34	1768	1388.14	1349.17
RPP21	NM_001199121	208.387	0.858959	0.179757	4.77843	1.76666e-06	1.92924e-05	186.686	141.508	297.263	305.786
TNKS2	NM_025235	2402.18	-0.337813	0.0706999	-4.77812	1.76943e-06	1.93106e-05	2570.6	2620.45	2014.48	2091.65
MIR762HG	NR_110940	744.4	0.481088	0.10071	4.77698	1.77948e-06	1.94083e-05	664.148	637.638	935.424	884.141
NARS2	NM_001243251	2500.48	-0.380222	0.0796158	-4.77571	1.79079e-06	1.95196e-05	2664.51	3063.73	2126.29	2265.55
SMAD2	NM_001003652	5684.9	-0.386086	0.0808799	-4.77357	1.80985e-06	1.9703e-05	6630.17	5600.65	4908.93	4460.76
ZFP36	NM_003407	1112.8	0.458845	0.0961198	4.77368	1.80888e-06	1.9703e-05	966.239	1012.72	1373.59	1342.33
CD47	NM_001777	741.636	-0.505512	0.105909	-4.77309	1.81419e-06	1.97381e-05	838.388	850.753	616.344	572.493
PPTC7	NM_139283	3183.88	-0.329197	0.069007	-4.77049	1.83776e-06	1.99823e-05	3706.56	3462.68	2759	2955.28
NR6A1	NM_033334	2734.19	-0.410076	0.085978	-4.76954	1.84643e-06	2.00518e-05	3352.42	3135.34	2301.74	2585.99
NUP98	NR_157591	7245.15	-0.2968	0.0622269	-4.76964	1.84556e-06	2.00518e-05	7649.58	7919.33	6096.17	6574.88
PTAR1	NM_001099666	1336.34	-0.398175	0.0834888	-4.76921	1.84953e-06	2.00731e-05	1530.82	1411.67	1096.33	1142.06
EFNB1	NM_004429	758.619	0.539649	0.113162	4.76881	1.85318e-06	2.01004e-05	572.502	654.687	881.79	893.91
ELAVL2	NM_001351466	1557.1	-0.402041	0.0843112	-4.76854	1.85569e-06	2.01153e-05	1839.7	1669.11	1396.32	1264.17
NID1	NM_002508	118.355	1.44804	0.303714	4.76777	1.86274e-06	2.01794e-05	44.1257	75.0163	128.178	189.529
SOS2	NM_006939	1876.87	-0.382192	0.0801667	-4.76747	1.86556e-06	2.01975e-05	1964.16	2057.83	1569.95	1512.32
MIR3652	NR_037425	84.6861	1.44851	0.304121	4.76296	1.90776e-06	2.06417e-05	46.3885	51.1474	112.724	152.404
LTBR	NM_001270987	1592.42	0.408835	0.0858624	4.76151	1.92152e-06	2.07778e-05	1300.01	1505.44	1852.67	1857.18
RNASEH2C	NM_032193	327.477	0.668925	0.140497	4.76114	1.92501e-06	2.08028e-05	265.885	260.852	418.168	420.089
AUH	NM_001351431	2171.11	-0.391175	0.0821624	-4.761	1.92638e-06	2.08049e-05	2428.04	2301.64	1896.3	1712.6
FAM83E	NM_017708	207.942	0.915974	0.192432	4.75998	1.93608e-06	2.08969e-05	170.846	153.442	312.717	301.878
BASP1	NM_001271606	2017.82	-0.397324	0.0834867	-4.75913	1.94431e-06	2.09699e-05	2024.12	1795.28	1480.86	1426.35
CDC42SE2	NM_020240	5503.77	-0.274986	0.0577819	-4.75903	1.94522e-06	2.09699e-05	6513.63	6231.46	5251.65	5288.24
NR2C2	NM_001291694	2349.73	-0.321997	0.0676674	-4.75852	1.95016e-06	2.10104e-05	2544.58	2528.39	2000.84	2058.44
ARHGAP24	NM_001025616	2453.73	-0.466775	0.0980994	-4.75819	1.95339e-06	2.10305e-05	2994.89	2395.41	2043.57	1865.98
ZMAT3	NM_022470	2516.66	0.423849	0.0890798	4.75808	1.95442e-06	2.10305e-05	2472.17	2831.86	3577.16	3524.84
RSPH10B	NM_173565	466.965	0.601226	0.12637	4.75767	1.95838e-06	2.10476e-05	364.32	361.442	542.71	558.816
RSPH10B2	NM_001099697	466.965	0.601226	0.12637	4.75767	1.95838e-06	2.10476e-05	364.32	361.442	542.71	558.816
GPBP1	NM_001331037	3498.18	-0.303286	0.0637649	-4.75631	1.97162e-06	2.11769e-05	4281.32	4342.42	3524.43	3462.32
FAM13B	NM_016603	3546.45	-0.310808	0.065357	-4.75555	1.9791e-06	2.12443e-05	4243.98	4127.6	3277.17	3475.99
TAF1B	NM_001318976	2218.71	-0.351045	0.0738336	-4.75454	1.98901e-06	2.13377e-05	2287.75	2340.85	1827.21	1799.54
BCLAF1	NM_001363659	3246.85	-0.361202	0.0759758	-4.75417	1.99263e-06	2.13507e-05	3818.57	3421.76	2787.18	2858.56
COBLL1	NM_001365671	3093.06	-0.3771	0.0793188	-4.75423	1.99202e-06	2.13507e-05	3435.01	3522.35	2732.64	2622.14
ZNF595	NM_001286052	1886.42	-0.391534	0.0823586	-4.75401	1.99424e-06	2.13549e-05	2220.99	1921.44	1580.86	1586.57
ROBO1	NM_002941	2517.66	-0.438789	0.0923441	-4.75167	2.01742e-06	2.15901e-05	2951.89	2935.86	2164.48	2179.58
CUL1	NM_001370660	4619.55	-0.289415	0.060923	-4.7505	2.02917e-06	2.17027e-05	4997.52	5022.68	4114.41	4083.66
DBF4	NM_001318060	1763.34	-0.375713	0.0791072	-4.74941	2.04011e-06	2.18065e-05	1948.32	2091.93	1539.04	1569.96
EPHA2	NM_001329090	5159.42	0.389014	0.0819741	4.74557	2.07918e-06	2.22106e-05	4430.67	5041.43	6402.52	5985.78
CTBP1	NM_001012614	3053.77	0.35944	0.0757514	4.745	2.08511e-06	2.22605e-05	2798.02	2727.86	3691.7	3399.79
ZBTB45	NM_001316980	619.035	0.550664	0.116058	4.74474	2.08774e-06	2.22751e-05	510.274	475.671	711.795	736.621
CENPK	NM_001349369	1601.53	-0.438453	0.0924814	-4.74098	2.12686e-06	2.26788e-05	2027.52	1921.44	1364.5	1553.35
LRRC69	NM_001354470	1708.97	-0.40652	0.0857485	-4.74084	2.12833e-06	2.26807e-05	1949.45	2146.49	1495.41	1589.5
LONRF1	NM_001329976	535.342	-0.576315	0.121586	-4.73997	2.13745e-06	2.27642e-05	589.474	629.114	389.987	425.951
GSTP1	NM_000852	882.851	0.505833	0.106723	4.73966	2.14079e-06	2.2786e-05	725.245	785.966	980.877	1160.62
ECE1	NM_001113348	1645.34	0.38252	0.0807211	4.73878	2.15006e-06	2.28709e-05	1518.38	1428.72	1994.48	1853.28
GTF2F1	NM_002096	589.295	0.563392	0.118912	4.73788	2.15964e-06	2.2959e-05	475.2	462.032	722.704	663.35
TEAD1	NM_021961	9928.53	-0.278546	0.0587944	-4.73762	2.16243e-06	2.29748e-05	9902.25	9406.02	8176.1	7748.2
LINC01136	NR_034151	173.092	0.932914	0.196934	4.7372	2.16696e-06	2.30092e-05	134.64	146.623	269.082	265.731
JAZF1	NM_175061	3566.08	-0.405521	0.0856298	-4.73575	2.18251e-06	2.31603e-05	4168.18	3505.31	3009.9	2793.1
LOC105371855	NR_147886	188.242	0.919189	0.194134	4.73482	2.19251e-06	2.32385e-05	131.246	132.983	280.9	217.86
NFKB1	NM_001165412	3532.77	-0.327813	0.0692333	-4.7349	2.19161e-06	2.32385e-05	4010.91	3767.86	3052.63	3151.64
ARFRP1	NM_001267545	2099.2	0.445985	0.0941955	4.73468	2.19405e-06	2.32409e-05	1707.32	1759.47	2508.1	2210.84
LUC7L3	NM_001330330	2828.88	-0.321398	0.0679039	-4.73312	2.2109e-06	2.34053e-05	3207.6	2988.72	2529.92	2435.54
JPH1	NM_020647	928.914	-0.566341	0.11968	-4.73212	2.22186e-06	2.35073e-05	1031.86	1101.38	675.433	763.976
SLC16A13	NM_201566	411.46	0.691203	0.146154	4.72928	2.25314e-06	2.38239e-05	308.88	277.901	519.074	431.812
TLK2	NM_001330418	5953.25	-0.294182	0.0622504	-4.72578	2.29236e-06	2.42241e-05	6524.94	6055.86	5205.29	5063.54
ATP2A1-AS1	NR_046290	177.238	0.915151	0.193657	4.72563	2.29401e-06	2.42271e-05	126.72	144.918	266.355	242.284
LRP10	NM_014045	841.761	0.586218	0.124059	4.72531	2.29766e-06	2.42511e-05	577.028	687.081	926.334	962.297
RASA4B	NM_001277335	635.163	0.544281	0.115248	4.7227	2.3273e-06	2.45493e-05	508.011	540.458	785.429	739.552
NALCN	NM_001350749	1085.56	-0.496709	0.105284	-4.71779	2.38422e-06	2.51347e-05	845.176	797.9	569.072	597.894
IP6K2	NM_001005909	2640.32	0.339515	0.0719668	4.71765	2.38582e-06	2.51365e-05	2392.97	2487.47	3183.53	2985.56
ARHGAP12	NM_001270696	2360.23	-0.403821	0.0856706	-4.71364	2.43325e-06	2.56209e-05	2878.35	2518.16	2002.66	2084.81
KIAA1958	NM_133465	1457.85	-0.416377	0.0883646	-4.71203	2.45261e-06	2.58094e-05	1779.74	1745.83	1399.05	1242.68
PLEKHF1	NM_024310	162.543	1.00503	0.213315	4.7115	2.45897e-06	2.58609e-05	151.611	127.869	303.626	260.846
SNHG5	NR_003038	2257.7	0.353019	0.0749435	4.71047	2.47145e-06	2.59768e-05	2017.34	2028.85	2696.28	2469.73
NT5DC3	NM_001031701	977.027	-0.433206	0.0919709	-4.71025	2.47414e-06	2.59895e-05	1031.86	1007.6	753.612	758.114
FAM91A1	NM_144963	2437	-0.327302	0.0694959	-4.70967	2.48119e-06	2.60481e-05	2630.57	2702.29	2198.11	2048.67
ARL6IP6	NR_146422	1353.7	-0.420142	0.089215	-4.70933	2.48537e-06	2.60764e-05	1660.94	1445.77	1190.87	1138.15
RIC8B	NR_147132	2356.27	-0.332874	0.0706901	-4.70892	2.49038e-06	2.61135e-05	2761.81	2692.06	2177.2	2155.15
SCEL	NM_001160706	359.936	-1.04272	0.221467	-4.70823	2.49877e-06	2.6186e-05	133.508	110.819	53.6346	66.4327
RLIM	NM_183353	1276.39	-0.395929	0.084112	-4.70716	2.51191e-06	2.6308e-05	1435.78	1380.98	1059.97	1083.44
MRPL13	NM_014078	1868.37	-0.35999	0.0764848	-4.70668	2.51785e-06	2.63546e-05	2250.41	2277.77	1678.13	1850.35
ADCK5	NM_174922	937.758	0.444334	0.0944618	4.70385	2.55297e-06	2.67063e-05	862.148	775.736	1125.42	1111.77
LOC105377102	NR_135535	258.73	-0.750656	0.159595	-4.70351	2.55723e-06	2.6735e-05	312.274	315.409	187.267	185.621
MYO1D	NM_015194	3137.43	-0.337796	0.0718442	-4.70179	2.57891e-06	2.69372e-05	3105.77	3312.65	2500.83	2572.31
PUS7L	NM_001098614	1052.91	-0.441612	0.0939254	-4.70173	2.57962e-06	2.69372e-05	1092.96	1241.18	851.79	860.694
RCCD1	NM_001017919	1520.28	0.393166	0.0836331	4.70109	2.58782e-06	2.7007e-05	1333.95	1278.69	1751.76	1683.29
PPIL4	NM_139126	1246.17	-0.398518	0.0847909	-4.70001	2.60153e-06	2.7134e-05	1465.2	1420.19	1107.24	1083.44
CENPC	NR_155754	2292.95	-0.387761	0.0825077	-4.6997	2.60542e-06	2.71424e-05	2653.2	2400.52	1943.57	1925.57
SPATS2L	NM_015535	6939.23	-0.292927	0.0623281	-4.69976	2.60473e-06	2.71424e-05	7045.4	7239.07	5717.09	5939.86
GLS2	NM_001280798	314.916	0.813059	0.173021	4.69919	2.61194e-06	2.71944e-05	254.571	300.065	481.803	487.499
TBC1D3G	NM_001291462	692.095	0.522124	0.111122	4.69865	2.6189e-06	2.72508e-05	555.531	530.229	837.245	723.921
TLL1	NM_012464	1047.99	-0.651145	0.138603	-4.69791	2.62833e-06	2.73328e-05	1049.96	852.457	659.979	554.908
MIR5091	NR_049814	137.941	1.00576	0.214154	4.69642	2.64755e-06	2.75164e-05	105.223	98.8851	212.72	198.321
TRIM28	NM_005762	1125.65	0.480276	0.102278	4.69578	2.65588e-06	2.75868e-05	948.136	929.179	1197.23	1424.39
ARL4D	NM_001661	458.858	0.681822	0.145224	4.69496	2.66665e-06	2.76498e-05	382.422	359.737	552.709	640.88
LTN1	NM_015565	1727.23	-0.372858	0.0794154	-4.69503	2.66562e-06	2.76498e-05	1976.6	2022.03	1476.32	1610.99
TBC1D3E	NM_001291466	691.873	0.522127	0.111208	4.69505	2.66537e-06	2.76498e-05	555.531	530.229	837.245	723.921
PLEKHG5	NM_198681	1869.63	0.444692	0.0947689	4.69238	2.70039e-06	2.79832e-05	1512.72	1737.31	2174.47	2237.22
HERC2P2	NR_002824	5739.39	-0.284941	0.0607518	-4.69025	2.72874e-06	2.82605e-05	6143.65	6055.86	4934.38	5081.12
LOC107984035	NR_148348	4250.94	-0.332027	0.0707951	-4.68996	2.73253e-06	2.82832e-05	4586.81	4826.61	3672.61	3801.32
TAFA2	NM_178539	252.587	0.770134	0.164215	4.68979	2.73486e-06	2.82907e-05	285.12	243.803	464.53	442.559
PUDP	NM_001178136	2341.78	-0.331547	0.0707464	-4.68641	2.78042e-06	2.87451e-05	2616.99	2724.45	2101.75	2139.52
CSKMT	NM_001043229	2094.67	0.346867	0.074026	4.68575	2.78937e-06	2.88208e-05	1930.22	1945.31	2549.01	2377.9
TCAF1	NM_014719	2068.43	-0.405777	0.0866105	-4.68508	2.79848e-06	2.88979e-05	2330.74	2076.59	1718.13	1614.9
TBC1D3F	NM_032258	692.845	0.521359	0.111293	4.68458	2.80538e-06	2.89523e-05	556.662	530.229	838.155	723.921
FAM160A1	NM_001348694	2304.57	-0.390132	0.0832894	-4.68405	2.81258e-06	2.90096e-05	2537.79	2187.41	1889.94	1724.32
TTLL5	NM_015072	4745.51	-0.323857	0.0691456	-4.6837	2.81744e-06	2.90428e-05	5231.72	5198.29	4114.41	4219.45
XPO5	NR_144392	2245.96	-0.338368	0.0722544	-4.68302	2.82683e-06	2.91226e-05	2295.67	2402.23	1804.49	1907.99
ARIH1	NM_005744	6864.2	-0.259574	0.0554477	-4.68142	2.84892e-06	2.9316e-05	7479.87	7327.72	6078.89	6294.5
RCOR1	NM_015156	5390.82	-0.298523	0.063767	-4.68146	2.84841e-06	2.9316e-05	5739.73	5745.56	4659.85	4678.62
E2F3	NM_001949	4848.39	-0.281405	0.0601168	-4.68097	2.85527e-06	2.93642e-05	5330.15	5232.38	4308.04	4385.53
PEX16	NM_057174	549.863	0.582715	0.124532	4.67924	2.87941e-06	2.95953e-05	408.445	525.114	696.341	688.751
CDIP1	NM_001199056	251.407	0.749898	0.160297	4.67819	2.89418e-06	2.97298e-05	270.411	267.672	481.803	423.02
SP140L	NM_001352892	842.408	-0.454285	0.0971128	-4.67791	2.89812e-06	2.97529e-05	947.005	881.441	659.979	678.004
LINC00537	NR_146625	135.831	1.07254	0.229318	4.67708	2.90985e-06	2.9856e-05	102.96	115.934	240.901	216.883
PRKX	NM_005044	3205.66	0.497496	0.106399	4.67577	2.92853e-06	3.00302e-05	2745.97	2992.13	4061.69	4032.85
WDR1	NM_017491	2590.94	0.346957	0.0742128	4.67516	2.93723e-06	3.01019e-05	2136.14	2224.91	2726.27	2815.57
CDKL1	NM_001367064	1619.9	-0.436345	0.0934075	-4.67142	2.9913e-06	3.06383e-05	1822.73	2027.14	1353.59	1486.92
BCAP29	NM_001371355	1107.06	-0.426565	0.0913388	-4.67014	3.00989e-06	3.0793e-05	1141.61	1225.83	889.971	867.533
SGCE	NM_001346717	531.355	-0.628034	0.134478	-4.67016	3.00967e-06	3.0793e-05	557.794	502.95	341.807	346.818
ICOSLG	NM_001283050	347.189	0.726376	0.155551	4.66968	3.01663e-06	3.08231e-05	346.217	346.098	569.072	576.401
SAMD4A	NM_015589	3215.27	-0.499982	0.107072	-4.66959	3.01806e-06	3.08231e-05	3368.26	3210.35	2337.2	2316.35
TRIO	NM_007118	12241.5	-0.24765	0.0530346	-4.66959	3.01808e-06	3.08231e-05	11049.5	11015.5	9095.16	9491.08
RNA28SN3	NR_146154	8.66167e+06	0.415944	0.0890907	4.66877	3.03007e-06	3.09099e-05	6.96592e+06	8.85307e+06	1.09802e+07	1.0125e+07
TRAM1	NM_014294	1305.99	-0.385796	0.0826313	-4.66888	3.02843e-06	3.09099e-05	1406.36	1355.41	1040.88	1075.62
GDAP2	NM_017686	975.183	-0.428461	0.0917881	-4.66794	3.04236e-06	3.10173e-05	1109.93	1147.41	834.518	841.155
PRRG2	NM_001316335	761.737	0.503957	0.107981	4.66708	3.05507e-06	3.1129e-05	678.856	666.622	1015.42	892.933
CEP162	NM_001286206	896.314	-0.469134	0.100541	-4.66607	3.07011e-06	3.12641e-05	1065.8	1019.54	744.521	763.976
SMG1P2	NR_135317	6759.22	-0.312253	0.066975	-4.66223	3.12803e-06	3.18217e-05	7064.63	7085.63	5507.09	5890.04
SULT1E1	NM_005420	147.438	-0.940043	0.201631	-4.6622	3.12847e-06	3.18217e-05	296.434	279.606	163.631	136.773
SHQ1	NM_018130	1566.2	-0.371559	0.0797638	-4.65823	3.18934e-06	3.24222e-05	1782	1812.32	1343.59	1434.16
UBE2G1	NM_003342	3953.28	-0.304619	0.0653996	-4.65782	3.19574e-06	3.24686e-05	4294.9	4148.06	3441.71	3397.84
SNX16	NM_022133	632.344	-0.510151	0.109538	-4.6573	3.20385e-06	3.25322e-05	745.611	704.13	491.802	528.531
RABGGTB	NR_073562	3629.34	-0.353708	0.0759682	-4.656	3.22415e-06	3.27195e-05	4250.77	3747.4	3211.71	3056.88
RAB14	NM_016322	1274.11	-0.439299	0.0943988	-4.65365	3.26105e-06	3.30751e-05	1425.6	1438.95	995.422	1117.63
RBBP7	NM_002893	1000.1	-0.423466	0.0910459	-4.65113	3.30129e-06	3.3464e-05	1095.22	1065.57	782.702	830.409
KIAA0930	NM_001009880	1342.77	0.472435	0.101596	4.65012	3.31742e-06	3.36082e-05	1186.87	1413.37	1714.49	1880.63
PYGO2	NM_138300	1711.32	0.384204	0.0826292	4.64973	3.32369e-06	3.36523e-05	1517.24	1686.16	2064.48	2105.33
TANK	NM_004180	2983.86	-0.320465	0.0689267	-4.64936	3.32967e-06	3.36936e-05	3256.25	3143.86	2629.91	2498.06
GALNT1	NM_020474	1229.1	-0.390198	0.0839635	-4.64723	3.36421e-06	3.40236e-05	1409.76	1459.41	1071.78	1115.68
BNC1	NM_001717	2898.15	-0.453562	0.0976134	-4.64651	3.37598e-06	3.41231e-05	3307.16	2717.63	2277.2	2130.73
TMEM165	NR_073070	2509.13	-0.347508	0.0747949	-4.64615	3.38193e-06	3.41637e-05	2715.43	2809.7	2109.93	2230.38
TRAPPC8	NM_014939	2840.44	-0.305457	0.0657499	-4.64574	3.3886e-06	3.42115e-05	3160.08	3073.96	2483.56	2564.5
LINC01144	NR_024270	175.876	0.897961	0.193382	4.64345	3.42641e-06	3.45735e-05	123.326	109.115	217.266	218.837
RRM1	NM_001318064	1855.37	-0.344301	0.0741638	-4.64244	3.44322e-06	3.47232e-05	1941.53	2073.18	1561.77	1595.36
NDOR1	NM_014434	1577.3	0.378749	0.0815918	4.64199	3.45063e-06	3.47781e-05	1259.28	1394.62	1731.76	1707.71
LANCL1	NM_001136575	1003.06	-0.443295	0.09552	-4.64086	3.46965e-06	3.49498e-05	1183.47	1132.06	861.79	843.109
AASDHPPT	NM_015423	1292.13	-0.396319	0.085425	-4.63938	3.49461e-06	3.51812e-05	1525.16	1560	1111.78	1231.94
SERINC1	NM_020755	902.923	-0.465671	0.100382	-4.63896	3.50165e-06	3.52237e-05	975.29	995.67	703.613	722.944
WDR43	NM_015131	4556.75	-0.328999	0.0709219	-4.63889	3.50282e-06	3.52237e-05	5134.42	5109.63	3922.6	4234.11
DDRGK1	NM_023935	1115.37	0.411365	0.0887124	4.63706	3.53402e-06	3.54401e-05	970.765	958.162	1296.32	1270.04
EGLN1	NM_022051	2688.92	-0.325724	0.0702404	-4.63728	3.53029e-06	3.54401e-05	3016.39	3063.73	2337.2	2513.7
NT5C2	NM_001351195	2678.81	-0.315976	0.068142	-4.63703	3.53456e-06	3.54401e-05	2845.54	2663.08	2219.93	2211.82
RNA28SN4	NR_146118	8.73792e+06	0.414192	0.0893204	4.63715	3.53254e-06	3.54401e-05	7.02973e+06	8.95591e+06	1.10726e+07	1.0229e+07
SNORD76	NR_003942	273.689	-0.745966	0.160875	-4.63692	3.53638e-06	3.54401e-05	339.428	327.344	205.448	192.459
TNS3	NM_022748	5433.03	-0.4518	0.0974346	-4.63696	3.53572e-06	3.54401e-05	6737.65	6088.25	4909.84	4471.51
HEATR5B	NM_019024	1873.88	-0.383374	0.0826835	-4.63664	3.54118e-06	3.5468e-05	1965.29	2235.14	1569.95	1642.25
EZH2	NM_004456	2364.97	-0.474522	0.102352	-4.63616	3.54947e-06	3.55273e-05	2560.42	2661.37	1809.03	1948.04
HSPA1A	NM_005345	2332.15	0.531887	0.114728	4.63606	3.55112e-06	3.55273e-05	2257.2	2390.29	3523.52	3191.7
MOSMO	NM_001164579	1753.12	-0.349119	0.0753104	-4.63574	3.55667e-06	3.55626e-05	1968.68	1999.87	1610.86	1502.55
USP33	NM_015017	1872.57	-0.344613	0.0743468	-4.63521	3.56577e-06	3.56335e-05	2092.01	2049.31	1651.76	1610.99
MTPAP	NM_018109	1606.24	-0.356786	0.0770158	-4.63263	3.61047e-06	3.60598e-05	1776.34	1773.11	1347.23	1425.37
STAU2	NM_001164381	3673.06	-0.358777	0.0774686	-4.63125	3.63458e-06	3.62801e-05	4413.7	3807.07	3340.8	3080.33
ZNF84	NM_003428	643.886	-0.538536	0.116348	-4.62867	3.68018e-06	3.67145e-05	776.159	693.9	539.982	474.798
AATBC	NR_026961	68.5805	1.50195	0.3245	4.6285	3.68328e-06	3.67247e-05	35.0743	57.9671	146.359	110.395
EVPL	NM_001988	610.011	0.531577	0.114879	4.62728	3.70492e-06	3.69196e-05	452.571	518.294	684.523	711.22
PTPN14	NM_005401	12075.2	-0.265547	0.057399	-4.62633	3.722e-06	3.70689e-05	12356.3	11567.8	10166.9	9744.11
PAPSS1	NM_005443	1996.16	-0.387485	0.0837685	-4.62567	3.73398e-06	3.71513e-05	2108.98	2269.24	1641.76	1700.87
PHTF2	NM_001127358	1953.8	-0.377269	0.0815604	-4.62564	3.73449e-06	3.71513e-05	2320.56	2267.54	1729.94	1804.43
TRIM44	NM_017583	4045.76	-0.371714	0.0803649	-4.62532	3.74013e-06	3.71865e-05	4393.33	4149.76	3345.35	3261.06
ZFX	NM_001330327	4007.84	-0.383175	0.0828565	-4.62457	3.75385e-06	3.73019e-05	4718.05	4461.76	3540.79	3501.39
PGGT1B	NM_005023	1230.48	-0.420209	0.0909293	-4.62127	3.814e-06	3.78783e-05	1634.91	1398.03	1162.69	1111.77
HDGFL3	NM_016073	1612.62	-0.401543	0.0869146	-4.61998	3.83785e-06	3.80928e-05	1784.26	1795.28	1306.32	1403.88
HIST2H3D	NM_001123375	3205.82	0.388285	0.0840469	4.61986	3.83991e-06	3.80928e-05	3175.92	2854.03	3991.69	3911.71
EIF3M	NM_001307929	1775.86	-0.397494	0.0860462	-4.61955	3.84582e-06	3.81086e-05	2039.96	2074.88	1484.5	1639.32
SFXN1	NM_001322982	3077.58	-0.316817	0.0685809	-4.6196	3.84474e-06	3.81086e-05	3928.32	3675.8	2975.36	3136.99
NPAT	NM_001321307	1827.67	-0.375657	0.0813214	-4.61941	3.84825e-06	3.81113e-05	1953.98	2030.55	1483.59	1585.59
TACC1	NR_148049	1275.74	-0.453616	0.0982028	-4.61917	3.85269e-06	3.81339e-05	1357.71	1290.62	988.15	947.643
PDGFC	NR_036641	2528.53	-0.398572	0.0862927	-4.61884	3.85897e-06	3.81746e-05	3216.65	2668.19	2339.01	2135.62
KPNA1	NR_026698	4039.69	-0.307262	0.0665262	-4.61867	3.86216e-06	3.81847e-05	4576.62	4603.27	3755.33	3662.59
TYMS	NM_001354868	1085.59	0.420241	0.0910117	4.61744	3.8851e-06	3.83901e-05	1081.64	1060.46	1362.68	1506.46
TBC1D3	NM_001123391	703.89	0.506157	0.109652	4.61602	3.91171e-06	3.86314e-05	566.845	548.983	846.336	739.552
CPS1	NM_001369257	1343.79	-0.42696	0.0924998	-4.6158	3.91585e-06	3.86507e-05	1612.28	1341.77	1119.05	1087.35
ZFC3H1	NM_144982	2655.53	-0.330889	0.0716961	-4.61516	3.9279e-06	3.87479e-05	2873.83	2901.77	2220.84	2371.06
TASOR2	NM_001321785	2279.11	-0.328274	0.0711419	-4.61436	3.94316e-06	3.88768e-05	2614.73	2468.72	1998.12	2056.48
RNA28SN1	NR_145822	8.74975e+06	0.412599	0.0894543	4.61239	3.98058e-06	3.92019e-05	7.02795e+06	8.96967e+06	1.10572e+07	1.02369e+07
RNA28SN2	NR_146148	8.74975e+06	0.412599	0.0894543	4.61239	3.98058e-06	3.92019e-05	7.02795e+06	8.96967e+06	1.10572e+07	1.02369e+07
HAT1	NR_027862	1539.12	-0.374551	0.0812155	-4.61182	3.99151e-06	3.92876e-05	1642.83	1652.06	1267.23	1273.94
ZFAND3	NM_021943	8548.01	-0.337248	0.0731386	-4.61109	4.00569e-06	3.94052e-05	9020.87	8570.61	6991.59	6937.33
SLC35F5	NM_001330314	1392.67	-0.411069	0.0892351	-4.60658	4.09351e-06	4.02468e-05	1626.99	1505.44	1130.87	1229.98
FARS2	NM_001318872	5300.56	-0.33305	0.0723138	-4.60562	4.11241e-06	4.04101e-05	5459.14	5805.24	4308.95	4628.79
SLC25A32	NR_102337	1319.75	-0.419107	0.0910025	-4.60544	4.11585e-06	4.04214e-05	1535.35	1525.9	1057.24	1233.89
NET1	NM_001047160	2462.51	-0.318396	0.069156	-4.60403	4.14389e-06	4.06515e-05	2713.16	2548.85	2076.3	2150.27
RASA4	NM_006989	672.93	0.525669	0.114175	4.60408	4.14289e-06	4.06515e-05	541.954	586.491	827.246	792.307
OSBPL8	NM_020841	3183.69	-0.312177	0.0678185	-4.60313	4.16185e-06	4.07825e-05	3720.13	3372.32	2903.54	2818.5
SNORD12B	NR_003695	249.78	-0.905565	0.196723	-4.60324	4.15961e-06	4.07825e-05	316.8	346.098	195.448	157.289
SOS1	NM_005633	3135.04	-0.309152	0.0671671	-4.60273	4.16983e-06	4.0838e-05	3475.75	3622.94	2847.18	2878.1
MAPK13	NM_002754	322.122	0.810977	0.176229	4.60185	4.18752e-06	4.09885e-05	147.086	114.229	232.72	232.514
ZDHHC13	NM_001001483	1224.65	-0.418347	0.0909353	-4.60048	4.21508e-06	4.12354e-05	1380.34	1258.23	1029.97	948.62
ASXL1	NM_015338	3457.68	-0.355968	0.0773855	-4.59993	4.22642e-06	4.13235e-05	4067.48	3665.57	3037.17	3012.92
DHX35	NR_033905	1723.05	-0.359025	0.078102	-4.59687	4.2888e-06	4.19101e-05	1986.79	1866.88	1499.04	1510.37
TXLNG	NM_001168683	2456.54	-0.342508	0.0745504	-4.59431	4.34193e-06	4.24059e-05	2552.5	2685.24	1973.57	2154.18
PTOV1-AS2	NR_110730	579.858	0.595737	0.129687	4.59367	4.3552e-06	4.2512e-05	406.182	543.868	703.613	718.059
FBXW7	NM_001349798	4480.9	-0.274461	0.0597828	-4.59097	4.41185e-06	4.30411e-05	5075.58	5171.01	4168.05	4301.52
GPR108	NM_001080452	500.01	0.573696	0.125027	4.58859	4.4626e-06	4.35122e-05	398.262	414.294	603.617	603.756
LRP11	NM_032832	1401.04	-0.409565	0.0892807	-4.58738	4.48836e-06	4.37151e-05	1421.07	1389.51	1074.51	1042.41
PPP3CC	NM_001243974	2436	-0.356185	0.0776425	-4.5875	4.48594e-06	4.37151e-05	2619.25	2770.49	1959.03	2248.94
BZW1	NM_001321688	1800.21	-0.397697	0.086742	-4.58483	4.54359e-06	4.42286e-05	1963.03	1853.24	1394.5	1506.46
MROH6	NM_001100878	660.165	0.500539	0.109197	4.5838	4.56594e-06	4.44217e-05	561.188	528.524	756.339	789.377
SHARPIN	NM_030974	644.217	0.604255	0.131862	4.58247	4.59521e-06	4.46819e-05	469.542	548.983	752.703	788.4
GALK2	NM_001001556	3403.8	-0.319133	0.0696489	-4.58203	4.60488e-06	4.47479e-05	3743.89	3967.34	2997.18	3179
GMDS	NM_001500	4954.96	-0.281388	0.0614126	-4.58193	4.60707e-06	4.47479e-05	5379.94	5053.37	4330.77	4261.46
PURPL	NR_038848	18.7705	2.7989	0.610875	4.58179	4.61006e-06	4.47508e-05	9.05142	8.52457	70.9068	51.7784
RPS6KB2	NM_003952	663.96	0.524868	0.114558	4.58169	4.61244e-06	4.47508e-05	496.697	555.802	738.158	769.838
SREK1	NM_001270492	1899.81	-0.347352	0.075865	-4.57856	4.6819e-06	4.53998e-05	2446.15	2318.68	1885.39	1864.02
SLAIN2	NM_020846	1944.8	-0.33397	0.0729465	-4.57828	4.68811e-06	4.5435e-05	2231.17	2160.13	1707.22	1780.01
UBAC2	NM_001144072	5187.55	-0.272657	0.0595644	-4.57751	4.70543e-06	4.55779e-05	5469.32	5522.22	4478.04	4620
GDI2	NM_001115156	3483.34	-0.308895	0.0674969	-4.57644	4.72962e-06	4.5787e-05	3745.02	3825.83	3008.08	3101.82
PHKA1	NM_002637	1035.77	-0.435652	0.095247	-4.57392	4.78693e-06	4.63165e-05	1186.87	1236.06	841.791	948.62
GAS6	NM_000820	2281.79	0.338004	0.0739168	4.57276	4.8134e-06	4.65471e-05	1927.95	1993.05	2538.1	2413.07
MRPS5	NR_136153	1613.68	-0.385241	0.0842685	-4.57159	4.8403e-06	4.67338e-05	1860.07	2022.03	1444.5	1523.07
MYL12A	NM_001303048	1351.19	-0.4141	0.0905815	-4.57158	4.84065e-06	4.67338e-05	1457.28	1450.88	1046.33	1137.17
NECTIN4	NM_030916	107.191	1.34931	0.295137	4.5718	4.83557e-06	4.67338e-05	67.8856	78.4261	222.72	147.52
IL6ST	NM_002184	1514.62	-0.355804	0.0778399	-4.57097	4.85463e-06	4.68432e-05	1869.12	1807.21	1436.32	1439.05
ZC3H3	NM_015117	3222.77	0.299432	0.0655133	4.57055	4.86452e-06	4.6913e-05	2829.7	2883.01	3517.16	3510.19
SNX3	NM_001300928	1750.56	-0.421727	0.0922832	-4.56992	4.879e-06	4.7027e-05	1990.18	2308.45	1566.31	1635.42
DMXL1	NM_001349240	2823.5	-0.339028	0.0741971	-4.56928	4.89391e-06	4.71449e-05	3372.79	3181.37	2607.19	2579.15
CEP44	NM_001145314	1047.89	-0.404042	0.08846	-4.56751	4.93555e-06	4.75134e-05	1154.06	1205.37	859.063	922.242
TOP1	NM_003286	7177.73	-0.297535	0.0651428	-4.56742	4.93754e-06	4.75134e-05	7689.18	7607.33	6315.25	6131.35
NUFIP2	NM_020772	6061.63	-0.258011	0.056498	-4.56673	4.95384e-06	4.76443e-05	6624.51	6601.43	5452.55	5608.68
RFWD3	NM_001370537	2915.21	-0.339932	0.0744552	-4.56559	4.98094e-06	4.78789e-05	3286.8	2925.63	2473.56	2444.33
APC	NM_001354897	1959.36	-0.354876	0.0777324	-4.56536	4.98638e-06	4.78963e-05	2525.35	2269.24	1856.3	1901.15
CEPT1	NM_001007794	1443.51	-0.407461	0.089252	-4.56528	4.98818e-06	4.78963e-05	1699.4	1822.55	1271.78	1380.43
DSG2	NM_001943	2150.72	-0.394659	0.0864997	-4.56255	5.05367e-06	4.84987e-05	2273.04	2270.95	1725.4	1731.16
SRRT	NM_015908	1278.56	0.445663	0.0976892	4.56204	5.0658e-06	4.85887e-05	1126.9	1150.82	1533.59	1567.03
RN7SL1	NR_002715	3973.66	1.14457	0.250914	4.56158	5.07696e-06	4.86693e-05	2688.27	2819.93	5586.18	6590.51
USP10	NR_073577	4231.69	-0.280608	0.0615342	-4.56019	5.11068e-06	4.8966e-05	4748.6	4633.96	3744.42	3984.01
EVI5L	NM_145245	902.625	0.454589	0.0997178	4.55876	5.14574e-06	4.92752e-05	695.828	731.408	995.422	956.435
EXPH5	NM_001308019	1234.55	-0.403172	0.088444	-4.55849	5.15217e-06	4.931e-05	1218.55	1196.85	940.878	886.095
PDHX	NM_001166158	1981.21	-0.363679	0.0797923	-4.55783	5.16861e-06	4.94406e-05	2331.87	2141.37	1727.22	1755.58
LBR	NM_194442	2840.72	-0.360684	0.0791397	-4.55755	5.17526e-06	4.94774e-05	3131.79	3118.29	2422.65	2445.31
ZC3H7B	NM_017590	1964.23	0.327895	0.0719911	4.55466	5.24705e-06	5.01366e-05	1744.66	1829.37	2214.47	2265.55
CEP295	NM_033395	2809.16	-0.347476	0.0764103	-4.5475	5.42879e-06	5.18451e-05	3295.85	2987.01	2494.46	2451.17
TRPV4	NM_021625	176.058	0.971057	0.213582	4.54653	5.45371e-06	5.20549e-05	109.748	97.1801	231.811	175.851
DCAKD	NM_001288654	2971.02	0.294051	0.0646779	4.54639	5.45731e-06	5.20612e-05	2738.05	2843.8	3461.71	3375.37
CYTOR	NR_024204	4093.3	-0.273669	0.0602081	-4.54538	5.48356e-06	5.22833e-05	4017.7	4081.57	3290.8	3407.61
ANAPC5	NM_001137559	1928.13	-0.332517	0.0731891	-4.54326	5.53921e-06	5.27854e-05	2093.14	2129.44	1658.13	1694.03
TBC1D9	NM_015130	1804.37	-0.396732	0.0873373	-4.54252	5.55849e-06	5.29406e-05	2065.99	1870.29	1483.59	1512.32
IARS2	NM_018060	2969.8	-0.327616	0.0721294	-4.54206	5.57064e-06	5.29991e-05	3347.89	3379.14	2696.28	2663.17
SPAG9	NM_003971	3146.24	-0.307527	0.0677048	-4.54217	5.56773e-06	5.29991e-05	3353.55	3445.63	2721.73	2769.66
WTAP	NM_004906	2189.53	-0.333823	0.0735016	-4.54171	5.57991e-06	5.30587e-05	2435.96	2337.44	1875.39	1915.8
NUP155	NM_153485	3429.31	-0.327961	0.0722563	-4.53886	5.65587e-06	5.37521e-05	3532.32	3537.7	2734.46	2898.61
CATSPERG	NM_021185	488.053	0.539441	0.11886	4.53847	5.66647e-06	5.38239e-05	498.96	462.032	725.431	675.073
CNN2	NM_001303499	1196.95	0.44944	0.0990581	4.53714	5.70232e-06	5.41352e-05	918.719	1017.83	1310.87	1325.72
KIDINS220	NM_001348741	1590.65	-0.352009	0.0775903	-4.53676	5.71244e-06	5.42022e-05	1814.81	1739.01	1411.77	1375.55
BICD1	NM_001003398	5711.1	-0.282283	0.0622256	-4.53644	5.72108e-06	5.42259e-05	6048.61	6268.97	4859.84	5265.77
RBM25	NM_021239	3600.14	-0.306611	0.0675878	-4.53648	5.72002e-06	5.42259e-05	3967.92	4084.98	3278.98	3228.82
GLI3	NM_000168	5425.14	-0.349305	0.0770482	-4.53359	5.79888e-06	5.49295e-05	6105.18	6120.64	4730.76	4866.19
TRNT1	NR_159934	1499.11	-0.394758	0.0870758	-4.5335	5.80154e-06	5.49295e-05	1744.66	1672.52	1211.78	1391.18
GDNF-AS1	NR_145476	30.14	2.14333	0.472821	4.53307	5.81323e-06	5.49812e-05	20.3657	11.9344	69.9977	77.1791
NR1H2	NM_007121	375.029	0.642714	0.14178	4.53316	5.81072e-06	5.49812e-05	316.8	255.737	448.167	454.282
TCTE1	NM_182539	291.534	0.779594	0.172093	4.53008	5.89601e-06	5.56803e-05	282.857	233.573	484.53	407.389
TMEM38B	NM_018112	1016.58	-0.446199	0.0984941	-4.53021	5.89255e-06	5.56803e-05	1252.49	1181.51	866.335	923.219
TNFRSF12A	NM_016639	1069.56	0.493489	0.108937	4.53006	5.8966e-06	5.56803e-05	864.411	1014.42	1176.33	1459.57
GPR87	NM_023915	1811.86	0.404656	0.0893505	4.52886	5.93019e-06	5.59676e-05	1591.92	1911.21	2299.02	2321.24
KIF13A	NM_001105568	2443.35	-0.360771	0.079663	-4.52871	5.9344e-06	5.59773e-05	2693.93	2465.31	2090.84	1932.41
HIST2H2BC	NR_036461	1214.64	0.465362	0.102773	4.52806	5.95283e-06	5.61213e-05	1167.63	1062.16	1599.04	1485.94
EIF3J	NM_001284336	1622.05	-0.348161	0.076892	-4.52793	5.95656e-06	5.61264e-05	1836.31	1754.36	1379.96	1444.91
FAM126B	NM_001321624	1860	-0.39549	0.0873632	-4.52696	5.98375e-06	5.63526e-05	1948.32	2120.91	1505.41	1583.64
HIPK1	NM_198268	1007.94	-0.398562	0.0880728	-4.52537	6.02889e-06	5.67474e-05	1138.22	1123.54	846.336	870.464
RBPJ	NM_005349	1905.24	-0.326582	0.0721757	-4.52482	6.04482e-06	5.6867e-05	2111.24	2088.52	1708.13	1641.28
CORO2B	NM_001324014	861.938	0.504842	0.111578	4.52457	6.05182e-06	5.69026e-05	548.742	634.228	819.973	849.948
LRRC1	NM_018214	1919.28	-0.397298	0.0878452	-4.5227	6.1055e-06	5.73768e-05	1934.74	2091.93	1455.41	1598.29
DUS3L	NM_020175	495.911	0.663762	0.146776	4.52228	6.11777e-06	5.74614e-05	307.748	405.77	533.619	586.171
UCHL3	NM_001270952	1692.8	-0.415024	0.0917862	-4.52163	6.13641e-06	5.76059e-05	1814.81	1897.57	1298.14	1484.97
TSEN2	NM_001321278	2929.27	-0.317462	0.070215	-4.52128	6.14659e-06	5.76708e-05	3259.64	3379.14	2629.01	2695.41
UBE2K	NM_001111112	4744.24	-0.266935	0.0590563	-4.52	6.18382e-06	5.79893e-05	4957.92	5104.52	4174.41	4184.28
VPS35	NM_018206	1231.79	-0.382351	0.0845966	-4.5197	6.19276e-06	5.80423e-05	1343	1323.01	991.786	1055.11
IMPAD1	NM_017813	1399.15	-0.390096	0.0863157	-4.51941	6.20118e-06	5.80596e-05	1594.18	1558.29	1174.51	1232.91
MTRR	NR_157175	1406.89	-0.377084	0.0834357	-4.51946	6.19979e-06	5.80596e-05	1444.83	1427.01	1056.33	1156.71
ADRM1	NM_001281438	727.825	0.476385	0.105434	4.51835	6.23245e-06	5.83201e-05	612.102	613.769	857.245	847.994
TBC1D3D	NM_001291465	712.862	0.519395	0.114958	4.51813	6.23891e-06	5.83201e-05	591.737	571.146	914.516	753.229
TBC1D3I	NM_001291463	712.862	0.519395	0.114958	4.51813	6.23891e-06	5.83201e-05	591.737	571.146	914.516	753.229
KMT2E-AS1	NR_024586	1146.66	0.397668	0.0880445	4.51668	6.28175e-06	5.86895e-05	1055.62	1082.62	1334.5	1481.06
BIK	NM_001197	731.444	0.520348	0.115217	4.51622	6.29527e-06	5.87847e-05	650.571	676.851	901.789	1000.4
ELP3	NM_001284222	2456.13	-0.360636	0.0798586	-4.51594	6.30375e-06	5.88328e-05	2684.88	2652.85	2048.12	2110.21
CBLL1	NM_001284291	962.778	-0.418063	0.0925955	-4.51494	6.3336e-06	5.90801e-05	1087.3	1051.93	786.338	816.731
RFX3	NM_001282116	3638.39	-0.383635	0.0849732	-4.51478	6.33823e-06	5.90921e-05	4650.17	4057.7	3508.07	3174.11
MRPL57	NM_024026	665.656	0.498287	0.11041	4.51306	6.38975e-06	5.9541e-05	591.737	540.458	818.155	786.446
FBXO30	NM_032145	760.744	-0.517485	0.114694	-4.51189	6.42525e-06	5.98402e-05	830.468	849.048	532.71	640.88
NDFIP1	NM_030571	2375.51	-0.337174	0.0747324	-4.51175	6.42957e-06	5.98489e-05	2732.4	2782.42	2186.29	2177.62
RPS15	NM_001018	890.289	0.451259	0.100034	4.51107	6.45029e-06	6.00101e-05	730.902	774.031	972.696	1081.48
SLC16A5	NM_001271765	1105.3	0.422506	0.0936705	4.51056	6.46567e-06	6.01216e-05	965.108	939.408	1298.14	1256.36
IDUA	NM_000203	1092.5	0.50721	0.112493	4.50881	6.51911e-06	6.05865e-05	893.828	1002.49	1356.32	1331.58
SNHG4	NR_036536	4718.98	-0.332533	0.0737724	-4.50755	6.558e-06	6.09159e-05	5562.1	5766.02	4270.77	4723.56
TOGARAM1	NR_131765	1756.62	-0.345236	0.0766086	-4.50649	6.59103e-06	6.11905e-05	2051.28	2010.09	1577.22	1621.74
SHOC2	NM_001324336	2471.81	-0.314493	0.0697913	-4.5062	6.60002e-06	6.12418e-05	2818.39	2680.13	2197.2	2229.4
HIST4H4	NM_175054	1382.43	0.512229	0.113681	4.50586	6.61039e-06	6.13058e-05	1332.82	1120.13	1979.94	1527.95
POLR2E	NM_001316324	882.368	0.489013	0.10854	4.50538	6.62539e-06	6.14127e-05	770.502	642.753	1021.78	973.043
VAV2	NM_001134398	6302.21	0.36833	0.0817722	4.50434	6.65789e-06	6.16815e-05	5355.05	6328.64	7433.39	7629.99
SH3D19	NM_001243349	2006.7	-0.336801	0.0747778	-4.50402	6.66789e-06	6.17418e-05	2151.98	2202.75	1753.58	1692.08
CD55	NM_001114752	1558.54	-0.531697	0.118096	-4.50224	6.72414e-06	6.22082e-05	1895.14	1476.46	1137.24	1202.63
TBC1D3L	NM_001369499	713.985	0.518029	0.115061	4.5022	6.7253e-06	6.22082e-05	593.999	571.146	915.425	754.206
YAP1	NM_001195044	7757.65	-0.310469	0.0689659	-4.50178	6.73864e-06	6.22989e-05	8202.85	8219.39	6371.61	6871.87
CBWD5	NM_001024916	4722.53	-0.293445	0.0652182	-4.49944	6.81326e-06	6.29558e-05	5193.25	5455.73	4250.77	4433.4
MYBL2	NM_001278610	1280.25	-0.469256	0.104309	-4.49873	6.83617e-06	6.31344e-05	1263.8	1471.34	945.424	1024.82
ARSA	NM_001362782	427.801	0.600646	0.133591	4.49614	6.91979e-06	6.38733e-05	331.508	325.639	517.256	479.683
ZFAND1	NR_033195	1261.31	-0.435315	0.0968274	-4.49578	6.93153e-06	6.39482e-05	1387.13	1398.03	1019.06	1040.45
RSBN1	NR_130896	1308.51	-0.36168	0.080452	-4.4956	6.93731e-06	6.39681e-05	1447.1	1473.05	1121.78	1149.87
WDR83	NM_001099737	298.946	0.747033	0.166195	4.49491	6.95999e-06	6.41438e-05	201.394	214.819	355.443	340.956
ERGIC2	NM_016570	1222.34	-0.411734	0.091622	-4.49384	6.99516e-06	6.44343e-05	1436.91	1304.26	1009.97	1056.08
CBFA2T3	NM_005187	87.7018	1.25728	0.279795	4.49358	7.00342e-06	6.44768e-05	65.6228	51.1474	120.905	162.174
OTUD6B	NM_016023	554.986	-0.517576	0.115201	-4.49281	7.02885e-06	6.46771e-05	634.731	675.146	427.259	486.522
NPIPA7	NM_001282507	1361.46	-0.391121	0.0870668	-4.4922	7.04912e-06	6.48299e-05	1485.56	1450.88	1102.69	1138.15
ATP5MF-PTCD1	NM_001198879	2743.71	0.301082	0.0670375	4.49125	7.08053e-06	6.50848e-05	2640.75	2501.11	3208.08	3135.04
TTC3	NM_001001894	3082.63	-0.325385	0.0724546	-4.49088	7.09298e-06	6.51653e-05	3251.72	3535.99	2628.1	2782.36
CIAO3	NM_022493	973.306	0.466864	0.103971	4.49032	7.11158e-06	6.53023e-05	840.651	912.129	1252.69	1163.55
ORC1	NM_001190819	1333.83	-0.367552	0.0818795	-4.48894	7.15779e-06	6.56924e-05	1518.38	1462.82	1135.42	1178.2
LRRC14	NM_014665	2159.99	0.352096	0.0784744	4.48676	7.23139e-06	6.6293e-05	1811.42	1987.93	2331.74	2507.83
SLX1A	NM_001015000	1386.26	0.364143	0.0811611	4.48667	7.23448e-06	6.6293e-05	1257.02	1305.96	1624.49	1670.59
SLX1B	NM_178044	1386.26	0.364143	0.0811611	4.48667	7.23448e-06	6.6293e-05	1257.02	1305.96	1624.49	1670.59
P4HB	NM_000918	1860.74	0.367602	0.0819466	4.48587	7.26167e-06	6.65076e-05	1572.68	1733.9	2025.39	2231.36
GALNT3	NM_004482	1155.7	-0.410039	0.0914117	-4.48563	7.26985e-06	6.65479e-05	1043.18	1154.23	799.974	848.971
POLR2L	NM_021128	597.703	0.494764	0.110313	4.4851	7.28814e-06	6.66808e-05	495.565	566.032	732.703	755.183
IPO7	NM_006391	5369.68	-0.303395	0.0676673	-4.48362	7.33865e-06	6.71082e-05	5861.93	6043.92	4696.21	4949.23
OSMR	NM_001323506	3446.25	-0.348981	0.0778497	-4.48275	7.36872e-06	6.73483e-05	2989.23	3394.49	2447.19	2555.7
URB2	NM_001314021	2463.18	-0.382133	0.0852639	-4.48177	7.40282e-06	6.76249e-05	2765.21	2779.01	1951.75	2303.65
LYPLA1	NM_001279357	2439.25	-0.348085	0.0776694	-4.48163	7.40764e-06	6.7634e-05	2623.78	2825.04	2086.3	2189.35
SPTLC2	NM_004863	1915.61	-0.39144	0.0873562	-4.48097	7.43061e-06	6.78087e-05	1857.8	2148.19	1495.41	1550.42
BUB1B	NM_001211	2844.03	-0.318992	0.0712031	-4.48003	7.46329e-06	6.80717e-05	3139.71	3130.22	2526.28	2500.02
SUZ12P1	NR_144395	5229.82	-0.256307	0.0572192	-4.47939	7.48555e-06	6.82394e-05	5599.43	5619.4	4639.85	4752.87
ZNF141	NM_001348277	2165.58	-0.387302	0.0865129	-4.47681	7.5767e-06	6.90347e-05	2473.3	2335.73	1889.94	1789.77
MAP4	NM_001134364	7672.69	-0.300074	0.0670412	-4.47597	7.60667e-06	6.92602e-05	7632.61	8284.18	6087.07	6833.77
TCF20	NM_005650	3558.74	-0.294238	0.0657385	-4.47589	7.60929e-06	6.92602e-05	3678.27	3866.75	3036.26	3111.59
ATF3	NM_001030287	332.949	1.37217	0.306591	4.47557	7.62078e-06	6.93291e-05	185.554	218.229	519.074	523.646
CKAP5	NM_001008938	5425.21	-0.306232	0.0684352	-4.47477	7.64931e-06	6.95528e-05	6092.74	6030.28	4964.38	4840.79
SVEP1	NM_153366	1799.26	-0.454667	0.101642	-4.47323	7.70464e-06	7.00199e-05	2093.14	2054.42	1539.04	1487.9
SPTLC3	NM_018327	1512.32	-0.419361	0.0937617	-4.47262	7.72673e-06	7.01844e-05	1829.52	1595.8	1349.05	1218.26
NBPF9	NM_001037675	2788.85	-0.329755	0.0737498	-4.47127	7.77576e-06	7.05935e-05	2776.52	3060.32	2280.83	2355.43
DCAF16	NR_144301	1378.53	-0.365171	0.0816763	-4.47095	7.78719e-06	7.0661e-05	1503.67	1570.23	1176.33	1207.51
C7orf50	NM_032350	3050.11	0.337898	0.0756118	4.46886	7.86391e-06	7.13205e-05	2702.98	3024.52	3750.79	3473.06
PPP1CB	NM_206876	2842.73	-0.312332	0.069894	-4.46865	7.87154e-06	7.1353e-05	3042.41	2816.52	2331.74	2394.51
SMURF2	NM_022739	6119.69	-0.315173	0.0705323	-4.4685	7.87711e-06	7.13669e-05	6442.35	6006.42	4916.2	5096.75
TBC1D23	NM_018309	1178.8	-0.383741	0.0858826	-4.4682	7.88799e-06	7.14288e-05	1305.67	1288.92	988.15	1001.37
MELK	NM_001256690	5311.09	-0.339558	0.0760089	-4.46735	7.91955e-06	7.16778e-05	5426.33	5924.58	4391.68	4572.13
POLR3G	NM_001370354	726.817	-0.513825	0.115053	-4.46598	7.9702e-06	7.20993e-05	907.405	993.965	615.435	714.151
DECR1	NM_001330575	1280.73	-0.384848	0.0861772	-4.46578	7.97784e-06	7.21314e-05	1393.92	1421.9	1050.87	1104.93
CSNK1E	NM_001894	3997.83	0.310718	0.0695835	4.46539	7.99214e-06	7.22238e-05	3523.27	3626.35	4438.95	4424.61
ARHGAP10	NM_024605	6067.36	-0.267471	0.0599171	-4.46402	8.04346e-06	7.26132e-05	6656.19	6400.25	5409.82	5442.6
NUP35	NM_001287584	1299.24	-0.409296	0.0916861	-4.46411	8.04041e-06	7.26132e-05	1531.95	1418.49	1091.78	1134.24
BRD7	NM_001173984	1602.1	-0.361651	0.0810232	-4.46355	8.06115e-06	7.27357e-05	1797.84	1721.96	1339.96	1402.9
HSPA1B	NM_005346	2966.37	0.401586	0.0899836	4.46288	8.08658e-06	7.29279e-05	3105.77	3015.99	4219.86	3868.73
LOC652276	NR_015441	1885.84	0.351175	0.0786952	4.46246	8.10225e-06	7.3032e-05	1617.94	1768	2166.29	2142.45
DENND6A	NM_152678	2147.64	-0.321878	0.0721395	-4.46188	8.12419e-06	7.3155e-05	2508.37	2308.45	1919.03	1942.18
YME1L1	NM_001253866	1905.24	-0.333335	0.074706	-4.46196	8.1215e-06	7.3155e-05	2097.67	2066.36	1609.95	1696.96
ETNK1	NM_018638	2413.83	-0.343473	0.0769909	-4.46122	8.14947e-06	7.33452e-05	2834.23	2649.44	2169.02	2158.09
KIF23	NM_001367804	2208.46	-0.377684	0.0846963	-4.45928	8.22373e-06	7.39758e-05	2483.48	2439.73	1839.03	1951.95
PGF	NM_002632	98.8945	1.21503	0.272517	4.45856	8.2512e-06	7.41852e-05	65.6228	75.0163	170.904	153.381
TXNRD3	NM_052883	1264.65	-0.409968	0.0919787	-4.45721	8.30343e-06	7.46167e-05	1464.07	1478.16	1044.51	1170.39
GPATCH2L	NM_017926	2547.26	-0.317708	0.0712897	-4.45658	8.32769e-06	7.47967e-05	2767.47	2692.06	2177.2	2205.96
SLC25A34	NM_207348	175.09	0.850449	0.190882	4.45537	8.37474e-06	7.51047e-05	135.771	129.574	253.628	225.676
SNAP47	NM_001323933	3265.16	0.342928	0.0769687	4.45542	8.37297e-06	7.51047e-05	3111.43	2997.24	4125.32	3625.47
ZNF37BP	NR_026777	1097.66	-0.451292	0.101288	-4.45552	8.36914e-06	7.51047e-05	1140.48	1232.65	824.519	908.565
RN7SL2	NR_027260	4182.55	1.05508	0.236846	4.45472	8.40011e-06	7.5294e-05	2756.16	3079.08	6132.53	5989.69
FLVCR1	NM_014053	2263.37	-0.41659	0.0935617	-4.45257	8.48493e-06	7.60156e-05	2544.58	2410.75	1799.94	1915.8
PLIN3	NM_005817	1740.9	0.402111	0.0903222	4.45196	8.5089e-06	7.61918e-05	1314.72	1427.01	1760.85	1855.23
HDAC4-AS1	NR_135575	307.379	0.651156	0.146285	4.45127	8.53637e-06	7.6399e-05	261.36	245.508	404.532	393.711
RNF38	NM_194330	1845.16	-0.354077	0.0795506	-4.45097	8.54835e-06	7.64674e-05	1986.79	1861.77	1539.04	1476.17
CHD9	NM_025134	9324.26	-0.230829	0.0518637	-4.45068	8.55977e-06	7.64918e-05	10194.2	10222.7	8741.53	8655.79
MIGA1	NM_198549	1778.6	-0.327066	0.0734849	-4.45079	8.55559e-06	7.64918e-05	1913.24	1935.08	1528.13	1538.7
RABEP1	NM_004703	3241.47	-0.308585	0.0693359	-4.45057	8.56407e-06	7.64918e-05	3587.76	3609.3	2879	2931.83
TBC1D3H	NM_001123392	715.554	0.512062	0.115103	4.44874	8.63736e-06	7.71074e-05	598.525	571.146	915.425	754.206
GTPBP3	NM_001195422	619.646	0.526212	0.11829	4.44851	8.64674e-06	7.71522e-05	491.04	501.245	744.521	682.889
GAB3	NR_104114	548.533	-0.505844	0.113727	-4.44789	8.67181e-06	7.72977e-05	758.056	685.376	513.62	506.061
MB21D2	NM_178496	771.116	-0.543101	0.122103	-4.4479	8.67121e-06	7.72977e-05	791.999	673.441	512.711	497.268
OSBPL6	NM_001201480	2805.96	-0.383739	0.0862894	-4.44712	8.70292e-06	7.75359e-05	3079.75	3290.49	2337.2	2542.03
KCTD9	NM_017634	836.49	-0.437417	0.0983666	-4.44681	8.71562e-06	7.76099e-05	951.531	963.277	709.977	703.405
SH2D4A	NR_156444	1747.91	-0.43146	0.0970424	-4.4461	8.74449e-06	7.78278e-05	1760.5	1825.96	1329.05	1328.65
GNPDA2	NR_073095	696.512	-0.458149	0.10305	-4.4459	8.75229e-06	7.78579e-05	834.993	765.507	589.072	579.332
PAXBP1	NR_027873	1835.85	-0.327819	0.0737629	-4.44423	8.82083e-06	7.84281e-05	2053.54	2001.57	1618.13	1614.9
RPPH1	NR_002312	2810.22	0.500461	0.112616	4.44395	8.83239e-06	7.84914e-05	2593.23	2414.16	3590.79	3497.49
FOXD4L3	NM_199135	607.111	0.524221	0.117991	4.4429	8.87525e-06	7.88326e-05	461.622	559.212	702.704	755.183
MST1R	NR_134919	1879.86	0.342377	0.0770942	4.44101	8.9536e-06	7.94885e-05	1614.55	1687.87	2135.39	2045.74
UMAD1	NM_001302350	1957.41	-0.369237	0.0831784	-4.4391	9.03348e-06	8.01574e-05	2282.09	2139.67	1754.49	1672.54
ARHGAP11B	NR_148423	1997.22	-0.390011	0.0878695	-4.43853	9.05753e-06	8.03305e-05	2156.5	2315.27	1672.67	1736.04
SFPQ	NR_136702	4142	-0.264183	0.0595258	-4.43813	9.0744e-06	8.04397e-05	4530.24	4489.04	3699.88	3812.06
PRDX5	NM_181651	442.567	0.596329	0.134393	4.43721	9.11343e-06	8.0745e-05	324.72	359.737	515.438	514.853
IFT80	NM_020800	1638.38	-0.40083	0.0903677	-4.43555	9.18385e-06	8.12874e-05	1922.3	1906.09	1396.32	1504.5
LINC00475	NR_027341	312.792	0.676346	0.15248	4.43565	9.17953e-06	8.12874e-05	303.223	283.016	495.438	443.536
TBC1D30	NM_001330187	1687.98	-0.412952	0.0931523	-4.43308	9.28945e-06	8.21809e-05	1757.11	2091.93	1376.32	1506.46
COL7A1	NM_000094	285.445	0.761263	0.171732	4.43287	9.29874e-06	8.2209e-05	227.417	255.737	363.625	452.328
TFB2M	NM_022366	1572.31	-0.412577	0.0930737	-4.43279	9.30194e-06	8.2209e-05	1724.3	1832.78	1268.14	1401.92
[truncated: 2,340 more rows]

## Sheet: S8- Gene DESeq2 WTp53WTp53
PRO-seq: DESeq2 differential analysis at annotated gene regions in WTp53:WTp53 DMSO vs Nutlin
Gene	Accession	baseMean	log2FoldChange	lfcSE	stat	pvalue	padj	WTp53:WTp53_DMSO_3hr_R1	WTp53:WTp53_DMSO_3hr_R2	WTp53:WTp53_Nutlin_3hr_R1	WTp53:WTp53_Nutlin_3hr_R2
GDF15	NM_004864	764.489	1.60003	0.118068	13.5518	7.73565e-42	1.28984e-37	462.595	503.952	1473.85	1456.02
INPP5D	NM_001017915	3891.4	1.13788	0.0855476	13.3011	2.2815e-40	1.49749e-36	2243.64	2223.18	5115.29	4716.28
TP53I3	NM_147184	1925.63	1.03864	0.0781603	13.2886	2.6943e-40	1.49749e-36	1704.9	1668.25	3499.24	3430.95
KIAA0825	NM_001145678	2532.19	-1.00097	0.0817612	-12.2426	1.83981e-34	7.66925e-31	2281.15	2432.87	1150.84	1203.39
BTG2	NM_006763	1369.9	1.37299	0.112964	12.1543	5.44437e-34	1.81559e-30	802.438	933.759	2215.34	2280.47
DTL	NM_001286229	4496.87	-0.723196	0.0645171	-11.2094	3.66792e-29	1.01931e-25	4754.39	4506.6	2760.79	2848.03
PLCH2	NM_001303012	778.875	1.36799	0.123474	11.0791	1.58432e-28	3.77386e-25	628.539	588.523	1570.34	1571.24
TP53I11	NM_001318386	635.548	1.40386	0.132852	10.5671	4.23261e-26	8.82183e-23	610.353	670.777	1673.95	1715.48
SEPTIN4-AS1	NR_110810	817.345	0.958574	0.0942574	10.1698	2.70594e-24	5.01321e-21	788.799	827.176	1534.79	1604.53
RGS12	NM_198229	2621.2	0.956602	0.096059	9.95848	2.31567e-23	3.86116e-20	2089.07	2129.34	4189.95	3997.66
FDXR	NM_024417	724.994	1.14624	0.117539	9.75198	1.80904e-22	2.74218e-19	475.098	452.977	1012.7	1041.23
ZFPM1	NM_153813	1818.86	0.754472	0.0775245	9.73205	2.20112e-22	3.05846e-19	1505.99	1496.79	2610.46	2457.14
PTPRN2	NM_001308267	3293.3	0.647629	0.0700108	9.25042	2.23618e-20	2.86816e-17	2593.72	2456.04	3859.83	4049.72
RHOD	NM_001300886	1419.33	0.987174	0.107209	9.20796	3.32389e-20	3.95876e-17	1182.06	1212.96	2305.74	2440.93
DDB2	NM_001300734	2511.84	0.729121	0.0796926	9.14917	5.73734e-20	6.37763e-17	1843.56	1855.93	3164.04	2970.08
MDM2	NM_001145337	17910.5	1.5617	0.172325	9.06254	1.27447e-19	1.32816e-16	13041.3	13663.5	42162.5	36671.1
MIR34AHG	NR_132742	2303.78	0.855098	0.0954144	8.96194	3.19025e-19	3.12908e-16	1670.8	1884.9	3253.43	3178.33
SF3B6	NM_016047	1204.31	0.81208	0.0911648	8.90782	5.20445e-19	4.82105e-16	1127.51	1233.81	1975.62	2167.82
GASK1B	NM_001031700	960.669	1.1467	0.130126	8.81224	1.22667e-18	1.0765e-15	853.585	985.892	2135.1	1938.23
PHLDA3	NM_012396	1158.74	0.834272	0.0949227	8.78897	1.50944e-18	1.25842e-15	937.693	952.295	1690.2	1679.63
JMJD7	NM_001114632	941.923	0.865618	0.0990369	8.74036	2.32367e-18	1.84499e-15	756.974	885.101	1470.8	1520.03
LOC101926933	NR_110002	2422.54	-0.976524	0.113914	-8.57243	1.01322e-17	7.67931e-15	2215.23	2356.41	1252.41	1072.81
BARD1	NR_104215	2247.29	-0.594542	0.0706925	-8.41026	4.09104e-17	2.89085e-14	2530.07	2545.25	1656.68	1703.53
SFN	NM_006142	1301.83	0.832326	0.098989	8.40827	4.16099e-17	2.89085e-14	933.147	970.831	1544.95	1841.79
SH2D2A	NM_001161441	1535.88	0.7664	0.0913193	8.39252	4.75812e-17	3.17347e-14	1662.84	1494.48	2736.42	2635.52
RRM2B	NM_015713	2095.16	0.695157	0.084951	8.18303	2.76788e-16	1.77506e-13	1502.58	1624.23	2691.72	2373.5
GAS6-AS1	NR_044995	218.684	1.43319	0.175663	8.15872	3.38591e-16	2.09099e-13	152.304	126.278	378.873	373.82
SCARNA2	NR_003023	478.556	1.03303	0.126711	8.15268	3.55952e-16	2.1197e-13	331.887	312.798	600.305	716.916
NOTCH1	NM_017617	2762.54	0.911506	0.112207	8.12344	4.53145e-16	2.60543e-13	1932.22	2160.62	3795.84	3902.07
MICALL1	NM_033386	3032	0.723324	0.0903109	8.00927	1.1539e-15	6.41338e-13	2793.76	2943.77	4419.51	5049.99
ARAP1	NM_001040118	1991.69	0.614247	0.0771663	7.96004	1.71984e-15	8.79978e-13	1852.65	1803.8	2628.75	2964.96
BBC3	NM_001127240	338.173	1.13425	0.142521	7.95848	1.74159e-15	8.79978e-13	210.271	187.679	436.77	436.977
CDKN1A	NM_001291549	4587.58	1.85649	0.233179	7.96163	1.69783e-15	8.79978e-13	2483.47	2656.46	9555.11	9057.89
MAPKBP1	NR_049762	2089.14	0.584088	0.0736351	7.93219	2.15309e-15	1.0559e-12	2132.26	2211.59	3201.63	3308.91
EHBP1	NM_001142615	7971.64	-0.438242	0.0554492	-7.9035	2.71174e-15	1.29187e-12	9695.18	9944.65	7121.39	7371.43
FLNA	NM_001110556	2198.31	0.614529	0.0788068	7.79792	6.29382e-15	2.89323e-12	2108.39	2078.37	3102.08	3306.35
UPK3B	NM_182684	900.423	0.731508	0.0938384	7.79541	6.42014e-15	2.89323e-12	786.526	742.605	1252.41	1286.18
JMJD7-PLA2G4B	NM_005090	1203.15	0.760891	0.0978316	7.77756	7.39357e-15	3.24422e-12	970.655	1143.45	1757.24	1823.87
CIC	NM_001304815	1643.45	0.736662	0.0950145	7.75315	8.9638e-15	3.83237e-12	1353.69	1456.25	2207.21	2472.51
ADAMTS7	NM_014272	1325.09	0.726776	0.0938782	7.74169	9.81025e-15	4.0894e-12	985.43	1072.78	1683.09	1722.3
PLXNB2	NM_012401	1691.22	0.7286	0.094685	7.69499	1.41511e-14	5.755e-12	1417.34	1325.33	2247.84	2296.69
DIP2C	NM_014974	306.24	1.24713	0.163701	7.61837	2.56893e-14	1.01987e-11	279.603	283.835	747.588	591.455
SYT8	NM_001290333	1182.71	0.683449	0.0901025	7.58524	3.31871e-14	1.28689e-11	749.018	705.532	1116.3	1217.9
HHAT	NM_001122834	1445.61	0.701282	0.0928471	7.55308	4.25079e-14	1.61085e-11	1604.88	1521.12	2706.96	2378.62
GRN	NM_002087	667.937	0.832729	0.110807	7.51515	5.68454e-14	2.10631e-11	577.392	595.474	1044.19	1044.65
MINK1	NM_001321236	3066.81	0.568158	0.0756845	7.50692	6.05328e-14	2.19418e-11	2752.84	2915.97	4001.02	4400.5
NINJ1	NM_004148	1026.5	0.790734	0.105398	7.50235	6.2684e-14	2.22381e-11	648.997	719.434	1163.03	1203.39
MTA2	NM_004739	1123.23	0.735021	0.0982406	7.48185	7.3283e-14	2.54567e-11	908.142	997.477	1486.03	1683.04
DNAJB1	NM_001313964	1271.16	0.807681	0.108423	7.44933	9.38147e-14	3.19238e-11	1017.26	1090.16	1657.7	2027.85
ANKRD36	NM_001354587	4586.03	-0.578317	0.0782068	-7.39472	1.41703e-13	4.72552e-11	5390.88	5157.68	3459.63	3604.21
S100A4	NM_002961	613.616	0.892861	0.121218	7.36574	1.76173e-13	5.75981e-11	472.825	454.136	787.202	931.99
GRIN2C	NM_001278553	114.927	1.94395	0.264287	7.35546	1.90269e-13	6.09818e-11	80.6984	57.9255	263.078	270.55
MCM6	NM_005915	1158.68	-0.794779	0.108089	-7.35298	1.93837e-13	6.09818e-11	1147.96	1062.35	715.084	562.437
MRPL27	NM_016504	748.184	0.781869	0.107603	7.26625	3.69601e-13	1.14125e-10	556.933	563.036	901.981	1021.6
MCM2	NR_073375	995.239	-0.744997	0.103364	-7.20752	5.69783e-13	1.71866e-10	950.196	987.05	602.337	554.756
RNY1	NR_004391	324.717	-1.26069	0.174956	-7.20576	5.77215e-13	1.71866e-10	373.941	476.147	205.18	151.064
AGPAT5	NM_018361	1894.43	-0.555844	0.0776356	-7.15966	8.08772e-13	2.32508e-10	2058.38	2222.02	1497.21	1415.91
MIR12136	NR_162149	74444.5	-0.653167	0.0912251	-7.15995	8.07079e-13	2.32508e-10	84818.6	96948.7	55251.4	60329.3
CDCA7L	NM_001127371	1279.06	-0.579029	0.0814946	-7.10512	1.20217e-12	3.39746e-10	1371.87	1354.3	924.328	901.265
BTBD19	NM_001136537	782.416	0.799698	0.11318	7.06575	1.59751e-12	4.43949e-10	738.789	715.959	1223.97	1307.52
LINC01629	NR_133913	202.673	1.32395	0.187742	7.05197	1.76397e-12	4.82172e-10	226.183	231.702	577.959	568.412
ZNF367	NM_153695	899.485	-0.799211	0.113655	-7.03193	2.03696e-12	5.47811e-10	1008.16	810.957	547.486	499.281
CHD1	NR_157078	2770.48	-0.530669	0.075506	-7.02816	2.09268e-12	5.52083e-10	2348.21	2531.34	1731.84	1647.2
TKT	NM_001135055	5314.27	0.558012	0.0794163	7.02642	2.11907e-12	5.52083e-10	4466.83	4119.66	6654.14	5990.51
PAICS	NM_001079525	2043.04	-0.532046	0.0759011	-7.00972	2.3879e-12	6.03271e-10	2201.59	2193.06	1572.37	1468.82
PIDD1	NM_145887	415.698	0.980167	0.139789	7.01175	2.35353e-12	6.03271e-10	318.247	294.261	583.037	624.741
POLA1	NM_001330360	4265.42	-0.468049	0.0668627	-7.00016	2.55668e-12	6.3627e-10	4363.4	4500.81	3114.27	3291.84
ANKRD36B	NM_025190	2189.49	-0.551955	0.0788982	-6.99579	2.63771e-12	6.46781e-10	2543.71	2525.55	1667.85	1788.02
IPO5	NM_002271	2438.17	-0.494468	0.0707379	-6.99014	2.74603e-12	6.54105e-10	2807.4	2713.23	1991.88	1927.99
SORCS2	NM_020777	579.383	1.14289	0.163461	6.99183	2.71332e-12	6.54105e-10	293.242	340.602	764.856	635.836
MMP14	NM_004995	1678.31	0.557456	0.0799368	6.97371	3.08697e-12	7.2496e-10	1427.57	1538.5	2185.88	2178.91
HELLS	NM_001289067	2070.34	-0.532216	0.0765882	-6.94905	3.67741e-12	8.51628e-10	2072.02	1977.58	1436.26	1365.55
NID1	NM_002508	118.355	1.92272	0.27735	6.93246	4.13591e-12	9.44688e-10	65.9227	118.168	359.574	337.975
FRMPD2	NM_001018071	453.18	1.19452	0.173623	6.87995	5.98723e-12	1.34907e-09	294.379	322.066	740.478	670.828
INKA2	NM_198926	1168	0.661958	0.0963677	6.86908	6.46152e-12	1.43653e-09	858.131	992.843	1481.97	1446.63
FLJ16779	NR_024389	74.7411	2.01491	0.293989	6.85368	7.19716e-12	1.57902e-09	35.2345	46.3404	172.677	157.039
MCMBP	NM_001256379	2529.2	-0.501697	0.0733453	-6.84021	7.90799e-12	1.71244e-09	2780.12	2671.52	1919.76	1930.55
RIC3	NR_144485	384.503	1.03937	0.152227	6.82773	8.6271e-12	1.8297e-09	439.863	371.882	919.249	751.054
SEPTIN9	NM_001293695	14228.5	0.403587	0.0591161	6.82703	8.66896e-12	1.8297e-09	14571.2	13650.7	19017.8	18316.3
MCM3	NM_001270472	1692.08	-0.608056	0.0893563	-6.80484	1.0116e-11	2.10842e-09	1749.22	1650.88	1136.62	1095
EDA2R	NM_001324202	752.649	0.807162	0.118718	6.79896	1.05375e-11	2.16917e-09	475.098	516.695	905.029	831.281
ACER2	NM_001010887	718.662	0.817274	0.120299	6.7937	1.09292e-11	2.22236e-09	488.737	557.243	938.548	904.679
SMG1P1	NR_027154	8465	-0.381289	0.05616	-6.78934	1.12646e-11	2.26295e-09	9684.95	9617.95	7545.97	7275.84
GIT1	NM_014030	883.985	0.75342	0.111375	6.76468	1.33601e-11	2.65199e-09	816.077	829.493	1317.42	1455.17
PDS5B	NM_015032	4293.53	-0.424089	0.0628165	-6.75124	1.46587e-11	2.87552e-09	4904.42	5140.31	3735.91	3750.15
ATAD2	NM_014109	4881.63	-0.4674	0.0693141	-6.74321	1.54922e-11	2.98367e-09	5120.37	4862.26	3623.16	3597.38
MMS22L	NM_001350599	3644.53	-0.468888	0.0695421	-6.7425	1.55679e-11	2.98367e-09	3886.03	3831.19	2764.86	2810.48
POU2F1	NM_001365849	3333.41	-0.463781	0.0693582	-6.68675	2.28188e-11	4.32365e-09	3791.69	3774.42	2834.94	2653.44
RASA2	NM_001303246	3224.03	-0.43042	0.0644165	-6.68183	2.35978e-11	4.42101e-09	3712.13	3746.62	2721.18	2812.19
NAP1L1	NM_004537	5175.03	-0.428744	0.064223	-6.67587	2.45773e-11	4.55335e-09	5744.37	5442.68	4357.54	3957.55
EFNB1	NM_004429	758.619	0.726958	0.109001	6.66925	2.5711e-11	4.65983e-09	687.642	702.057	1161	1139.38
SCRIB	NM_015356	2235.88	0.538643	0.08076	6.66967	2.56378e-11	4.65983e-09	1789	1815.38	2510.92	2722.57
VTRNA1-1	NR_026703	446.87	-1.09869	0.165262	-6.64816	2.96778e-11	5.32095e-09	398.946	436.758	225.495	166.427
ANKRD36C	NM_001310154	2950.92	-0.583649	0.0878644	-6.64261	3.08186e-11	5.4667e-09	3502.99	3536.93	2314.88	2382.04
CHN1	NM_001025201	1537.22	-0.547848	0.0826795	-6.62617	3.44507e-11	6.04665e-09	1604.88	1742.4	1153.89	1135.97
EPPK1	NM_031308	1594.11	0.611088	0.0926295	6.59712	4.19216e-11	7.28125e-09	1573.05	1539.66	2429.66	2325.71
PHIP	NM_017934	5444.37	-0.420232	0.0639264	-6.57369	4.90843e-11	8.4325e-09	5984.19	6224.67	4513.97	4608.74
SMCHD1	NM_015295	5640.2	-0.386373	0.0587885	-6.57225	4.95613e-11	8.4325e-09	6123.99	6313.88	4718.13	4796.51
SMG1P3	NR_027155	8367.52	-0.36284	0.0555773	-6.52856	6.64046e-11	1.11841e-08	9469	9445.33	7477.91	7232.31
JUNB	NM_002229	909.054	0.686573	0.105459	6.51032	7.49915e-11	1.25041e-08	799.028	733.337	1253.43	1213.64
SYTL2	NM_001365826	552.814	0.804902	0.123723	6.5057	7.7332e-11	1.27667e-08	558.07	561.877	1068.56	890.17
ID3	NM_002167	1506.52	0.574446	0.0883926	6.4988	8.09611e-11	1.32348e-08	1202.52	1338.08	1986.8	1798.26
FANCL	NM_018062	2637.01	-0.468487	0.0721728	-6.49119	8.51621e-11	1.37863e-08	2883.55	2919.44	2178.77	2017.61
CHMP2A	NM_014453	648.555	0.828072	0.12765	6.48703	8.75422e-11	1.40354e-08	504.649	405.478	746.572	867.98
UBA6	NM_018227	2235.47	-0.447139	0.0690895	-6.47188	9.67925e-11	1.53707e-08	2769.89	2887.01	2069.07	2079.91
SNORA57	NR_004390	464.575	0.940863	0.145441	6.46901	9.86442e-11	1.55169e-08	256.871	309.322	539.36	547.075
TYMSOS	NM_001012716	570.003	0.825806	0.128016	6.45079	1.1127e-10	1.73394e-08	343.253	378.833	678.517	602.551
RAB44	NM_001257357	62.8132	2.03098	0.314991	6.44776	1.13513e-10	1.75251e-08	38.6443	31.2798	151.346	134.848
CES2	NM_003869	1293.24	0.6416	0.099569	6.44377	1.16539e-10	1.78272e-08	971.791	1141.13	1574.4	1719.74
EPS8L2	NM_022772	1595.93	0.747677	0.116781	6.40241	1.52945e-10	2.31836e-08	1346.87	1307.96	2239.72	2218.17
LDHB	NM_001315537	2802.98	-0.457987	0.0716002	-6.39645	1.59031e-10	2.34662e-08	3089.27	3249.62	2306.76	2307.79
OXCT1	NM_001364299	3086.96	-0.409051	0.0639246	-6.39895	1.56444e-10	2.34662e-08	3791.69	3896.07	2828.85	2958.98
RIF1	NM_001177665	3970.59	-0.381538	0.0596392	-6.39744	1.58007e-10	2.34662e-08	4249.74	4164.84	3247.34	3212.46
RNU5D-1	NR_002755	842.535	-0.890969	0.139464	-6.38853	1.67486e-10	2.4497e-08	828.58	990.526	588.116	396.011
LOC102724788	NM_001368249	168.563	1.34605	0.210843	6.38414	1.72361e-10	2.48802e-08	93.201	113.534	265.109	260.309
SESN1	NM_014454	1970.83	0.504288	0.0789987	6.3835	1.7309e-10	2.48802e-08	1619.65	1770.2	2511.94	2298.4
STXBP5	NM_001127715	4764.42	-0.393709	0.0616972	-6.38131	1.75576e-10	2.50219e-08	5066.95	5435.73	3949.22	4043.75
PRODH	NM_001195226	167.502	1.35215	0.212331	6.3681	1.91388e-10	2.70441e-08	90.9278	113.534	264.094	257.748
NFIB	NM_001369468	7252.47	-0.445192	0.0699819	-6.36153	1.99748e-10	2.79882e-08	6793.45	6835.21	5003.56	5006.46
ASPM	NM_001206846	5232.91	-0.428612	0.067642	-6.33647	2.35084e-10	3.21691e-08	5695.49	5813.4	4284.41	4266.5
FBXO22	NM_147188	2289.72	0.444759	0.0701925	6.33628	2.35374e-10	3.21691e-08	1895.85	2018.12	2656.17	2670.51
MTRNR2L2	NM_001190470	2117.88	-0.705958	0.111384	-6.33808	2.32639e-10	3.21691e-08	2763.07	2402.75	1770.44	1399.69
GMPS	NM_003875	3083.39	-0.434877	0.0686975	-6.33033	2.44639e-10	3.31635e-08	3487.08	3211.39	2552.57	2405.08
MOV10	NM_020963	1593.05	0.513981	0.0812544	6.32558	2.52284e-10	3.3924e-08	1342.32	1437.71	1923.82	2044.06
RBBP8	NM_002894	4526.82	-0.460282	0.0728677	-6.31668	2.6724e-10	3.56477e-08	4815.76	4968.85	3472.83	3637.49
INPP4B	NM_003866	6499.51	-0.400364	0.0635071	-6.30424	2.89611e-10	3.83253e-08	7337.88	7713.36	5737.94	5666.19
CHADL	NM_138481	203.777	1.198	0.190138	6.30069	2.96315e-10	3.86187e-08	170.49	174.935	436.77	356.751
LSP1	NM_002339	607.835	0.797454	0.126568	6.30062	2.96461e-10	3.86187e-08	344.389	316.273	553.581	594.016
RNF145	NM_001199380	3285.39	-0.43251	0.068672	-6.2982	3.01127e-10	3.89224e-08	3127.92	3139.56	2280.35	2362.41
CEL	NM_001807	327.875	0.951304	0.151244	6.28984	3.17792e-10	4.07605e-08	227.32	210.849	406.298	440.391
DGKZ	NM_201532	1349.79	0.556314	0.0885144	6.28501	3.27826e-10	4.17265e-08	1197.97	1130.71	1673.95	1749.62
DDX41	NM_001321732	420.107	0.868828	0.13829	6.28267	3.32817e-10	4.20409e-08	263.691	252.555	453.022	489.039
THBS1	NM_003246	2508.33	-0.561768	0.0897434	-6.25971	3.85699e-10	4.83545e-08	3409.79	2973.89	2100.56	2223.29
LOC102723769	NR_110761	209.86	1.23184	0.196972	6.25389	4.00365e-10	4.98186e-08	118.206	94.9978	280.346	221.902
SOCS6	NM_004232	1530.51	-0.486933	0.0778831	-6.2521	4.04982e-10	5.00197e-08	1894.71	1967.15	1396.65	1359.58
TMEM63B	NM_001318792	1139.22	0.719667	0.115871	6.21092	5.26741e-10	6.458e-08	944.513	1082.05	1600.81	1735.11
FAM43A	NM_153690	238.383	1.08875	0.175721	6.19591	5.79504e-10	7.05303e-08	184.129	164.508	395.125	347.363
DGKH	NM_001204504	4748.12	-0.394466	0.0637207	-6.19055	5.99565e-10	7.24431e-08	5904.63	6155.16	4611.48	4563.51
CDC45	NM_001369291	1974.5	-0.539012	0.0874146	-6.16615	6.99723e-10	8.39366e-08	2059.52	1994.95	1391.57	1398.84
SMG1P6	NR_135312	2310.09	-0.424892	0.0689251	-6.16455	7.0686e-10	8.4187e-08	2614.17	2629.82	1968.51	1938.23
SULF2	NM_198596	1139.22	0.766606	0.124466	6.15915	7.31361e-10	8.64873e-08	680.822	882.784	1175.22	1481.63
NUAK2	NM_030952	1718.4	0.558071	0.0907714	6.1481	7.84185e-10	9.20809e-08	1821.97	2000.75	2756.73	2870.22
DEK	NM_001134709	3085.63	-0.408297	0.0664669	-6.14287	8.10436e-10	9.44979e-08	3169.97	3155.78	2321.99	2442.63
NAV2	NM_001111018	18376.4	-0.341185	0.0555585	-6.14101	8.19999e-10	9.49491e-08	17184.2	16193.6	13017.8	13329.5
LMNB1	NR_134488	4224.86	-0.410174	0.0668793	-6.13305	8.62098e-10	9.91354e-08	3407.52	3491.75	2461.15	2726.84
GPX1	NM_001329455	2089.38	0.628162	0.102696	6.1167	9.55309e-10	1.09102e-07	1688.98	1740.08	2984.26	2319.73
ZC3H12C	NM_033390	4193.2	-0.409598	0.0670007	-6.11334	9.75684e-10	1.1067e-07	4119.03	4132.4	3206.71	3007.63
CSPG4	NM_001897	88.1446	1.57846	0.258998	6.09449	1.09786e-09	1.23687e-07	72.7423	62.5595	207.212	197.152
TNFRSF10C	NM_003841	125.583	1.33437	0.219717	6.0731	1.2546e-09	1.40398e-07	114.796	120.485	306.755	286.766
PLXNB3	NM_001163257	112.072	1.4839	0.244494	6.06927	1.28491e-09	1.42097e-07	65.9227	66.035	190.96	178.375
PPAT	NR_156493	1485.06	-0.487476	0.0803218	-6.06903	1.28683e-09	1.42097e-07	1584.42	1639.29	1155.92	1143.65
LINC02069	NR_110043	85.7007	1.77644	0.293083	6.06121	1.35103e-09	1.47539e-07	51.1469	31.2798	133.063	149.357
SNORD81	NR_003938	317.974	-0.998916	0.164814	-6.06088	1.35381e-09	1.47539e-07	361.438	411.271	208.228	179.229
MTRNR2L8	NM_001190702	6592.45	-0.581523	0.0960579	-6.05388	1.41395e-09	1.53092e-07	7289	6822.46	4713.06	4717.13
CUL7	NM_001168370	881.126	0.607305	0.100459	6.0453	1.49132e-09	1.60427e-07	642.178	677.728	1002.54	1007.95
SLC25A22	NM_001191061	506.246	0.766765	0.127102	6.03266	1.61285e-09	1.72388e-07	402.356	384.625	647.029	691.312
GM2A	NM_000405	624.318	0.858936	0.142505	6.0274	1.66619e-09	1.76955e-07	456.912	456.453	821.737	834.695
UCHL5	NM_001350850	3210.03	-0.403067	0.0671228	-6.00492	1.91423e-09	2.02012e-07	3505.27	3631.93	2775.01	2624.42
RBFOX3	NM_001350451	191.216	1.2321	0.206031	5.98016	2.22924e-09	2.33776e-07	111.387	81.0957	246.826	206.54
NASP	NM_001195193	2310.17	-0.547613	0.0919297	-5.95686	2.57124e-09	2.67956e-07	2510.74	2267.2	1768.41	1503.82
RIN1	NM_001363559	1502.29	0.576134	0.0968235	5.95035	2.67564e-09	2.75393e-07	1235.48	1287.1	1729.81	2027.85
VRK1	NM_003384	2695.38	-0.403158	0.0677497	-5.9507	2.67001e-09	2.75393e-07	2923.33	2873.1	2142.21	2239.51
TIGAR	NM_020375	2342.41	0.57269	0.0962853	5.94784	2.71704e-09	2.77938e-07	1978.82	2380.74	3101.07	3380.6
SNORD12B	NR_003695	249.78	-1.17871	0.198435	-5.94004	2.84955e-09	2.89716e-07	331.887	304.688	174.708	108.391
DDIT4	NM_019058	6182.55	0.491614	0.0828451	5.93413	2.95406e-09	2.98521e-07	4610.04	4320.08	6051.81	6502.6
WDR76	NM_024908	1196.34	-0.576646	0.0972114	-5.93188	2.99489e-09	3.00824e-07	1187.74	1064.67	788.218	723.743
RNY4	NR_004393	109.166	-1.70843	0.288364	-5.92455	3.13145e-09	3.12658e-07	111.387	151.765	48.7557	32.4319
MCM4	NM_005914	1389.37	-0.533773	0.0901253	-5.92257	3.16948e-09	3.14571e-07	1475.3	1311.43	951.753	972.957
MBNL1	NM_001314057	8366.3	-0.323553	0.05465	-5.92046	3.21037e-09	3.16744e-07	9049.59	9334.11	7400.72	7290.35
PHLDB3	NM_198850	942.502	0.679086	0.115009	5.90461	3.53484e-09	3.46705e-07	677.412	800.53	1143.73	1221.32
RNF165	NM_152470	2635.69	-0.47758	0.0809647	-5.89862	3.6656e-09	3.57428e-07	2159.54	2113.12	1502.29	1565.27
BZW2	NM_001159767	2351.06	-0.434859	0.0737576	-5.89579	3.72897e-09	3.61493e-07	2485.74	2628.66	1929.91	1854.59
FAM111B	NM_001142704	774.419	-0.669995	0.114074	-5.87332	4.27161e-09	4.10229e-07	793.345	781.994	475.369	513.79
PLD5	NM_001320272	5633.01	0.420227	0.071553	5.87296	4.2809e-09	4.10229e-07	6329.71	6836.37	9108.18	8511.67
CTC1	NR_046431	3734.02	-0.434424	0.0740255	-5.86857	4.39583e-09	4.18834e-07	3604.15	3644.67	2787.2	2579.19
PTCHD4	NM_001013732	2458.68	0.644711	0.109879	5.86746	4.4251e-09	4.19227e-07	1851.52	1840.87	3180.3	2595.41
GLUD1	NM_001318904	1913.36	-0.472364	0.08056	-5.8635	4.53214e-09	4.26943e-07	1885.62	1952.09	1348.91	1415.91
GLS	NM_014905	5457.91	-0.34943	0.0596046	-5.86247	4.56022e-09	4.27175e-07	6309.25	6571.07	5072.63	5037.19
CROCC	NM_014675	923.762	0.601035	0.1026	5.85803	4.68385e-09	4.36305e-07	770.613	758.824	1153.89	1165.84
DHX9	NM_001357	7617.83	-0.349349	0.0597086	-5.8509	4.88907e-09	4.52891e-07	8282.39	8250.91	6536.32	6442
JAG2	NM_002226	1022.11	0.577537	0.0988892	5.84025	5.21237e-09	4.7079e-07	1033.17	960.404	1390.55	1582.34
KDM4B	NM_015015	5304.37	0.40054	0.068572	5.84116	5.18383e-09	4.7079e-07	5222.67	5434.57	6804.47	7260.48
NADSYN1	NM_018161	1688.5	0.587574	0.100614	5.83989	5.22347e-09	4.7079e-07	1463.94	1521.12	2218.39	2266.82
SMG1P5	NR_002453	4094.13	-0.364669	0.0624356	-5.84073	5.19729e-09	4.7079e-07	4718.02	4498.49	3655.67	3504.35
SPRED1	NM_152594	3524.59	-0.362278	0.0620272	-5.84063	5.20037e-09	4.7079e-07	4142.9	4258.68	3307.26	3229.53
ABCA7	NM_019112	951.748	0.671146	0.115018	5.83513	5.37489e-09	4.81832e-07	951.332	908.272	1369.22	1590.02
PLEC	NM_000445	7030.55	0.448633	0.0769713	5.82857	5.59034e-09	4.98467e-07	6902.56	6120.41	8801.43	8971.69
HDAC2	NR_033441	1773.51	-0.444702	0.0764618	-5.816	6.02716e-09	5.33161e-07	2029.96	1968.31	1498.22	1440.66
WEE1	NM_003390	1130.23	-0.507984	0.0873492	-5.81555	6.04338e-09	5.33161e-07	1183.2	1182.84	829.863	833.841
FAM198B-AS1	NR_147407	1057.61	0.753082	0.129528	5.81405	6.09789e-09	5.35138e-07	914.961	1141.13	1769.43	1695.85
BMPR1B	NM_001203	3397.71	-0.367435	0.0632404	-5.81013	6.24244e-09	5.42117e-07	4061.06	4103.44	3138.65	3189.42
RPS27L	NM_015920	1026.25	0.601821	0.103569	5.81084	6.21603e-09	5.42117e-07	824.033	830.651	1302.18	1210.22
UBE2E2	NM_001370225	4334.32	-0.341524	0.0588202	-5.80624	6.38901e-09	5.51971e-07	4896.46	4944.52	3820.22	3944.74
CMSS1	NM_032359	5002.95	-0.399592	0.0688976	-5.79979	6.63975e-09	5.70227e-07	5299.96	5288.6	3993.91	4032.65
TM7SF2	NM_001277233	884.65	0.542488	0.0935475	5.79906	6.66872e-09	5.70227e-07	709.237	678.887	1002.54	1019.04
FLOT1	NM_001318875	997.636	0.562712	0.0970955	5.79545	6.81363e-09	5.79645e-07	959.289	930.283	1273.74	1514.06
GADD45A	NM_001199742	581.773	0.690034	0.119107	5.79337	6.89861e-09	5.83895e-07	487.6	506.269	818.69	785.193
SH3YL1	NM_001282682	1608.1	-0.436008	0.0753319	-5.78783	7.13026e-09	6.00454e-07	1758.32	1798.01	1292.03	1335.68
SYTL1	NM_032872	1161.74	0.51459	0.0890165	5.78084	7.43284e-09	6.2279e-07	901.322	907.113	1224.99	1356.17
ZBED9	NM_001329616	1948.1	-0.537932	0.093227	-5.77013	7.92112e-09	6.60384e-07	1802.64	2132.82	1412.9	1298.98
MSH6	NM_001281493	1212.23	-0.580539	0.100773	-5.76086	8.36884e-09	6.94239e-07	1271.85	1108.69	849.163	745.08
PRR5L	NM_001160167	1207.69	-0.503567	0.0875899	-5.74914	8.96985e-09	7.36765e-07	1498.04	1367.04	1039.11	983.199
PTK7	NR_072997	2475.79	0.474911	0.0825949	5.74988	8.93059e-09	7.36765e-07	2366.4	2380.74	3274.76	3322.56
SMARCC1	NM_003074	7969.98	-0.339762	0.059352	-5.72452	1.03725e-08	8.47801e-07	8576.77	8705.04	6739.47	6914.82
NCKAP1	NM_013436	5693.33	-0.331167	0.0579965	-5.71011	1.12902e-08	9.18302e-07	6461.56	6623.2	5273.75	5128.51
SRGAP1	NM_020762	6908.23	-0.330551	0.0579626	-5.70284	1.17826e-08	9.53703e-07	8458.56	7986.77	6589.14	6489.79
CD82	NM_002231	1873.92	0.473862	0.0831649	5.69786	1.21318e-08	9.77222e-07	1687.85	1711.12	2231.59	2486.16
KCNMB2-AS1	NR_126560	424.864	0.835411	0.147083	5.67984	1.34817e-08	1.08074e-06	347.799	344.077	623.667	611.085
DHX15	NM_001358	4726.64	-0.336519	0.0592646	-5.67825	1.36082e-08	1.08566e-06	5220.39	5056.89	4156.43	3984.86
AKT3	NM_181690	7362.76	-0.470578	0.0829304	-5.67438	1.39195e-08	1.09478e-06	10246.4	10043.1	7415.95	7227.19
UHRF1	NM_001290050	3685.95	-0.451705	0.0796003	-5.67466	1.38962e-08	1.09478e-06	3829.2	3658.57	2613.51	2859.13
ZNF695	NM_001204221	4551.06	-0.371687	0.0654964	-5.67493	1.38743e-08	1.09478e-06	5130.6	5017.51	3963.44	3880.73
KANK3	NM_198471	80.9984	1.74843	0.30822	5.67266	1.40598e-08	1.09614e-06	39.7809	35.9138	129	125.46
NETO2	NM_018092	3202.1	-0.414793	0.073143	-5.67098	1.41981e-08	1.09614e-06	3493.9	3402.54	2676.49	2498.96
SLC39A8	NM_001135147	1202.91	-0.54948	0.0968936	-5.67096	1.41997e-08	1.09614e-06	1396.88	1481.73	999.493	967.836
ZNF658B	NR_003528	922.282	0.557563	0.0983041	5.67182	1.41291e-08	1.09614e-06	768.34	784.311	1219.91	1067.69
CLOCK	NM_004898	3550.96	-0.349114	0.0615922	-5.66816	1.44342e-08	1.10911e-06	3838.29	3886.8	2988.32	3075.06
CNOT2	NM_001199302	3750.84	-0.393158	0.0694206	-5.66342	1.48385e-08	1.13286e-06	4224.73	4455.63	3438.3	3174.06
TANC2	NM_025185	10808.6	-0.337386	0.0595777	-5.66295	1.48792e-08	1.13286e-06	13344.8	13502.4	10716.1	10533.5
HTR7P1	NR_002774	428.025	0.817514	0.144404	5.6613	1.50232e-08	1.13785e-06	339.843	327.858	652.108	526.592
SMC3	NM_005445	1536.01	-0.465648	0.0822607	-5.66064	1.50813e-08	1.13785e-06	1666.25	1653.19	1269.68	1136.82
XRCC2	NM_005431	1737.48	-0.521882	0.0922213	-5.65902	1.52238e-08	1.14343e-06	1757.18	1689.11	1258.51	1143.65
PAM	NM_001319943	2823.52	-0.456976	0.0808199	-5.65425	1.56529e-08	1.17039e-06	2359.58	2590.43	1786.69	1818.75
MCM10	NM_018518	1295.27	-0.477603	0.0844859	-5.65305	1.57623e-08	1.17056e-06	1263.9	1196.74	862.367	903.826
ZNF425	NM_001001661	1071.83	0.483196	0.0854807	5.65269	1.57957e-08	1.17056e-06	870.634	871.199	1202.64	1231.56
PHLPP1	NM_194449	3301.09	-0.388239	0.0687166	-5.64985	1.60584e-08	1.18477e-06	3633.7	3714.18	2779.08	2834.38
MIR4651	NR_039795	339.26	0.818319	0.145497	5.62432	1.86243e-08	1.36803e-06	228.456	201.581	400.203	359.311
KANK1	NM_001256876	8311.21	-0.322977	0.0574561	-5.6213	1.89531e-08	1.38168e-06	8382.41	8540.53	6722.2	6805.58
NFIA	NM_001145511	7728.44	-0.352568	0.0627224	-5.62109	1.8976e-08	1.38168e-06	8547.22	9046.8	6699.85	7076.98
KCTD3	NM_016121	4132.42	-0.432934	0.0771277	-5.61321	1.98609e-08	1.43983e-06	4503.2	4515.87	3314.37	3366.09
WHRN	NM_015404	712.741	0.654385	0.116624	5.61108	2.01073e-08	1.45138e-06	448.956	538.707	712.037	839.815
PRTG	NM_173814	691.015	-0.580978	0.103564	-5.60987	2.02484e-08	1.45527e-06	959.289	893.211	628.746	610.232
USP37	NM_020935	2658.04	-0.377641	0.0674703	-5.59715	2.17901e-08	1.55935e-06	2600.54	2513.97	1969.53	1967.25
BAX	NR_027882	638.134	0.622426	0.111249	5.59491	2.2074e-08	1.57291e-06	444.41	462.245	673.439	721.183
IKBIP	NM_201613	1643.9	0.480982	0.0861551	5.58274	2.3676e-08	1.67989e-06	1425.29	1496.79	2117.83	1962.13
TMEM134	NR_073411	879.094	0.651051	0.116641	5.58168	2.38201e-08	1.68295e-06	756.974	719.434	1212.8	1106.95
MAP3K21	NM_032435	2257.48	-0.511278	0.0916753	-5.57705	2.44628e-08	1.72107e-06	2590.31	2428.24	1817.17	1705.24
SPATA5	NM_001345856	5581.99	-0.369492	0.0663037	-5.57272	2.50795e-08	1.75704e-06	5754.59	6199.18	4645	4607.89
SMTN	NM_134269	1214.63	0.574156	0.1031	5.56895	2.56275e-08	1.78792e-06	1302.54	1130.71	1672.93	1947.62
E2F1	NM_005225	366.801	-0.789235	0.141775	-5.5668	2.59453e-08	1.80255e-06	335.296	327.858	188.929	194.591
MCM5	NM_006739	975.793	-0.703099	0.126371	-5.56376	2.64028e-08	1.82672e-06	1002.48	788.945	574.911	526.592
RCOR3	NM_001136223	4028.21	-0.398863	0.0717031	-5.5627	2.65632e-08	1.83023e-06	4566.85	4623.61	3538.85	3432.66
TARBP1	NM_005646	4627.62	-0.359494	0.0647037	-5.55601	2.76017e-08	1.89395e-06	4854.41	4764.95	3886.24	3614.45
XPC	NM_004628	1791.73	0.453837	0.0817763	5.54975	2.86086e-08	1.955e-06	1408.24	1377.47	1892.33	1922.87
APOBEC3D	NM_152426	582.037	0.780265	0.141378	5.51899	3.40951e-08	2.31098e-06	577.392	459.928	958.863	824.453
XPO4	NM_022459	3877.92	-0.353483	0.0640401	-5.51971	3.39566e-08	2.31098e-06	4298.61	4207.71	3435.25	3225.27
ZNF718	NR_110527	3602.55	-0.39886	0.0723016	-5.51662	3.45584e-08	2.3329e-06	4100.84	4288.8	3236.16	3127.97
FBXO5	NM_001142522	1437.83	-0.464648	0.0842551	-5.51478	3.49218e-08	2.3385e-06	1525.31	1548.93	1089.89	1136.82
VPS13A	NM_033305	4329.06	-0.339138	0.061494	-5.51497	3.48831e-08	2.3385e-06	5015.81	5272.38	3978.67	4152.14
SMG1	NM_015092	5619.25	-0.321031	0.0582474	-5.5115	3.55785e-08	2.37295e-06	6360.4	6407.72	5134.59	5086.69
PLK3	NM_004073	709.459	0.691924	0.12562	5.50807	3.62794e-08	2.41005e-06	701.281	636.022	1063.48	1096.71
SLF1	NM_032290	1533.96	-0.456632	0.0829564	-5.50448	3.70257e-08	2.44987e-06	1183.2	1214.12	851.194	894.438
PARPBP	NM_001319994	2221.78	-0.400249	0.07273	-5.50322	3.72915e-08	2.4577e-06	2369.81	2286.9	1799.9	1729.99
LRRC56	NM_198075	213.543	0.951332	0.173059	5.49715	3.85987e-08	2.53383e-06	187.539	181.886	324.023	389.183
MLLT10	NM_001324297	9005.31	-0.35066	0.0638033	-5.49596	3.88599e-08	2.54098e-06	9580.38	9768.55	7717.63	7457.63
RAD51	NM_002875	1027.08	-0.515017	0.093797	-5.49076	4.0021e-08	2.59871e-06	1061.58	1032.23	706.958	757.029
RPP25L	NM_148178	461.281	0.722529	0.131593	5.49061	4.00545e-08	2.59871e-06	348.936	300.054	505.841	564.144
BLOC1S2	NM_001282439	857.823	0.607953	0.11076	5.48895	4.0434e-08	2.61316e-06	718.33	677.728	993.398	1132.56
ANKRD17	NM_032217	9307.12	-0.337819	0.0616245	-5.48189	4.20801e-08	2.70315e-06	9969.1	10369.8	7871.01	8219.78
DHX36	NM_020865	2039.6	-0.421784	0.0769455	-5.4816	4.21506e-08	2.70315e-06	2220.91	2329.76	1780.6	1619.03
PSIP1	NM_033222	1384.74	-0.532719	0.0973175	-5.47403	4.39925e-08	2.81046e-06	1393.47	1391.37	964.957	960.155
DTX2P1-UPK3BP1-PMS2P11	NR_023383	3202.19	0.359016	0.0655997	5.47283	4.42906e-08	2.81871e-06	2931.29	3001.7	3690.2	3916.58
LOC102724219	NM_001322044	6543.68	-0.350625	0.0641835	-5.46285	4.68555e-08	2.94819e-06	6394.5	6367.17	5074.66	4934.77
LOC102724843	NM_001322047	6543.68	-0.350625	0.0641835	-5.46285	4.68555e-08	2.94819e-06	6394.5	6367.17	5074.66	4934.77
LOC102724951	NM_001322036	6543.68	-0.350625	0.0641835	-5.46285	4.68555e-08	2.94819e-06	6394.5	6367.17	5074.66	4934.77
RNASE7	NM_032572	128.416	1.20439	0.220543	5.46103	4.73389e-08	2.95629e-06	120.479	100.79	274.251	236.411
ZNF580	NM_207115	508.386	0.692535	0.126807	5.46133	4.72577e-08	2.95629e-06	419.405	442.551	620.62	769.831
MUC19	NM_173600	92.0829	1.8035	0.330799	5.45194	4.98229e-08	3.0998e-06	22.732	37.0723	109.7	99.0026
RUBCNL	NM_001286761	93.5914	-1.79793	0.329922	-5.44956	5.04941e-08	3.12989e-06	110.25	143.655	52.8187	21.3368
TGFBR2	NM_001024847	7135.58	-0.457817	0.0841124	-5.44292	5.24132e-08	3.2368e-06	9849.76	8327.37	7067.55	6170.6
GALE	NM_001008216	833.045	0.56552	0.103948	5.44042	5.31553e-08	3.24657e-06	729.696	692.789	1044.19	1060.86
SLC25A24	NM_013386	2033.37	-0.395935	0.0727591	-5.44172	5.27681e-08	3.24657e-06	2380.04	2357.57	1866.94	1735.96
USP24	NM_015306	4535.18	-0.314012	0.0577135	-5.44087	5.30215e-08	3.24657e-06	4997.62	4992.02	4076.18	3960.96
SLC9A1	NR_046474	2222.56	0.45647	0.0839226	5.43918	5.35266e-08	3.25731e-06	1991.32	2057.51	2732.35	2822.43
AHCTF1	NM_001323342	9521.19	-0.308315	0.0566967	-5.43797	5.38905e-08	3.26753e-06	10620.4	10691.9	8666.33	8545.81
LOC110091776	NR_146644	265.382	0.870017	0.160056	5.43569	5.45838e-08	3.29758e-06	214.817	284.993	459.117	454.047
ZCCHC7	NM_032226	5789.51	-0.347699	0.0641072	-5.42371	5.83745e-08	3.51385e-06	6189.91	6692.71	5072.63	5050.84
U2SURP	NM_001320219	2841.84	-0.356832	0.0658362	-5.42	5.95994e-08	3.57468e-06	3165.42	3240.35	2538.35	2464.82
LRPPRC	NM_133259	6104.7	-0.375306	0.0692586	-5.41891	5.99646e-08	3.58369e-06	6616.14	6528.2	5253.43	4882.71
PBX3	NR_024123	4392.34	-0.36637	0.0676308	-5.4172	6.05391e-08	3.6051e-06	4361.13	4578.43	3381.41	3551.29
CORO1B	NM_020441	513.013	0.693692	0.128128	5.41406	6.1613e-08	3.656e-06	436.454	425.173	613.51	777.512
DTX2	NM_001102594	4283.71	0.397436	0.0734279	5.41261	6.21144e-08	3.67268e-06	3933.77	4223.93	5053.33	5687.53
POLH	NM_006502	3400.01	0.36979	0.0683317	5.4117	6.2431e-08	3.67835e-06	2750.57	2818.65	3537.84	3657.12
SLC6A15	NM_001146335	1290.14	-0.576191	0.106512	-5.40964	6.31499e-08	3.70761e-06	1440.07	1492.16	972.068	994.294
INPP5A	NM_005539	3747.72	0.353888	0.0654377	5.40802	6.37254e-08	3.72827e-06	3962.18	3636.56	4886.75	4825.53
SDC4	NM_002999	3416.31	0.386444	0.0715115	5.40395	6.51903e-08	3.80064e-06	3027.9	3108.28	3946.17	4073.62
NAF1	NM_001128931	1554.9	-0.419335	0.0777452	-5.39371	6.90194e-08	4.00986e-06	1582.14	1642.77	1233.11	1179.5
ACADVL	NM_001270447	680.877	0.591084	0.109618	5.39222	6.95943e-08	4.02922e-06	531.928	568.828	804.47	852.618
APOBEC3C	NM_014508	429.68	0.672973	0.124833	5.391	7.00678e-08	4.0426e-06	392.126	344.077	577.959	595.723
KCNQ5	NM_019842	4400.21	-0.367709	0.0683578	-5.37919	7.48224e-08	4.30203e-06	5135.15	4974.64	3937.03	3898.66
IER3	NM_003897	2094.78	0.458796	0.0853223	5.37721	7.565e-08	4.31982e-06	2022.01	1776	2593.2	2626.98
PLIN4	NM_001367868	79.6924	1.59726	0.297016	5.37767	7.54543e-08	4.31982e-06	38.6443	42.8649	114.779	131.435
LYPLA2	NM_007260	328.555	0.818421	0.152219	5.37659	7.59094e-08	4.31984e-06	246.642	244.446	381.92	482.211
FAM239A	NR_146581	2331.53	0.425609	0.0791931	5.37431	7.68745e-08	4.35988e-06	2111.8	2127.02	2803.46	2889
VTRNA1-2	NR_026704	373.675	-0.899439	0.167438	-5.37178	7.79625e-08	4.4066e-06	306.881	346.394	197.054	154.478
RAD18	NM_020165	2219.92	-0.373763	0.0695965	-5.37042	7.85541e-08	4.42504e-06	2285.7	2274.15	1780.6	1739.37
AIDA	NM_022831	2267.15	-0.423412	0.0788925	-5.36695	8.00801e-08	4.49581e-06	2680.1	2890.48	2076.18	2077.35
FAM83H	NM_198488	1858.87	0.424804	0.0791633	5.36616	8.04287e-08	4.50023e-06	1625.33	1577.89	2098.53	2200.25
LEMD3	NM_001167614	2370.05	-0.392775	0.0732033	-5.36554	8.07073e-08	4.50072e-06	2749.43	2759.57	2135.1	2061.99
TFPI	NM_001329241	2918.57	-0.417806	0.0781397	-5.34691	8.94684e-08	4.97265e-06	3004.03	3058.47	2341.29	2198.54
RAPH1	NM_213589	2651.02	-0.429374	0.0804894	-5.33454	9.57857e-08	5.30608e-06	3271.13	2888.16	2363.64	2212.2
S100A2	NM_001366407	6724.64	0.494	0.0926323	5.33291	9.66517e-08	5.33633e-06	6354.72	6390.34	8717.12	9231.14
RHBDF2	NM_024599	2267.63	0.476096	0.0893327	5.32947	9.84971e-08	5.40244e-06	2224.32	2195.38	2903	3242.34
RNVU1-6	NR_104085	1999.34	-0.577015	0.108268	-5.3295	9.84835e-08	5.40244e-06	2198.18	2188.42	1665.82	1278.5
SDC1	NM_001006946	3281.6	0.409272	0.0768059	5.32866	9.89415e-08	5.40902e-06	2836.95	2969.26	3617.07	4089.83
KIAA1324	NM_020775	258.538	0.857449	0.160984	5.3263	1.00235e-07	5.46185e-06	205.724	247.921	443.88	378.941
SESTD1	NM_178123	2877.82	-0.411644	0.0773218	-5.32378	1.01636e-07	5.5201e-06	3249.53	3578.64	2552.57	2580.04
IER5	NM_016545	2738.85	0.378594	0.071373	5.30444	1.13019e-07	6.11846e-06	2340.25	2486.16	3238.19	3038.36
LOC100129484	NM_001354886	537.413	0.657826	0.124094	5.30103	1.15149e-07	6.21359e-06	413.722	429.807	718.131	614.499
AGRN	NM_001305275	1660.21	0.590623	0.111442	5.2998	1.15927e-07	6.23535e-06	1773.09	1575.57	2566.79	2476.77
RAP1GDS1	NM_001100429	4446.13	-0.328287	0.0620141	-5.29375	1.19836e-07	6.42488e-06	5153.33	5329.14	4124.94	4222.97
USP12	NM_182488	2487.45	-0.39204	0.0741316	-5.28843	1.23369e-07	6.59312e-06	2902.87	2918.29	2272.22	2165.26
LCE1C	NM_001276331	33.0912	2.27262	0.429991	5.28527	1.25517e-07	6.68648e-06	17.049	28.9627	125.952	96.4422
CABYR	NM_001308231	534.209	0.635481	0.120298	5.28255	1.27398e-07	6.76508e-06	554.66	542.182	884.714	820.186
MEPCE	NM_001194991	1237.42	0.531735	0.100731	5.27878	1.30047e-07	6.88384e-06	897.912	882.784	1141.7	1428.71
EPS15	NM_001981	3222.55	-0.370095	0.0701312	-5.27718	1.31187e-07	6.92221e-06	3548.46	3504.49	2698.83	2757.56
DCUN1D5	NM_032299	2874.36	-0.373992	0.0708841	-5.27611	1.31956e-07	6.94079e-06	3274.54	3412.97	2619.61	2541.64
SLC16A7	NM_001270622	1194.73	-0.530714	0.100666	-5.27204	1.34919e-07	7.07432e-06	1222.98	1168.94	786.186	867.98
MTHFD1	NM_005956	3063.63	-0.434193	0.0823892	-5.27002	1.36408e-07	7.12997e-06	3007.44	2982	2142.21	2289.01
DOCK7	NM_001367561	3783.12	-0.341648	0.0648569	-5.26773	1.38122e-07	7.19623e-06	4364.54	4526.3	3426.11	3587.99
RANBP17	NM_022897	5677.67	-0.307314	0.0583451	-5.26718	1.38538e-07	7.19623e-06	5504.54	5638.47	4411.38	4591.67
FKBP5	NM_001145775	16981.8	-0.397608	0.0755433	-5.26332	1.4148e-07	7.32619e-06	14129	14728.1	10745.6	11159.1
CFAP74	NM_001304360	56.6696	1.61978	0.308262	5.25457	1.48374e-07	7.65938e-06	51.1469	56.767	187.913	144.237
MKNK2	NM_017572	2121.04	0.414112	0.0789127	5.24773	1.53986e-07	7.92459e-06	1983.36	2064.46	2577.96	2813.04
EML2	NM_001193268	1801.21	0.528208	0.10071	5.24482	1.56431e-07	8.02563e-06	1734.45	1712.28	2414.43	2555.29
SEMA3F	NM_001318798	2198.29	0.474454	0.090483	5.24357	1.575e-07	8.05571e-06	2147.03	2094.59	2909.09	2983.73
ANKRD28	NM_015199	4839.75	-0.324548	0.0619388	-5.23983	1.60727e-07	8.19561e-06	4771.44	4949.15	3877.1	3885
ARHGAP29	NM_001328664	2250.57	-0.488528	0.0932598	-5.23835	1.62016e-07	8.22234e-06	3126.78	2644.88	2216.35	1900.68
LNCTAM34A	NR_132738	1089.15	0.522685	0.0997853	5.2381	1.62238e-07	8.22234e-06	870.634	878.15	1259.52	1252.9
RGPD4	NM_182588	1535.23	-0.406489	0.077644	-5.2353	1.64721e-07	8.3229e-06	1800.37	1875.63	1385.48	1387.74
PRKDC	NM_006904	10153.4	-0.31857	0.0609015	-5.2309	1.68684e-07	8.49741e-06	10501	10123.1	8448.96	8090.91
ROCK2	NM_001321643	3512.34	-0.363542	0.0695591	-5.22638	1.72861e-07	8.68156e-06	3778.05	3813.81	2985.27	2916.31
DIAPH3	NM_001042517	9198.61	-0.321875	0.06162	-5.22354	1.75533e-07	8.78928e-06	10821.5	10613.1	8680.55	8468.99
MGRN1	NM_001142290	3166.72	0.350839	0.0672461	5.21724	1.81605e-07	9.06613e-06	2843.77	2757.25	3460.64	3680.17
OLA1	NM_001328688	7837.47	-0.321653	0.0617249	-5.21107	1.87756e-07	9.34522e-06	8588.13	8722.42	7051.3	6801.31
LINC01503	NR_120686	1021.49	0.523995	0.100852	5.19567	2.03987e-07	1.0105e-05	846.765	844.553	1124.43	1304.96
TP73	NM_001204185	424.623	0.957712	0.184337	5.19544	2.04233e-07	1.0105e-05	214.817	351.028	495.683	601.697
TRPS1	NM_014112	5502.86	-0.382815	0.0737167	-5.19305	2.06873e-07	1.02053e-05	5496.59	6136.63	4404.27	4516.57
ARVCF	NM_001670	801.644	0.563481	0.108543	5.19131	2.08823e-07	1.02409e-05	884.273	766.933	1265.62	1176.08
ATP2B1	NM_001682	1905.65	-0.423276	0.0815325	-5.1915	2.08603e-07	1.02409e-05	2027.69	2121.23	1550.03	1543.93
PDK1	NR_103731	1986.45	-0.502324	0.0968693	-5.18558	2.15344e-07	1.05297e-05	1942.45	2168.73	1405.79	1495.28
PLXNB1	NM_001130082	2126.09	0.486354	0.0938596	5.18171	2.19855e-07	1.07189e-05	1628.74	1636.97	2126.97	2445.19
CDCA7	NM_145810	824.2	-0.538381	0.104008	-5.17635	2.26265e-07	1.09519e-05	824.033	775.043	543.423	557.317
IKZF2	NM_001371274	1618.08	-0.482137	0.0931472	-5.17607	2.26605e-07	1.09519e-05	1663.98	1663.62	1113.26	1266.55
MSH2	NM_000251	1792.67	-0.414906	0.0801441	-5.177	2.25478e-07	1.09519e-05	1818.56	1738.92	1298.12	1368.97
SYNCRIP	NM_001159673	4137.39	-0.328761	0.0638985	-5.14506	2.6744e-07	1.28881e-05	4695.29	4418.56	3638.4	3618.72
HOMER1	NM_004272	1771.32	-0.428956	0.0834085	-5.14283	2.70632e-07	1.30044e-05	1462.8	1514.17	1075.67	1134.26
NDUFAF2	NM_174889	2637.71	-0.484034	0.0941574	-5.14068	2.73739e-07	1.31159e-05	1984.5	2242.87	1417.98	1601.97
BMP2K	NM_198892	2426.88	-0.363723	0.0708325	-5.13498	2.8218e-07	1.34368e-05	2940.38	2939.14	2252.92	2315.47
COL8A1	NM_001850	2572.51	-0.549176	0.106957	-5.13453	2.82854e-07	1.34368e-05	3209.75	3029.5	2278.32	1987.73
ENAH	NM_018212	7952.82	-0.343639	0.0669267	-5.13456	2.82812e-07	1.34368e-05	9453.08	9321.37	7384.46	7410.69
TPD52	NR_105035	2371.24	-0.382367	0.0744878	-5.13329	2.84722e-07	1.34871e-05	2619.86	2741.03	2100.56	2013.34
IP6K2	NM_001005909	2640.32	0.36389	0.0711795	5.11228	3.18288e-07	1.50344e-05	2452.78	2388.85	3222.96	3010.19
LCE1E	NM_178353	42.3191	2.01281	0.394025	5.10833	3.25019e-07	1.52959e-05	30.6881	18.5362	108.685	90.4679
UTRN	NM_007124	4823.23	-0.37559	0.0735304	-5.10796	3.25659e-07	1.52959e-05	5159.02	4821.72	3977.66	3717.72
UBE3A	NM_001354539	3612.69	-0.327364	0.06432	-5.08961	3.58803e-07	1.68053e-05	3920.13	4216.97	3326.56	3160.4
AGPS	NM_003659	3380.93	-0.333954	0.0656541	-5.08657	3.64593e-07	1.70286e-05	3671.21	3820.76	3002.54	2941.91
C1orf74	NM_152485	1464.74	0.450364	0.0885651	5.08511	3.67406e-07	1.70316e-05	1365.05	1472.47	1804.98	2068.81
CTSC	NM_001814	2232.48	-0.359579	0.0707106	-5.08522	3.67196e-07	1.70316e-05	2676.69	2809.39	2114.78	2160.14
LDB1	NM_001113407	639.601	0.704374	0.138521	5.08495	3.67721e-07	1.70316e-05	600.124	556.085	870.493	1012.22
CSF1	NM_000757	612.697	0.615122	0.121015	5.08303	3.71463e-07	1.71573e-05	510.332	444.868	749.62	714.355
CHEK1	NM_001114121	2116.84	-0.365196	0.0718615	-5.08194	3.73593e-07	1.7208e-05	2232.28	2322.81	1791.77	1745.35
STK39	NM_013233	2857.11	-0.391907	0.0771336	-5.08089	3.75673e-07	1.72561e-05	3493.9	3549.67	2722.2	2646.61
TBCA	NM_001297740	3656.92	-0.322579	0.063507	-5.07943	3.78568e-07	1.73413e-05	2911.96	2892.8	2391.06	2253.16
LAMB1	NM_002291	6086.29	-0.286066	0.0563366	-5.0778	3.81827e-07	1.74371e-05	6489.97	6469.12	5284.92	5342.73
UGGT2	NM_020121	7703.47	-0.287718	0.0566727	-5.07682	3.83795e-07	1.74371e-05	8856.37	8803.51	7413.92	7055.64
USP25	NM_001283041	3858.13	-0.319465	0.0629245	-5.07696	3.83522e-07	1.74371e-05	4187.23	4270.27	3399.7	3378.04
ZNF385A	NM_001130968	392.684	0.725072	0.142864	5.07526	3.86958e-07	1.7533e-05	404.629	361.455	668.36	599.137
PRRC2C	NM_015172	8366.93	-0.279133	0.0550293	-5.07245	3.92723e-07	1.7746e-05	9337.15	9175.4	7800.92	7457.63
HIVEP1	NM_002114	1411.62	-0.542869	0.107188	-5.06462	4.09217e-07	1.84413e-05	1751.5	1634.66	1148.81	1175.23
FSD1L	NM_001287192	2242.03	-0.392772	0.0775706	-5.06341	4.11814e-07	1.85078e-05	2583.49	2518.6	1947.18	1939.09
STK11	NM_000455	1498.61	0.436251	0.0861661	5.06291	4.12913e-07	1.85078e-05	1338.91	1328.81	1731.84	1875.93
NSD3	NM_023034	3400.98	-0.347376	0.0686763	-5.05816	4.23316e-07	1.89233e-05	3722.36	3891.43	3065.52	2920.58
SLC4A7	NR_135542	2504.72	-0.405937	0.0802718	-5.05703	4.25839e-07	1.89851e-05	2943.79	2867.31	2196.04	2190.01
TLK1	NM_001136554	4577.94	-0.307862	0.0608925	-5.05583	4.28531e-07	1.90234e-05	5189.71	5562	4389.03	4297.23
TM7SF3	NM_016551	2261.14	0.422862	0.0836417	5.05563	4.28978e-07	1.90234e-05	1874.25	2178	2745.56	2686.73
LOC105370361	NR_148221	63.5702	1.99744	0.395457	5.05097	4.39578e-07	1.94417e-05	19.3222	17.3776	95.48	52.0617
ATP13A3	NM_001367549	3198.29	-0.354393	0.0702093	-5.04766	4.47264e-07	1.96772e-05	3839.43	3735.03	3071.61	2855.71
CHML	NM_001821	348.188	-0.749626	0.148497	-5.04808	4.46279e-07	1.96772e-05	426.224	407.795	263.078	233.851
EDC4	NM_014329	650.145	0.534304	0.105871	5.04677	4.49353e-07	1.97171e-05	552.387	517.854	747.588	801.409
VKORC1L1	NM_001284342	2262.98	-0.372854	0.0739055	-5.045	4.53513e-07	1.98474e-05	2484.6	2388.85	1925.85	1839.23
C17orf107	NM_001145536	280.178	0.766724	0.152136	5.03973	4.6619e-07	2.03488e-05	259.144	236.336	421.534	421.615
LAMP1	NM_005561	833.461	0.490428	0.0973311	5.03876	4.6855e-07	2.03984e-05	800.165	849.188	1117.32	1198.27
SPATA18	NM_001297608	578.939	0.764253	0.151826	5.03373	4.81036e-07	2.08875e-05	431.907	517.854	781.108	831.281
ARHGAP21	NM_001367447	2963.6	-0.37279	0.0740855	-5.03189	4.8568e-07	2.10128e-05	3491.63	3673.63	2671.41	2859.98
MUC2	NM_002457	63.1726	1.5233	0.302748	5.03158	4.86442e-07	2.10128e-05	37.5077	62.5595	142.204	145.09
NEIL3	NM_018248	2227.06	-0.379301	0.0754494	-5.02722	4.97638e-07	2.14409e-05	2332.3	2339.03	1821.23	1770.95
CALR	NM_004343	1063.38	0.53317	0.106078	5.02622	5.0025e-07	2.14979e-05	985.43	992.843	1359.07	1502.11
TMEM245	NM_032012	3987.46	-0.334	0.0664876	-5.02349	5.07411e-07	2.17495e-05	4420.23	4439.41	3517.52	3511.18
ADGRG1	NM_001370430	955.558	0.523616	0.10427	5.02172	5.12107e-07	2.18945e-05	878.59	892.052	1305.23	1240.95
SLC22A20P	NR_033396	847.875	0.520825	0.103851	5.01513	5.29971e-07	2.26003e-05	854.722	821.383	1233.11	1172.67
PPP4R1	NM_001042388	3710.64	-0.341124	0.0680892	-5.00996	5.44411e-07	2.31569e-05	4669.14	4870.37	3738.96	3791.12
MPP6	NM_001303037	1808.63	-0.481048	0.0961385	-5.00369	5.6242e-07	2.38621e-05	2111.8	2172.21	1515.49	1553.32
BRIP1	NM_032043	4097.65	-0.407178	0.0813934	-5.00259	5.65639e-07	2.39377e-05	4282.7	4846.05	3207.72	3672.49
RPS6KB2	NM_003952	663.96	0.556837	0.111523	4.99304	5.94356e-07	2.50894e-05	542.157	552.609	799.391	810.797
OPN3	NM_014322	2703.61	-0.447455	0.0896563	-4.99078	6.01344e-07	2.53202e-05	3097.23	2774.63	2186.9	2120.02
STAG2	NM_001042749	2855.19	-0.376463	0.0754846	-4.98729	6.12333e-07	2.56534e-05	3046.08	3275.11	2430.68	2438.37
TBC1D4	NM_014832	2135.5	-0.597693	0.119832	-4.98777	6.10808e-07	2.56534e-05	2395.95	2635.61	1571.36	1752.18
RBM26	NM_001286631	4063.14	-0.342969	0.0687942	-4.98544	6.18208e-07	2.58346e-05	4937.38	4776.54	4051.81	3611.04
KNTC1	NM_014708	2674.57	-0.365525	0.0733329	-4.98446	6.21336e-07	2.59004e-05	2583.49	2624.02	2057.9	1985.17
ADCK5	NM_174922	937.758	0.462436	0.0927923	4.98356	6.24239e-07	2.59565e-05	834.263	793.579	1130.52	1112.93
AATBC	NR_026961	68.5805	1.58062	0.317245	4.98233	6.28236e-07	2.60577e-05	46.6005	40.5478	131.031	129.728
DUT	NM_001330286	1070.99	-0.468394	0.0940895	-4.97817	6.41879e-07	2.64918e-05	1103.64	1034.55	782.123	763.857
TLL2	NM_012465	524.104	0.644581	0.129478	4.97831	6.41406e-07	2.64918e-05	412.585	391.576	692.738	566.705
HNRNPAB	NM_031266	3284.74	0.392938	0.0790007	4.97385	6.56353e-07	2.70223e-05	2261.83	2209.28	2871.51	2998.24
CORO2B	NM_001324014	861.938	0.513835	0.103358	4.97142	6.64642e-07	2.72962e-05	967.245	1027.6	1408.84	1438.95
SRFBP1	NM_152546	1628.76	-0.396566	0.0797967	-4.9697	6.70551e-07	2.74712e-05	1502.58	1543.13	1203.66	1112.07
NAA15	NM_057175	4089.75	-0.327371	0.0658814	-4.9691	6.72633e-07	2.74889e-05	4564.58	4565.69	3767.4	3512.03
RNU5E-1	NR_002754	1189.49	-0.979642	0.197178	-4.96832	6.75357e-07	2.75328e-05	1221.84	1485.21	824.785	549.635
LOC389831	NR_144628	7885.52	-0.335059	0.0674702	-4.96603	6.83363e-07	2.77912e-05	7660.67	7395.93	6086.34	5851.4
EIF4E	NM_001331017	4527.57	-0.306778	0.0618496	-4.96007	7.04677e-07	2.85189e-05	4989.66	4865.74	4020.32	3948.16
ESRRA	NM_004451	1511	0.450924	0.0909105	4.96009	7.04606e-07	2.85189e-05	1160.47	1192.11	1529.71	1683.9
UBE2E1	NM_182666	2575.54	-0.351984	0.0709815	-4.95881	7.0927e-07	2.86353e-05	2761.93	2932.19	2240.73	2220.73
RASAL2	NM_170692	6650.66	-0.277136	0.0559029	-4.95746	7.14222e-07	2.87655e-05	7629.98	7727.26	6401.22	6273.01
RASA1	NM_002890	2661.29	-0.374454	0.0755451	-4.95669	7.17025e-07	2.88088e-05	2458.46	2727.13	1922.8	2074.79
GSTTP2	NR_003082	3645.45	0.327468	0.0660756	4.95595	7.19762e-07	2.88493e-05	3225.66	3061.94	3818.18	4069.35
NNT	NM_012343	2681.53	-0.353352	0.0713092	-4.95521	7.22514e-07	2.88902e-05	3162.02	3388.64	2524.13	2602.23
FARSB	NM_005687	3939.41	-0.36838	0.0743862	-4.95226	7.33572e-07	2.92622e-05	4207.69	4190.33	3238.19	3267.09
CHD7	NM_017780	3447.37	-0.463687	0.0936754	-4.94993	7.42391e-07	2.95432e-05	3887.16	4121.98	2846.12	2960.69
KIAA1217	NM_001098500	8113.33	0.3561	0.0719741	4.9476	7.51328e-07	2.96864e-05	7944.82	7942.74	10576.9	9761.15
RICTOR	NM_152756	4253.08	-0.328687	0.0664226	-4.94842	7.48181e-07	2.96864e-05	5553.42	6097.24	4656.17	4620.69
ZNF670-ZNF695	NR_037894	6506.89	-0.308359	0.0623223	-4.94781	7.50517e-07	2.96864e-05	7219.67	7073.86	5932.96	5612.43
KLHL30	NM_198582	86.9218	1.43087	0.289271	4.94648	7.55674e-07	2.97875e-05	71.6057	64.8765	188.929	179.229
ORC1	NM_001190819	1333.83	-0.410484	0.0829992	-4.94563	7.58966e-07	2.98467e-05	1247.98	1223.39	942.611	917.481
TOB1	NM_001243877	1124.37	0.549545	0.111205	4.94173	7.74313e-07	3.03786e-05	846.765	859.614	1326.56	1172.67
TNFRSF12A	NM_016639	1069.56	0.533493	0.108193	4.93096	8.18265e-07	3.20276e-05	863.814	875.833	1218.89	1298.13
MCC	NM_001085377	6262.11	0.388508	0.0788162	4.92929	8.25282e-07	3.21513e-05	4390.68	5273.54	6092.44	6555.51
QSER1	NM_001076786	2944.44	-0.33882	0.0687338	-4.92946	8.24585e-07	3.21513e-05	3242.71	3100.17	2553.58	2463.12
TRAF4	NM_004295	1357.88	0.413791	0.0839683	4.92794	8.30996e-07	3.22984e-05	1403.7	1338.08	1787.71	1863.98
CDYL	NM_001368125	4598.03	-0.286673	0.0581901	-4.9265	8.3715e-07	3.2462e-05	5376.11	5282.8	4384.97	4353.56
AGTPBP1	NM_001286715	1689.13	-0.438549	0.0890642	-4.92397	8.4806e-07	3.2658e-05	1609.42	1879.1	1258.51	1314.35
STT3B	NM_178862	3045.82	-0.334647	0.0679549	-4.92455	8.45566e-07	3.2658e-05	3292.72	3481.32	2653.13	2717.45
WASF3	NM_006646	1819.08	-0.461966	0.0938199	-4.92396	8.48083e-07	3.2658e-05	2066.33	2173.36	1546.98	1531.13
TTYH3	NM_025250	1791.77	0.501009	0.1018	4.92152	8.58752e-07	3.29927e-05	1632.15	1437.71	2197.06	2148.19
FMC1	NR_073058	1476.46	-0.443406	0.0901167	-4.92036	8.63855e-07	3.31125e-05	1285.49	1487.53	1027.93	1011.36
DICER1	NM_030621	2427.42	-0.340905	0.0693305	-4.9171	8.7837e-07	3.35916e-05	2713.06	2552.2	2112.75	2045.77
AGFG1	NM_001135187	3452.46	-0.307544	0.0625697	-4.91521	8.86858e-07	3.38386e-05	4057.65	4014.24	3277.81	3244.9
IDUA	NM_000203	1092.5	0.547422	0.111451	4.91179	9.02486e-07	3.43563e-05	878.59	941.868	1300.15	1359.58
CIP2A	NM_020890	1585.3	-0.408319	0.0832106	-4.90705	9.24555e-07	3.51163e-05	1670.8	1691.42	1310.31	1224.73
BCL2L11	NM_138623	1324.29	-0.425628	0.0867482	-4.90648	9.27271e-07	3.51393e-05	1267.31	1368.2	945.658	1014.78
ATF4	NM_001675	1777.36	0.409807	0.0836182	4.90094	9.53802e-07	3.59812e-05	1515.08	1431.92	1932.96	1981.76
CLN8	NM_018941	1068.5	0.447624	0.0913325	4.90104	9.53298e-07	3.59812e-05	994.523	1060.04	1338.75	1461.14
PLPP4	NR_134516	237.831	0.867712	0.177086	4.89994	9.58678e-07	3.60835e-05	181.856	187.679	377.857	297.861
NIPBL	NM_133433	5435.46	-0.287705	0.0587488	-4.8972	9.72109e-07	3.64179e-05	7093.51	7392.45	5977.66	5889.8
PGF	NM_002632	98.8945	1.27937	0.261222	4.89765	9.69894e-07	3.64179e-05	75.0155	78.7787	182.834	190.324
SACS	NM_014363	1720.95	-0.394101	0.0804813	-4.8968	9.74115e-07	3.64179e-05	1982.23	2133.97	1557.14	1574.65
CLMN	NM_024734	900.926	-0.488292	0.0997988	-4.89276	9.9431e-07	3.70898e-05	1047.94	1047.29	712.037	780.073
FAM239B	NR_146579	2558.08	0.392313	0.080232	4.88973	1.00973e-06	3.75808e-05	2358.44	2339.03	3052.31	3112.61
FAM86B3P	NR_024361	935.291	-0.494256	0.101146	-4.88654	1.02624e-06	3.81102e-05	1049.08	975.465	716.1	721.183
NUP153	NM_005124	4514.91	-0.297165	0.0608401	-4.88437	1.03759e-06	3.84461e-05	4828.27	4756.84	3957.34	3844.89
ECPAS	NM_001364929	4872.88	-0.308986	0.0632712	-4.88351	1.04212e-06	3.85283e-05	5572.74	5354.63	4457.09	4364.65
LCLAT1	NM_001002257	3414.58	-0.297233	0.0608967	-4.88094	1.0558e-06	3.89477e-05	3663.25	3688.69	3019.81	2964.1
PDZRN4	NM_001164595	1205.68	-0.584458	0.119784	-4.87928	1.06475e-06	3.91911e-05	1282.08	1408.75	932.454	862.859
UHRF2	NR_046386	3953.56	-0.351988	0.0721636	-4.87764	1.07362e-06	3.94305e-05	4316.8	4724.4	3443.37	3638.35
DNAJC13	NM_001329126	2719.23	-0.320478	0.0657538	-4.87392	1.09407e-06	3.99306e-05	2999.48	3175.47	2484.51	2460.56
HLTF	NM_001318935	993.008	-0.449424	0.0922111	-4.87385	1.09441e-06	3.99306e-05	1059.31	1048.45	772.982	770.684
MRE11	NM_005590	1604.64	-0.436033	0.0894552	-4.87431	1.09187e-06	3.99306e-05	1577.6	1884.9	1284.92	1274.23
CEP170	NM_001042404	7367.99	-0.31273	0.0641865	-4.8722	1.1036e-06	4.00904e-05	8468.79	8590.35	6965.98	6769.73
TSSC4	NM_001297658	319.613	0.709882	0.145699	4.87225	1.10333e-06	4.00904e-05	235.276	279.201	441.849	400.278
RSRC1	NM_001271838	5712.33	-0.288427	0.0592086	-4.87137	1.10826e-06	4.01721e-05	6187.64	6104.19	5102.09	4963.79
URI1	NM_001252641	2279.8	-0.406308	0.0834294	-4.87008	1.11553e-06	4.03477e-05	2677.82	2568.42	2028.44	1931.4
EFEMP1	NM_001039348	1391.29	-0.406909	0.0835968	-4.86753	1.13004e-06	4.06962e-05	1957.22	1764.41	1447.44	1361.29
LOC389906	NR_034031	2426.45	0.440371	0.0904667	4.86777	1.12865e-06	4.06962e-05	2172.04	2180.32	2900.97	3004.22
UCK2	NM_012474	6001.8	-0.319775	0.0657169	-4.86595	1.13907e-06	4.09329e-05	6245.6	6442.47	4954.8	5208.73
KLHL2	NM_007246	3483.84	-0.353268	0.0726737	-4.86102	1.16785e-06	4.18767e-05	3698.49	3881.01	2840.02	3090.42
DCUN1D4	NM_001287757	2367.02	-0.360732	0.0742219	-4.86018	1.1728e-06	4.19642e-05	2584.62	2677.32	2027.43	2069.67
SNORD80	NR_003940	278.594	-1.01125	0.208594	-4.84792	1.2476e-06	4.4545e-05	271.647	367.248	192.991	125.46
BSCL2	NR_037949	1554.44	0.376923	0.0777987	4.84486	1.26704e-06	4.51422e-05	1333.23	1310.27	1661.76	1769.25
ZBTB7C	NM_001371287	761.248	0.551266	0.113798	4.84427	1.27077e-06	4.51787e-05	439.863	447.185	681.565	619.62
SNX24	NR_146145	3324.64	-0.30497	0.0629671	-4.84333	1.2768e-06	4.52967e-05	3260.9	3268.16	2680.55	2605.65
OR1F1	NM_001370641	2212.83	-0.485634	0.100302	-4.8417	1.28735e-06	4.55737e-05	2255.01	2414.33	1868.97	1469.68
CAMK2B	NM_172079	342.649	0.706605	0.145985	4.84026	1.29672e-06	4.57114e-05	197.768	188.837	326.054	305.543
CAND1	NM_001329674	2721.13	-0.327244	0.0676035	-4.84064	1.29422e-06	4.57114e-05	2983.57	2892.8	2406.3	2279.62
CYGB	NM_134268	69.2169	1.56074	0.322644	4.83736	1.31578e-06	4.62855e-05	32.9613	47.4989	109.7	127.167
TNNI2	NM_003282	489.947	0.612318	0.12685	4.82709	1.3854e-06	4.8632e-05	315.974	313.956	444.896	516.35
NCBP2AS2	NM_001355243	327.82	0.717094	0.148573	4.82653	1.38929e-06	4.86661e-05	269.374	243.287	412.392	430.149
PADI3	NM_016233	142.146	0.939037	0.194756	4.82161	1.42407e-06	4.9718e-05	160.26	158.716	294.566	316.638
SASS6	NM_001304829	1195.7	-0.40879	0.0847859	-4.82144	1.42529e-06	4.9718e-05	1183.2	1236.13	923.312	899.558
MBOAT2	NM_001321267	2066.75	-0.437636	0.0908025	-4.81965	1.43812e-06	5.00609e-05	2501.65	2618.23	1818.18	1960.42
PLCD3	NM_133373	1040.64	0.543485	0.112801	4.8181	1.44929e-06	5.02402e-05	876.317	936.076	1306.25	1334.83
PPAN-P2RY11	NM_001040664	2800.16	0.397738	0.0825464	4.81835	1.4475e-06	5.02402e-05	2423.23	2341.35	2992.38	3282.45
CCDC90B	NM_001286120	1467.24	0.409838	0.0850798	4.8171	1.45659e-06	5.03883e-05	1321.86	1401.8	1872.02	1747.91
ANKRD20A11P	NR_027270	628.944	0.559872	0.116315	4.8134	1.48384e-06	5.1142e-05	589.894	710.166	936.517	978.931
SYDE2	NM_032184	643.505	-0.545886	0.113412	-4.81331	1.48451e-06	5.1142e-05	724.013	747.239	491.62	515.496
LAPTM5	NM_006762	107.98	1.31004	0.272334	4.81043	1.50609e-06	5.17785e-05	57.9665	45.1819	149.314	107.537
WRN	NM_000553	2204.81	-0.347483	0.0722476	-4.80962	1.51219e-06	5.18813e-05	2482.33	2702.8	1985.78	2087.59
NTRK1	NM_001007792	291.512	0.705414	0.146759	4.80661	1.53508e-06	5.25583e-05	344.389	339.443	558.66	556.463
CENPU	NM_024629	975.986	-0.474621	0.0988418	-4.80183	1.57223e-06	5.37202e-05	982.021	945.344	696.801	690.458
RIMKLB	NR_147945	1649.88	-0.354945	0.073948	-4.79993	1.58721e-06	5.4121e-05	2299.34	2183.79	1788.73	1718.04
GABRE	NM_004961	734.14	-0.562951	0.117311	-4.79878	1.59635e-06	5.43216e-05	647.861	772.726	484.51	477.09
PLXDC2	NM_001282736	3278.74	-0.355451	0.0741494	-4.79372	1.63719e-06	5.55978e-05	3421.16	3591.38	2722.2	2758.42
PDE2A	NM_002599	228.351	0.945468	0.197411	4.78933	1.67342e-06	5.67126e-05	246.642	271.091	455.054	541.101
PIK3CA	NM_006218	1532.6	-0.380141	0.0793988	-4.78775	1.68664e-06	5.70448e-05	1631.02	1690.27	1269.68	1281.91
ITPRID2	NM_001287503	1453.02	-0.407693	0.085329	-4.7779	1.77135e-06	5.96677e-05	1791.28	1765.57	1311.33	1368.97
PRPF40A	NM_001354432	3455.71	-0.289691	0.0606274	-4.77821	1.76859e-06	5.96677e-05	3775.78	3795.28	3066.53	3126.26
RAVER2	NM_001366165	1151.32	-0.430985	0.0902427	-4.77585	1.78949e-06	6.01573e-05	1242.3	1217.59	957.847	868.833
SUZ12P1	NR_144395	5229.82	-0.271996	0.0569754	-4.77391	1.8068e-06	6.06168e-05	5357.92	5341.89	4476.39	4385.99
WDR36	NM_139281	1213.53	-0.452431	0.0948175	-4.7716	1.82771e-06	6.11952e-05	953.606	1094.79	776.029	722.036
ZNF658	NM_001317916	1035.04	0.458611	0.0961675	4.76888	1.85253e-06	6.19018e-05	924.054	914.064	1357.03	1171.82
DROSHA	NM_013235	4170.51	-0.298182	0.0626403	-4.76023	1.93373e-06	6.4486e-05	5332.92	5418.35	4399.19	4345.02
FOXD4L3	NM_199135	607.111	0.553828	0.116501	4.75385	1.99574e-06	6.64213e-05	492.147	468.038	702.895	706.674
ZNF732	NM_001137608	390.381	-0.654014	0.137588	-4.75341	2.0001e-06	6.64335e-05	518.289	461.087	344.337	279.938
PCNX1	NM_001308160	5427.55	-0.30138	0.0634349	-4.75102	2.02395e-06	6.69739e-05	6209.23	6295.34	5243.27	4906.6
PDE7A	NM_001242318	2978.51	-0.370358	0.0779542	-4.75097	2.0244e-06	6.69739e-05	3221.12	3212.55	2418.49	2557
HSPA6	NM_002155	53.9789	1.66354	0.350242	4.74969	2.03727e-06	6.72661e-05	37.5077	26.6457	103.606	99.8561
SCLT1	NM_144643	4620.82	-0.292435	0.0615871	-4.74832	2.05113e-06	6.759e-05	4698.7	4631.72	3793.81	3824.4
LINC00685	NR_027231	557.593	0.567529	0.119549	4.74725	2.06203e-06	6.78151e-05	470.551	411.271	648.045	658.88
TBL1XR1	NM_024665	5781.15	-0.386666	0.0814731	-4.74593	2.07548e-06	6.81232e-05	6718.43	6668.38	5211.79	5028.65
ADAM9	NM_003816	5049.21	-0.288216	0.0607387	-4.74518	2.08325e-06	6.82437e-05	5603.43	5572.43	4635.86	4517.42
ARFGAP1	NM_001281483	1275.1	0.406708	0.0857375	4.74364	2.09916e-06	6.86302e-05	1107.05	1061.19	1396.65	1476.5
RGS16	NM_002928	489.535	0.571642	0.120557	4.74168	2.11953e-06	6.91607e-05	395.536	430.966	593.195	634.129
EFNB2	NM_004093	2478.42	-0.371421	0.0783712	-4.73926	2.14498e-06	6.98544e-05	3433.66	3090.9	2539.36	2504.94
ARAP2	NR_146893	2324.53	-0.355893	0.0751082	-4.73841	2.154e-06	7.00112e-05	2734.65	2860.36	2250.89	2122.58
FANCI	NM_018193	2676.26	-0.347001	0.073268	-4.73605	2.17927e-06	7.06948e-05	2606.22	2720.18	2038.6	2147.33
ARID2	NM_152641	4361.26	-0.304832	0.0643944	-4.73383	2.20322e-06	7.10571e-05	4810.08	4674.59	3924.84	3755.27
LIMCH1	NM_001289124	3658.35	-0.384995	0.0813163	-4.73453	2.19558e-06	7.10571e-05	4682.78	4501.97	3480.96	3552.15
LOC105377102	NR_135535	258.73	-0.740143	0.156349	-4.73392	2.20225e-06	7.10571e-05	304.608	330.175	205.18	175.815
STX2	NM_001980	790.103	-0.462305	0.0976682	-4.73342	2.20765e-06	7.10624e-05	874.044	903.637	644.998	645.224
DYM	NM_001353215	6876.05	-0.27575	0.0582966	-4.73013	2.24381e-06	7.20873e-05	7392.43	7618.36	6177.76	6220.95
VTRNA1-3	NR_026705	491.46	-0.668456	0.141466	-4.72522	2.29867e-06	7.37078e-05	371.667	447.185	294.566	222.756
CEP83	NM_001346457	2500.44	-0.367216	0.077733	-4.72407	2.31176e-06	7.3985e-05	2778.98	2702.8	2117.83	2131.97
DINOL	NR_144384	97.6396	1.2664	0.268103	4.72356	2.31753e-06	7.40278e-05	61.3763	74.1446	178.771	147.65
C16orf95	NM_001256917	321.971	0.68919	0.145917	4.72316	2.32204e-06	7.40301e-05	229.593	215.483	349.416	367.846
LRP12	NM_013437	1470.19	-0.391308	0.0829294	-4.71857	2.37509e-06	7.55191e-05	1740.13	1837.4	1367.19	1360.43
ZNHIT2	NM_014205	475.733	0.5872	0.124451	4.71834	2.3778e-06	7.55191e-05	392.126	374.199	606.4	546.221
SRPK1	NM_003137	5002.85	-0.320411	0.067967	-4.71422	2.42639e-06	7.69157e-05	5472.72	5457.74	4598.28	4158.96
MLF2	NR_026581	314.492	0.683285	0.145001	4.71229	2.44953e-06	7.75018e-05	290.969	276.884	449.975	461.728
TLCD2	NM_001164407	226.733	0.817936	0.173599	4.71164	2.45737e-06	7.76025e-05	233.003	194.63	343.322	409.666
CBX3	NM_007276	1451.24	-0.38084	0.0808854	-4.70838	2.49688e-06	7.85528e-05	1595.78	1543.13	1219.91	1191.45
CITED4	NM_133467	589.017	0.553833	0.117626	4.70843	2.49628e-06	7.85528e-05	520.562	471.513	764.856	693.018
E2F2	NM_004091	544.183	-0.636009	0.135138	-4.70635	2.52186e-06	7.90405e-05	492.147	480.781	304.723	320.905
PPP1R15A	NM_014330	341.133	0.671067	0.142581	4.70656	2.51929e-06	7.90405e-05	288.696	303.53	454.038	488.185
EIF3E	NM_001568	5632.54	-0.292498	0.0621624	-4.70538	2.53393e-06	7.92698e-05	6080.8	5797.18	5004.57	4696.65
LDLRAD3	NM_001304263	5807.27	-0.306476	0.0651689	-4.70281	2.5661e-06	8.01258e-05	4890.78	4855.31	3856.78	4022.41
NUP155	NM_153485	3429.31	-0.333978	0.071025	-4.70227	2.57286e-06	8.01867e-05	4157.67	4087.22	3429.15	3115.17
P2RY11	NM_002566	2126.5	0.426179	0.0906683	4.70042	2.59627e-06	8.07654e-05	1787.87	1708.8	2237.69	2458.85
LARP1B	NR_146772	4006.52	-0.33054	0.0704291	-4.69323	2.68919e-06	8.33939e-05	4421.37	4189.17	3438.3	3409.62
SRC	NM_005417	2261.58	0.416601	0.0887685	4.69311	2.69077e-06	8.33939e-05	2365.26	2218.55	3097.01	3022.14
SYBU	NM_001099745	810.288	-0.476295	0.101512	-4.692	2.70552e-06	8.36954e-05	918.371	940.71	627.73	706.674
ZMYND11	NM_001370103	2370.32	-0.341748	0.0728477	-4.69127	2.71512e-06	8.38368e-05	2547.12	2532.5	2118.84	1893
CTDSPL2	NM_016396	3211.96	-0.301733	0.0643251	-4.69075	2.72199e-06	8.38938e-05	3244.99	3262.36	2682.58	2597.97
DNAJB2	NM_001039550	243.84	0.837325	0.178599	4.68831	2.75477e-06	8.45911e-05	259.144	215.483	414.424	433.563
RNF138	NM_016271	1649.8	-0.376606	0.0803233	-4.68863	2.75042e-06	8.45911e-05	1854.93	1700.69	1424.07	1316.91
NECTIN1	NM_203285	3460.01	0.452161	0.0965034	4.68544	2.79359e-06	8.56256e-05	3093.82	3422.24	4160.49	4751.27
PARP8	NM_001178055	2094.07	-0.392185	0.0837654	-4.68195	2.84163e-06	8.69383e-05	1756.04	2055.2	1407.82	1494.43
PHACTR2	NM_001100166	3149.48	-0.323013	0.0690099	-4.68067	2.8594e-06	8.73217e-05	3479.13	3627.29	2861.35	2819.87
TPBG	NM_006670	504.976	0.5405	0.115505	4.67945	2.87644e-06	8.76813e-05	454.639	424.015	646.014	632.422
CLIP4	NM_001287527	2790.34	-0.298023	0.0637046	-4.6782	2.89403e-06	8.80567e-05	3391.61	3425.71	2798.38	2747.32
NR6A1	NM_033334	2734.19	-0.402496	0.0861099	-4.67421	2.95084e-06	8.96218e-05	2801.71	2853.41	2068.06	2208.78
NUTM2A-AS1	NR_024397	6209.37	-0.274928	0.0588803	-4.66926	3.02281e-06	9.16407e-05	6762.76	6887.34	5584.56	5696.07
GDF5	NM_001319138	462.38	0.608089	0.130341	4.66538	3.08044e-06	9.32184e-05	385.307	357.979	612.494	522.324
SBF1	NM_002972	1036.72	0.447803	0.096138	4.65791	3.19429e-06	9.64883e-05	860.405	876.992	1129.51	1238.39
AFDN	NM_001366321	2621.17	-0.346693	0.0744883	-4.65433	3.25041e-06	9.7951e-05	2977.89	3178.95	2329.1	2510.06
NR2C2	NM_001291694	2349.73	-0.310923	0.0668067	-4.65407	3.25446e-06	9.7951e-05	2522.11	2562.62	2062.98	2036.38
BRMS1	NM_001024957	656.443	0.47764	0.102647	4.65323	3.26773e-06	9.81648e-05	581.938	576.938	783.139	829.574
CDC73	NM_024529	5879.38	-0.265152	0.0569866	-4.65288	3.27334e-06	9.81648e-05	6557.03	6761.06	5585.58	5497.21
LOC399975	NR_145484	707.318	-0.495551	0.106545	-4.65111	3.30158e-06	9.87729e-05	833.126	768.092	556.628	578.653
MTREX	NM_015360	3476.59	-0.321228	0.0690684	-4.65086	3.30546e-06	9.87729e-05	2775.57	2951.88	2251.91	2330.83
MAB21L3	NM_152367	100.111	1.20147	0.258415	4.64939	3.32918e-06	9.93035e-05	92.0644	64.8765	169.629	191.178
MIB2	NM_001170688	747.545	0.496275	0.106774	4.64792	3.35301e-06	9.98359e-05	626.265	587.364	902.997	810.797
SLBP	NM_006527	1228.06	-0.436098	0.0938503	-4.64674	3.37224e-06	0.00010023	1250.26	1287.1	1007.62	870.54
LRCH1	NM_001164213	4563.73	-0.302307	0.0650775	-4.64534	3.39517e-06	0.000100731	5379.52	5425.3	4365.67	4396.23
PPM1D	NM_003620	1786.5	0.436535	0.0940976	4.63917	3.49805e-06	0.000103599	1412.79	1488.68	2043.68	1884.46
ATAD5	NM_024857	1795.05	-0.380744	0.0821177	-4.63657	3.5424e-06	0.000104727	1794.69	1773.68	1402.74	1339.1
POLE2	NM_001348385	813.674	-0.473781	0.102207	-4.63551	3.56051e-06	0.000105076	819.487	757.665	571.864	564.144
TUSC3	NM_178234	2995.38	-0.296529	0.0639894	-4.63404	3.58596e-06	0.00010564	3321.14	3463.94	2799.39	2725.99
C2CD5	NM_001286175	1315.21	-0.380456	0.0821082	-4.63359	3.59379e-06	0.000105684	1459.39	1515.33	1124.43	1159.87
ECHDC1	NM_001105544	1865.66	-0.348591	0.0752712	-4.63114	3.6366e-06	0.000106679	2070.88	2015.81	1654.65	1556.73
ZNF431	NM_001319126	2961.44	-0.306274	0.0661367	-4.63092	3.64041e-06	0.000106679	3775.78	3898.38	3045.2	3159.55
NDUFAF1	NR_045620	690.393	0.525357	0.113598	4.62469	3.75152e-06	0.00010955	534.201	597.791	843.068	786.9
TPP2	NM_001367947	2683.47	-0.323764	0.0700026	-4.62503	3.74538e-06	0.00010955	3243.85	3243.83	2600.31	2583.46
RN7SL3	NR_145670	442.468	0.693102	0.149895	4.62392	3.76549e-06	0.000109765	323.93	295.42	578.974	425.029
TSTD1	NM_001113207	236.532	0.829802	0.17964	4.61926	3.85106e-06	0.000112064	177.309	157.557	268.157	326.026
TIMM13	NM_012458	501.715	0.62495	0.135428	4.61464	3.93778e-06	0.000114388	388.716	439.075	592.179	682.777
NME1	NM_000269	781.586	0.456684	0.0989731	4.61422	3.94571e-06	0.000114419	730.832	712.483	987.304	993.44
RDX	NM_001260493	4603.66	-0.288433	0.062517	-4.61368	3.95598e-06	0.000114483	4770.3	4674.59	3850.69	3882.44
ZFR	NM_016107	4394.6	-0.291236	0.0631285	-4.61338	3.96167e-06	0.000114483	5922.81	5816.88	4952.77	4643.74
DNER	NM_139072	2606.8	-0.417069	0.0904208	-4.61254	3.97786e-06	0.000114752	2322.07	2529.03	1721.69	1909.21
SLC9A3R1	NM_004252	873.152	0.514171	0.111504	4.61121	4.00325e-06	0.000115285	724.013	641.814	1049.26	903.826
REEP3	NM_001001330	3798.58	-0.290213	0.06297	-4.60875	4.05092e-06	0.000116342	4334.98	4228.56	3565.26	3439.49
TFCP2L1	NM_014553	4991.32	-0.417035	0.0904906	-4.6086	4.0539e-06	0.000116342	3863.3	3856.68	2794.31	2986.3
POLQ	NM_199420	3747.53	-0.301974	0.0655685	-4.60547	4.11526e-06	0.0001179	3818.97	3995.7	3084.82	3251.72
E2F7	NM_203394	2746.8	0.363213	0.0789173	4.60245	4.1754e-06	0.000119418	2442.55	2676.16	3434.23	3151.87
BICC1	NM_001080512	2850.52	-0.444263	0.096566	-4.60061	4.21247e-06	0.000120272	2947.2	3415.29	2178.77	2494.7
ZMYM2	NM_001353159	3582	-0.393614	0.0855743	-4.59968	4.23145e-06	0.000120607	4359.99	4328.19	3336.72	3277.33
CDC25A	NM_001789	1738.21	-0.395087	0.0859393	-4.59728	4.28039e-06	0.000121794	1765.14	1676.36	1271.71	1344.22
LRP10	NM_014045	841.761	0.550559	0.119791	4.59599	4.30702e-06	0.000122343	739.925	863.09	1092.94	1252.9
ATF7IP	NM_018179	3954.82	-0.427646	0.0931041	-4.5932	4.36495e-06	0.000123778	5236.31	4895.86	3957.34	3577.75
ITPKC	NM_025194	1884.39	0.394288	0.0859452	4.58767	4.4822e-06	0.000126887	1721.95	1853.62	2245.81	2451.17
CSPP1	NM_024790	2791.46	-0.34713	0.0756836	-4.58659	4.50534e-06	0.000127172	2756.25	2907.86	2203.15	2248.9
CYFIP2	NM_001037333	1799.19	0.497021	0.108366	4.58649	4.50754e-06	0.000127172	1064.99	1215.28	1651.6	1566.97
YBX1	NM_004559	2941.63	-0.311877	0.0680124	-4.58559	4.52702e-06	0.000127506	3055.17	3045.72	2527.17	2389.72
SEC61A1	NM_013336	1894.3	0.334966	0.073132	4.5803	4.64315e-06	0.000130556	1700.35	1718.07	2205.18	2108.07
BRWD1	NM_018963	4212.15	-0.319666	0.0698299	-4.57777	4.69948e-06	0.000131918	4427.05	4811.29	3652.62	3748.44
PTBP2	NM_001300985	3937.77	-0.329449	0.0719774	-4.57712	4.71423e-06	0.000132109	4125.85	4485.75	3513.46	3341.34
ABCC4	NM_005845	2190.22	-0.496593	0.108548	-4.57488	4.7649e-06	0.000133082	2640.32	2387.69	1836.47	1728.28
CD109	NM_001159588	4283.33	-0.3507	0.0766576	-4.57489	4.7646e-06	0.000133082	4433.87	4770.74	3411.89	3803.07
SNHG25	NR_132278	1123	0.563266	0.123176	4.57287	4.81093e-06	0.000134143	852.448	921.015	1411.89	1210.22
AKAP6	NM_004274	3810.87	-0.422385	0.0923763	-4.57244	4.82076e-06	0.000134193	4147.45	4850.68	3549.01	3167.23
ICOSLG	NM_001283050	347.189	0.742627	0.162456	4.57125	4.84813e-06	0.00013473	213.68	223.592	384.967	347.363
RNF217	NR_136734	2330.64	-0.390563	0.0855254	-4.56663	4.95632e-06	0.000137507	2547.12	2915.97	2061.96	2104.66
HIVEP2	NM_006734	4296.06	-0.284212	0.0622863	-4.563	5.04281e-06	0.000139559	4935.11	5104.39	3992.89	4248.58
ZFP36L2	NM_006887	1959.04	0.324545	0.0711282	4.56282	5.04702e-06	0.000139559	1964.04	1894.16	2390.05	2440.93
NIN	NM_020921	2035.9	-0.324809	0.0711994	-4.56197	5.06761e-06	0.000139896	2212.96	2235.92	1771.46	1780.34
FOSL1	NM_001300855	1497.97	0.43228	0.0947895	4.56042	5.10521e-06	0.000140701	1419.61	1391.37	1886.24	1906.65
PAK6	NM_001276718	1723.29	0.382513	0.0838853	4.55995	5.11646e-06	0.000140779	1748.09	1831.6	2288.47	2376.92
ADGRA3	NM_145290	2730.42	-0.361767	0.0793565	-4.55876	5.14566e-06	0.000141149	2727.83	2760.73	2045.71	2223.29
AMDHD2	NM_015944	776.999	0.468286	0.102723	4.55871	5.14684e-06	0.000141149	700.144	673.094	904.013	994.294
KLF12	NM_007249	3679.49	-0.410939	0.0901964	-4.55604	5.21261e-06	0.000142718	5271.54	4643.31	3952.26	3507.77
LINC00533	NR_135285	83.9971	-1.38071	0.3033	-4.5523	5.30635e-06	0.000145046	101.157	81.0957	40.6298	29.8715
ZZZ3	NM_001308237	6037.91	-0.294121	0.0646375	-4.55032	5.35641e-06	0.000146175	6476.33	6516.62	5423.06	5175.45
NPAT	NM_001321307	1827.67	-0.367065	0.0807531	-4.54553	5.47984e-06	0.000149299	1814.01	2003.06	1496.19	1463.7
NEU1	NM_000434	368.575	0.617791	0.136003	4.54248	5.55956e-06	0.000151224	335.296	303.53	519.046	462.581
ARSJ	NM_001354211	2177.52	-0.433705	0.0955097	-4.54096	5.59994e-06	0.000151827	2359.58	2707.44	1882.17	1869.1
SMAD4	NM_005359	2324.93	-0.310371	0.0683446	-4.54127	5.59172e-06	0.000151827	2480.06	2481.53	2005.08	1996.27
MIR3652	NR_037425	84.6861	1.33078	0.293128	4.53994	5.62709e-06	0.000152315	54.5567	48.6574	115.795	143.383
SMAD5-AS1	NR_026763	244.006	0.778689	0.171547	4.53921	5.6464e-06	0.00015259	134.119	148.289	251.905	232.998
PAWR	NM_002583	3413.67	-0.339248	0.0747495	-4.53846	5.66671e-06	0.000152891	3836.02	3999.18	3028.95	3162.96
PRKAB1	NM_006253	1032.37	0.434281	0.0957732	4.53448	5.77467e-06	0.000155301	1036.58	949.978	1408.84	1277.65
STMN1	NM_001145454	1319.65	-0.3975	0.0876588	-4.53463	5.77055e-06	0.000155301	1197.97	1241.92	910.107	941.379
FUBP1	NR_146540	3411.55	-0.299882	0.066157	-4.53288	5.81848e-06	0.000156228	3680.3	3693.33	3061.45	2929.97
WWC2	NM_024949	3953.51	-0.296244	0.0653612	-4.53242	5.83131e-06	0.00015632	4474.79	4478.8	3737.94	3555.56
BLNK	NM_013314	154.835	1.02704	0.226716	4.53005	5.89686e-06	0.000157319	103.43	136.704	220.417	267.99
CCNT2	NM_001320749	1890.35	-0.364503	0.0804531	-4.53063	5.88079e-06	0.000157319	2068.61	2130.5	1645.51	1616.47
CEP57	NM_001363604	1020.39	-0.432595	0.0954889	-4.53032	5.88942e-06	0.000157319	1027.48	1099.43	801.423	774.952
SCMH1	NM_001172220	3906.7	-0.303745	0.0670617	-4.52933	5.91698e-06	0.000157603	3974.68	3864.79	3264.6	3088.71
TM4SF19-AS1	NR_046724	553.549	0.547633	0.12094	4.52813	5.95075e-06	0.00015825	386.443	428.649	604.368	587.188
MTPAP	NM_018109	1606.24	-0.344449	0.0761404	-4.52387	6.07199e-06	0.000161217	1735.58	1741.24	1406.81	1333.12
JPH1	NM_020647	928.914	-0.540229	0.119439	-4.52306	6.09508e-06	0.000161573	986.567	958.087	632.809	703.26
GPHN	NM_001024218	9972.67	-0.242501	0.053654	-4.51971	6.19238e-06	0.000163892	10146.4	10228.5	8654.14	8568.85
POLD3	NM_001363597	1534.98	-0.365114	0.0808122	-4.51806	6.24093e-06	0.000164915	1498.04	1532.71	1145.76	1205.95
OBI1	NM_024546	1229.83	-0.39024	0.0864002	-4.51666	6.28234e-06	0.000165746	1492.35	1401.8	1081.77	1125.73
MDK	NM_001270550	136.378	0.934649	0.206992	4.51538	6.32031e-06	0.000166481	107.977	111.217	214.322	204.833
MIR12119	NR_162133	118.256	1.05696	0.234097	4.51505	6.33016e-06	0.000166481	93.201	81.0957	181.818	180.936
UACA	NM_018003	1511.13	-0.366219	0.0811261	-4.51419	6.35581e-06	0.000166893	1864.02	1879.1	1463.69	1440.66
COA6-AS1	NR_125961	879.634	0.476102	0.105526	4.51169	6.43117e-06	0.000168094	694.461	715.959	1007.62	955.034
RXRA	NM_002957	6223.44	0.314826	0.0697726	4.51217	6.41665e-06	0.000168094	5951.23	5529.57	6879.64	7398.74
SMC4	NM_001002800	3860.27	-0.331011	0.0733676	-4.51167	6.43181e-06	0.000168094	3945.13	4139.35	3199.6	3226.97
RALGDS	NM_001042368	1218.96	0.492777	0.109297	4.5086	6.52569e-06	0.000170281	1184.33	1107.54	1600.81	1624.16
HS2ST1	NM_012262	1784.12	-0.343353	0.0762072	-4.50552	6.62119e-06	0.000172425	1956.08	2055.2	1597.77	1564.41
LRIG3	NM_153377	1857.7	-0.382646	0.0849328	-4.50528	6.62855e-06	0.000172425	1657.16	1837.4	1288.98	1389.45
FOXJ3	NM_001198850	4068.29	-0.28359	0.062959	-4.50436	6.65748e-06	0.000172908	4212.23	4321.24	3479.94	3529.96
EXO1	NM_001319224	2371.53	-0.361408	0.0802807	-4.5018	6.73806e-06	0.000174728	2231.14	2341.35	1682.07	1874.22
ANK1	NM_001142446	385.052	0.744129	0.165605	4.49341	7.00933e-06	0.000181218	223.91	276.884	479.431	361.018
KMT2C	NM_170606	7275.19	-0.24581	0.0547089	-4.49305	7.02093e-06	0.000181218	7942.55	8190.66	6892.84	6714.26
STK17B	NM_004226	1125.65	-0.444826	0.0990022	-4.49309	7.01959e-06	0.000181218	1224.12	1148.08	871.509	871.394
FAR1	NM_032228	2311.62	-0.348473	0.077582	-4.49167	7.06669e-06	0.000182118	2594.85	2665.73	2112.75	2020.17
XYLB	NR_146068	962.356	-0.434572	0.0967806	-4.49028	7.11286e-06	0.000183024	1017.26	983.575	763.84	717.769
MSTO2P	NR_024117	875.175	0.426231	0.0950521	4.48419	7.31914e-06	0.000188042	731.969	742.605	977.146	1003.68
MSTO1	NM_001350775	891	0.420418	0.0938209	4.48107	7.42711e-06	0.000189938	749.018	756.507	994.414	1019.9
PCDH7	NM_032457	990.621	-0.451075	0.100656	-4.48135	7.4172e-06	0.000189938	1891.3	1720.39	1374.3	1269.11
TTI1	NM_014657	1844.19	-0.338557	0.0755476	-4.48137	7.41641e-06	0.000189938	1809.46	1869.83	1474.86	1435.54
BCL7A	NM_001024808	1372.11	0.380344	0.0848931	4.48027	7.4549e-06	0.000190357	1229.8	1218.75	1561.2	1625.01
SUSD6	NM_014734	2860.52	0.370841	0.082818	4.47778	7.54236e-06	0.000192295	2499.38	2697.01	3323.52	3395.11
NUDT22	NM_001271831	390.068	0.598402	0.133667	4.4768	7.57691e-06	0.000192882	344.389	313.956	482.479	513.79
DOLK	NM_014908	193.256	0.88734	0.198236	4.47617	7.5993e-06	0.000193156	150.031	120.485	276.283	225.316
ECT2	NM_001258316	3437.26	-0.301628	0.067396	-4.47545	7.62495e-06	0.000193513	3743.95	3819.61	3066.53	3069.94
WASL	NM_003941	2115.58	-0.330192	0.0738506	-4.47108	7.78255e-06	0.000197213	2307.29	2513.97	1958.36	1877.64
NLN	NM_020726	1054.64	-0.42375	0.0949375	-4.46346	8.06459e-06	0.00020405	941.103	868.882	681.565	668.268
KTN1	NR_073128	3259.95	-0.324944	0.0728293	-4.46172	8.13033e-06	0.000205402	3589.38	3841.62	3011.68	2921.43
TACO1	NM_016360	490.903	0.527321	0.118307	4.45721	8.30341e-06	0.000209141	398.946	369.565	548.502	559.024
WAC	NM_100264	7029.26	-0.264777	0.0594002	-4.45751	8.29173e-06	0.000209141	7402.66	7920.73	6439.82	6314.83
LINC01136	NR_034151	173.092	0.859326	0.192827	4.45646	8.33238e-06	0.000209554	143.211	135.546	283.393	223.609
BRD7	NM_001173984	1602.1	-0.356039	0.0799029	-4.4559	8.35434e-06	0.000209778	1756.04	1816.54	1445.4	1347.63
ME2	NM_001168335	1888.23	-0.352938	0.0792125	-4.45559	8.36645e-06	0.000209778	2004.96	1998.43	1624.18	1512.35
DMPK	NM_001288766	1136.85	0.440939	0.0990476	4.45178	8.51594e-06	0.000212886	955.879	954.612	1212.8	1378.36
MYO1B	NM_001161819	10116.9	-0.33067	0.074273	-4.45209	8.50405e-06	0.000212886	11982	11633.8	9239.21	9538.39
GLI4	NM_138465	2737.56	0.347543	0.0782022	4.44416	8.82356e-06	0.000220246	2247.05	2187.27	2784.16	2857.42
MIR3648-1	NR_037421	42836.6	0.729063	0.16412	4.44225	8.90229e-06	0.000221548	32177.1	30405.1	52914.2	50819.9
MIR3648-2	NR_128711	42836.6	0.729063	0.16412	4.44225	8.90229e-06	0.000221548	32177.1	30405.1	52914.2	50819.9
COL18A1	NM_130445	160.973	0.894405	0.201411	4.4407	8.96653e-06	0.000222814	98.884	92.6808	185.881	170.694
BICD1	NM_001003398	5711.1	-0.273824	0.0616785	-4.43954	9.01528e-06	0.000223692	6391.09	6605.82	5329.61	5419.54
DENND1B	NM_001195215	4564.64	-0.341787	0.0770083	-4.43832	9.06642e-06	0.000224626	5868.25	5824.99	4736.42	4491.82
LOC105377849	NR_147708	274.66	0.712974	0.160713	4.43633	9.1507e-06	0.000226378	222.773	213.166	381.92	333.707
R3HDM1	NM_001282799	4937.7	-0.286028	0.0644893	-4.43528	9.19513e-06	0.00022714	5016.94	5294.39	4271.21	4186.28
PUS7	NM_019042	2739.24	-0.335273	0.0756339	-4.43284	9.3e-06	0.000229391	3082.45	2706.28	2383.95	2207.08
SIMC1	NM_001308196	3060.01	-0.33084	0.0746636	-4.43108	9.37628e-06	0.000230931	2777.85	2729.45	2251.91	2128.56
ELOVL6	NM_024090	5264.89	-0.354444	0.080008	-4.43011	9.41838e-06	0.000231582	5722.77	5734.62	4466.23	4495.23
SPIRE1	NM_001128626	3361.82	-0.281033	0.0634409	-4.42984	9.4305e-06	0.000231582	3575.74	3675.95	2997.46	2970.93
FAM13A	NM_014883	4939.02	-0.299599	0.0676598	-4.42803	9.50992e-06	0.000233189	4939.65	5482.07	4240.73	4226.39
AZIN1	NM_001363014	4577.49	-0.300556	0.0678873	-4.42728	9.54275e-06	0.000233616	5077.18	5070.8	4179.79	4060.82
LIN9	NM_001270410	3875.01	-0.282883	0.0638995	-4.427	9.55535e-06	0.000233616	4079.25	3889.12	3333.67	3217.59
VEGFC	NM_005429	968.733	-0.442454	0.100034	-4.42304	9.732e-06	0.000237586	1570.78	1396	1170.14	1015.63
AQP7P1	NR_002817	364.065	0.616324	0.139476	4.41887	9.92205e-06	0.000241872	389.853	393.893	536.313	663.147
KIAA2026	NM_001017969	1359.41	-0.341858	0.0773813	-4.41784	9.96908e-06	0.000242663	1654.89	1608.01	1292.03	1282.77
LINC01623	NR_033379	89.227	-1.37596	0.311542	-4.41659	1.00269e-05	0.000243714	117.07	115.851	51.803	38.4062
YEATS2	NM_001351370	4149.63	-0.29201	0.0661274	-4.41587	1.00604e-05	0.000244173	4498.65	4438.25	3689.18	3611.04
AREG	NM_001657	9185.37	0.391172	0.0886342	4.41333	1.01791e-05	0.000246695	8673.38	8544.01	11017.8	11561.1
SLC12A4	NM_005072	1625.79	0.396522	0.0898778	4.41179	1.02519e-05	0.0002481	1466.21	1530.39	1974.61	1969.81
FOXP1	NM_001349338	10192.4	-0.263798	0.0598065	-4.41085	1.02963e-05	0.000248813	10443.1	10706.9	8751.66	8863.3
SCARNA17	NR_003003	108.442	1.16775	0.264764	4.41053	1.03119e-05	0.000248828	54.5567	72.9861	134.078	151.918
SCAND1	NM_016558	565.742	0.513479	0.116485	4.4081	1.04282e-05	0.000251272	442.137	454.136	663.281	617.06
STRBP	NR_033234	1269.68	-0.37856	0.0858888	-4.40756	1.04543e-05	0.000251537	1533.27	1495.64	1156.93	1172.67
PHLDB2	NM_001134437	2635.53	-0.375008	0.0851123	-4.40603	1.0528e-05	0.000252946	3479.13	3766.31	2680.55	2904.36
DLG1	NM_001366203	10826.7	-0.275545	0.062585	-4.40272	1.069e-05	0.000256415	13250.5	13721.4	11221.9	11061
STK3	NM_001256312	5611.44	-0.297219	0.0675122	-4.40246	1.07032e-05	0.000256415	6705.93	6568.75	5553.08	5252.26
ASMTL-AS1	NR_026711	486.073	0.534153	0.121408	4.39966	1.08421e-05	0.00025903	401.219	418.222	558.66	626.448
ZNF148	NM_021964	4022.22	-0.262783	0.0597285	-4.39963	1.08434e-05	0.00025903	4387.27	4459.1	3756.22	3618.72
VAV2	NM_001134398	6302.21	0.357288	0.0812755	4.39602	1.10254e-05	0.000263002	6516.12	6441.31	8399.19	8200.15
XRN2	NM_012255	3105.82	-0.327345	0.0744769	-4.39526	1.1064e-05	0.000263544	3587.1	3503.33	2945.66	2708.06
WDHD1	NM_001008396	2152.4	-0.332923	0.0757926	-4.39255	1.12028e-05	0.000266471	2077.7	2095.74	1630.27	1682.19
MTBP	NM_022045	2013.02	-0.360225	0.0820732	-4.38908	1.13832e-05	0.000270376	2110.66	2030.87	1675.98	1552.46
CLASP2	NM_001365627	4075.97	-0.277033	0.0631606	-4.38616	1.15368e-05	0.000272912	4549.8	4653.73	3832.4	3763.81
DRAM1	NM_018370	497.033	0.552032	0.125848	4.38649	1.15196e-05	0.000272912	483.054	428.649	697.817	640.103
PLSCR4	NM_001128306	620.193	-0.503159	0.114716	-4.38612	1.15391e-05	0.000272912	609.216	634.863	416.455	460.021
BRI3BP	NM_080626	1568.71	-0.412743	0.0941115	-4.38568	1.15623e-05	0.000273073	1548.05	1592.95	1124.43	1233.27
HES2	NM_019089	489.016	0.579513	0.132168	4.38466	1.16169e-05	0.000273976	476.234	515.537	699.848	780.926
LOC105371267	NR_136518	576.663	0.632068	0.14418	4.38387	1.16592e-05	0.000274583	420.541	465.721	779.076	596.576
XRCC5	NM_021141	7083.18	-0.268759	0.0613446	-4.38114	1.18057e-05	0.000277643	7687.95	7471.23	6346.37	6237.17
PDS5A	NM_001100399	6928.15	-0.271982	0.062165	-4.37516	1.21342e-05	0.000284967	7452.67	7190.87	6285.43	5845.42
FOXD4L4	NM_199244	324.525	0.717443	0.164034	4.37374	1.22136e-05	0.000286426	244.369	238.653	371.763	421.615
DPY19L1	NM_015283	1177.72	-0.417561	0.0955172	-4.37158	1.23348e-05	0.000288457	1209.34	1185.16	930.422	863.713
KIF18A	NM_031217	2782.48	-0.340876	0.0779738	-4.37168	1.23296e-05	0.000288457	2702.83	2961.15	2198.07	2272.79
GNB4	NM_021629	1098.26	-0.386427	0.0884318	-4.36978	1.24372e-05	0.000290446	1232.07	1188.63	908.076	943.085
FAM3C	NM_001040020	1753.57	-0.382574	0.0875674	-4.36891	1.24869e-05	0.000291199	2110.66	2169.89	1723.72	1561.85
TTC39C	NM_153211	2040.48	-0.427343	0.0978782	-4.36607	1.265e-05	0.000294589	2411.86	2373.79	1753.18	1805.09
RAD21	NM_006265	2846.74	-0.318376	0.0729487	-4.36439	1.2748e-05	0.000296458	3016.53	2959.99	2360.59	2431.54
ZNF141	NM_001348277	2165.58	-0.374171	0.0857784	-4.36207	1.28838e-05	0.000299199	2494.83	2335.56	1983.75	1746.2
PHLPP2	NM_015020	1823.15	-0.355496	0.0815101	-4.36137	1.29251e-05	0.000299741	2211.82	2008.86	1694.26	1606.23
DNAJB14	NM_001278310	1907.4	-0.365958	0.083953	-4.35908	1.30613e-05	0.000302477	2048.15	2344.82	1682.07	1725.72
NUDCD1	NM_032869	3137.24	-0.350689	0.0804589	-4.35862	1.30888e-05	0.000302694	3404.11	3701.44	2744.54	2826.7
FAM13C	NM_001347840	46.2606	1.55096	0.355899	4.35787	1.31335e-05	0.000303308	38.6443	33.5968	107.669	104.123
FMR1	NM_001185082	642.304	-0.48453	0.11125	-4.35533	1.32865e-05	0.000306417	714.92	751.873	486.542	559.877
RAPGEF5	NM_012294	2484.2	-0.392358	0.090153	-4.35213	1.3482e-05	0.000310495	2689.19	2573.05	2001.02	2008.22
POLR2A	NM_000937	2841.06	0.284256	0.0653332	4.35087	1.356e-05	0.000311862	2618.72	2555.67	3077.71	3221.85
CSNK1G3	NM_001031812	3386.04	-0.282645	0.064993	-4.34885	1.36853e-05	0.000313877	3092.68	3246.14	2557.65	2651.73
USP14	NM_005151	2608.96	-0.312441	0.0718417	-4.34902	1.36746e-05	0.000313877	2798.3	2891.64	2282.38	2299.25
WDR63	NM_001288563	120.019	1.09222	0.251354	4.34537	1.39044e-05	0.000318464	59.1031	75.3031	134.078	151.918
ALMS1	NM_015120	1943.33	-0.366569	0.0843827	-4.34412	1.39833e-05	0.000319833	2160.67	1964.83	1613	1587.46
HIST1H1E	NM_005321	1915.15	0.386824	0.0890568	4.34356	1.4019e-05	0.000320209	1391.2	1316.07	1823.26	1718.04
CD226	NM_001303619	716.495	0.64571	0.148743	4.34112	1.41758e-05	0.000323347	755.838	779.677	1217.88	1184.62
HIST2H3D	NM_001123375	3205.82	0.366814	0.0845348	4.33921	1.42997e-05	0.000325727	2494.83	2275.31	3329.61	2825.84
CATSPERG	NM_021185	488.053	0.518988	0.119642	4.33783	1.43893e-05	0.000326877	405.765	407.795	596.242	570.119
TMPO	NM_001032283	2642.4	-0.286338	0.0660087	-4.33788	1.43864e-05	0.000326877	2630.09	2570.73	2109.7	2154.16
DIAPH2	NM_006729	6274.96	-0.246792	0.0568977	-4.33747	1.44134e-05	0.000326977	6943.48	6879.23	5837.48	5812.14
LRP1	NM_002332	1046.01	0.482991	0.111449	4.33375	1.46593e-05	0.000332106	816.077	854.98	1090.91	1242.65
PRKD3	NM_005813	1419.29	-0.354844	0.0818987	-4.33272	1.47279e-05	0.000332754	1495.76	1584.84	1253.43	1157.31
RNA28SN3	NR_146154	8.66167e+06	0.386006	0.0890907	4.33273	1.4727e-05	0.000332754	7.00972e+06	6.87682e+06	9.49329e+06	8.65323e+06
MAST2	NM_001324320	4006.87	-0.269879	0.0622987	-4.33201	1.47752e-05	0.000333371	4246.33	4485.75	3574.41	3666.51
PIGN	NM_012327	1820.68	-0.318252	0.0734712	-4.33165	1.47993e-05	0.000333464	1935.63	1967.15	1526.66	1601.97
TASOR2	NM_001321785	2279.11	-0.303758	0.0701381	-4.33086	1.48525e-05	0.000334211	2541.43	2679.63	2087.36	2141.36
RNA28SN4	NR_146118	8.73792e+06	0.386735	0.0893204	4.32975	1.49281e-05	0.000335459	7.05348e+06	6.92253e+06	9.56422e+06	8.70845e+06
YAF2	NR_135139	1576.63	-0.340147	0.0785901	-4.32812	1.50388e-05	0.000337493	1756.04	1811.91	1357.03	1459.44
GREB1	NM_014668	201.971	0.870666	0.201234	4.32665	1.51397e-05	0.0003393	92.0644	110.058	186.897	182.643
NHLH2	NM_005599	53.5676	1.39227	0.321842	4.32595	1.51876e-05	0.000339916	38.6443	45.1819	117.826	102.417
RAPGEF2	NM_001351724	4328.15	-0.287589	0.0665222	-4.3232	1.53784e-05	0.000343499	4848.73	5267.74	4005.08	4280.16
ZNF786	NM_152411	869.653	0.459517	0.106295	4.32305	1.53888e-05	0.000343499	777.433	775.043	1129.51	1007.1
ANKRD18A	NM_147195	1631.04	-0.324527	0.0751611	-4.31775	1.57628e-05	0.000350439	1767.41	1772.52	1439.31	1388.6
LURAP1	NM_001013615	714.361	0.460522	0.106652	4.31798	1.57463e-05	0.000350439	580.801	673.094	874.556	850.911
PCGF5	NM_001257101	1693.27	-0.346791	0.0803093	-4.31819	1.57311e-05	0.000350439	1964.04	1835.08	1486.03	1501.26
IRF2BPL	NM_024496	382.21	0.559769	0.129701	4.31584	1.58995e-05	0.000353007	334.16	345.236	497.715	503.548
TUBA4A	NM_001278552	670.95	0.507695	0.117719	4.31277	1.61221e-05	0.000357472	655.817	644.131	915.186	932.844
LRPAP1	NM_002337	1611.92	0.371315	0.0861234	4.31143	1.62204e-05	0.000359174	1312.77	1404.11	1734.89	1778.63
RNU6-2	NR_125730	277.008	-0.640514	0.148631	-4.30942	1.63685e-05	0.000361495	372.804	359.138	253.936	216.782
RNU6-9	NR_104080	277.008	-0.640514	0.148631	-4.30942	1.63685e-05	0.000361495	372.804	359.138	253.936	216.782
NAPRT	NM_145201	708.169	0.570495	0.1324	4.30886	1.64101e-05	0.000361933	604.67	608.218	924.328	877.368
KCTD9	NM_017634	836.49	-0.416454	0.0966699	-4.308	1.64736e-05	0.000362855	951.332	978.941	678.517	765.563
CHST6	NR_163481	122.067	0.989564	0.22985	4.30526	1.66793e-05	0.000366328	103.43	110.058	218.385	205.687
RNA28SN1	NR_145822	8.74975e+06	0.385103	0.0894543	4.30502	1.66972e-05	0.000366328	7.07574e+06	6.95294e+06	9.58877e+06	8.73203e+06
RNA28SN2	NR_146148	8.74975e+06	0.385103	0.0894543	4.30502	1.66972e-05	0.000366328	7.07574e+06	6.95294e+06	9.58877e+06	8.73203e+06
SSX2IP	NM_001166293	695.54	-0.447633	0.10399	-4.3046	1.67291e-05	0.000366546	747.881	793.579	552.565	576.946
NEBL	NM_213569	1531.96	-0.418143	0.0971846	-4.30256	1.68835e-05	0.000369235	1380.97	1387.89	995.43	1075.37
UBE2E3	NM_182678	2176.38	-0.36387	0.0845739	-4.3024	1.68962e-05	0.000369235	2514.15	2559.15	2022.35	1921.16
TCTA	NM_022171	738.548	0.438167	0.101874	4.30109	1.69963e-05	0.000370937	660.363	634.863	913.154	843.229
TMEM38B	NM_018112	1016.58	-0.423861	0.0986128	-4.29824	1.72163e-05	0.000375249	1032.03	1121.44	842.052	764.71
DOCK5	NM_024940	9142.16	-0.231877	0.0539642	-4.29686	1.73233e-05	0.000377086	11070.5	10909.7	9470.8	9247.36
EVA1C	NM_001320745	3824.43	-0.286233	0.0666219	-4.29638	1.73612e-05	0.000377419	3651.89	3583.27	2893.86	3037.5
TNFRSF6B	NM_003823	504.974	0.614398	0.143099	4.29353	1.75858e-05	0.000381805	448.956	316.273	635.856	537.687
NAB1	NM_001321313	1783.17	-0.340964	0.0794826	-4.2898	1.78836e-05	0.000387764	2073.15	2074.89	1635.35	1639.52
ASAP1	NM_018482	19141.6	-0.24399	0.0568863	-4.28908	1.79411e-05	0.000388507	21784	20231.1	18276.3	17205.1
ABCB10	NM_012089	2490.75	-0.347997	0.0811604	-4.28777	1.80479e-05	0.000389184	2449.37	2620.55	1948.2	2033.82
MCM8	NM_182802	1608.39	-0.337111	0.0786169	-4.28802	1.80273e-05	0.000389184	1724.22	1662.46	1350.94	1330.56
QKI	NM_206853	4593.67	-0.286151	0.0667284	-4.2883	1.80049e-05	0.000389184	4778.26	4798.55	3860.85	3991.68
VPS13B	NM_017890	9131.12	-0.231644	0.0540272	-4.28755	1.80657e-05	0.000389184	10291.9	10624.7	8940.58	8873.54
PITPNB	NM_001284277	3563.2	-0.287599	0.0670883	-4.28687	1.81206e-05	0.000389861	3915.58	3978.32	3215.85	3250.87
EPN3	NM_017957	576.777	0.474614	0.110738	4.28591	1.81995e-05	0.000391054	533.064	505.11	738.446	704.967
CD320	NM_016579	522.324	0.539368	0.12587	4.28512	1.82642e-05	0.000391941	444.41	429.807	640.935	629.862
ARHGAP30	NM_181720	102.661	1.21446	0.283453	4.28453	1.83125e-05	0.00039247	96.6108	66.035	196.039	181.789
MTRNR2L1	NM_001190452	8788.73	-0.803541	0.187605	-4.28315	1.84268e-05	0.000394414	8988.22	9397.83	5957.34	4578.02
SCAF11	NM_004719	2915.4	-0.307468	0.0717968	-4.28247	1.84828e-05	0.000395104	3243.85	3438.46	2706.96	2692.7
RNU6-1	NR_004394	276.582	-0.636014	0.148667	-4.27813	1.88474e-05	0.000401355	370.531	359.138	253.936	216.782
RNU6-7	NR_104084	276.582	-0.636014	0.148667	-4.27813	1.88474e-05	0.000401355	370.531	359.138	253.936	216.782
RNU6-8	NR_104088	276.582	-0.636014	0.148667	-4.27813	1.88474e-05	0.000401355	370.531	359.138	253.936	216.782
PLEKHG5	NM_198681	1869.63	0.399719	0.0934572	4.27702	1.89408e-05	0.00040283	1779.91	1726.18	2167.6	2455.44
PLK2	NM_001252226	1034.67	0.545752	0.127627	4.27614	1.9016e-05	0.000403915	700.144	763.458	1124.43	1013.07
ELAVL2	NM_001351466	1557.1	-0.356963	0.0835397	-4.27297	1.92887e-05	0.000409186	1636.7	1751.67	1316.41	1328.85
TRIP12	NM_001348331	7051.32	-0.24948	0.058434	-4.26943	1.95972e-05	0.000415201	8019.83	8131.58	6925.35	6663.05
MAP3K5	NM_005923	3003.87	-0.42759	0.100207	-4.26708	1.98052e-05	0.000419076	2701.69	3400.23	2072.12	2461.41
SUV39H2	NR_034181	749.629	-0.428428	0.100433	-4.2658	1.99187e-05	0.000420944	775.16	814.432	601.321	580.36
ARFGAP2	NM_001242832	1169.9	0.360986	0.0846484	4.26453	2.0032e-05	0.000421734	1034.3	1035.71	1309.29	1348.48
ICE1	NM_015325	2036.44	-0.311178	0.0729615	-4.26496	1.9994e-05	0.000421734	2660.78	2759.57	2234.64	2135.38
PPP3CA	NM_000944	4938.76	-0.298138	0.069907	-4.26478	2.00099e-05	0.000421734	5580.7	6050.9	4702.9	4756.39
TOPBP1	NM_007027	2029.11	-0.308119	0.0722897	-4.26228	2.02348e-05	0.000425466	2161.81	2144.4	1751.14	1727.43
COMMD5	NM_001081003	426.325	0.565748	0.132761	4.2614	2.03153e-05	0.000426622	412.585	322.066	542.408	545.368
PDLIM7	NR_103804	1798.07	0.381841	0.0896351	4.25995	2.04477e-05	0.000428862	1548.05	1521.12	1873.03	2123.44
TCERG1	NM_006706	4950.95	-0.296364	0.0696209	-4.25682	2.07353e-05	0.000434346	4498.65	4495.02	3816.15	3510.33
PRDX1	NM_001202431	2170.16	0.377626	0.0887258	4.2561	2.08026e-05	0.00043521	1907.21	1974.1	2504.83	2537.37
USP38	NM_001290326	1457.82	-0.339642	0.079807	-4.25579	2.08314e-05	0.000435267	1628.74	1705.33	1347.89	1287.89
ZNF595	NM_001286052	1886.42	-0.346241	0.0813688	-4.25521	2.08855e-05	0.000435851	2024.28	2157.14	1676.99	1613.06
UBL5	NM_024292	182.858	0.77442	0.182036	4.25421	2.09789e-05	0.000437253	157.987	152.923	246.826	284.206
OTUD4	NM_001366057	2053.06	-0.342492	0.0805504	-4.2519	2.11961e-05	0.000441227	2215.23	2415.49	1839.51	1812.77
ICAM4	NM_001544	221.305	0.698593	0.164369	4.25016	2.13623e-05	0.000443028	217.09	203.898	325.038	357.604
MRC2	NM_006039	944.694	0.419077	0.0985954	4.25047	2.13322e-05	0.000443028	920.644	955.77	1219.91	1287.89
SHANK2	NM_012309	85.9505	1.23789	0.291249	4.25028	2.13501e-05	0.000443028	42.0541	60.2425	126.968	114.365
PKN2	NM_001320707	4449.68	-0.283098	0.0666149	-4.24978	2.13985e-05	0.000443229	5098.78	5136.83	4300.66	4112.88
GART	NM_001136005	2640.46	-0.297102	0.0699911	-4.24485	2.18738e-05	0.00045251	2750.57	2731.77	2174.71	2285.6
ARNTL2	NM_001248005	1359.82	-0.428363	0.101035	-4.23975	2.23772e-05	0.000462351	1704.9	1757.46	1259.52	1312.64
GSTCD	NM_024751	2701.52	-0.291962	0.0688703	-4.2393	2.2422e-05	0.000462704	2651.68	2820.97	2293.55	2178.06
HELZ2	NM_001037335	625.836	0.456078	0.1076	4.23863	2.24885e-05	0.000463502	497.83	539.865	715.084	708.381
LPIN3	NM_001301860	746.555	0.450894	0.106401	4.23769	2.25835e-05	0.000464885	577.392	678.887	857.289	859.445
LINC00641	NR_038971	2417.71	-0.309141	0.0729881	-4.2355	2.2804e-05	0.000468845	2452.78	2576.53	1983.75	2073.93
CNN2	NM_001303499	1196.95	0.404061	0.0954252	4.23432	2.29245e-05	0.000470742	1191.15	1299.85	1524.63	1768.39
DOCK8-AS1	NR_160804	131.937	0.981502	0.232117	4.22849	2.3527e-05	0.000481336	87.518	76.4616	170.645	153.625
LRRC8C	NM_032270	1025.93	-0.436148	0.103135	-4.22891	2.34825e-05	0.000481336	1259.35	1184	862.367	942.232
RGPD3	NM_001144013	1609.55	-0.351137	0.0830382	-4.22862	2.35129e-05	0.000481336	1885.62	1952.09	1540.88	1468.82
CLIP2	NM_003388	1479.71	0.394138	0.0932336	4.22742	2.36389e-05	0.000483033	1561.69	1455.09	2039.62	1926.28
AP3M2	NM_001134296	644.001	-0.454355	0.107525	-4.22559	2.38317e-05	0.000485782	668.32	737.971	515.998	510.376
LOC100272217	NR_027440	558.616	0.500206	0.118372	4.22572	2.38179e-05	0.000485782	458.049	454.136	652.108	638.396
RAD51AP1	NM_001130862	507.739	-0.535822	0.126873	-4.22328	2.40769e-05	0.000490181	530.791	573.462	357.542	402.838
MCUB	NM_017918	1259.93	-0.388405	0.0920111	-4.22128	2.42918e-05	0.000493954	1394.61	1508.38	1066.53	1149.63
CTNNBIP1	NM_001012329	1623.68	0.391318	0.0927138	4.22071	2.43535e-05	0.000494603	1465.07	1720.39	1977.65	2197.69
LOC284412	NR_029390	55.324	1.49514	0.354376	4.21909	2.45287e-05	0.000497556	35.2345	24.3287	85.3226	82.7867
DANT1	NR_147173	418.907	0.603032	0.142944	4.21867	2.45746e-05	0.000497883	444.41	388.101	641.951	623.034
EIF3H	NM_003756	6184.97	-0.267725	0.0634755	-4.21776	2.46739e-05	0.000499286	6891.19	7019.41	6081.26	5477.58
KPNA3	NM_002267	2383.72	-0.308377	0.0731344	-4.21657	2.48042e-05	0.000501316	2856.27	2692.38	2285.43	2196.83
KIF20B	NM_001284259	3555.36	-0.313995	0.0744751	-4.21611	2.48551e-05	0.000501737	3583.69	3724.61	2969.02	2910.34
MND1	NM_001253861	1923.71	-0.306922	0.0728188	-4.21487	2.49922e-05	0.000503893	1877.66	1868.68	1499.24	1528.57
AEN	NM_022767	1376.45	0.366514	0.0869821	4.21367	2.51257e-05	0.000505363	1119.55	1273.2	1563.23	1521.74
CHCHD7	NM_001317859	520.834	0.491766	0.116704	4.2138	2.51109e-05	0.000505363	446.683	405.478	585.069	612.792
SHC1	NM_001130041	3501.55	0.301987	0.0716878	4.21254	2.5252e-05	0.00050729	3137.01	3229.92	3830.37	4017.29
NAMPT	NM_005746	1665.09	-0.39506	0.0938113	-4.21122	2.54001e-05	0.000509039	1744.68	1773.68	1425.09	1252.9
TNKS2	NM_025235	2402.18	-0.29279	0.0695247	-4.2113	2.53903e-05	0.000509039	2634.63	2803.59	2184.87	2253.16
ITGB8	NM_002214	1384.93	-0.38453	0.0914026	-4.20699	2.58794e-05	0.000517401	1154.78	1325.33	927.375	971.25
ZNF280C	NM_017666	1156.35	-0.372456	0.0885306	-4.20709	2.58676e-05	0.000517401	1276.4	1287.1	1054.34	928.576
RPL36	NM_015414	544.769	0.499392	0.118736	4.2059	2.60045e-05	0.000519281	526.245	443.709	703.911	668.268
KCNQ5-IT1	NR_120503	427.71	-0.560221	0.133287	-4.20313	2.63255e-05	0.000525061	481.917	566.511	335.196	374.674
GPM6B	NM_001318729	970.623	-0.536027	0.127605	-4.20067	2.66126e-05	0.000528413	587.621	572.304	349.416	448.072
KATNAL2	NM_001353904	2068.47	0.329965	0.0785517	4.2006	2.66203e-05	0.000528413	2167.49	1957.88	2623.67	2562.97
NUP58	NM_001008564	2785.66	-0.298582	0.0710763	-4.20086	2.65898e-05	0.000528413	3127.92	3060.78	2571.87	2461.41
RPS15	NM_001018	890.289	0.407939	0.0971133	4.20065	2.66155e-05	0.000528413	814.941	848.029	1147.79	1060.01
ASH1L-AS1	NR_147963	671.014	0.456078	0.108601	4.19958	2.67409e-05	0.000528919	563.753	575.779	797.36	766.417
DCAF5	NM_001284206	2532.34	-0.300834	0.0716309	-4.19978	2.67171e-05	0.000528919	2896.05	3066.57	2453.02	2388.01
DYNC2H1	NM_001080463	3796.54	-0.358452	0.085347	-4.19993	2.66992e-05	0.000528919	4174.72	4857.63	3266.63	3774.9
PTDSS1	NM_014754	2713.5	-0.365474	0.0871009	-4.19599	2.71683e-05	0.000536735	2938.11	2910.18	2203.15	2335.1
PPP3CC	NM_001243974	2436	-0.3225	0.0768826	-4.19471	2.73217e-05	0.000539127	2652.82	2741.03	2138.14	2174.64
TMEM91	NM_001369864	820.104	0.434741	0.103698	4.19236	2.76067e-05	0.000544106	654.68	693.947	870.493	950.767
TAF5L	NM_014409	1810.54	-0.305693	0.0729913	-4.18807	2.81331e-05	0.000553827	1984.5	1968.31	1583.55	1613.91
CEP55	NM_001127182	1471.5	-0.336457	0.0803534	-4.18722	2.82392e-05	0.000555259	1427.57	1548.93	1194.52	1163.28
KPNA4	NM_002268	3470.01	-0.283616	0.0677563	-4.18582	2.84143e-05	0.000558045	3931.49	3966.74	3358.05	3133.09
MOB3A	NM_130807	2490.17	0.320686	0.0766469	4.18394	2.86501e-05	0.000562013	2326.62	2332.08	2791.27	3024.7
CENPF	NM_016343	5053.36	-0.279576	0.0668328	-4.18321	2.87423e-05	0.000563159	4989.66	5252.68	4048.76	4385.99
LINC01023	NR_046368	174.947	0.87427	0.209082	4.18146	2.8964e-05	0.000566837	95.4742	75.3031	162.519	151.064
ADAT2	NM_182503	1121.76	-0.418699	0.100186	-4.17921	2.9252e-05	0.000571804	1197.97	1273.2	882.682	964.422
EIF1AX	NM_001412	1662.23	-0.35411	0.0847859	-4.17652	2.96006e-05	0.00057794	1770.82	1759.78	1474.86	1290.45
NR2C1	NM_003297	1438.21	-0.321164	0.0769177	-4.17543	2.97428e-05	0.000578684	1574.19	1565.15	1249.37	1263.14
TMC4	NM_001145303	422.379	0.549472	0.131584	4.17583	2.96896e-05	0.000578684	501.24	419.38	647.029	699.846
USP6NL	NM_014688	2764.2	-0.307384	0.0736129	-4.17568	2.97095e-05	0.000578684	2861.95	3115.23	2339.26	2488.72
EMC2	NM_014673	1389.18	-0.354207	0.0848494	-4.17454	2.98584e-05	0.000580255	1383.24	1554.72	1181.31	1118.05
MICALL2	NM_182924	1475.22	0.467742	0.112057	4.17413	2.99122e-05	0.000580624	1382.1	1238.45	1790.76	1833.26
BBX	NM_001142568	6655.78	-0.317621	0.07613	-4.17209	3.01824e-05	0.000585188	7107.15	7980.97	5829.36	6274.72
RPL7A	NM_000972	1438.84	0.337369	0.0808907	4.17068	3.03691e-05	0.000588124	1194.56	1243.08	1520.57	1558.44
LMBR1	NR_146959	5886.26	-0.262271	0.0629134	-4.16876	3.06267e-05	0.000591737	5905.76	5784.44	4911.13	4836.62
XPO5	NR_144392	2245.96	-0.296596	0.0711459	-4.16884	3.06157e-05	0.000591737	2435.73	2373.79	1962.42	1953.6
WDR3	NM_006784	1469.97	-0.362832	0.0870441	-4.16837	3.06791e-05	0.000592065	1526.45	1597.58	1200.61	1228.14
LOC105376975	NR_135536	276.642	-0.717602	0.172206	-4.16711	3.08488e-05	0.000594652	260.281	320.907	192.991	161.306
HMCN2	NM_001291815	65.8641	1.18968	0.285606	4.16548	3.10701e-05	0.000598225	79.5618	70.6691	194.007	149.357
ANXA1	NM_000700	2054.03	-0.324825	0.0780372	-4.16244	3.14867e-05	0.000605547	2448.23	2578.84	1973.59	2038.94
MAL2	NM_052886	1602.99	-0.458934	0.110322	-4.15997	3.1829e-05	0.000611424	1889.03	2288.06	1398.68	1637.81
CRTC2	NM_181715	819.827	0.422182	0.101557	4.15708	3.22342e-05	0.000618496	713.783	710.166	906.044	1000.27
ERCC1	NM_001369412	1656.25	0.342537	0.0824059	4.15671	3.2287e-05	0.000618797	1646.93	1583.68	2044.69	2051.74
FANCC	NM_000136	2133.61	-0.292508	0.0703919	-4.15542	3.2469e-05	0.000619924	2141.35	2099.22	1736.92	1725.72
LINC01376	NR_135287	49.685	1.41961	0.341585	4.15597	3.23914e-05	0.000619924	45.4639	46.3404	114.779	130.581
TTC21B	NM_024753	1113.1	-0.384802	0.0926065	-4.15524	3.24945e-05	0.000619924	1203.66	1294.06	1000.51	914.067
VRK2	NM_001288837	3104.52	-0.294585	0.0708942	-4.15528	3.24893e-05	0.000619924	3489.36	3436.14	2976.13	2673.92
CCDC91	NM_001352084	2733.33	-0.329689	0.079361	-4.1543	3.26285e-05	0.000621769	3330.23	3445.41	2716.1	2675.63
SLC38A2	NM_018976	5658.33	-0.417828	0.100613	-4.15283	3.28387e-05	0.000625059	6222.87	6552.53	4646.02	4915.99
MAD2L1	NM_002358	1194.2	-0.367986	0.0886407	-4.15143	3.30399e-05	0.000628173	1162.74	1179.36	911.123	903.826
FOXD4L6	NM_001085476	696.72	0.478201	0.115231	4.14992	3.32589e-05	0.000630897	570.572	571.145	779.076	810.797
SRSF11	NM_001350606	3038.19	-0.266153	0.0641316	-4.1501	3.32327e-05	0.000630897	3277.95	3189.38	2747.59	2632.1
AFF3	NM_002285	135.074	0.833513	0.200965	4.14755	3.36049e-05	0.000636645	136.392	129.753	239.716	234.705
ANLN	NM_018685	5224.12	-0.32093	0.0773823	-4.14732	3.36383e-05	0.000636645	5623.89	5696.39	4317.93	4741.88
NEDD1	NM_152905	1218.29	-0.357738	0.0862646	-4.14699	3.3688e-05	0.000636863	1333.23	1342.71	1032	1055.74
NALCN	NM_001350749	1085.56	-0.391879	0.0945646	-4.14404	3.41245e-05	0.000644386	2003.82	1767.89	1509.4	1367.26
IMPA2	NM_014214	940.186	-0.42228	0.101944	-4.14228	3.43873e-05	0.000648612	926.327	933.759	682.58	704.967
ANKRD10	NM_017664	3259.47	-0.287194	0.0693579	-4.14075	3.46172e-05	0.00065182	3741.68	3671.32	3183.34	2894.97
ERGIC2	NM_016570	1222.34	-0.374399	0.0904207	-4.14063	3.46355e-05	0.00065182	1386.65	1347.35	1067.55	1042.09
MBTD1	NM_017643	2214.39	-0.286593	0.0692284	-4.13982	3.47573e-05	0.000653375	2334.57	2417.81	1943.12	1952.74
EXPH5	NM_001308019	1234.55	-0.353229	0.0853337	-4.13938	3.48239e-05	0.00065389	1420.75	1378.63	1150.84	1042.94
SIK2	NM_015191	2271.23	-0.2987	0.0721736	-4.13863	3.49383e-05	0.0006553	2359.58	2356.41	1886.24	1946.77
LCORL	NR_158568	2695.52	-0.281274	0.0679867	-4.13719	3.51587e-05	0.000658693	2711.92	2759.57	2249.87	2252.31
UBR5	NM_015902	8267.14	-0.262185	0.0633824	-4.13656	3.52552e-05	0.000659759	9434.9	9503.25	7902.49	7888.63
PUM2	NM_001352925	5535.42	-0.250756	0.0606265	-4.13607	3.53303e-05	0.000660424	5806.88	5962.85	4935.5	4956.11
OXR1	NM_001198533	6074.51	-0.276247	0.0668064	-4.13504	3.5489e-05	0.000662647	6810.49	6485.34	5585.58	5394.79
LIME1	NM_001305654	276.979	0.695733	0.168362	4.13235	3.59067e-05	0.000669695	256.871	178.41	356.526	349.07
PRIM2	NM_000947	6051.19	-0.279063	0.0675458	-4.13147	3.60453e-05	0.00067153	6615	6602.35	5524.64	5369.19
CSTF3	NM_001326	5611.57	-0.253264	0.0613096	-4.1309	3.61348e-05	0.000672445	5858.03	6092.6	5039.11	4987.68
RBL1	NM_001323282	2711.06	-0.305441	0.0739706	-4.12923	3.63987e-05	0.000676602	2801.71	2654.15	2167.6	2246.34
PLXNA1	NM_032242	2636.85	0.346444	0.0839131	4.12861	3.64968e-05	0.000677669	2569.85	2396.96	3017.78	3295.25
BLCAP	NM_006698	1156.74	0.454379	0.110072	4.12801	3.65909e-05	0.000678661	914.961	1100.58	1330.63	1429.56
MIR17HG	NR_027350	965.149	-0.438283	0.106275	-4.12406	3.72256e-05	0.000689665	1238.89	1017.17	862.367	803.97
SNHG5	NR_003038	2257.7	0.307149	0.0745044	4.12256	3.74692e-05	0.000693408	1936.76	1882.58	2418.49	2308.64
CEP170B	NM_015005	1320.65	0.410067	0.0995263	4.12019	3.78559e-05	0.000699789	1268.44	1251.19	1584.56	1761.56
GAS2L3	NM_001303130	995.728	-0.386524	0.0938496	-4.11854	3.81274e-05	0.000704028	1055.9	1141.13	801.423	877.368
APPL1	NM_012096	1064.81	-0.382428	0.0930027	-4.11201	3.92221e-05	0.000723439	1208.2	1186.31	972.068	867.127
MALT1	NM_173844	2196.71	-0.288497	0.0701855	-4.11049	3.94826e-05	0.000727441	2634.63	2553.36	2180.8	2068.81
TMX3	NM_001350515	1459.15	-0.342356	0.0834281	-4.1036	4.06763e-05	0.000748605	1554.87	1642.77	1323.52	1200.83
ZC3H13	NM_001330566	2810.49	-0.278128	0.0677993	-4.10222	4.09208e-05	0.000752275	3223.39	3492.91	2806.5	2732.81
PLCXD2	NM_153268	827.876	0.462997	0.112934	4.09971	4.13676e-05	0.000759651	842.219	831.81	1183.34	1124.87
ODR4	NM_001164245	2074.12	-0.303835	0.0741376	-4.09826	4.1627e-05	0.000763573	2311.84	2342.51	1917.73	1853.74
NUPR1	NM_012385	533.474	1.22804	0.299733	4.09711	4.18342e-05	0.000766532	310.291	385.784	824.785	805.677
C19orf33	NM_001317801	277.461	0.678619	0.165696	4.09556	4.21152e-05	0.000770833	217.09	216.641	336.211	357.604
LOC730101	NR_024403	343.293	0.666358	0.162756	4.09423	4.23581e-05	0.000773905	255.735	276.884	397.156	447.219
SLC7A2	NM_001370338	853.551	-0.436521	0.106621	-4.09413	4.23759e-05	0.000773905	1014.98	939.551	751.651	693.872
MROH6	NM_001100878	660.165	0.430219	0.105193	4.0898	4.31739e-05	0.000786756	660.363	587.364	818.69	862.006
WDFY4	NM_020945	49.6024	1.65291	0.404147	4.08989	4.31582e-05	0.000786756	17.049	45.1819	101.574	93.8818
PKP2	NM_004572	2262.41	-0.331057	0.0809825	-4.08801	4.35083e-05	0.000791984	2303.88	2497.75	1818.18	1996.27
IRF2BP2	NM_001077397	1174.7	-0.353139	0.0864447	-4.08514	4.40497e-05	0.000800964	1402.56	1446.98	1072.63	1156.45
NBPF15	NM_001170755	4417.69	-0.328308	0.0803881	-4.08404	4.42591e-05	0.000803604	4990.8	5353.47	3940.07	4296.37
SREK1IP1	NM_173829	1189.43	-0.358655	0.0878224	-4.08387	4.42912e-05	0.000803604	1004.75	1089	794.312	837.255
FRMD8	NM_001300833	1316.98	0.371247	0.0909363	4.08249	4.4555e-05	0.000806899	1243.44	1200.22	1610.97	1550.76
TMEM144	NM_018342	839.315	0.401242	0.0982854	4.08242	4.45697e-05	0.000806899	809.258	843.395	1157.95	1026.73
KTI12	NM_138417	896.005	0.473918	0.11616	4.07986	4.50625e-05	0.000814936	662.637	712.483	915.186	993.44
BUB1B	NM_001211	2844.03	-0.288976	0.0708358	-4.07952	4.51281e-05	0.000815239	2906.28	3006.33	2381.92	2456.29
NFYB	NM_006166	767.816	-0.40845	0.100159	-4.07803	4.54189e-05	0.000819604	818.35	802.847	633.825	588.895
FIP1L1	NM_030917	2983.96	-0.265978	0.0652391	-4.07697	4.56256e-05	0.000822445	3218.85	3304.07	2706.96	2717.45
KATNAL1	NM_032116	1870.26	-0.342195	0.0839713	-4.07514	4.59861e-05	0.000828048	2160.67	2181.47	1723.72	1701.82
SMG7	NM_001331007	3955.79	-0.274158	0.0673173	-4.07263	4.64856e-05	0.00083614	4180.41	4397.7	3529.71	3563.24
GPR180	NM_180989	1159.73	-0.361418	0.0888806	-4.06633	4.77592e-05	0.000856277	1474.17	1416.86	1182.33	1070.25
PRKACB	NM_002731	1288.76	-0.364489	0.0896256	-4.06679	4.76647e-05	0.000856277	1437.8	1484.05	1167.09	1103.54
RAD54B	NM_012415	2565.45	-0.319508	0.0785706	-4.06651	4.77221e-05	0.000856277	2668.73	2684.27	2148.3	2141.36
MET	NM_000245	2940.87	-0.307972	0.0757583	-4.06519	4.79938e-05	0.000859557	3198.39	3455.83	2579.99	2792.56
MYO9A	NM_006901	3084.83	-0.263429	0.0648138	-4.06441	4.8155e-05	0.000861519	3332.5	3258.89	2734.38	2756.71
TNPO1	NM_001364295	6639.49	-0.257079	0.0632905	-4.06188	4.86789e-05	0.000869959	5128.33	5431.09	4458.1	4378.31
PIKFYVE	NM_015040	2108.81	-0.303953	0.0748494	-4.06086	4.88928e-05	0.000872846	2337.98	2456.04	1996.95	1887.88
NBEAL1	NM_001114132	3571.34	-0.312051	0.0769841	-4.05344	5.04691e-05	0.000900023	3920.13	4504.29	3293.04	3490.7
BEND3	NM_001367314	582.787	-0.497732	0.122828	-4.05227	5.07223e-05	0.000903572	559.206	594.315	429.66	388.329
TMEM40	NM_001284406	662.108	0.526963	0.130185	4.04781	5.16985e-05	0.00091998	876.317	747.239	1298.12	1043.8
SEMA3A	NM_006080	903.288	-0.471718	0.116565	-4.04681	5.19204e-05	0.000922944	1793.55	1698.38	1306.25	1212.78
FZD3	NM_145866	985.995	-0.370499	0.0915845	-4.04544	5.2226e-05	0.000926401	1057.04	1104.06	828.848	842.376
KIF21A	NM_001173463	2601.73	-0.26954	0.0666259	-4.04557	5.21951e-05	0.000926401	2796.03	2861.52	2332.15	2360.7
UBC	NM_021009	3816.15	0.304652	0.0753172	4.04491	5.23426e-05	0.000927483	3507.54	3448.88	4144.24	4445.73
LINC01123	NR_046110	1745.37	-0.369981	0.0915407	-4.04171	5.30618e-05	0.000939228	1812.87	2026.23	1410.87	1557.58
FIS1	NM_016068	647.634	0.431338	0.106771	4.03983	5.34895e-05	0.000944793	553.523	547.975	752.667	733.132
RTN4	NM_001321904	6013.95	-0.247483	0.0612591	-4.03994	5.34657e-05	0.000944793	6720.7	6810.88	5856.78	5544.15
SSR3	NM_001308197	1171.41	-0.374894	0.0928163	-4.0391	5.36564e-05	0.000946738	1394.61	1317.23	1099.04	994.294
ORC3	NM_001197259	1911.83	-0.28971	0.071746	-4.038	5.39092e-05	0.000950192	1984.5	2044.77	1651.6	1644.64
PIGK	NM_005482	1279.51	-0.332126	0.0822913	-4.03599	5.43733e-05	0.00095736	1343.46	1394.85	1124.43	1052.33
G2E3	NM_001308097	3209.32	-0.304617	0.0755247	-4.03335	5.49881e-05	0.000966285	3531.41	3535.77	2927.38	2795.97
PISD	NM_001326412	1730.61	0.300219	0.0744348	4.03331	5.4996e-05	0.000966285	1733.31	1662.46	2038.6	2141.36
UPF2	NM_080599	3409.19	-0.245464	0.060882	-4.0318	5.53513e-05	0.000971503	3679.17	3721.13	3101.07	3140.77
MIR200CHG	NR_135032	322.96	0.622332	0.154431	4.02984	5.58156e-05	0.000978622	264.827	272.25	366.684	458.314
EI24	NR_110770	1027.51	0.379085	0.0940829	4.02927	5.59511e-05	0.000979966	928.6	945.344	1254.44	1183.76
HSPG2	NM_005529	4343.14	0.34911	0.0866792	4.02761	5.63461e-05	0.00098585	4024.69	3953.99	5114.27	5049.13
GLI3	NM_000168	5425.14	-0.309968	0.0770023	-4.02544	5.68699e-05	0.000993971	5068.09	5886.39	4174.71	4658.24
TAF4B	NR_121653	1761.67	-0.502891	0.125043	-4.02173	5.77722e-05	0.00100869	1798.1	1889.53	1298.12	1304.1
SEPTIN7	NM_001011553	3616.99	-0.260162	0.064719	-4.01987	5.82303e-05	0.00101562	3881.48	4241.3	3401.73	3380.6
SNORC	NM_001346122	605.119	0.459633	0.114454	4.01586	5.92295e-05	0.00103197	485.327	444.868	605.384	672.535
CCS	NM_005125	411.714	0.570226	0.142032	4.01476	5.95052e-05	0.00103569	380.76	304.688	512.951	505.255
CDPF1	NM_207327	556.734	0.453258	0.112908	4.0144	5.9598e-05	0.00103622	444.41	412.429	601.321	572.679
TSC22D1	NM_001243799	3994.79	-0.296491	0.0738781	-4.01324	5.98904e-05	0.00103914	4347.49	4710.5	3597.77	3775.76
TSPAN9	NM_001168320	1917.59	0.319134	0.0795164	4.01344	5.984e-05	0.00103914	1782.19	1918.49	2233.62	2381.18
COP1	NM_022457	9523.45	-0.226029	0.05633	-4.01259	6.00564e-05	0.00104094	10568.1	10680.3	9133.58	9033.99
EIF4EBP2	NM_004096	1241.36	-0.333597	0.0831531	-4.01184	6.02477e-05	0.00104317	1288.9	1321.86	1009.65	1060.86
CIAO2B	NR_046109	203.118	0.714754	0.178234	4.01021	6.06648e-05	0.0010493	153.441	145.972	221.432	268.843
PHF10	NM_018288	558.867	-0.466711	0.116408	-4.00928	6.09046e-05	0.00105127	616.036	638.339	449.975	457.46
S100A16	NR_133645	2385.38	0.396914	0.0989952	4.00942	6.0867e-05	0.00105127	2128.85	2256.78	2605.39	3165.52
LUC7L2	NM_001244585	5354.34	-0.267137	0.066655	-4.00775	6.12995e-05	0.00105699	5070.36	5453.1	4469.28	4276.74
WDR75	NM_001303096	1568.06	-0.32891	0.082074	-4.00748	6.13693e-05	0.0010571	1738.99	1720.39	1392.59	1362.14
KMT2A	NM_005933	3092.38	-0.276959	0.0691371	-4.00595	6.17699e-05	0.0010629	3504.13	3541.56	2845.1	2968.37
PKP4	NM_003628	5891.85	-0.247959	0.0619172	-4.00469	6.20989e-05	0.00106746	6266.06	6608.14	5245.31	5592.8
TM9SF2	NM_004800	1946.34	-0.286063	0.0714469	-4.00386	6.23164e-05	0.0010701	2335.71	2409.7	1937.03	1954.45
DSCC1	NM_024094	654.143	-0.432936	0.108138	-4.00357	6.2395e-05	0.00107034	686.505	685.838	524.124	493.306
PTCH2	NM_001166292	1692.68	-0.454644	0.113608	-4.00188	6.28416e-05	0.0010769	1561.69	1700.69	1371.26	1013.07
POLR3G	NM_001370354	726.817	-0.481675	0.120388	-4.00103	6.30668e-05	0.00107854	621.719	571.145	435.754	419.054
PRR15L	NM_024320	104.819	-1.15553	0.288807	-4.00104	6.30638e-05	0.00107854	84.1082	98.4733	33.5196	47.7944
ROS1	NM_002944	1410.83	-0.390552	0.0976963	-3.99762	6.39835e-05	0.0010931	960.425	929.125	690.706	749.348
ISG20	NR_130134	1214.67	0.357742	0.0895079	3.99676	6.42146e-05	0.00109494	1107.05	1042.66	1410.87	1345.07
ZBTB7B	NM_001256455	1957.42	0.348241	0.0871314	3.99673	6.42227e-05	0.00109494	1683.3	1636.97	2020.32	2204.52
NUDT17	NM_001012758	380.418	0.544161	0.136261	3.99352	6.50986e-05	0.00110874	272.783	303.53	433.723	407.106
HEATR1	NM_018072	4039.51	-0.290422	0.0727783	-3.9905	6.59348e-05	0.00111873	4222.46	4335.14	3477.91	3518.86
RPS2	NM_002952	2264.79	0.323985	0.0811901	3.99044	6.59496e-05	0.00111873	1807.19	1839.71	2435.76	2132.82
TTC13	NM_024525	3178.83	-0.257008	0.0644061	-3.99043	6.59535e-05	0.00111873	3349.55	3311.02	2819.71	2755
UBTD2	NM_152277	2166.19	-0.29228	0.0732437	-3.99051	6.59303e-05	0.00111873	2009.5	1959.04	1605.89	1634.4
CAPRIN2	NM_001319844	1354.31	-0.33635	0.0843326	-3.98837	6.65283e-05	0.00112733	1634.43	1569.78	1249.37	1287.89
LOC100507053	NR_037884	2341.51	0.331747	0.0831954	3.98756	6.67553e-05	0.00112888	2307.29	2671.52	3148.81	3116.88
SCEL	NM_001160706	359.936	-0.616756	0.154669	-3.98759	6.67489e-05	0.00112888	984.294	836.444	644.998	543.661
ZGRF1	NM_018392	1443.31	-0.366712	0.0919807	-3.98683	6.69609e-05	0.00113121	1368.46	1383.26	1051.3	1082.2
MRTFB	NM_014048	3570.25	-0.248593	0.0623634	-3.98619	6.71423e-05	0.00113313	3778.05	3820.76	3271.71	3126.26
VAPA	NM_194434	3215.53	-0.255441	0.0640927	-3.9855	6.73382e-05	0.00113529	3558.69	3696.8	3087.86	2991.42
HSPA5	NM_005347	1345.45	0.404326	0.101477	3.9844	6.76502e-05	0.00113824	1220.71	1267.41	1487.05	1802.53
KMT2E-AS1	NR_024586	1146.66	0.349336	0.0876745	3.98446	6.76327e-05	0.00113824	977.474	983.575	1272.73	1226.44
MBD2	NM_003927	3091.22	-0.28645	0.0719234	-3.98271	6.81334e-05	0.00114522	3546.19	3813.81	2952.77	3080.18
HRAS	NM_005343	205.443	0.690304	0.173349	3.98217	6.82879e-05	0.00114524	186.402	205.056	321.991	309.81
PIAS1	NM_016166	4737.01	-0.253221	0.0635916	-3.98199	6.83405e-05	0.00114524	4831.68	5076.59	3986.8	4322.83
THOC6	NM_024339	911.005	0.537535	0.134976	3.98246	6.82052e-05	0.00114524	804.711	809.798	1097	1245.21
SUMF2	NM_001366649	1474.36	0.349254	0.0877597	3.97966	6.90125e-05	0.00115534	1224.12	1238.45	1503.3	1631.84
HMGA2	NM_003483	18630.3	-0.290708	0.07307	-3.97849	6.93554e-05	0.00115991	20904.3	19071.4	16721.2	15960.8
GLS2	NM_001280798	314.916	0.677964	0.170485	3.97667	6.98858e-05	0.00116761	277.33	282.676	460.132	436.124
FARSA	NM_004461	1012.83	0.380733	0.0957508	3.97629	6.99994e-05	0.00116834	897.912	974.307	1216.86	1220.46
TPD52L1	NM_003287	1586.29	-0.34638	0.0871169	-3.97603	7.00744e-05	0.00116842	1760.59	1896.48	1338.75	1534.54
FAR2	NM_001271783	414.496	-0.542101	0.136366	-3.97534	7.02779e-05	0.00117064	593.304	477.306	397.156	339.681
CNTLN	NM_017738	4242.63	-0.260962	0.0656818	-3.97313	7.0934e-05	0.00118039	4375.9	4629.4	3731.85	3782.58
CHRAC1	NM_017444	1257.41	-0.416861	0.104982	-3.97081	7.16297e-05	0.00119078	1265.03	1306.8	1048.25	880.782
RBFOX2	NM_001082578	6999.94	-0.23887	0.0601766	-3.96949	7.20274e-05	0.00119501	7428.8	7901.04	6364.66	6623.79
RHOT2	NM_001352287	413.052	0.525829	0.132462	3.96967	7.19726e-05	0.00119501	348.936	310.481	450.991	497.574
TRIM22	NM_006074	251.86	0.83769	0.211087	3.96847	7.23368e-05	0.00119895	110.25	142.497	251.905	200.566
IFFO2	NM_001136265	1390.39	0.354288	0.0892855	3.96804	7.24673e-05	0.00119992	1558.28	1628.86	1921.79	2149.89
TRIM33	NM_015906	3841.82	-0.251979	0.0635072	-3.96773	7.2562e-05	0.0012003	4039.47	4228.56	3521.59	3422.42
FNBP1L	NM_017737	2245.06	-0.364832	0.0919574	-3.9674	7.26603e-05	0.00120073	2361.85	2658.78	1900.46	1997.12
ABCE1	NM_001040876	1903.58	-0.363864	0.0917636	-3.96523	7.33249e-05	0.00120979	2039.06	2172.21	1660.74	1612.21
TXLNG	NM_001168683	2456.54	-0.292493	0.0737661	-3.96514	7.33536e-05	0.00120979	2680.1	2509.33	2113.76	2123.44
RNU7-1	NR_023317	689.25	-1.00704	0.253996	-3.96479	7.34608e-05	0.00121036	810.394	848.029	526.156	300.422
SCAMP1	NR_110885	1498.64	-0.448425	0.113192	-3.96165	7.44337e-05	0.00122518	1208.2	1351.98	902.997	972.103
POLK	NM_016218	2131.11	-0.315699	0.0796945	-3.96137	7.45213e-05	0.00122541	1651.48	1912.7	1409.85	1452.61
MIR663A	NR_030386	73245.5	0.644625	0.162818	3.95916	7.52126e-05	0.00123556	60734.1	50837.7	92352.5	82072.3
SLC30A7	NM_133496	2469.62	-0.278877	0.0704674	-3.95753	7.57289e-05	0.00124282	2847.18	2803.59	2396.14	2263.41
GPRC5A	NM_003979	1422.51	-0.37164	0.0939249	-3.95678	7.59676e-05	0.00124551	2186.81	2218.55	1657.7	1746.2
EXOC6	NM_001013848	1602.42	-0.32383	0.0818477	-3.95649	7.6058e-05	0.00124577	1828.79	1720.39	1453.53	1383.48
AXL	NM_021913	1923.44	0.467252	0.118128	3.95546	7.63889e-05	0.00124996	2004.96	1589.48	2546.47	2423.86
URB2	NM_001314021	2463.18	-0.335442	0.084831	-3.95423	7.67802e-05	0.00125513	2677.82	2600.85	2118.84	2065.4
MCTP2	NM_018349	3236.29	-0.248252	0.0627941	-3.95342	7.70411e-05	0.00125816	3773.5	3739.67	3210.77	3116.02
SPACA6	NM_001316994	2042.24	0.341771	0.0864618	3.95286	7.72238e-05	0.00125991	1808.33	1726.18	2100.56	2376.06
TJP1	NM_001301025	3605.67	-0.246182	0.0623161	-3.95053	7.79767e-05	0.00127095	4282.7	4522.82	3703.41	3720.28
RAP1A	NM_001370216	1749.26	-0.294603	0.0745828	-3.95001	7.81494e-05	0.00127252	1943.58	1918.49	1621.13	1529.42
C4A	NM_007293	142.625	0.809364	0.205039	3.94738	7.90122e-05	0.00128232	130.709	119.326	215.338	222.756
C4B	NM_001002029	142.625	0.809364	0.205039	3.94738	7.90122e-05	0.00128232	130.709	119.326	215.338	222.756
LOC110384692	NM_001352000	142.625	0.809364	0.205039	3.94738	7.90122e-05	0.00128232	130.709	119.326	215.338	222.756
MIR181A1HG	NR_040073	5340.85	-0.261481	0.0662442	-3.94724	7.90589e-05	0.00128232	5788.69	6250.16	5063.49	4980
UBAC2	NM_001144072	5187.55	-0.232352	0.0588761	-3.94645	7.9318e-05	0.00128527	5652.3	5994.13	4949.72	4963.79
SS18	NM_001308201	3820.41	-0.290254	0.0735601	-3.9458	7.95329e-05	0.00128751	4059.93	4539.04	3573.39	3459.12
EEF1E1	NM_001135650	1177.26	-0.351543	0.0891373	-3.94384	8.01876e-05	0.00129559	1312.77	1283.63	1030.98	1004.54
MARCHF6	NM_001270660	4439.28	-0.244039	0.0618784	-3.94385	8.01851e-05	0.00129559	5920.54	5865.53	4880.65	5069.62
FSCN1	NM_003088	2092.33	0.406415	0.103068	3.94317	8.04124e-05	0.00129671	2073.15	1974.1	2793.3	2572.36
TNS3	NM_022748	5433.03	-0.3846	0.0975325	-3.9433	8.03668e-05	0.00129671	5743.23	5017.51	4096.5	4146.16
EEF2	NM_001961	2916.46	0.2607	0.0661264	3.94245	8.06538e-05	0.00129934	2908.55	2903.23	3423.06	3538.49
SLC25A13	NM_001160210	4253.48	-0.257593	0.0653991	-3.93879	8.18952e-05	0.00131807	4303.16	4415.08	3732.86	3561.53
DLEU2	NR_152566	9307.99	-0.258303	0.065585	-3.93844	8.20117e-05	0.00131826	9900.9	10573.7	8393.1	8723.33
LOC101928100	NR_120430	403.557	0.49323	0.12524	3.93829	8.20652e-05	0.00131826	426.224	442.551	613.51	609.378
FAM120A	NM_014612	5375.71	-0.24723	0.0627968	-3.93698	8.25127e-05	0.00132417	5777.33	5940.84	4993.4	4880.15
CDK6	NM_001145306	7209.27	-0.330579	0.0839729	-3.93673	8.25983e-05	0.00132427	8988.22	8928.63	7115.29	7132.46
ALS2CL	NM_147129	3178.61	0.335039	0.0851864	3.93301	8.3888e-05	0.00134306	2867.64	2756.09	3389.54	3702.36
USE1	NM_018467	179.874	0.704035	0.179012	3.93289	8.39312e-05	0.00134306	145.485	148.289	238.7	239.825
TMEM259	NM_001033026	970.794	0.371099	0.0944506	3.92903	8.52899e-05	0.00136349	924.054	856.139	1120.37	1181.2
ADRM1	NM_001281438	727.825	0.401873	0.102302	3.92831	8.55457e-05	0.00136627	706.964	637.18	936.517	841.522
CD68	NM_001040059	585.473	0.480761	0.122427	3.92691	8.60431e-05	0.00137159	497.83	455.294	624.683	704.114
MYCBP2	NM_015057	5857.53	-0.302592	0.0770552	-3.92695	8.60295e-05	0.00137159	7176.48	8040.06	5916.71	6418.1
ROPN1L	NM_031916	318.132	0.612751	0.156063	3.92631	8.62578e-05	0.0013737	304.608	294.261	493.652	423.322
YTHDF3-AS1	NR_102684	370.114	0.563952	0.143659	3.92563	8.65041e-05	0.00137631	279.603	282.676	460.132	372.967
SCAPER	NM_020843	4499.51	-0.284231	0.0724436	-3.92348	8.72806e-05	0.00138734	4895.33	4837.94	4008.13	3984.86
FBRS	NM_001105079	600.449	0.456579	0.116401	3.92247	8.76467e-05	0.00139183	534.201	481.94	666.329	727.157
HDAC4-AS1	NR_135575	307.379	0.569473	0.14528	3.91983	8.86132e-05	0.00140584	252.325	217.8	359.574	338.828
NPEPL1	NM_001204872	815.153	0.437907	0.111736	3.91913	8.88681e-05	0.00140854	893.366	709.008	1128.49	1043.8
NUP107	NM_001330192	1792.78	-0.32018	0.0817658	-3.91582	9.00958e-05	0.00142664	1874.25	1817.7	1554.09	1405.67
SCAMP4	NM_001329540	1333.03	0.315156	0.0805055	3.91471	9.05116e-05	0.00143187	1185.47	1253.51	1538.85	1496.13
MAP4K5	NM_006575	2622.84	-0.275691	0.0704418	-3.91374	9.08769e-05	0.00143629	2880.14	2810.54	2461.15	2242.92
DALRD3	NM_018114	1216.02	0.440202	0.112532	3.91179	9.16127e-05	0.00144517	1057.04	1166.62	1456.58	1559.29
DNAJC15	NM_013238	1552	-0.353818	0.0904463	-3.91191	9.15681e-05	0.00144517	1568.5	1514.17	1231.08	1182.06
RSPH10B	NM_173565	466.965	0.47764	0.122203	3.90859	9.28369e-05	0.00146172	413.722	384.625	531.234	579.507
RSPH10B2	NM_001099697	466.965	0.47764	0.122203	3.90859	9.28369e-05	0.00146172	413.722	384.625	531.234	579.507
SNORD12C	NR_002433	501.975	-0.587378	0.150314	-3.90766	9.31933e-05	0.00146595	558.07	552.609	439.817	302.129
NUP205	NM_001329434	3741.91	-0.253265	0.0648273	-3.90677	9.354e-05	0.00146863	3781.46	3774.42	3273.75	3068.23
ZNF215	NR_149005	1105.07	-0.374868	0.0959482	-3.90699	9.34539e-05	0.00146863	1238.89	1297.53	961.91	993.44
ERLIN1	NM_001347861	1164.55	-0.333243	0.0853203	-3.90578	9.39208e-05	0.00147322	1146.83	1225.7	919.249	962.715
FRYL	NM_015030	5408.7	-0.305765	0.0782939	-3.90535	9.40886e-05	0.00147447	5764.82	6726.31	4749.62	5352.12
ENOX1	NM_017993	729.94	-0.40271	0.103125	-3.90509	9.41913e-05	0.00147469	1009.3	1064.67	757.746	809.944
SH3RF1	NM_020870	2181.1	-0.314109	0.0805135	-3.90132	9.56709e-05	0.00149645	2979.02	2746.83	2405.28	2202.81
CCNG1	NR_157051	1583.87	0.314968	0.0807474	3.90066	9.593e-05	0.0014991	1155.92	1238.45	1522.6	1456.88
THOC2	NM_001081550	3004.77	-0.257572	0.0660561	-3.89928	9.6478e-05	0.00150625	3242.71	3269.31	2805.49	2644.05
SNORD104	NR_004380	538.79	1.07448	0.275791	3.89599	9.77965e-05	0.00152541	394.399	352.187	886.745	686.191
CYP4F29P	NR_026755	88.7698	1.01437	0.260465	3.89445	9.84229e-05	0.00153374	64.7861	91.5223	145.251	169.841
CPSF6	NM_001300947	2040.15	-0.291442	0.0749026	-3.89095	9.98529e-05	0.00155321	2242.51	2166.41	1867.95	1736.81
NHLRC2	NM_198514	1539.56	-0.318777	0.0819281	-3.89094	9.98586e-05	0.00155321	1712.85	1635.82	1374.3	1311.78
ARHGEF28	NM_001080479	3371.54	-0.277405	0.0713012	-3.89061	9.99933e-05	0.00155386	2888.1	2878.9	2416.46	2342.78
ABCB6	NM_001349828	787.828	0.492275	0.126552	3.88991	0.000100279	0.00155685	719.466	636.022	1002.54	905.533
CXXC1	NM_014593	220.203	0.72046	0.185234	3.88947	0.000100465	0.00155828	165.943	145.972	229.558	283.352
NME1-NME2	NR_037149	2157.7	0.321605	0.0827473	3.88659	0.000101661	0.00157391	1974.27	2030.87	2454.04	2550.17
TRPC1	NM_001251845	1534.49	-0.318685	0.0819928	-3.88675	0.000101597	0.00157391	1776.5	1903.43	1433.22	1515.76
SCAMP3	NM_005698	993.098	0.376761	0.0969563	3.88589	0.000101958	0.00157703	776.296	880.467	1053.33	1096.71
ZNF318	NM_014345	925.415	-0.373777	0.0962144	-3.88484	0.000102397	0.00158236	1035.44	960.404	798.375	743.373
PRKX	NM_005044	3205.66	0.410784	0.105757	3.88424	0.00010265	0.0015848	2932.42	3287.85	4188.93	4080.44
ILKAP	NM_030768	1854.39	-0.296636	0.0763895	-3.8832	0.000103092	0.00159015	1953.81	2059.83	1618.08	1648.91
COMMD10	NM_016144	1783.75	-0.314795	0.0811158	-3.88081	0.000104108	0.0015999	1577.6	1456.25	1261.55	1179.5
DRD2	NM_000795	121.113	0.899109	0.23168	3.88083	0.000104102	0.0015999	95.4742	113.534	209.243	180.936
PPA2	NM_176867	4133.46	-0.24218	0.0624009	-3.88102	0.000104017	0.0015999	4382.72	4365.26	3771.46	3626.4
SUZ12	NM_015355	3716.42	-0.257507	0.0663425	-3.88149	0.000103821	0.0015999	3814.42	3695.65	3217.88	3066.52
TNFSF9	NM_003811	710.438	0.445392	0.114789	3.88008	0.000104422	0.00160326	629.675	565.353	817.674	809.944
NOP53	NM_015710	793.834	0.441563	0.113817	3.87957	0.000104641	0.00160513	654.68	695.106	845.1	985.759
KDM1A	NM_015013	2624.96	-0.283808	0.0731757	-3.87845	0.000105125	0.0016096	2790.35	2774.63	2299.65	2271.94
POLR2F	NM_001363825	1371.82	0.310918	0.0801638	3.87853	0.00010509	0.0016096	1155.92	1186.31	1420.01	1484.19
FAM135A	NM_001331002	2267.11	-0.32866	0.084754	-3.87781	0.0001054	0.00161233	2591.44	2632.13	2049.77	2108.93
IQCB1	NM_001023571	2508.52	-0.303751	0.0783483	-3.87694	0.000105779	0.00161517	2724.42	2472.26	2188.93	2023.58
UBE3C	NM_014671	7608.99	-0.237973	0.0613799	-3.87705	0.000105731	0.00161517	8199.42	7986.77	6797.36	6926.77
FANCA	NM_001286167	3490.83	-0.257546	0.0664632	-3.87501	0.000106622	0.00162505	3390.47	3301.75	2737.43	2859.13
FXYD3	NM_021910	329.17	0.601848	0.15531	3.87515	0.000106561	0.00162505	345.526	440.234	578.974	612.792
EIF3M	NM_001307929	1775.86	-0.330559	0.0853179	-3.87444	0.000106868	0.00162732	1981.09	1993.8	1618.08	1543.93
POLE	NM_006231	2217.36	-0.303027	0.078219	-3.87408	0.000107026	0.00162824	2268.65	2069.1	1670.9	1842.64
TPR	NM_003292	3793.82	-0.29359	0.0757988	-3.87328	0.000107379	0.00163212	3975.82	4353.68	3512.45	3285.01
FBXL18	NM_001363441	2041.51	0.271048	0.0700008	3.87208	0.000107911	0.00163872	1975.41	2028.55	2367.7	2462.26
LOC100996643	NR_160665	896.047	0.422303	0.109148	3.86909	0.000109243	0.00165151	1183.2	1276.68	1663.79	1632.69
MAGI3	NM_001142782	3553.02	-0.285831	0.0738722	-3.86927	0.000109164	0.00165151	3459.8	3664.37	2724.23	3115.17
SLX1A	NM_001015000	1386.26	0.312476	0.0807624	3.86908	0.000109249	0.00165151	1196.84	1171.25	1446.42	1493.57
SLX1B	NM_178044	1386.26	0.312476	0.0807624	3.86908	0.000109249	0.00165151	1196.84	1171.25	1446.42	1493.57
TUSC2	NM_007275	272.62	0.618012	0.159728	3.86916	0.000109212	0.00165151	240.959	227.068	355.511	362.725
NAPEPLD	NM_001122838	859.221	-0.382397	0.0988686	-3.86773	0.000109854	0.00165916	918.371	905.955	698.832	700.7
WHAMMP1	NR_036650	429.08	-0.477214	0.123423	-3.86651	0.000110406	0.00166598	510.332	530.597	374.81	372.967
MAP4	NM_001134364	7672.69	-0.2575	0.0666069	-3.86597	0.000110649	0.00166813	8474.47	8428.16	7063.49	7076.13
CCDC32	NM_001289132	895.128	0.349293	0.0903793	3.86475	0.000111203	0.00167346	897.912	865.407	1143.73	1103.54
WDR35	NM_001006657	1725.19	-0.353674	0.0915116	-3.8648	0.000111178	0.00167346	1782.19	1934.71	1485.02	1424.44
PURB	NM_033224	702.525	-0.389643	0.100832	-3.86427	0.00011142	0.00167522	808.121	820.225	644.998	599.137
CLSPN	NM_001330490	1400.19	-0.32221	0.0834109	-3.86293	0.000112037	0.00168298	1429.84	1291.74	1104.11	1073.67
ATP6V1FNB	NM_001195150	454.015	0.530018	0.137243	3.86189	0.000112511	0.00168858	379.624	345.236	458.101	586.335
CHPT1	NM_020244	555.992	-0.477424	0.123661	-3.86076	0.000113037	0.00169342	537.611	552.609	376.841	405.399
GALNT14	NM_024572	1133.27	-0.38231	0.0990237	-3.86079	0.000113019	0.00169342	1064.99	1003.27	799.391	787.754
ATRX	NM_000489	5366.61	-0.225221	0.0583483	-3.85994	0.000113413	0.00169753	5762.55	6048.58	5062.47	5041.45
HAUS6	NM_001270890	2238.21	-0.296554	0.0768398	-3.85939	0.000113672	0.00169988	2460.73	2322.81	2058.91	1839.23
DYRK1A	NM_001347722	6089.2	-0.234694	0.0608203	-3.85881	0.000113938	0.00170234	6204.69	6251.32	5308.28	5277.86
CEP192	NM_032142	5049.04	-0.242934	0.0629805	-3.85729	0.000114649	0.00171143	5172.66	5266.58	4302.69	4516.57
CDK17	NM_002595	3701.78	-0.268783	0.069694	-3.85661	0.000114971	0.00171469	4462.28	4740.62	3914.68	3725.4
TNIK	NM_015028	2140.5	-0.320044	0.082993	-3.85628	0.000115126	0.00171547	2293.65	2224.34	1859.83	1760.71
TEX10	NM_017746	2423.56	-0.255018	0.066157	-3.85474	0.000115853	0.00172477	2600.54	2602.01	2166.58	2192.57
ZMAT3	NM_022470	2516.66	0.34353	0.0891606	3.85294	0.000116709	0.00173596	2212.96	2425.92	2845.1	3039.21
LOC732265	NR_160652	238.729	0.686367	0.178209	3.85146	0.000117413	0.00174487	170.49	177.252	267.141	291.887
TMEM131L	NM_015196	2642.27	-0.328182	0.0852202	-3.85098	0.000117644	0.00174675	3122.23	2887.01	2378.87	2407.64
NAA16	NM_024561	2241.22	-0.288534	0.0749414	-3.85012	0.000118058	0.00175134	2564.16	2635.61	2074.15	2181.47
SEMA3F-AS1	NR_135301	184.316	0.725736	0.18851	3.84985	0.000118188	0.00175171	185.265	167.984	318.944	266.283
ARHGAP1	NM_004308	1208.21	0.36272	0.0942429	3.84878	0.000118709	0.00175786	1075.22	1119.12	1364.15	1456.02
MIR7705	NR_106992	58.9081	-1.36998	0.355978	-3.8485	0.000118842	0.00175827	88.6546	85.7297	40.6298	27.3111
RNF2	NM_007212	1039.26	-0.372878	0.0969003	-3.84805	0.000119061	0.00175994	1308.22	1207.17	994.414	949.06
KRT18	NM_199187	793.686	0.407366	0.10589	3.84708	0.000119534	0.00176538	842.219	798.213	1053.33	1121.46
ERO1A	NM_014584	1820.95	-0.293909	0.0764202	-3.84596	0.00012008	0.00177187	1999.28	2019.28	1624.18	1653.17
CCDC97	NM_052848	1270.28	0.360573	0.093777	3.84501	0.000120548	0.0017772	1060.45	1086.68	1286.95	1467.12
CLU	NM_001831	267.789	0.714818	0.185964	3.84385	0.000121119	0.00178404	177.309	188.837	285.424	314.931
LINC01451	NR_135288	56.991	1.43646	0.373765	3.84323	0.000121428	0.00178702	39.7809	17.3776	71.1021	83.6402
LOC730268	NR_160651	960.054	-0.361331	0.0940291	-3.84275	0.000121661	0.0017873	1022.94	1021.81	818.69	774.098
RELCH	NM_001346230	2921.6	-0.276303	0.0719007	-3.84284	0.000121617	0.0017873	3183.61	3480.16	2742.51	2759.27
PYGO2	NM_138300	1711.32	0.314652	0.0818954	3.84212	0.000121974	0.00179032	1613.97	1510.7	1987.81	1899.83
HIBADH	NM_152740	2154.51	-0.278611	0.0725544	-3.84003	0.000123021	0.00180409	2261.83	2211.59	1836.47	1851.18
LMNA	NM_001282625	4099.3	0.296695	0.0772859	3.83893	0.000123571	0.00181056	3763.28	3590.22	4395.13	4636.05
FGF18	NM_003862	660.494	0.468139	0.121993	3.83744	0.000124326	0.00181843	389.853	389.259	560.691	518.057
NDOR1	NM_014434	1577.3	0.309324	0.0806067	3.83745	0.000124319	0.00181843	1338.91	1276.68	1602.85	1637.81
ITGB1	NM_002211	4938.53	-0.24991	0.0651289	-3.83716	0.000124466	0.00181888	5843.25	6098.39	4957.85	5083.27
TMCC1	NM_001349270	5044.66	-0.234056	0.0610055	-3.83664	0.000124729	0.00182113	6004.65	5754.32	5028.95	4969.76
KAT6B	NM_001370139	2522.71	-0.277536	0.0723714	-3.83489	0.000125622	0.00183096	2559.62	2597.38	2092.43	2160.99
KDM6B	NM_001348716	849.364	0.439094	0.114498	3.83495	0.00012559	0.00183096	842.219	712.483	1014.73	1092.44
TRIM41	NM_033549	853.228	0.398415	0.103915	3.83403	0.000126061	0.00183575	550.113	573.462	684.612	793.728
PMS1	NM_000534	3185.59	-0.248205	0.0647664	-3.8323	0.000126949	0.00184707	3238.17	3246.14	2806.5	2655.15
GALNS	NM_001323544	1788.04	0.311634	0.0813801	3.82936	0.000128478	0.00186769	1612.83	1455.09	1919.76	1888.73
SDSL	NM_001304993	484.875	0.450104	0.117552	3.82897	0.000128679	0.00186899	481.917	502.793	638.903	704.967
CGGBP1	NM_001195308	1502.99	-0.327359	0.0855355	-3.82717	0.000129624	0.00188107	1591.24	1596.43	1304.22	1237.53
TBC1D15	NM_001146213	1602.29	-0.360183	0.0941376	-3.82613	0.000130173	0.0018874	1698.08	1745.87	1273.74	1407.37
ATP8A1	NM_001105529	596.437	-0.529947	0.138576	-3.82425	0.000131173	0.00190025	794.482	747.239	582.022	487.332
LRRC8B	NM_001134476	470.078	-0.504839	0.132042	-3.82333	0.00013166	0.00190565	568.299	594.315	404.266	414.787
RGS20	NM_001286674	3500.78	0.270292	0.0707029	3.82292	0.000131881	0.00190718	3564.37	3912.29	4531.24	4485.84
ACYP2	NM_001320587	1921.92	0.277084	0.0724955	3.82208	0.000132328	0.001912	1911.76	1897.64	2285.43	2329.98
LAMA1	NM_005559	417.454	0.517957	0.135546	3.82126	0.000132773	0.00191676	365.984	367.248	489.589	559.024
E2F5	NM_001083588	795.272	-0.363928	0.0952712	-3.81991	0.0001335	0.00192392	846.765	838.761	671.407	639.25
SERTAD1	NM_013376	688.805	0.436257	0.114206	3.81992	0.000133494	0.00192392	598.987	569.987	841.037	742.52
MIOS	NM_001370080	1229.86	-0.32126	0.0841362	-3.81833	0.000134357	0.00193461	1222.98	1266.25	1009.65	983.199
MAK16	NM_032509	912.91	-0.368096	0.0964132	-3.8179	0.000134594	0.00193634	986.567	945.344	769.934	728.011
BORA	NM_001286747	1247.44	-0.346915	0.0909062	-3.81619	0.000135529	0.00194696	1396.88	1407.59	1104.11	1100.98
DBF4	NM_001318060	1763.34	-0.3013	0.0789545	-3.81612	0.000135565	0.00194696	1750.36	1839.71	1399.7	1511.5
IGF2BP3	NM_006547	2441.77	-0.261965	0.0686594	-3.81543	0.000135948	0.00195077	2818.76	2735.24	2359.57	2273.65
TSC2	NM_000548	1485.77	0.329018	0.086244	3.81497	0.000136202	0.00195273	1226.39	1194.42	1444.39	1594.28
LNPK	NR_130941	1418.29	-0.333432	0.0874347	-3.81349	0.000137018	0.00196275	1529.86	1596.43	1266.63	1215.34
CDC42BPG	NM_017525	610.347	0.472848	0.124002	3.81324	0.000137159	0.00196308	517.152	497.001	673.439	733.132
STAMBPL1	NM_020799	1279.46	-0.379841	0.0996391	-3.81217	0.000137752	0.00196819	1348.01	1342.71	1009.65	1057.45
TRIM37	NM_001320989	2983.32	-0.261726	0.068654	-3.81225	0.000137709	0.00196819	3099.5	3134.93	2536.31	2661.98
LOC100996740	NR_148945	536.55	0.449113	0.11782	3.81186	0.000137926	0.00196899	450.093	468.038	577.959	673.389
FNDC3B	NM_022763	14596.5	-0.200726	0.0526679	-3.81117	0.000138312	0.00197281	16725	16431.1	14530.2	14320.4
HNRNPR	NM_001297622	3540.67	-0.247981	0.0650855	-3.81008	0.000138922	0.00197981	3817.83	3802.23	3143.73	3271.35
EIF5B	NM_015904	2232.21	-0.302784	0.0794878	-3.8092	0.000139419	0.00198351	2458.46	2617.07	2030.47	2083.32
MAPK13	NM_002754	322.122	0.538768	0.141437	3.80925	0.000139391	0.00198351	495.557	428.649	707.974	635.836
BIRC6	NM_016252	9392.67	-0.240699	0.0632001	-3.80853	0.000139798	0.00198721	10202.1	10535.5	8925.35	8626.88
EPB41L4B	NM_019114	1146.12	-0.385699	0.101318	-3.80679	0.00014078	0.00199945	1326.41	1504.9	1064.5	1101.83
NLK	NM_016231	3319.6	-0.254262	0.066831	-3.80455	0.000142064	0.00201598	4031.51	3978.32	3401.73	3314.88
BORCS6	NM_017622	185.971	0.725285	0.190722	3.80283	0.000143052	0.00202828	151.168	155.24	253.936	252.627
MAMDC4	NM_206920	120.739	0.929925	0.244856	3.79785	0.000145956	0.0020677	76.1521	66.035	144.236	127.167
PTMA	NM_002823	1629.79	0.317601	0.0836314	3.79762	0.000146091	0.00206784	1363.92	1290.58	1652.62	1655.73
DCAF6	NM_001349778	5786.1	-0.26019	0.0685227	-3.79714	0.000146376	0.00207011	6067.16	6517.77	5279.84	5228.36
DHFR	NR_110936	19247.9	-0.319867	0.0842512	-3.79658	0.000146703	0.00207299	19006.2	18605.7	15391.6	14742
TEP1	NM_001319035	964.583	0.342702	0.0902739	3.79624	0.000146905	0.00207409	930.874	994.001	1222.96	1217.9
NT5DC3	NM_001031701	977.027	-0.336706	0.0887045	-3.79582	0.000147155	0.00207586	1169.56	1098.27	876.588	918.335
MIPOL1	NM_001195296	3822.84	-0.260298	0.0685787	-3.79561	0.000147281	0.00207588	4267.92	4267.95	3668.87	3459.97
SPC25	NM_020675	500.436	-0.480797	0.126722	-3.79411	0.000148177	0.00208498	506.923	572.304	367.7	404.545
TRABD2A	NM_001080824	920.575	-0.412013	0.10859	-3.79419	0.000148123	0.00208498	1075.22	991.684	803.454	751.054
KLLN	NM_001126049	386.068	0.533739	0.14071	3.79319	0.000148727	0.00209095	326.204	282.676	459.117	423.322
ZNF644	NM_032186	4809.11	-0.239355	0.0631204	-3.79204	0.000149414	0.00209884	5351.1	5394.02	4564.76	4537.91
RNPEP	NM_020216	3604.8	0.227997	0.0601389	3.79117	0.000149939	0.00210268	3360.92	3374.74	3893.35	3994.24
WNT9A	NM_003395	551.179	0.547342	0.144365	3.79138	0.000149815	0.00210268	960.425	793.579	1420.01	1145.36
MYBL2	NM_001278610	1280.25	-0.391663	0.10341	-3.78748	0.000152184	0.00213237	1412.79	1208.33	934.485	1061.72
DYNLT1	NM_001291603	760.797	0.398051	0.105117	3.78674	0.000152635	0.0021342	672.866	693.947	932.454	869.687
PAQR8	NM_133367	452.854	-0.584131	0.154261	-3.78664	0.000152699	0.0021342	453.503	407.795	268.157	305.543
PICALM	NM_001206947	3948.35	-0.230053	0.0607518	-3.78678	0.000152614	0.0021342	4589.58	4617.82	3970.55	3880.73
MRPL3	NM_007208	2139.51	-0.283031	0.0747692	-3.7854	0.000153463	0.00214129	2282.29	2252.14	1875.06	1852.03
NMD3	NM_001320227	1841.21	-0.308755	0.0815621	-3.78552	0.000153386	0.00214129	2233.41	2096.9	1853.73	1645.49
INTS1	NM_001080453	1514.13	0.32349	0.0854931	3.78381	0.000154446	0.00215321	1327.55	1250.03	1636.36	1590.02
TBC1D30	NM_001330187	1687.98	-0.350555	0.0926547	-3.78346	0.000154666	0.00215447	1792.41	1806.12	1408.84	1413.35
TYSND1	NR_073581	1475.43	0.331182	0.0875423	3.7831	0.000154886	0.00215573	1221.84	1314.91	1538.85	1650.61
SLC25A11	NM_001165417	479.13	0.49711	0.131436	3.78216	0.000155473	0.0021621	355.755	395.052	573.896	487.332
PRPS2	NM_002765	558.076	-0.441421	0.116867	-3.77711	0.00015866	0.00220458	612.626	573.462	426.613	446.365
SEPTIN11	NM_018243	1797.48	-0.349068	0.0924668	-3.77507	0.000159966	0.00221534	2050.42	2227.81	1647.54	1710.36
TERC	NR_001566	258.986	0.647783	0.171576	3.77548	0.000159698	0.00221534	195.495	213.166	363.637	278.232
TPRKB	NM_001330389	631.604	0.436301	0.11557	3.7752	0.000159877	0.00221534	570.572	515.537	670.391	797.142
UVRAG	NM_003369	4461.6	-0.233167	0.0617627	-3.7752	0.000159881	0.00221534	4787.35	5017.51	4083.29	4256.26
GOLPH3	NM_022130	2454.61	-0.27169	0.0719859	-3.77422	0.00016051	0.0022192	3372.29	3286.69	2869.48	2649.17
SMG1P2	NR_135317	6759.22	-0.251416	0.0666119	-3.77434	0.00016043	0.0022192	7323.1	6861.85	5988.83	5928.21
HBS1L	NM_001363686	2706.54	-0.247672	0.0656397	-3.7732	0.000161168	0.00222644	2850.59	2929.87	2485.53	2384.6
LOC285074	NR_026846	1776.09	-0.288199	0.0764263	-3.77094	0.000162633	0.00224482	1853.79	1817.7	1493.14	1513.2
CAMSAP2	NM_203459	10834.9	-0.244483	0.0648682	-3.76892	0.000163953	0.00226116	12470.8	13103.9	10371.8	11212.9
VWA8	NM_015058	7326.19	-0.226956	0.0602263	-3.7684	0.000164299	0.00226407	8291.48	8396.88	7162.02	7097.46
BMPR1A	NM_004329	4184.58	-0.239596	0.0636214	-3.76597	0.000165903	0.00228229	4419.09	4539.04	3767.4	3819.28
DTNBP1	NM_032122	1820.13	-0.279313	0.0741715	-3.76578	0.000166032	0.00228229	2010.64	2096.9	1628.24	1753.88
MGAT2	NM_002408	409.5	0.481957	0.127976	3.76599	0.000165889	0.00228229	323.93	318.59	460.132	437.831
FAM222A	NM_032829	111.945	-0.888461	0.235958	-3.76533	0.000166326	0.00228445	146.621	115.851	70.0864	71.6916
RBBP4	NM_001135255	2469.46	-0.283939	0.0754233	-3.76461	0.000166809	0.00228919	2506.2	2459.52	2046.73	2032.11
LRCH4	NM_001289934	555.972	0.432036	0.114782	3.76399	0.000167226	0.00228927	448.956	468.038	601.321	634.982
ROCK1	NM_005406	4139.83	-0.242445	0.0644111	-3.76403	0.000167199	0.00228927	4816.9	4748.73	3984.77	4100.07
SLC43A3	NM_017611	2151.01	-0.318996	0.0847411	-3.76436	0.000166978	0.00228927	2062.93	2197.69	1688.17	1726.57
DOK3	NM_001144876	382.388	0.514609	0.13675	3.76312	0.000167804	0.00229341	263.691	267.616	373.794	384.915
RABIF	NM_002871	1144.17	0.325845	0.0865885	3.76314	0.000167794	0.00229341	1060.45	1012.54	1253.43	1343.36
AARS2	NM_020745	1215.34	0.365176	0.0970511	3.76272	0.000168079	0.00229528	1055.9	960.404	1319.45	1278.5
GLB1L2	NM_138342	340.388	-0.575456	0.152963	-3.76205	0.000168524	0.00229948	375.077	333.651	244.794	231.291
NDC1	NM_018087	2982.06	-0.249094	0.0662283	-3.76114	0.000169142	0.00230602	3085.86	3064.26	2581.01	2593.7
SPOPL	NM_001001664	1225.31	-0.32456	0.0863024	-3.76073	0.000169415	0.00230787	1371.87	1465.51	1136.62	1129.14
LIMK2	NM_005569	3631.96	0.262481	0.0698088	3.76	0.000169914	0.00231089	3442.75	3781.38	4218.39	4444.88
SH3D19	NM_001243349	2006.7	-0.276388	0.0735066	-3.76004	0.000169886	0.00231089	2206.14	2298.48	1816.15	1901.53
SLC25A40	NM_018843	1018.44	-0.352993	0.0939016	-3.75918	0.000170469	0.00231655	1044.53	962.721	782.123	789.461
TFDP2	NM_001178139	2467.51	-0.315411	0.0839095	-3.75894	0.000170632	0.00231688	2505.06	2688.9	1991.88	2179.76
CD2AP	NM_012120	4020	-0.270503	0.07197	-3.75856	0.000170897	0.00231858	4680.51	4952.63	4061.96	3925.11
AHI1	NM_001134831	3300.05	-0.257383	0.0685074	-3.75701	0.000171953	0.00233101	3266.58	3439.61	2813.61	2796.82
TPI1	NM_001159287	837.814	0.36355	0.0968086	3.75535	0.000173101	0.00234467	692.188	703.215	900.966	894.438
MTRNR2L10	NM_001190708	73.1657	-1.10464	0.294232	-3.75431	0.000173822	0.00235252	104.567	88.0467	40.6298	48.6478
ANKRD18B	NM_001353432	1646.96	-0.290698	0.0774397	-3.75386	0.000174133	0.00235291	1937.9	1917.33	1636.36	1517.47
SLF2	NM_018121	1981.84	-0.296763	0.0790546	-3.7539	0.000174105	0.00235291	2191.36	2110.8	1770.44	1732.55
NKTR	NM_001349126	1982.56	-0.279621	0.0745137	-3.75262	0.000174997	0.00236077	2173.18	2066.78	1779.58	1714.62
TC2N	NM_001128596	444.729	-0.504268	0.134374	-3.75271	0.000174936	0.00236077	505.786	559.56	403.251	349.07
SNHG8	NR_034010	2209.64	0.292585	0.0779895	3.7516	0.000175713	0.0023685	1907.21	1735.45	2266.13	2196.83
EIF4B	NM_001300821	4845.85	-0.22356	0.0596034	-3.75079	0.00017628	0.00237422	4899.87	4828.67	4164.55	4167.5
TCEA1	NM_201437	1735.08	-0.288488	0.0769955	-3.74682	0.000179091	0.00241013	1816.28	1858.25	1500.25	1508.08
SATB2	NM_001172517	3025.33	-0.272065	0.0726347	-3.74566	0.000179919	0.00241933	3121.1	3275.11	2663.28	2633.81
PIP4K2A	NM_005028	2487.93	-0.280588	0.0749442	-3.74395	0.000181147	0.00243388	2639.18	2729.45	2124.94	2292.42
SYCE2	NM_001105578	257.026	0.670832	0.179196	3.74357	0.000181423	0.00243563	203.451	208.532	287.456	366.993
PROSER1	NM_025138	1063.79	-0.343049	0.0916451	-3.74323	0.000181667	0.00243693	1154.78	1304.48	990.351	949.06
AOPEP	NM_032823	5928.57	-0.22422	0.0599136	-3.74238	0.000182285	0.00244131	6034.2	6423.94	5190.46	5471.6
SNORD13	NR_003041	554.626	-0.543945	0.145343	-3.74249	0.000182209	0.00244131	659.227	636.022	518.03	372.967
LOC102723360	NM_001322975	2955.1	-0.281655	0.0752706	-3.7419	0.000182634	0.00244401	2939.24	2787.37	2450.99	2262.55
LOC107984035	NR_148348	4250.94	-0.262446	0.07017	-3.74014	0.000183917	0.0024592	4597.54	5102.08	4015.24	4070.2
SLK	NM_001304743	2555.15	-0.323451	0.0865186	-3.73851	0.000185113	0.00247322	2784.66	3014.44	2238.7	2393.99
ACACA	NM_198834	15718.5	-0.214003	0.0572542	-3.73777	0.000185657	0.00247715	16273.8	16154.3	13905.5	14051.5
REL	NM_001291746	1209.82	-0.328602	0.0879153	-3.73771	0.000185705	0.00247715	1354.82	1459.72	1100.05	1140.24
YEATS4	NM_001300950	1115.66	-0.337011	0.0902395	-3.73463	0.000187992	0.00250565	1180.93	1120.28	875.572	944.792
CUL1	NM_001370660	4619.55	-0.225301	0.0603509	-3.73318	0.000189079	0.00251814	5130.6	4941.04	4403.25	4214.44
PTPN12	NM_002835	5598.23	-0.228567	0.06123	-3.73292	0.000189276	0.00251875	6489.97	6601.19	5779.59	5396.5
SPIDR	NM_001080394	9175.11	-0.208064	0.0557564	-3.73166	0.000190221	0.0025293	9289.41	9604.04	8149.32	8206.12
LRP11	NM_032832	1401.04	-0.326846	0.0876182	-3.73035	0.000191216	0.00254051	1380.97	1506.06	1097	1202.54
RIOX1	NM_024644	373.352	0.581695	0.155964	3.72968	0.000191727	0.00254526	367.121	272.25	525.14	433.563
PRKD2	NM_001079880	1830.3	0.334989	0.0898478	3.72841	0.000192692	0.00255425	1790.14	1711.12	2071.1	2342.78
RHEB	NM_005614	2690.56	-0.266396	0.0714507	-3.72839	0.00019271	0.00255425	3017.67	2739.88	2367.7	2418.74
FGD4	NM_001370298	8277.18	-0.205538	0.0551468	-3.7271	0.000193694	0.00256525	7875.49	8050.48	6921.28	6890.07
HAT1	NR_027862	1539.12	-0.299059	0.0802446	-3.72684	0.000193895	0.00256588	1533.27	1648.56	1284.92	1300.69
RFWD3	NM_001370537	2915.21	-0.274966	0.0737999	-3.72583	0.000194673	0.00257208	3131.33	3001.7	2608.43	2462.26
TMEM209	NM_001363478	1381.14	-0.305734	0.0820568	-3.72588	0.000194632	0.00257208	1487.81	1530.39	1252.41	1190.59
CITED2	NM_006079	321.755	0.559549	0.150221	3.72484	0.000195441	0.0025802	244.369	254.872	383.951	352.484
LINC01106	NR_027244	1905.98	-0.35051	0.0941359	-3.72344	0.000196527	0.00259248	1957.22	2228.97	1537.84	1742.79
LPGAT1	NM_014873	2325.57	-0.324838	0.0872546	-3.72288	0.000196963	0.00259618	2772.16	2568.42	2279.33	1987.73
CWC27	NM_001297644	2070.83	-0.30502	0.081959	-3.72161	0.000197955	0.00260393	1675.35	1778.31	1408.84	1386.89
LINC02259	NR_135685	279.666	0.583737	0.156862	3.72133	0.000198176	0.00260393	210.271	215.483	348.4	291.034
NCOA6	NM_014071	3467.52	-0.241948	0.0650157	-3.72137	0.000198141	0.00260393	3867.84	3927.35	3341.8	3250.87
TUBGCP6	NM_020461	943.577	0.347936	0.093485	3.72183	0.000197783	0.00260393	834.263	836.444	1038.09	1087.32
ESF1	NM_001276380	2034.16	-0.298463	0.0802291	-3.72013	0.00019912	0.00261428	2223.19	2196.53	1864.91	1730.84
RNVU1-15	NR_104076	4349.38	-0.36812	0.0990056	-3.71817	0.000200669	0.00263253	4322.48	4441.73	3860.85	2934.23
KIF7	NM_198525	177.505	0.682646	0.183665	3.71679	0.000201768	0.0026428	171.626	159.874	271.204	261.162
RBMS3	NM_001177711	5170.5	-0.269503	0.0725081	-3.71687	0.000201703	0.0026428	5747.78	5850.47	4859.32	4763.22
EXOC7	NM_001145298	1333.52	0.324886	0.0874745	3.71406	0.000203961	0.00266942	1159.33	1275.52	1430.17	1616.47
MZF1-AS1	NR_027334	1070.93	0.360418	0.0970676	3.71306	0.000204771	0.00267793	851.312	865.407	1054.34	1147.92
SETD2	NR_146158	5034.24	-0.223803	0.0602807	-3.71268	0.000205077	0.00267983	5484.08	5533.04	4788.22	4647.15
MAML2	NM_032427	4742.12	-0.295678	0.0796959	-3.71008	0.000207194	0.00270537	4977.16	5140.31	4191.98	4051.43
ATP11C	NM_001353812	2153.14	-0.342322	0.0923465	-3.70693	0.00020979	0.00273712	2483.47	2503.54	2014.22	1920.31
UBE2T	NM_001310326	1295.06	-0.31127	0.0839942	-3.70586	0.000210677	0.00274655	1377.56	1347.35	1073.64	1121.46
MED13L	NM_015335	7618.03	-0.196987	0.0531943	-3.70316	0.000212927	0.00277371	8240.33	8372.55	7259.53	7233.17
MGST1	NM_001267598	3164.55	-0.271512	0.0733263	-3.7028	0.000213237	0.00277557	3197.25	3158.1	2684.61	2581.75
GINS3	NM_022770	414.538	-0.523894	0.141517	-3.702	0.000213907	0.00278064	497.83	486.574	343.322	341.388
IPO9	NM_018085	6652.8	-0.214949	0.0580676	-3.7017	0.000214157	0.00278064	6754.8	6531.68	5780.6	5667.9
MIR31HG	NR_152879	2592.59	-0.316837	0.0855873	-3.70191	0.000213982	0.00278064	3612.11	3037.61	2824.79	2516.89
NEDD4L	NM_001144967	7732.15	-0.280948	0.0759004	-3.70154	0.000214293	0.00278064	8152.82	7789.82	6716.1	6407.01
DNAJC10	NR_073367	2178.05	-0.250271	0.0676261	-3.7008	0.00021492	0.0027866	2461.87	2462.99	2076.18	2064.55
CBFB	NM_001368708	2819.02	-0.245383	0.0663262	-3.69964	0.000215905	0.0027972	2934.7	3078.16	2570.85	2502.38
PDZD8	NM_173791	2559.45	-0.250727	0.067789	-3.69864	0.00021676	0.00280412	2708.51	2790.85	2330.12	2292.42
TOB2	NM_016272	1595.4	0.370923	0.100287	3.69862	0.000216775	0.00280412	1434.39	1477.1	1822.25	1941.65
KLHDC7A	NM_152375	59.6332	1.27128	0.343975	3.69583	0.000219167	0.00283286	35.2345	33.5968	98.5272	68.2777
DCBLD1	NM_173674	1837.15	-0.274402	0.0742574	-3.69528	0.000219645	0.00283464	2064.06	2103.85	1736.92	1709.5
KLHL12	NM_001303051	1759.53	0.288484	0.0780674	3.69532	0.000219608	0.00283464	1602.6	1517.65	1963.43	1849.47
MSH3	NM_002439	3372.13	-0.252504	0.0683395	-3.69485	0.000220015	0.00283722	2682.37	2739.88	2355.51	2198.54
ADSS2	NM_001365073	4314.83	-0.259191	0.0701572	-3.69443	0.000220378	0.0028397	4422.5	4687.33	3847.64	3764.66
HNRNPD	NM_031370	2348.79	-0.267141	0.072322	-3.69377	0.000220957	0.00284497	2497.11	2464.15	2072.12	2050.89
GPC1	NM_002081	878.755	0.820569	0.22218	3.69327	0.00022139	0.00284834	836.536	763.458	1470.8	1355.31
BAZ1B	NM_032408	5320.57	-0.247958	0.0671516	-3.69251	0.000222052	0.00285376	5607.97	5172.75	4656.17	4424.39
GIGYF2	NM_001103147	7477.42	-0.219957	0.0595702	-3.69239	0.000222153	0.00285376	7658.4	8015.73	6689.69	6767.17
TASP1	NM_001323603	5151.29	-0.267162	0.0723756	-3.69133	0.000223085	0.00286353	5485.22	6078.7	4676.49	4930.5
FAM86B2	NR_148876	1271.21	-0.318251	0.0862392	-3.69033	0.000223963	0.00287258	1268.44	1247.71	999.493	1018.19
FLVCR1	NM_014053	2263.37	-0.3417	0.092615	-3.68947	0.000224721	0.00288009	2748.29	2391.16	2104.62	1952.74
CSGALNACT1	NM_001354480	1705.44	-0.330324	0.0895647	-3.6881	0.000225932	0.00289338	2555.07	2237.08	2038.6	1776.07
ZC3H15	NM_018471	1257.4	-0.319767	0.086707	-3.6879	0.000226113	0.00289348	1398.02	1431.92	1192.48	1077.08
ATP6V0C	NM_001198569	564.131	0.42154	0.114356	3.68621	0.000227622	0.00291056	566.026	509.744	696.801	743.373
COPS2	NM_001143887	1557.92	-0.312369	0.0847588	-3.68538	0.000228358	0.00291773	1710.58	1720.39	1352.97	1409.08
UBP1	NM_001128160	2291.75	-0.274571	0.0745093	-3.68505	0.000228655	0.00291929	2609.63	2518.6	2085.32	2153.31
PAPOLA	NM_032632	3139.31	-0.251183	0.0681847	-3.68386	0.000229731	0.00293078	3375.7	3560.1	3010.67	2819.01
EIF3G	NM_003755	570.67	0.443513	0.120432	3.68268	0.000230796	0.00294212	488.737	495.842	644.998	693.018
PRMT1	NR_033397	816.458	0.391231	0.106277	3.68123	0.000232109	0.00295434	695.598	629.071	808.533	926.87
SUPT20H	NM_017569	2318.82	-0.254093	0.0690203	-3.68143	0.000231934	0.00295434	2808.53	2840.67	2432.71	2306.08
PEX11G	NM_001300881	267.788	0.551372	0.149861	3.67922	0.000233944	0.00297543	227.32	260.665	370.747	344.802
NECTIN3	NM_001243288	971.836	-0.364407	0.0990531	-3.67891	0.000234235	0.00297685	1237.76	1163.14	944.643	920.895
HMBOX1	NR_136757	2541.71	-0.262906	0.0714793	-3.67808	0.000234999	0.00298429	2642.59	2889.32	2266.13	2342.78
TNRC18	NM_001080495	5404.22	0.268576	0.0730656	3.67583	0.000237081	0.00300843	5219.26	5251.52	6239.72	6372.87
ABCB7	NM_001271697	1326.75	-0.316338	0.0860693	-3.67538	0.000237494	0.00301119	1303.68	1456.25	1081.77	1133.41
PITPNM1	NM_001130848	496.475	0.537856	0.146349	3.67515	0.000237711	0.00301119	462.595	430.966	576.943	718.623
SNX25	NM_001317781	1842.67	-0.273048	0.0742985	-3.67501	0.000237839	0.00301119	1900.39	1949.77	1621.13	1566.12
TMEM123	NM_052932	1544.73	-0.333471	0.0907476	-3.6747	0.000238126	0.00301253	1638.97	1605.69	1315.39	1260.58
ATP2C1	NM_001199180	2513.01	-0.270001	0.0734796	-3.6745	0.000238316	0.00301265	2834.67	2988.95	2367.7	2460.56
FAM104A	NM_001289411	804.221	0.3646	0.0992377	3.67401	0.000238773	0.00301614	822.897	794.738	1058.41	1025.02
LOC101926948	NR_135130	97.072	0.898407	0.244563	3.67352	0.000239234	0.00301967	75.0155	67.1936	139.157	126.314
NSD2	NM_001042424	5740.77	-0.217241	0.0591461	-3.67296	0.000239756	0.00302168	6077.39	5818.04	5037.08	5194.22
PSMC5	NM_002805	429.417	0.449226	0.1223	3.67315	0.000239576	0.00302168	373.941	356.821	481.463	515.496
SBF2	NM_030962	6291.03	-0.220594	0.0601229	-3.66905	0.000243456	0.003066	6898.01	6821.3	6050.79	5725.94
SNHG11	NR_003239	497.881	0.443984	0.121026	3.6685	0.000243981	0.0030703	395.536	402.003	576.943	509.522
TMC7	NM_001324263	907.027	0.362805	0.0989254	3.66746	0.000244973	0.00308045	1033.17	1100.58	1301.17	1440.66
TTK	NM_001166691	1273.24	-0.344537	0.0939729	-3.66634	0.000246045	0.0030916	1280.95	1450.45	1094.97	1056.6
STAG1	NM_005862	8334.13	-0.219932	0.0599961	-3.66577	0.000246596	0.00309619	7296.96	7790.98	6582.03	6373.72
ADCY3	NM_004036	2178.06	-0.339606	0.0926659	-3.66484	0.000247492	0.00310511	2424.36	2186.11	1829.36	1814.48
DNAJC1	NM_022365	2863.56	-0.247293	0.0674988	-3.66366	0.000248635	0.0031168	3174.52	3450.04	2767.9	2812.19
PLK4	NM_014264	740.587	-0.384304	0.104901	-3.66349	0.000248798	0.0031168	835.399	753.031	602.337	614.499
FIGN	NM_018086	1876.36	-0.365237	0.0997103	-3.66298	0.000249294	0.00312067	1820.83	2194.22	1491.11	1624.16
SULT1A1	NM_177536	644.682	0.426717	0.116508	3.66257	0.0002497	0.00312341	567.162	479.623	705.943	701.553
PARTICL	NR_038942	411.174	0.497585	0.135885	3.66182	0.00025043	0.00313019	317.111	291.944	416.455	442.951
MAMLD1	NM_001177465	782.678	-0.398401	0.108813	-3.66134	0.0002509	0.00313371	883.136	915.223	688.675	675.949
DMXL2	NM_015263	2126.35	-0.276089	0.0754117	-3.66109	0.000251148	0.00313447	2378.9	2456.04	1914.68	2075.64
FAM86B1	NM_001083537	1349.16	-0.306789	0.0838051	-3.66074	0.000251487	0.00313635	1362.78	1332.29	1067.55	1110.37
SLC44A1	NM_001330731	2109.63	-0.289571	0.0791243	-3.6597	0.000252511	0.00314677	2436.87	2314.7	1906.55	1980.05
IMMP2L	NM_001350959	4597.58	-0.285556	0.0780495	-3.65866	0.000253542	0.00315725	5480.67	5104.39	4584.06	4103.49
MYBL1	NM_001294282	612.603	-0.433035	0.118383	-3.65791	0.000254284	0.00316412	658.09	583.889	420.518	497.574
MOB3C	NM_201403	257.141	0.624283	0.170691	3.65739	0.000254796	0.00316813	212.544	247.921	341.29	367.846
TAPT1	NM_153365	1123.75	-0.341439	0.0934368	-3.65422	0.000257967	0.00320517	1133.19	1229.18	895.887	966.983
NDUFA2	NM_001185012	300.402	0.602357	0.164857	3.65382	0.000258368	0.00320776	209.134	206.215	343.322	288.473
AQP7P3	NR_026558	670.155	0.375646	0.102828	3.65315	0.000259042	0.00321286	785.389	827.176	995.43	1095
SCNN1G	NM_001039	2314.43	-0.34331	0.0939795	-3.65303	0.000259163	0.00321286	888.819	915.223	663.281	756.175
ZYX	NM_003461	707.725	0.40357	0.110538	3.65096	0.000261261	0.00323645	728.559	785.47	916.202	1083.91
ATL2	NM_001330462	2912.2	-0.253548	0.069456	-3.65049	0.000261744	0.00324003	2991.53	3078.16	2493.65	2596.26
NIBAN2	NM_001035534	4483.3	0.235765	0.0645974	3.64976	0.00026249	0.00324494	4896.46	4536.72	5441.34	5665.34
USP3	NM_001256702	3016.76	-0.237154	0.0649821	-3.64953	0.000262725	0.00324494	3165.42	3119.87	2719.15	2615.04
USP34	NM_014709	9042.15	-0.228016	0.0624779	-3.64956	0.000262694	0.00324494	9869.08	9681.66	8701.88	7994.46
CYB561D2	NR_111912	734.167	0.440569	0.120738	3.64897	0.000263289	0.0032495	662.637	714.8	904.013	964.422
TOLLIP-AS1	NR_029409	338.966	0.521348	0.142913	3.64802	0.000264266	0.00325914	284.149	284.993	413.408	403.692
PHTF2	NM_001127358	1953.8	-0.298095	0.0817251	-3.64753	0.000264775	0.00326301	1906.07	2008.86	1542.92	1639.52
LINC00928	NR_027077	119.39	0.867031	0.237776	3.64642	0.000265919	0.00326986	94.3376	140.18	206.196	221.049
MCU	NR_073062	2772.45	-0.236299	0.0648002	-3.64658	0.000265756	0.00326986	3197.25	3198.64	2738.45	2691.85
NUF2	NM_145697	1269.22	-0.303251	0.0831624	-3.64649	0.000265846	0.00326986	1329.82	1375.15	1098.02	1094.15
LOC284454	NR_036515	2393.39	0.332515	0.0912035	3.64586	0.000266501	0.00327219	2552.8	2782.74	3196.55	3519.71
NUP35	NM_001287584	1299.24	-0.332251	0.0911269	-3.64602	0.000266329	0.00327219	1293.45	1440.03	1088.88	1082.2
CPNE7	NM_153636	452.103	-0.572855	0.157135	-3.64561	0.000266757	0.00327293	539.884	430.966	317.928	334.561
MAN2A1	NM_002372	3417.71	-0.290583	0.0797296	-3.6446	0.000267805	0.00328096	2802.85	3051.51	2379.89	2405.93
PINX1	NM_001284356	1832.73	-0.291692	0.0800301	-3.64478	0.000267617	0.00328096	1997	2011.17	1664.81	1610.5
LRRC8D	NM_001134479	2288.59	-0.315143	0.0864752	-3.64431	0.000268105	0.00328222	2444.82	2708.6	1986.8	2153.31
ERMP1	NM_024896	1023.35	-0.374605	0.102835	-3.64277	0.000269724	0.00329259	1200.25	1203.69	940.58	914.067
ORAI3	NM_152288	1457.37	0.298436	0.0819199	3.64302	0.00026946	0.00329259	1317.32	1313.75	1580.5	1654.03
PPIG	NM_004792	2049.31	-0.273218	0.0749959	-3.6431	0.000269373	0.00329259	2108.39	2195.38	1862.88	1700.97
RMI1	NM_001358294	891.852	-0.368712	0.101218	-3.64275	0.000269742	0.00329259	839.946	859.614	658.203	658.026
PMVK	NM_001323012	1018.73	0.346624	0.0952013	3.64096	0.000271624	0.00331314	770.613	837.602	976.131	1066.84
ZNF672	NM_024836	1192.76	0.302769	0.0831827	3.63981	0.000272841	0.00332555	1003.62	1035.71	1242.26	1272.53
GATD1	NR_134867	1306.67	0.30464	0.0837116	3.63916	0.000273533	0.00333155	1096.82	1082.05	1355	1336.54
CDKAL1	NM_017774	6370.99	-0.211859	0.0582266	-3.63852	0.000274211	0.00333177	6699.11	6846.79	5884.21	5812.14
CPNE5	NM_020939	109.218	0.830298	0.228198	3.63849	0.000274239	0.00333177	103.43	88.0467	178.771	162.159
KCTD2	NR_110835	2215.12	-0.321198	0.0882802	-3.63839	0.00027435	0.00333177	2120.89	2212.75	1819.2	1651.47
TNFRSF10D	NM_003840	2865.76	0.244202	0.0671169	3.63845	0.00027428	0.00333177	2801.71	2811.7	3436.26	3215.03
CRYBG1	NM_001371242	3988.28	-0.235441	0.0647604	-3.63557	0.000277371	0.00336367	4298.61	4478.8	3664.81	3789.41
EPHA2	NM_001329090	5159.42	0.296339	0.0815155	3.63537	0.000277582	0.00336367	5452.26	4621.29	6159.48	6211.56
LRRFIP1	NM_001137550	4237.95	-0.216797	0.0596335	-3.63549	0.000277452	0.00336367	4562.3	4665.32	3869.99	4067.64
ALCAM	NM_001243280	4565.77	-0.2723	0.0749121	-3.63493	0.000278054	0.00336693	5198.8	4898.18	4381.92	3981.44
PIP5K1C	NM_001195733	1797.8	0.30859	0.084907	3.63445	0.000278575	0.00336714	1899.25	1757.46	2127.99	2398.25
RFESD	NM_001131066	596.892	-0.448431	0.123387	-3.63436	0.000278677	0.00336714	469.415	505.11	372.778	342.242
SSPO	NR_163594	133.866	0.851228	0.234196	3.63468	0.000278327	0.00336714	111.387	130.912	232.606	204.833
LOC283299	NR_036678	106.579	0.829798	0.228357	3.63377	0.000279309	0.00337234	180.719	134.387	305.739	255.188
TTLL1	NR_027779	369.64	0.505725	0.139187	3.63342	0.000279689	0.00337448	312.564	283.835	438.802	408.813
SLC25A28	NM_031212	559.597	-0.418238	0.11513	-3.63275	0.000280412	0.00338076	587.621	557.243	401.219	454.047
ZFHX2	NM_033400	276.771	0.572433	0.157602	3.63214	0.000281086	0.00338643	273.92	287.31	380.904	452.34
KIF13A	NM_001105568	2443.35	-0.283845	0.0781786	-3.63073	0.000282623	0.00340249	2735.79	3059.62	2359.57	2399.96
ABI2	NM_001282925	2395.22	-0.332876	0.091703	-3.62993	0.000283495	0.00341053	2706.24	2400.43	2090.4	1965.54
PCF11-AS1	NR_133914	499.59	-0.419844	0.11572	-3.6281	0.000285512	0.00343232	529.655	532.914	391.062	402.838
TRIM24	NM_003852	1803.25	-0.320999	0.0884978	-3.62719	0.000286518	0.00344193	1857.2	1879.1	1440.33	1549.05
QRFPR	NM_198179	1138.22	-0.361121	0.0995924	-3.62599	0.000287862	0.00345558	1109.32	1172.41	888.777	887.61
POMZP3	NM_012230	1328.18	0.307997	0.0849637	3.62504	0.000288917	0.00346576	1244.57	1174.73	1559.17	1438.1
TEAD4	NM_201441	1749.21	-0.312522	0.0862197	-3.62472	0.000289274	0.00346754	1765.14	1787.58	1417.98	1442.37
GREB1L	NM_001142966	1126.02	-0.322648	0.0890388	-3.62368	0.000290438	0.00347713	1432.11	1423.81	1169.12	1115.49
H1FX	NM_006026	1119.14	0.383735	0.105901	3.62352	0.000290625	0.00347713	799.028	766.933	1053.33	990.88
SCNN1B	NM_000336	460.375	-0.669036	0.184641	-3.62345	0.0002907	0.00347713	128.436	157.557	87.354	92.1749
SHPRH	NM_001370328	1627.05	-0.2927	0.0808374	-3.62085	0.000293638	0.00350977	1644.66	1742.4	1464.7	1303.25
GPBP1	NM_001331037	3498.18	-0.23681	0.0654287	-3.61936	0.000295332	0.00352749	2738.06	2858.04	2425.6	2324.86
HSD17B1	NM_001330219	107.855	0.854691	0.23618	3.61882	0.000295951	0.00353235	78.4252	88.0467	161.503	139.969
COG8	NM_032382	1119.16	0.387161	0.106999	3.61838	0.000296458	0.00353587	1005.89	824.859	1157.95	1235.83
CCNH	NR_157069	2057.15	-0.289046	0.0799064	-3.61731	0.000297681	0.00354792	1507.13	1620.75	1306.25	1254.6
CDK2AP2	NM_005851	271.091	0.593519	0.164095	3.61693	0.000298121	0.00354808	197.768	215.483	312.849	310.663
FNDC3A	NM_001079673	4793.86	-0.226196	0.062536	-3.61706	0.00029797	0.00354808	5590.92	5640.78	4966.99	4637.76
CLTB	NM_001834	2226.51	0.382126	0.105668	3.61629	0.000298857	0.00355431	1812.87	1948.61	2212.29	2686.73
RPA1	NM_002945	2184.03	-0.248693	0.0687896	-3.61527	0.000300033	0.00356513	2231.14	2277.63	1884.21	1910.07
SBNO2	NM_014963	4735.25	0.250518	0.0692971	3.61513	0.000300194	0.00356513	5030.58	4849.52	5685.12	6066.47
AMD1	NM_001287215	2882.52	-0.265351	0.0734113	-3.61459	0.000300826	0.0035677	3144.97	3019.08	2621.64	2508.35
LRBA	NM_001367550	13188.1	-0.227883	0.0630455	-3.61458	0.000300839	0.0035677	14301.8	14375.9	12466.2	12022.8
CHSY1	NM_014918	2451.78	-0.24809	0.0686723	-3.61267	0.000303063	0.00359152	2577.8	2683.11	2151.35	2276.21
PPP3R1	NM_000945	2955.04	-0.273295	0.0756858	-3.61091	0.000305124	0.00360928	3219.98	3247.3	2638.9	2711.48
SH3PXD2B	NM_001308175	3353.9	-0.238251	0.0659767	-3.61114	0.000304857	0.00360928	3091.55	2993.59	2558.66	2599.67
ZMYM4	NM_001350138	4713.02	-0.235268	0.065156	-3.61084	0.000305211	0.00360928	5154.47	5263.11	4623.67	4229.8
DDX10	NM_004398	5115.2	-0.27693	0.0767006	-3.61054	0.00030556	0.00361085	5343.15	5747.37	4461.15	4690.68
CASP8AP2	NM_001137667	2054.06	-0.263138	0.0729014	-3.6095	0.000306782	0.00362272	2097.02	1988	1681.06	1722.3
COL7A1	NM_000094	285.445	0.620031	0.17184	3.60818	0.000308355	0.00363872	217.09	213.166	281.361	378.088
CASTOR3	NM_178831	934.746	0.330212	0.091534	3.60754	0.000309114	0.00364509	877.454	901.32	1088.88	1146.21
RAB28	NM_001159601	2074.07	-0.278484	0.0772141	-3.60665	0.000310178	0.00365506	2176.58	2283.42	1779.58	1895.56
LINC01578	NR_037601	2315.77	-0.300106	0.0832342	-3.60556	0.00031148	0.00366602	2339.12	2690.06	2081.26	2003.95
MYO19	NM_001163735	3634.32	-0.23109	0.0640937	-3.6055	0.000311548	0.00366602	3609.83	3473.21	2966.99	3066.52
GRAMD4	NM_001366660	914.48	0.335498	0.0930698	3.6048	0.00031239	0.00367334	854.722	873.516	1041.14	1137.68
LIMD1	NM_014240	2556.62	-0.243872	0.0676588	-3.60443	0.000312834	0.00367596	2732.38	2618.23	2323.01	2197.69
ANAPC1	NM_022662	4721.82	-0.224031	0.0621602	-3.60409	0.000313243	0.00367772	4839.63	4998.97	4323.01	4102.64
SYP	NM_003179	195.341	0.652243	0.18098	3.60394	0.000313425	0.00367772	143.211	181.886	244.794	265.429
MRPL4	NM_146387	708.161	0.422202	0.117183	3.60292	0.000314667	0.0036897	617.173	644.131	779.076	908.947
AGL	NM_000642	817.271	-0.353518	0.0981496	-3.60183	0.000315991	0.0036985	852.448	921.015	665.313	721.183
BACH2	NM_001170794	701.986	-0.492864	0.136832	-3.60197	0.000315809	0.0036985	912.688	794.738	660.234	554.756
E2F3	NM_001949	4848.39	-0.214827	0.0596453	-3.60175	0.000316083	0.0036985	5251.08	5140.31	4582.02	4374.04
VGLL3	NM_001320494	736.598	-0.541502	0.150384	-3.60081	0.000317229	0.00370671	1052.49	1475.94	740.478	994.294
ZNF714	NR_117087	1310.83	-0.316483	0.0878916	-3.60083	0.000317202	0.00370671	1691.26	1839.71	1435.25	1400.55
DDX46	NM_001300860	3600.56	-0.236946	0.0658169	-3.60008	0.000318121	0.00371453	3152.92	3153.46	2741.49	2611.62
ROBO1	NM_002941	2517.66	-0.329352	0.0915161	-3.59884	0.00031964	0.00372966	2843.77	3206.75	2201.12	2610.77
ARHGAP12	NM_001270696	2360.23	-0.306076	0.0850554	-3.59855	0.00032	0.00373124	2688.05	2532.5	2133.06	2090.15
PRMT3	NM_001145167	4302.37	-0.248104	0.0689517	-3.59823	0.000320391	0.00373319	4203.14	4340.94	3632.3	3562.39
MRPL20-AS1	NR_015434	388.631	0.479864	0.133373	3.59791	0.000320782	0.00373514	311.428	317.432	457.085	420.761
LOC102723996	NM_001363770	208.393	0.804423	0.22382	3.59407	0.000325558	0.00378724	117.07	139.021	230.574	216.782
MCM9	NM_017696	2150	-0.298387	0.083025	-3.59394	0.00032571	0.00378724	2245.92	2013.49	1760.29	1704.38
SLMAP	NM_001304421	5447.08	-0.208626	0.0580661	-3.5929	0.000327018	0.00379978	6110.35	6461.01	5408.84	5469.04
BZW1	NM_001321688	1800.21	-0.304389	0.0847501	-3.59161	0.000328646	0.00381605	2295.93	2051.72	1811.07	1711.21
CMBL	NM_138809	1534.33	0.333191	0.0927904	3.59079	0.000329677	0.00382536	1706.03	1579.05	2178.77	1962.13
MTMR2	NM_016156	1799.67	-0.263424	0.073392	-3.58927	0.000331601	0.003845	2003.82	2057.51	1696.29	1687.31
SH2B1	NM_001308293	1157.65	0.308187	0.0858791	3.58862	0.000332435	0.00385199	982.021	1003.27	1193.5	1263.14
LINC02043	NR_125409	656.405	0.403745	0.112549	3.58728	0.000334147	0.00386145	498.966	477.306	664.297	628.155
PDF	NM_022341	674.698	0.456229	0.127171	3.58753	0.000333827	0.00386145	588.758	463.404	680.549	762.15
RNU1-1	NR_004430	12827.8	-0.289886	0.0808221	-3.58671	0.000334872	0.00386145	11562.6	11661.6	10339.3	8661.88
RNU1-2	NR_004427	12827.8	-0.289886	0.0808221	-3.58671	0.000334872	0.00386145	11562.6	11661.6	10339.3	8661.88
RNU1-3	NR_004408	12827.8	-0.289886	0.0808221	-3.58671	0.000334872	0.00386145	11562.6	11661.6	10339.3	8661.88
RNU1-4	NR_004421	12827.8	-0.289886	0.0808221	-3.58671	0.000334872	0.00386145	11562.6	11661.6	10339.3	8661.88
RNVU1-18	NR_004400	12827.8	-0.289886	0.0808221	-3.58671	0.000334872	0.00386145	11562.6	11661.6	10339.3	8661.88
SNORD118	NR_033294	607.082	-0.880037	0.245374	-3.58651	0.000335134	0.00386179	551.25	705.532	419.503	264.576
C12orf60	NM_175874	620.599	-0.425778	0.118733	-3.58601	0.000335779	0.00386657	685.368	654.558	532.25	466.849
EGLN3	NM_022073	302.89	0.54909	0.153174	3.58475	0.000337401	0.00388256	231.866	228.226	357.542	316.638
FBXL3	NM_012158	994.947	-0.325104	0.0907055	-3.58417	0.000338152	0.00388852	1174.11	1126.07	951.753	885.903
ZNHIT6	NM_017953	1645.97	-0.278079	0.0776032	-3.58335	0.00033922	0.00389811	1832.2	1842.03	1568.31	1463.7
ADK	NM_001202450	13523.8	-0.247404	0.0690621	-3.58234	0.000340529	0.00391045	14304.1	15432.5	12333.2	12715.9
LOC105379443	NR_160670	827.861	0.390844	0.109133	3.58134	0.000341842	0.00392283	1102.5	1184	1510.41	1487.6
LARP4B	NM_015155	7151.1	-0.194027	0.0541824	-3.58099	0.0003423	0.00392539	7608.39	7486.29	6596.25	6599.04
NT5C3A	NM_001002009	1874.97	-0.267493	0.0747057	-3.58063	0.000342771	0.00392809	2025.42	1893	1653.63	1602.82
ATE1	NM_001288736	3391.08	-0.230707	0.0644429	-3.58003	0.000343558	0.0039344	3526.86	3629.61	3004.57	3092.98
MRPS9	NM_182640	1182.36	-0.303637	0.0848297	-3.57937	0.000344428	0.00393895	1242.3	1214.12	1022.85	968.69
MTX2	NM_001319097	2066.54	-0.271201	0.0757645	-3.57952	0.00034422	0.00393895	2176.58	2231.29	1923.82	1731.69
VIM	NM_003380	1581.97	-0.361338	0.100997	-3.57773	0.00034659	0.00396096	1690.12	1497.95	1277.81	1205.1
INPP5F	NM_014937	1387.31	-0.313085	0.0875356	-3.57666	0.000348017	0.00397455	1610.56	1601.06	1339.77	1246.92
CLPP	NM_006012	488.527	0.447713	0.125308	3.5729	0.000353046	0.00402922	425.088	481.94	572.88	662.294
CTNNA1	NM_001290307	12444.8	-0.18974	0.0531335	-3.57101	0.000355609	0.00405569	11366	11177.3	9939.06	9826.87
ATXN7	NM_000333	4171.55	-0.238706	0.0668934	-3.56846	0.000359082	0.00408971	4469.1	4610.87	3665.82	4025.82
ZSWIM6	NM_020928	3261.94	-0.22278	0.0624281	-3.56858	0.00035892	0.00408971	3307.5	3358.52	2870.49	2842.06
PDSS1	NM_001321978	2743.88	-0.272386	0.0763455	-3.56781	0.00035998	0.00409713	2615.31	2651.83	2132.05	2227.56
DNAJA1	NM_001314039	2896.7	0.269063	0.0754805	3.56466	0.000364323	0.00414091	2652.82	2779.26	3216.86	3327.68
ZNF638	NM_001014972	4633.52	-0.231653	0.0649836	-3.5648	0.000364134	0.00414091	4807.81	4938.73	4106.66	4193.1
SEC24C	NM_198597	1154.86	0.3023	0.0848373	3.56329	0.00036624	0.00415987	1077.49	1111.01	1296.09	1400.55
RNGTT	NM_003800	4969.6	-0.217422	0.0610308	-3.56249	0.000367352	0.00416966	5289.73	5454.26	4695.79	4546.44
SIK3	NM_001366686	4362.93	-0.234363	0.0658043	-3.56151	0.000368734	0.00418249	4364.54	4774.22	3760.29	4005.34
TMEM161B	NM_001349407	2152.71	-0.28115	0.0789501	-3.56111	0.000369286	0.00418591	1550.32	1628.86	1353.99	1263.99
SGPL1	NM_003901	910.152	-0.355467	0.0998275	-3.56082	0.000369705	0.00418782	1007.03	996.318	791.265	774.952
SHTN1	NM_001127211	2527.04	-0.281878	0.0791774	-3.56009	0.000370728	0.00419371	2913.1	2620.55	2409.35	2145.63
USP13	NM_003940	2213.72	-0.276004	0.0775237	-3.56025	0.000370498	0.00419371	2118.62	2067.94	1739.97	1718.04
VMP1	NM_001329399	7656.27	-0.338735	0.0951662	-3.5594	0.000371701	0.00420186	9386.02	10349	7640.43	7963.74
MKI67	NM_002417	2592.6	-0.287575	0.0808183	-3.55829	0.00037328	0.00421684	2668.73	2738.72	2034.54	2391.43
CD55	NM_001114752	1558.54	-0.41618	0.116969	-3.55805	0.000373625	0.00421789	1801.51	1653.19	1465.72	1126.58
COQ8A	NM_020247	1505.69	0.365121	0.102627	3.55775	0.000374043	0.00421975	1102.5	1301.01	1510.41	1584.04
MAN2B1	NM_001173498	693.552	0.376985	0.105989	3.55684	0.000375345	0.00422587	654.68	703.215	832.911	928.576
NUP98	NR_157591	7245.15	-0.220113	0.0618787	-3.55717	0.000374865	0.00422587	7708.41	7771.28	6662.27	6627.2
ZNF100	NM_173531	1285.81	-0.321369	0.0903505	-3.55691	0.000375243	0.00422587	1648.07	1859.41	1409.85	1397.13
CCNB1IP1	NM_182849	1942.51	-0.281148	0.0790746	-3.55547	0.0003773	0.00424414	2001.55	2182.63	1754.19	1689.87
FAM184A	NM_001288576	300.685	-0.543871	0.152983	-3.55512	0.000377813	0.00424414	375.077	441.392	277.298	282.499
LOC102724580	NR_136300	763.098	0.421421	0.118543	3.55499	0.000377986	0.00424414	1013.85	1087.84	1367.19	1446.63
SMAD2	NM_001003652	5684.9	-0.285651	0.0803492	-3.55512	0.000377811	0.00424414	6807.08	6259.43	5534.79	5186.54
ADAT3	NM_138422	713.19	0.36358	0.102296	3.55419	0.000379145	0.00425429	659.227	629.071	851.194	807.384
ZNF561	NM_152289	821.651	0.354575	0.099804	3.55272	0.000381274	0.00427529	900.185	985.892	1242.26	1170.11
LTBR	NM_001270987	1592.42	0.302273	0.0850999	3.55197	0.000382354	0.00428453	1417.34	1328.81	1666.84	1718.89
ARMC8	NM_001267041	3255.06	-0.220626	0.0621176	-3.55175	0.000382683	0.00428533	3379.11	3477.85	2935.5	2948.74
PLOD2	NM_000935	3438.62	-0.314422	0.0885379	-3.55127	0.00038338	0.00429026	4744.16	4663	3861.86	3704.06
PEX16	NM_057174	549.863	0.436732	0.122995	3.5508	0.000384068	0.00429508	443.273	471.513	603.352	634.129
PHF3	NM_001290259	2573.99	-0.246768	0.069507	-3.55027	0.000384841	0.00430083	2666.46	2741.03	2305.74	2252.31
MYCBPAP	NM_032133	141.871	0.748459	0.210852	3.5497	0.000385676	0.00430727	154.577	151.765	263.078	251.774
LOC100996351	NR_110670	154.385	0.72329	0.203822	3.54864	0.000387228	0.00432171	119.343	142.497	222.448	209.954
CCSER2	NM_001284240	3402.58	-0.227517	0.0641291	-3.5478	0.000388468	0.00433265	3599.61	3524.19	3034.03	3050.31
CHM	NM_000390	3315.06	-0.234235	0.0660546	-3.54608	0.000391008	0.00435807	3434.8	3645.83	2992.38	3026.41
ADAMTS13	NR_024514	359.871	0.4926	0.138956	3.545	0.000392614	0.00437012	384.17	313.956	472.321	509.522
SORD	NR_034039	1936.06	-0.294499	0.0830704	-3.54517	0.000392354	0.00437012	2092.48	1960.2	1662.77	1642.08
GAPDH	NM_002046	2211.86	0.342684	0.0966859	3.5443	0.000393656	0.0043788	1866.29	1791.06	2231.59	2405.08
CST3	NM_001288614	906.351	0.336892	0.0950687	3.54367	0.000394595	0.00438488	837.673	786.628	1004.57	1046.36
EXOSC4	NM_019037	369.444	0.514632	0.145229	3.54358	0.000394728	0.00438488	277.33	308.164	422.55	413.933
STRN	NM_003162	2498.04	-0.2412	0.0680875	-3.5425	0.000396353	0.00439999	2718.74	2809.39	2352.46	2324.86
CDK11A	NM_033529	1459.91	0.283976	0.08017	3.54217	0.000396856	0.00440265	1320.73	1297.53	1559.17	1627.57
MCTP1	NM_024717	2614.73	-0.3105	0.0876712	-3.54164	0.000397654	0.00440857	2305.02	2326.29	1824.28	1909.21
GAA	NM_000152	616.455	0.41731	0.117893	3.53974	0.000400518	0.00443737	578.528	486.574	717.116	705.821
KLHL5	NM_001007075	1172.29	-0.427506	0.120833	-3.53799	0.000403183	0.00446393	1369.6	1421.49	1070.59	1005.39
ULK3	NR_104308	435.919	0.471061	0.133159	3.53758	0.000403808	0.00446788	409.175	333.651	510.92	518.91
PIK3C3	NM_001308020	2976.38	-0.319291	0.0902645	-3.53729	0.000404263	0.00446994	3240.44	3925.03	2712.04	3028.12
TBC1D22A	NM_001284304	7535.43	0.213918	0.060479	3.53706	0.000404615	0.00447088	7458.35	7641.53	8440.84	9068.98
SH3GL1	NM_001199944	1685.05	0.282321	0.0798361	3.53626	0.000405838	0.00448142	1716.26	1750.51	2014.22	2199.39
ATP11B	NM_014616	2416.29	-0.254643	0.0720145	-3.536	0.000406232	0.0044828	2681.23	2807.07	2328.09	2272.79
MFSD14B	NM_032558	3816.47	-0.220547	0.0623815	-3.53546	0.000407068	0.00448906	4144.04	4168.32	3498.22	3634.08
RAI14	NM_015577	3712.22	-0.312348	0.0883531	-3.53522	0.000407438	0.00449016	5722.77	5311.77	4458.1	4428.66
TRIO	NM_007118	12241.5	-0.183991	0.0520502	-3.53488	0.000407953	0.00449287	17077.4	16876	15079.7	14809.4
FAM241A	NM_152400	1272.32	-0.317534	0.0898476	-3.53414	0.000409102	0.00450255	1333.23	1355.46	1057.39	1099.27
CENPC	NR_155754	2292.95	-0.289234	0.0818489	-3.53376	0.000409694	0.00450609	2325.48	2545.25	1985.78	1999.68
RYK	NM_001005861	3041.86	-0.236428	0.0669105	-3.5335	0.000410103	0.00450761	3307.5	3232.24	2742.51	2807.92
CREB1	NR_135473	2490.32	-0.239888	0.0679036	-3.53277	0.000411226	0.00451401	3021.08	3036.45	2533.27	2595.41
TTF2	NM_003594	1732.12	-0.305753	0.0865453	-3.53287	0.000411079	0.00451401	1682.16	1707.64	1301.17	1438.95
TMED9	NM_017510	588.709	0.409629	0.115981	3.53185	0.000412661	0.00452678	427.361	427.49	576.943	559.024
USP21	NM_001319847	646.869	0.39711	0.112449	3.53148	0.000413241	0.00453017	519.425	544.5	688.675	711.795
ARHGAP32	NM_001142685	6511.8	-0.264315	0.074871	-3.53027	0.000415133	0.00454255	6587.72	7270.81	5541.9	5993.93
LOC440896	NR_147036	71.1502	1.03495	0.293153	3.5304	0.000414925	0.00454255	45.4639	46.3404	92.4328	95.5888
MC1R	NM_002386	363.357	0.498201	0.141124	3.53024	0.00041519	0.00454255	363.711	327.858	518.03	460.021
TRIM28	NM_005762	1125.65	0.357492	0.101271	3.53006	0.000415461	0.00454255	970.655	890.894	1124.43	1258.87
UBL3	NM_007106	1279.45	-0.296595	0.0840588	-3.52842	0.000418048	0.00456785	1581.01	1661.3	1291.01	1347.63
AFAP1	NM_001134647	3221.07	-0.252975	0.0717338	-3.52658	0.000420969	0.00459374	4056.52	3695.65	3348.91	3158.7
LRRC42	NM_052940	494.275	-0.410495	0.116397	-3.52668	0.0004208	0.00459374	586.484	554.926	436.77	422.468
ZNF79	NM_001322260	774.486	0.354671	0.100589	3.52595	0.000421964	0.00460159	651.271	700.898	913.154	817.625
ATF6	NM_007348	4624.66	-0.219365	0.0622363	-3.52471	0.000423944	0.00460811	4979.44	5184.33	4240.73	4486.7
ATP5IF1	NM_178191	345.708	0.502492	0.142545	3.52513	0.000423268	0.00460811	276.193	287.31	425.597	373.82
CCDC66	NR_148369	2479.28	-0.263419	0.0747224	-3.5253	0.000423007	0.00460811	2413	2577.68	2015.24	2140.51
CLEC18A	NM_001136214	108.134	0.845914	0.239988	3.52482	0.000423775	0.00460811	86.3814	92.6808	167.598	154.478
FOCAD	NM_017794	3681.34	-0.219007	0.0621304	-3.52496	0.000423546	0.00460811	4274.74	4212.34	3616.05	3675.05
MIER1	NM_001146111	3530.08	-0.253966	0.0720599	-3.52437	0.000424485	0.00461099	3886.03	3896.07	3400.71	3127.97
PNPT1	NM_033109	2032.4	-0.291747	0.0828054	-3.52329	0.000426228	0.0046269	2250.46	2088.79	1790.76	1754.74
ANXA2	NM_001002857	11684.3	-0.260168	0.0738484	-3.523	0.000426699	0.004629	15042.9	15515.9	12426.6	13088
BRWD3	NM_153252	1834.66	-0.312077	0.0886254	-3.5213	0.000429438	0.00465266	2041.33	2242.87	1662.77	1786.31
PRPF39	NM_017922	1508.64	-0.285585	0.0811012	-3.52134	0.000429371	0.00465266	1715.13	1660.14	1394.62	1374.94
NAA80	NM_012191	347.58	0.531248	0.150886	3.52085	0.000430159	0.00465745	283.013	245.604	395.125	369.553
RREB1	NM_001168344	5673.72	-0.199766	0.0567469	-3.5203	0.000431057	0.00466414	6278.57	6284.91	5391.57	5545.85
LINC00869	NR_111950	5876.83	-0.240659	0.0683903	-3.5189	0.000433344	0.00468585	6196.73	6471.43	5681.06	5044.87
ZDHHC14	NM_024630	2063.01	-0.255813	0.0727083	-3.51834	0.000434252	0.00469262	2417.54	2342.51	2067.04	1922.02
GSTP1	NM_000852	882.851	0.370603	0.105438	3.5149	0.000439916	0.00474767	772.887	736.812	925.343	1025.02
HSD17B8	NM_014234	293.986	0.603291	0.171635	3.51497	0.000439803	0.00474767	236.412	231.702	333.164	377.234
ZNF704	NM_001033723	408.534	-0.464965	0.132345	-3.51329	0.000442595	0.0047735	408.039	434.441	321.991	289.327
NLRX1	NM_001282358	529.631	0.437181	0.124489	3.51181	0.000445065	0.00479704	477.371	439.075	626.714	614.499
RGPD6	NM_001123363	4385.97	-0.232341	0.0661704	-3.51126	0.000445995	0.00480395	4844.18	5005.92	4171.66	4212.73
TMTC4	NM_032813	1358.63	-0.340046	0.0968578	-3.51077	0.000446811	0.00480964	1393.47	1435.39	1106.15	1128.29
KIAA1109	NM_015312	2281.45	-0.267789	0.0762979	-3.50979	0.000448461	0.00482117	2575.53	2642.56	2182.84	2151.6
NAA25	NM_024953	5181.65	-0.219071	0.0624169	-3.5098	0.000448436	0.00482117	5417.03	5297.86	4671.41	4535.34
UNG	NM_080911	347.978	-0.553062	0.157589	-3.50953	0.000448895	0.00482272	358.028	296.578	232.606	214.221
LOC100506282	NR_149009	1469.84	-0.276436	0.078802	-3.50798	0.000451527	0.00484788	1510.54	1523.44	1263.59	1241.8
ANKHD1	NM_017747	5909.21	-0.206875	0.058986	-3.50719	0.00045287	0.00485605	5062.41	5179.7	4404.27	4468.77
EFR3A	NM_015137	2883.15	-0.231078	0.0658848	-3.5073	0.00045268	0.00485605	3231.35	3264.68	2785.17	2749.88
RGPD5	NM_005054	4360.79	-0.229426	0.0654414	-3.50582	0.000455201	0.00487791	4807.81	4976.96	4153.38	4192.25
PSMB10	NM_002801	201.221	0.639113	0.182311	3.50562	0.000455552	0.00487853	168.216	162.191	263.078	251.774
UTP25	NM_014388	2664.72	-0.270912	0.0772854	-3.50535	0.000456011	0.00488032	2866.5	2753.78	2404.27	2255.72
RANBP9	NM_005493	1913.48	-0.286565	0.0817548	-3.50517	0.000456309	0.00488037	2161.81	2096.9	1675.98	1813.63
ZEB1	NM_001323643	1827.34	-0.313894	0.0895665	-3.50459	0.000457313	0.00488797	2050.42	2359.88	1684.1	1861.42
RGPD8	NM_001164463	4361.38	-0.229252	0.0654436	-3.50304	0.000459977	0.0049133	4807.81	4976.96	4154.4	4192.25
AMZ2P1	NR_026903	428.027	0.433851	0.123871	3.50244	0.000461012	0.00491891	360.302	382.308	496.699	506.108
ELL	NM_006532	1954.71	0.275548	0.0786742	3.5024	0.000461093	0.00491891	2022.01	1961.36	2381.92	2439.22
DPYD	NM_000110	8456.07	-0.27532	0.0786368	-3.50115	0.000463247	0.00493873	7042.36	7825.73	5780.6	6500.89
PPP2R2A	NM_002717	4911.62	-0.207985	0.0594149	-3.50056	0.000464279	0.00494657	5426.12	5468.17	4796.35	4636.91
AURKAIP1	NM_001127229	154.715	0.736569	0.210494	3.49923	0.000466596	0.00496491	122.753	122.802	198.07	210.807
FERMT2	NM_001134999	1644.79	-0.277431	0.0792815	-3.49931	0.000466466	0.00496491	1777.64	1949.77	1470.8	1601.97
CCDC51	NM_001256969	755.125	0.37681	0.107728	3.49779	0.000469128	0.00498552	525.108	595.474	700.864	752.761
LNX2	NM_153371	1266.97	-0.28317	0.0809567	-3.49779	0.000469131	0.00498552	1610.56	1555.88	1304.22	1298.13
TMEM159	NM_001301774	314.727	-0.566431	0.161981	-3.49691	0.000470686	0.00499887	347.799	379.991	228.543	262.016
SNORA74A	NR_002915	174.083	-0.741231	0.212053	-3.4955	0.000473167	0.00502202	164.807	163.35	113.763	83.6402
CRIM1	NM_016441	6583.33	-0.265904	0.0761124	-3.49356	0.000476622	0.00505546	7021.9	7417.94	5736.93	6269.6
MYO18A	NM_078471	2895.14	0.264916	0.075897	3.49046	0.000482189	0.00511127	2832.4	2858.04	3222.96	3611.04
SETD5	NM_001292043	4964.91	-0.220684	0.0632313	-3.49011	0.000482817	0.00511467	5278.36	5397.5	4700.87	4462.8
EEF1E1-BLOC1S5	NR_037618	2068.51	-0.260995	0.0747915	-3.48963	0.00048369	0.00512066	2195.91	2168.73	1799.9	1841.79
SNX13	NM_015132	2851.43	-0.22959	0.0657965	-3.4894	0.000484105	0.00512181	3065.4	3184.74	2663.28	2667.1
CTSD	NM_001909	597.911	0.420644	0.120576	3.48862	0.000485516	0.00513022	481.917	506.269	591.163	728.864
RBAKDN	NR_015343	61.8679	1.13944	0.32661	3.48867	0.000485422	0.00513022	48.8737	30.1212	71.1021	102.417
CBFA2T3	NM_005187	87.7018	0.97338	0.279109	3.48745	0.000487643	0.00514943	56.8299	52.1329	119.858	94.7353
NUDT3	NM_006703	2997.74	-0.23846	0.0683827	-3.48713	0.000488227	0.00514962	3222.25	3227.61	2728.29	2738.79
RAPGEF6	NM_001164386	6982.33	-0.19541	0.0560379	-3.48711	0.000488278	0.00514962	5936.45	6157.48	5308.28	5253.97
PARD3B	NM_057177	2602.63	-0.292461	0.0838874	-3.48635	0.000489664	0.00516097	3172.24	3160.41	2594.21	2576.63
DDT	NM_001355	862.012	0.397494	0.114023	3.48609	0.000490138	0.0051627	762.657	746.08	958.863	1027.58
INTS6-AS1	NR_103812	334.836	0.487242	0.139776	3.48588	0.000490516	0.00516343	277.33	294.261	375.826	424.175
MAP3K7	NM_003188	2057.4	-0.27313	0.0783619	-3.4855	0.000491225	0.00516763	2322.07	2429.39	2100.56	1834.96
KIFAP3	NM_001204514	1765.79	-0.311541	0.0894115	-3.48435	0.000493328	0.00518647	1658.3	2019.28	1431.18	1530.27
NOTCH2	NM_024408	11687.5	-0.222651	0.0639264	-3.48293	0.000495956	0.00521082	12488.9	13158.4	10651.1	11325.6
ATR	NM_001354579	3161.57	-0.290467	0.0834035	-3.48267	0.000496433	0.00521255	3194.98	3366.63	2669.38	2695.26
PHF20L1	NM_001362971	2555.08	-0.236593	0.0679424	-3.48226	0.000497194	0.00521725	2897.19	2892.8	2529.2	2387.16
HIST1H3C	NM_003531	1559.09	-0.417005	0.119797	-3.48093	0.000499679	0.00524003	1350.28	1413.38	1199.59	873.954
TOMM70	NM_014820	1550.18	-0.26526	0.0762336	-3.47957	0.000502217	0.00526333	1640.11	1662.46	1391.57	1357.02
SRRT	NM_015908	1278.56	0.337083	0.0969257	3.47774	0.000505655	0.00529604	1104.77	1116.8	1277.81	1525.15
C11orf88	NM_001100388	32.6111	1.94802	0.560221	3.47724	0.000506602	0.0052993	11.366	3.47553	28.4409	29.018
C1orf112	NM_001366771	2090.06	-0.259061	0.0745007	-3.4773	0.000506486	0.0052993	2132.26	2042.45	1745.05	1743.64
CDK14	NM_001287135	5881.63	-0.28874	0.0830595	-3.4763	0.000508379	0.00531455	6647.96	6179.49	5375.32	5126.8
HOXC13-AS	NR_047507	105.386	0.871871	0.250877	3.4753	0.000510286	0.00533114	68.1959	91.5223	123.921	167.28
KLF3	NM_016531	2165.76	-0.254684	0.0732985	-3.47461	0.000511599	0.00534152	2472.1	2456.04	1987.81	2140.51
APAF1	NM_001160	1636.91	0.329501	0.0948558	3.47371	0.000513321	0.00535614	1725.36	1941.66	2264.09	2342.78
MIR1292	NR_031699	182.406	0.688659	0.198295	3.4729	0.00051486	0.00536549	165.943	154.082	293.55	223.609
SMARCA5	NM_003601	1868.64	-0.259281	0.0746556	-3.47303	0.000514619	0.00536549	2001.55	2056.35	1757.24	1635.25
ZFYVE9	NM_007324	3341.68	-0.219542	0.0632331	-3.47195	0.000516694	0.00538124	3576.87	3747.78	3213.82	3078.47
CYB5A	NM_001190807	564.662	-0.425566	0.122621	-3.47057	0.000519353	0.00540555	664.91	739.129	543.423	502.694
GPR141	NM_001329993	1237.4	-0.315738	0.0909894	-3.47005	0.000520357	0.00541263	1337.78	1414.54	1159.98	1053.18
PLEKHA1	NM_001001974	2346.71	-0.262881	0.0757833	-3.46885	0.000522687	0.00543347	2486.88	2730.61	2113.76	2232.68
GAS7	NM_201433	78.6669	0.875718	0.252475	3.46854	0.000523299	0.00543644	86.3814	89.2052	156.425	165.573
PPP4R2	NM_001318026	3904.53	-0.212578	0.0612931	-3.46821	0.000523931	0.00543961	4203.14	4382.64	3691.22	3717.72
PPP4R3B	NM_020463	3245.17	-0.226744	0.0653961	-3.46725	0.000525817	0.0054558	3489.36	3540.41	3057.39	2951.3
R3HCC1L	NM_001256620	3064.99	-0.223454	0.0644752	-3.46574	0.000528781	0.00548314	3333.64	3477.85	2920.27	2913.75
ZNF639	NM_001303425	991.508	-0.310749	0.0896697	-3.46549	0.000529275	0.00548485	1018.39	982.416	815.643	797.995
NT5C2	NM_001351195	2678.81	-0.2307	0.0665929	-3.46433	0.000531556	0.00550507	3059.72	3049.2	2601.32	2604.79
PPP6R1	NM_014931	1189.85	0.3024	0.0872953	3.4641	0.000532009	0.00550634	1104.77	1085.52	1330.63	1369.82
NKX2-5	NM_001166175	160.34	0.829821	0.239589	3.46351	0.00053317	0.00551494	128.436	113.534	252.92	178.375
NCOA3	NM_181659	6042.82	-0.207705	0.0600076	-3.46131	0.000537561	0.00555691	6575.22	6981.18	5881.16	5857.37
GLB1L	NM_001286423	235.293	0.599005	0.173075	3.46095	0.000538277	0.00556087	170.49	176.093	231.59	291.887
ZC3H7B	NM_017590	1964.23	0.24633	0.0711849	3.46043	0.00053932	0.00556819	1789	1743.56	2099.54	2091
RPH3AL	NM_001190411	380.311	0.467468	0.135143	3.45905	0.000542087	0.00559329	281.876	289.627	417.471	373.82
LOC730202	NR_122121	401.059	0.522304	0.151052	3.45777	0.000544665	0.00561295	320.521	317.432	497.715	419.908
TRAM1	NM_014294	1305.99	-0.276498	0.0799609	-3.45792	0.000544371	0.00561295	1524.18	1539.66	1264.6	1264.84
EEF2K	NM_013302	2741.98	-0.229205	0.0663016	-3.45701	0.000546212	0.00562541	2909.69	2832.56	2399.19	2498.11
MDN1	NM_014611	4607.6	-0.273921	0.0792627	-3.45587	0.000548519	0.00564568	4816.9	4939.88	4032.51	4036.92
INTS6	NM_001306091	7918.85	-0.21668	0.0627042	-3.45559	0.000549086	0.00564803	8931.39	8756.02	7854.75	7368.87
SRCIN1	NM_025248	489.763	0.478044	0.138388	3.45438	0.000551551	0.00566989	505.786	478.464	679.533	691.312
TCTE1	NM_182539	291.534	0.598822	0.173401	3.45339	0.000553592	0.00568737	242.095	202.739	374.81	300.422
ISCU	NM_213595	584.709	0.438013	0.126854	3.45289	0.000554617	0.00568799	439.863	521.329	681.565	621.327
SFMBT1	NM_016329	1585.82	-0.2965	0.0858709	-3.45286	0.000554676	0.00568799	1448.03	1311.43	1141.7	1106.1
SMYD2	NM_020197	2117.88	-0.267214	0.077389	-3.45287	0.000554656	0.00568799	2158.4	2248.67	1789.74	1870.81
PANK1	NM_148977	1775.64	0.311881	0.090349	3.45196	0.000556533	0.00570104	1691.26	1670.57	2203.15	1972.37
ZNF143	NM_001282657	2531.02	-0.275131	0.0797041	-3.45191	0.000556633	0.00570104	2427.77	2666.89	2165.57	2045.77
SH2D4A	NR_156444	1747.91	-0.329707	0.0955222	-3.45162	0.000557222	0.00570357	1890.16	1933.55	1584.56	1459.44
GJC2	NM_020435	931.07	0.349133	0.101161	3.45125	0.000557993	0.00570796	852.448	755.348	972.068	1074.52
CDK1	NM_001320918	2247.65	-0.26163	0.0758371	-3.44989	0.000560816	0.00573332	2428.91	2427.08	2018.28	2032.11
RPS6KA3	NM_004586	1498.92	-0.285652	0.0828184	-3.44913	0.000562392	0.00574591	1590.1	1568.62	1279.84	1310.93
LOC100506302	NR_126344	251.59	0.565541	0.16398	3.44883	0.000563021	0.00574881	193.222	220.117	323.007	289.327
USP2-AS1	NR_034160	333.848	-0.547143	0.158698	-3.44769	0.000565403	0.00576961	322.794	320.907	244.794	197.152
NUP50-DT	NR_038956	2293.6	-0.271717	0.0788225	-3.4472	0.000566432	0.00577657	2290.24	2373.79	1853.73	2007.36
SLC20A1	NM_005415	9687.49	-0.271058	0.0786523	-3.44628	0.000568366	0.00579274	11467.1	9519.47	8888.78	8504.84
FBXL4	NR_103836	1901.82	-0.256308	0.0743985	-3.44506	0.000570924	0.00581526	2023.14	2034.34	1707.47	1689.87
RPS11	NM_001015	1449.82	0.289578	0.0840793	3.44411	0.000572951	0.0058255	1249.12	1255.82	1449.47	1609.65
TRIM73	NM_198924	413.315	0.520048	0.150997	3.44409	0.000572977	0.0058255	405.765	411.271	535.297	634.982
TRIM74	NM_198853	413.315	0.520048	0.150997	3.44409	0.000572977	0.0058255	405.765	411.271	535.297	634.982
CHSY3	NM_175856	554.789	-0.476721	0.138447	-3.44335	0.000574556	0.00583799	597.85	740.288	442.865	517.203
RPS19	NM_001321485	4484.44	0.246545	0.0716114	3.44282	0.000575684	0.00584589	4223.6	3823.08	4980.2	4569.48
DUS3L	NM_020175	495.911	0.485731	0.141149	3.44127	0.000579	0.00586528	430.771	457.611	563.738	678.509
JUND	NM_005354	353.264	0.510055	0.148216	3.44129	0.000578957	0.00586528	318.247	349.87	425.597	524.031
RAB2A	NM_001242644	3455.94	-0.222309	0.0645959	-3.44153	0.000578437	0.00586528	3824.65	3940.09	3349.93	3306.35
TDRP	NM_175075	1511.97	-0.290763	0.0844911	-3.44134	0.000578838	0.00586528	1845.83	1820.02	1550.03	1448.34
[truncated: 295 more rows]
