# Supplementary material for: The Δ40p53 isoform inhibits p53-dependent eRNA transcription and enables regulation by signal-specific transcription factors during p53 activation
Source: PLoS Biol. 2021 Aug 5;19(8):e3001364. doi: 10.1371/journal.pbio.3001364 (PMC8370613; doi:10.1371/journal.pbio.3001364)
Supplement: S10 Data — Associated with S9 Fig. File contains tabs with labels corresponding to relevant panel. (XLSX) [file pbio.3001364.s036.xlsx]

## Sheet: S9B- Gene DESeq2 p53 Null
PRO-seq: DESeq2 differential analysis at annotated gene regions in p53 Null DMSO vs Nutlin. No signifcant genes in this set.Included here are the Null DESeq2 results for genes that are significantly changing in ∆40p53:WTp53.
Gene	Accession	baseMean	log2FoldChange	lfcSE	stat	pvalue	padj	Null_DMSO_R1	Null_DMSO_R2	Null_Nutlin_R1	Null_Nutlin_R2
MIR10392	NR_162101	806.494	-0.631473	0.164763	-3.83261	0.00012679	0.796625	1359.27	1800.93	1096	946.069
ACADVL	NM_001270447	741.898	0.268044	0.125411	2.13733	0.0325711	1	708.3	894.837	919.061	1010.77
ADAM9	NM_003816	3815.16	-0.122577	0.128127	-0.956684	0.338727	1	3064.92	2155.49	2533.15	2262.72
ADAMTS7	NM_014272	1652.27	0.0424546	0.130632	0.324993	0.745186	1	2215.68	2941.14	2659.17	2652.92
ADCK5	NM_174922	1143.65	0.29532	0.151811	1.94531	0.0517371	1	1177.71	1750.28	1793.57	1800.96
AGFG1	NM_001135187	2608.76	-0.0507639	0.0831078	-0.610819	0.541319	1	1654.29	1808.81	1596.26	1744.1
AGPS	NM_003659	2539.55	-0.164314	0.151583	-1.08399	0.278369	1	2305.26	1581.44	1798.66	1669.59
AHCTF1	NM_001323342	6939.78	-0.117635	0.118871	-0.989606	0.322367	1	4443.3	3364.36	3883.73	3314.67
AKAP6	NM_004274	2577.36	-0.0145326	0.120649	-0.120454	0.904123	1	1129.94	1056.92	1057.81	1105.87
ANKRD17	NM_032217	6526.79	-0.123597	0.117042	-1.05601	0.290964	1	2673.15	1974.27	2155.08	2109.78
ANKRD28	NM_015199	3680.31	-0.113916	0.168391	-0.676498	0.498724	1	3211.84	1937.13	2442.77	2314.68
ANKRD36	NM_001354587	3501.74	-0.10024	0.189998	-0.527582	0.597789	1	3573.75	2488.66	2880.66	2774.48
ANXA1	NM_000700	1504.05	-0.340683	0.149621	-2.27697	0.0227881	1	1362.85	1114.33	888.511	1064.7
APOBEC3F	NM_145298	719.087	0.745774	0.436786	1.70741	0.0877453	1	4.77774	19.1349	15.2753	24.5096
ARAP1	NM_001040118	3043.59	0.0556478	0.136977	0.406257	0.684554	1	5354.65	7173.33	5782.96	7235.22
ARID2	NM_152641	3313.63	-0.120576	0.0916477	-1.31565	0.188293	1	2515.48	2167.87	2029.06	2273.51
ARVCF	NM_001670	936.08	0.148939	0.152529	0.976458	0.328837	1	1316.27	1818.94	1671.37	1804.88
ASCC3	NM_006828	10104.9	-0.0833226	0.11891	-0.700719	0.483478	1	8326.41	6125.41	6730.02	6908.76
ASMTL-AS1	NR_026711	490.421	0.120438	0.139138	0.865607	0.386706	1	558.996	541.405	613.556	583.328
ASPM	NM_001206846	3636.2	-0.172975	0.306984	-0.563465	0.573118	1	2944.28	1324.81	2348.57	1439.2
ATAD1	NM_001321969	2493.94	-0.180166	0.116402	-1.54779	0.121673	1	2256.29	1724.39	1682.82	1827.43
ATF2	NM_001256091	2346.09	-0.0333258	0.108256	-0.307842	0.758203	1	1555.15	1284.29	1335.31	1436.26
ATF4	NM_001675	2438.71	-0.0529515	0.126847	-0.417445	0.676353	1	3815.03	3966.55	3733.53	3767.61
ATF7IP	NM_018179	2856.22	-0.107928	0.127933	-0.843631	0.398876	1	1774.93	1710.88	1541.53	1691.16
ATN1	NM_001007026	1982.59	0.0407325	0.149968	0.271608	0.785923	1	2089.07	2855.6	2556.06	2531.35
ATP11B	NM_014616	1855.98	-0.20564	0.112752	-1.82383	0.0681783	1	1588.6	1233.64	1214.38	1231.36
ATP13A3	NM_001367549	2486.78	-0.215368	0.193742	-1.11162	0.266303	1	2579.98	1662.48	2156.36	1499.99
BAHCC1	NM_001291324	1182.55	0.192222	0.168039	1.14391	0.252659	1	1278.05	1466.63	1760.47	1378.42
BARD1	NR_104215	1567.35	0.0249087	0.24636	0.101107	0.919466	1	1180.1	755.265	1047.63	921.56
BAX	NR_027882	806.934	0.0838712	0.104169	0.805143	0.420737	1	925.687	990.511	1065.45	968.618
BSCL2	NR_037949	1593.45	0.0750326	0.110532	0.678832	0.497245	1	1520.52	1958.51	1852.13	1814.69
BTG2	NM_006763	2079.77	-0.206185	0.178208	-1.15699	0.247275	1	2212.09	2595.59	1749.02	2415.66
C22orf46	NR_160905	562.855	0.041863	0.174975	0.239251	0.810911	1	666.495	637.079	570.276	768.62
C2CD5	NM_001286175	1015.1	0.0209151	0.0926785	0.225674	0.821455	1	704.717	755.265	725.575	754.895
CALR	NM_004343	1262.77	-0.132248	0.151143	-0.87499	0.381579	1	2073.54	2480.78	2199.64	1957.82
CAVIN3	NM_145040	516.967	0.326683	0.277475	1.17734	0.239059	1	631.856	435.6	885.965	454.898
CBWD2	NM_172003	3015.34	-0.134514	0.113862	-1.18138	0.237453	1	2926.37	2243.28	2258.19	2448.02
CCDC91	NM_001352084	1982.31	-0.250573	0.200312	-1.25092	0.210965	1	1471.54	990.511	1152.01	918.618
CCDC97	NM_052848	1416.33	0.157447	0.145576	1.08154	0.279456	1	1384.35	1930.37	1696.83	1999
CD68	NM_001040059	657.72	0.125973	0.142913	0.881471	0.378063	1	594.829	783.405	740.85	763.718
CDC73	NM_024529	4257.18	-0.122101	0.141772	-0.861246	0.389103	1	3055.36	2049.68	2460.59	2230.37
CDK1	NM_001320918	1539.35	0.027804	0.444193	0.0625944	0.950089	1	1085.74	566.167	1089.64	595.092
CDKAL1	NM_017774	4857.07	-0.0373802	0.114995	-0.325059	0.745136	1	3975.08	2951.27	3408.93	3339.18
CDKN1A	NM_001291549	5166.65	-0.0466796	0.286973	-0.162662	0.870784	1	2343.48	4896.28	2887.02	4121.53
CDYL	NM_001368125	3761.6	-0.111126	0.118379	-0.93873	0.347869	1	3735	3290.07	3226.9	3276.44
CEP57L1	NM_001350661	1308.87	-0.0725997	0.116934	-0.62086	0.534692	1	1132.32	897.088	954.704	973.52
CGRRF1	NM_006568	341.535	-0.0475007	0.14103	-0.336812	0.736258	1	280.692	232.995	249.496	247.056
CHD1	NR_157078	2184.87	-0.126419	0.110875	-1.1402	0.254205	1	1921.85	1513.91	1589.9	1556.85
CHID1	NM_001142675	3170.4	0.207366	0.0975998	2.12465	0.0336156	1	3273.95	3931.66	4485.83	3840.16
CHMP2A	NM_014453	797.794	0.259585	0.235712	1.10128	0.270774	1	664.106	1155.97	995.438	1183.32
CHMP4A	NM_014169	513.701	-0.042933	0.135255	-0.317424	0.750922	1	477.774	610.065	552.455	505.877
CHTF18	NM_022092	758.114	0.185737	0.287179	0.646764	0.517785	1	1189.66	1061.42	1561.9	999.99
CKS2	NM_001827	1962.66	0.016927	0.106999	0.158198	0.874301	1	1938.57	1653.48	1793.57	1839.2
CLDN15	NM_001185080	874.407	-0.0351677	0.128267	-0.274176	0.78395	1	994.964	1179.61	1074.36	1049.01
CLIP4	NM_001287527	2206.94	-0.0743596	0.13327	-0.557961	0.576871	1	1768.96	1626.46	1415.51	1804.88
CNN2	NM_001303499	1460.15	0.0170769	0.134688	0.126788	0.899108	1	1691.32	1872.97	1815.21	1792.14
CNOT2	NM_001199302	2804.47	-0.189864	0.127022	-1.49473	0.134985	1	2243.15	1600.58	1703.19	1665.67
COP1	NM_022457	7259.69	-0.0591459	0.113463	-0.521277	0.602174	1	6054.59	4623.89	5012.83	5234.26
CSNK1G3	NM_001031812	2493.18	-0.166812	0.151097	-1.104	0.269592	1	1795.24	1148.09	1356.95	1264.69
CSTF3	NM_001326	4180.67	-0.184265	0.133872	-1.37642	0.168692	1	3273.95	2318.7	2440.22	2480.37
CTC1	NR_046431	2885.92	-0.170067	0.194016	-0.876561	0.380725	1	2664.78	1923.62	2353.66	1726.45
CUL7	NM_001168370	1184.06	0.0639267	0.136241	0.469218	0.638914	1	1403.46	1933.75	1779.57	1710.77
DDIAS	NM_145018	777.363	0.0918721	0.296035	0.310342	0.756301	1	1122.77	678.725	1096	824.502
DDIT4	NM_019058	8978.31	0.0630294	0.16614	0.379375	0.704409	1	10525.4	16376.1	12656.8	15444.9
DDX41	NM_001321732	525.183	0.0958569	0.149539	0.641015	0.521513	1	621.106	749.637	748.488	717.64
DENND1B	NM_001195215	3371.16	-0.24877	0.141583	-1.75707	0.0789064	1	2830.81	1978.77	1947.6	2098.02
DHX15	NM_001358	3297.12	-0.102483	0.136776	-0.749276	0.453691	1	1461.99	1061.42	1304.76	1048.03
DHX36	NM_020865	1477.02	-0.217372	0.164447	-1.32184	0.186222	1	1188.46	749.637	891.057	776.463
DIAPH3	NM_001042517	6650.21	-0.252218	0.390808	-0.645377	0.518683	1	7561.97	3930.53	5826.24	3823.49
DLG1	NM_001366203	8136.02	-0.173277	0.0892639	-1.94117	0.0522376	1	6243.31	5721.33	4843.53	5759.75
DNAJB1	NM_001313964	1374.8	-0.0497661	0.151869	-0.327692	0.743145	1	1430.93	1979.9	1633.18	1662.73
DOCK7	NM_001367561	2764.31	-0.103521	0.0885352	-1.16927	0.242296	1	1937.37	1701.88	1656.09	1728.41
DOK3	NM_001144876	436.12	0.376914	0.157753	2.38928	0.0168816	1	514.801	522.27	794.313	556.857
DYNC1I2	NM_001271790	1578.47	-0.0914099	0.109748	-0.832905	0.404898	1	1402.27	1126.71	1107.46	1261.75
ECT2	NM_001258316	2393.8	-0.213014	0.291127	-0.731687	0.46436	1	2053.23	1010.77	1623	1021.56
EDC4	NM_014329	703.992	0.227029	0.156801	1.44788	0.147649	1	591.245	867.823	907.605	802.933
EHBP1	NM_001142615	5825.35	-0.0821261	0.177588	-0.462452	0.643757	1	4523.32	2687.89	3672.43	3140.17
EIF3E	NM_001568	4060.95	-0.0628999	0.154469	-0.4072	0.683861	1	2869.03	1983.27	2549.7	2097.04
EMC2	NM_014673	1081.47	-0.0452433	0.0938961	-0.481844	0.629917	1	789.521	755.265	729.394	765.679
EPC2	NM_015630	2810.26	-0.0727059	0.113838	-0.638678	0.523032	1	2209.7	1703	1938.68	1782.34
ERBIN	NM_001253698	3016.08	-0.0438265	0.117569	-0.372772	0.709318	1	2216.87	1868.46	1816.48	2142.14
ERGIC2	NM_016570	910.137	-0.315193	0.138849	-2.27004	0.0232053	1	776.383	554.912	518.086	549.995
ETNK1	NM_018638	1895.26	0.0531436	0.111026	0.478659	0.632181	1	1202.8	1345.07	1368.41	1277.44
FAM43A	NM_153690	461.503	-0.27084	0.25021	-1.08245	0.279052	1	588.856	1155.97	773.946	673.523
FANCL	NM_018062	1819.14	-0.0300719	0.149978	-0.200509	0.841082	1	1107.24	799.163	1009.44	858.815
FARSA	NM_004461	1169.19	0.112711	0.113511	0.992949	0.320735	1	1874.07	1966.39	2290.02	1867.63
FBXW11	NM_012300	4313.36	-0.0798389	0.0914543	-0.872992	0.382668	1	3898.64	3188.77	3345.28	3358.79
FBXW7	NM_001349798	3106.53	0.0388426	0.140115	0.277219	0.781612	1	1094.1	789.032	1008.17	926.462
FERMT3	NM_178443	484.317	0.363862	0.153153	2.37581	0.0175103	1	402.525	498.632	562.639	597.053
FGFR1OP2	NM_001171887	1076.2	0.044096	0.214446	0.205628	0.837082	1	861.188	1213.38	878.327	1258.81
FLAD1	NM_025207	1463.54	0.0729595	0.115296	0.632801	0.526864	1	1241.02	1240.39	1387.5	1225.48
FLNA	NM_001110556	3120.75	0.0323635	0.125402	0.258079	0.796346	1	4082.58	5383.65	5080.3	4603.88
FLOT1	NM_001318875	1459.68	-0.099317	0.210955	-0.470798	0.637785	1	2098.62	2698.02	2290.02	2188.21
FUBP1	NR_146540	2513.22	-0.174828	0.174284	-1.00312	0.315803	1	1994.71	1257.27	1575.9	1305.87
GALE	NM_001008216	1008.82	0.127845	0.148982	0.858123	0.390825	1	1307.91	1643.35	1635.73	1590.18
GAS5	NR_152521	6055.2	-0.233129	0.21456	-1.08655	0.277237	1	5347.49	3508.44	4302.53	3233.3
GDF15	NM_004864	1182.82	-0.0907265	0.462087	-0.196341	0.844343	1	527.94	1385.59	459.531	1336.26
GMFB	NM_004124	531.044	-0.289341	0.147188	-1.96579	0.0493226	1	449.108	357.935	366.606	296.076
GPHN	NM_001024218	7790.69	-0.0331119	0.137402	-0.240986	0.809566	1	7159.44	4915.41	6138.11	5662.69
GRAMD4	NM_001366660	1312.06	0.113589	0.313238	0.362629	0.716882	1	1409.43	3402.63	1693.01	3511.73
GSK3B	NM_001146156	8050.58	-0.0347719	0.0934276	-0.372181	0.709758	1	6113.12	5040.35	5249.6	5634.26
GSTCD	NM_024751	1833.76	0.0825501	0.205899	0.400926	0.688475	1	734.577	505.386	711.572	601.955
GSTT2	NM_001302670	250.051	0.044726	0.217779	0.205373	0.837281	1	360.719	257.758	290.23	346.075
GSTT2B	NM_001363804	249.788	0.0473812	0.21749	0.217855	0.827542	1	360.719	256.633	290.23	346.075
GSTTP2	NR_003082	3949.48	0.105642	0.0878593	1.2024	0.22921	1	4360.88	4890.65	4610.58	5339.16
HIST1H1C	NM_005319	3165.43	0.0922792	0.129125	0.714653	0.474824	1	4341.77	4872.64	4266.89	5551.91
HIST1H1E	NM_005321	2801.11	0.125157	0.150324	0.832581	0.405081	1	3818.61	5475.95	4630.95	5504.85
HSPA5	NM_005347	1309.1	-0.227246	0.157445	-1.44334	0.148925	1	1408.24	1706.38	1129.1	1528.42
IER3	NM_003897	2821.49	0.121764	0.131461	0.926231	0.354326	1	4127.97	3969.92	5070.11	3746.04
IL6ST	NM_002184	1241.24	0.00896105	0.159041	0.0563441	0.955068	1	1064.24	793.535	1111.28	761.757
INPP4B	NM_003866	4856.9	-0.0949849	0.134899	-0.704119	0.481359	1	3453.11	2479.66	2856.47	2698.01
INPP5D	NM_001017915	4027.38	0.0243039	0.242846	0.10008	0.920281	1	71.6661	52.9023	76.3763	51.9603
INTS13	NM_018164	937.747	-0.0775236	0.120514	-0.643273	0.520047	1	727.411	551.535	623.74	588.23
INTS6	NM_001306091	6606.1	-0.166066	0.123926	-1.34004	0.180233	1	7466.41	5436.56	5859.33	5640.14
ITGB1	NM_002211	3837.05	-0.243318	0.200501	-1.21355	0.224921	1	3580.92	2193.76	2945.58	1935.28
JUNB	NM_002229	1325.72	0.0346976	0.178592	0.194284	0.845953	1	1531.27	2296.19	2260.74	1663.71
KCTD2	NR_110835	1960.02	-0.193794	0.188718	-1.0269	0.304467	1	2181.04	1767.16	2029.06	1425.48
KDM6B	NM_001348716	1118.53	0.202172	0.163619	1.23563	0.216597	1	1392.71	1854.96	1714.65	2020.57
KIAA0825	NM_001145678	1802.57	0.0200358	0.148527	0.134897	0.892693	1	981.825	652.837	794.313	860.776
KIAA2026	NM_001017969	1126.77	-0.224976	0.121565	-1.85067	0.0642173	1	1138.3	919.6	804.497	951.951
KLHL2	NM_007246	2581.5	-0.168269	0.168415	-0.99913	0.317732	1	1221.91	809.293	865.598	940.187
KMT2C	NM_170606	5608.58	-0.0279685	0.107187	-0.260933	0.794144	1	4192.47	3877.63	3478.94	4429.37
KRT18	NM_199187	892.714	0.135827	0.185944	0.730473	0.465101	1	891.048	1392.34	1068	1439.2
LCLAT1	NM_001002257	2551.8	-0.092259	0.154897	-0.595615	0.551433	1	2385.29	1624.21	1964.14	1797.04
LEMD3	NM_001167614	1793.56	-0.0283183	0.101039	-0.280271	0.77927	1	1444.07	1213.38	1309.85	1295.09
LINC00869	NR_111950	5035.34	-0.355151	0.157704	-2.25201	0.0243216	1	6184.78	4041.96	4190.51	3804.86
LOC101926933	NR_110002	1676.29	-0.101647	0.291278	-0.34897	0.727112	1	920.909	697.86	1024.72	486.27
LOC730101	NR_024403	301.963	0.49573	0.355135	1.39589	0.162748	1	130.193	386.074	332.237	396.075
LRPPRC	NM_133259	4639.55	-0.0150471	0.138073	-0.108979	0.913219	1	3929.69	3086.34	3811.18	3134.28
LRRC40	NM_017768	796.732	-0.185747	0.177905	-1.04408	0.296449	1	689.189	436.726	524.451	465.682
LYPLA2	NM_007260	342.466	0.11775	0.146583	0.8033	0.421801	1	346.386	374.819	395.884	387.251
MACROD1	NM_014067	2192.36	0.151278	0.110668	1.36695	0.17164	1	2030.54	2463.9	2511.51	2481.35
MAP3K11	NM_002419	983.756	0.093809	0.111626	0.840385	0.400692	1	1077.38	1113.2	1162.19	1175.48
MAP3K7	NM_003188	1672.16	-0.150121	0.119744	-1.25368	0.209958	1	1519.32	1349.57	1419.33	1169.6
MAP4K5	NM_006575	1949.42	-0.0522507	0.119473	-0.437344	0.661862	1	1500.21	1142.46	1307.31	1241.16
MBNL1	NM_001314057	6040.56	-0.220574	0.153803	-1.43413	0.151536	1	4230.69	2660.87	3091.97	2822.52
MED13L	NM_015335	5808.48	-0.182271	0.0975611	-1.86827	0.0617243	1	4726.38	3695.28	3692.79	3727.41
MEPCE	NM_001194991	1350.67	0.0178938	0.115792	0.154534	0.877189	1	1708.04	1573.56	1773.2	1551.95
MIR12136	NR_162149	46439.1	-0.41951	0.278872	-1.50431	0.132502	1	21458	10905.8	14636.2	9562.65
MIR181A2HG	NR_038975	933.796	-0.530281	0.220068	-2.40962	0.015969	1	639.023	337.674	378.063	299.017
MIR200CHG	NR_135032	428.803	-0.0802029	0.362746	-0.221099	0.825015	1	367.886	962.372	450.62	806.855
MIR320A	NR_029714	199.102	-0.855974	0.256624	-3.33552	0.000851404	1	299.803	219.488	176.938	111.764
MIR34AHG	NR_132742	2478	0.0553398	0.144421	0.383183	0.701584	1	1869.29	2065.44	1960.32	2127.43
MIR762HG	NR_110940	733.939	0.199715	0.128143	1.55854	0.119106	1	612.745	749.637	737.031	826.462
MLF2	NR_026581	378.719	0.0869917	0.200346	0.434208	0.664138	1	369.08	598.809	479.898	548.034
MNAT1	NM_002431	3111.17	-0.0419463	0.105396	-0.397986	0.69064	1	2148.79	1668.11	1778.29	1925.47
MOV10	NM_020963	1702.98	0.237832	0.160635	1.48058	0.138719	1	1342.54	1904.48	1616.63	2209.78
MRPL13	NM_014078	1409.41	-0.0373161	0.148047	-0.252057	0.800997	1	1012.88	679.851	799.405	848.031
MTA2	NM_004739	1112.28	0.0476703	0.148792	0.320382	0.748679	1	862.382	1126.71	1104.91	953.912
MTREX	NM_015360	2645.62	-0.102461	0.12517	-0.818573	0.41303	1	2195.37	1591.57	1745.2	1780.37
MTRNR2L2	NM_001190470	1346.76	-0.768636	0.585546	-1.31268	0.18929	1	1010.49	271.265	502.811	249.998
MTX2	NM_001319097	1558.34	0.00861165	0.117322	0.073402	0.941486	1	1166.96	960.121	1089.64	1049.99
MYL12A	NM_001303048	1114.28	-0.179441	0.18957	-0.946565	0.343861	1	1086.94	707.991	948.339	639.209
MYO9A	NM_006901	2533.01	-0.083965	0.107182	-0.78339	0.433398	1	2067.57	2015.92	1761.75	2086.25
NAF1	NM_001128931	1133.42	0.0366229	0.124733	0.29361	0.769056	1	467.024	356.809	434.072	410.78
NAP1L1	NM_004537	3754.63	-0.118685	0.14277	-0.831299	0.405805	1	2938.31	2153.24	2577.7	2113.7
NCKAP1	NM_013436	4357.49	-0.185554	0.110188	-1.68397	0.0921871	1	4053.91	3050.33	3000.32	3243.11
NDFIP2	NM_019080	1973.26	-0.0563058	0.118671	-0.474471	0.635164	1	1729.54	1683.87	1566.99	1713.71
NDOR1	NM_014434	1828.21	0.182055	0.152577	1.1932	0.232791	1	2189.4	3028.94	3097.06	2825.46
NIPBL	NM_133433	3898.15	-0.101403	0.114987	-0.881864	0.37785	1	2589.53	1974.27	1981.96	2267.62
NOTCH1	NM_017617	4150.56	0.15507	0.303868	0.510322	0.609826	1	2685.09	6773.75	4087.4	6444.05
NUP58	NM_001008564	2313.26	-0.0970962	0.101037	-0.960998	0.336553	1	2603.87	2281.55	2272.19	2294.1
OR1F1	NM_001370641	1487.03	-0.0291449	0.295906	-0.0984939	0.92154	1	762.049	626.949	831.229	531.367
ORC4	NM_181742	1786.45	-0.0452152	0.102395	-0.441576	0.658796	1	1407.04	1161.6	1202.93	1283.32
P2RY11	NM_002566	2571.24	0.223715	0.12671	1.76557	0.0774686	1	3009.98	3615.37	4263.07	3478.4
P4HB	NM_000918	2218.97	0.191662	0.1882	1.0184	0.30849	1	2183.43	3700.91	3025.77	3694.08
PAPOLA	NM_032632	2275.75	-0.110983	0.106746	-1.0397	0.298481	1	1564.71	1275.28	1360.77	1269.6
PCNX1	NM_001308160	4109.14	-0.193024	0.133595	-1.44484	0.148502	1	3518.81	2470.65	2573.88	2663.7
PDS5B	NM_015032	3083.41	0.00593076	0.171075	0.0346676	0.972345	1	2624.17	1608.46	2253.1	1997.04
PDZRN4	NM_001164595	792.914	-0.21009	0.190048	-1.10546	0.268961	1	394.164	328.67	350.058	276.468
PHF20L1	NM_001362971	2050.86	-0.116614	0.134066	-0.869828	0.384394	1	2007.85	1538.67	1819.03	1454.89
PHF3	NM_001290259	1984.04	-0.108686	0.10043	-1.08221	0.279159	1	1471.54	1276.41	1230.93	1314.69
PHIP	NM_017934	3868.31	-0.0441499	0.112348	-0.392976	0.694337	1	2453.37	1945	2085.07	2178.41
PHLDA3	NM_012396	1182.23	0.0626402	0.173107	0.361857	0.717459	1	637.828	947.739	794.313	861.756
PICALM	NM_001206947	3158.32	-0.109799	0.0699163	-1.57043	0.116314	1	3060.14	2883.74	2685.9	2818.6
PLCH2	NM_001303012	1042.31	0.184303	0.27924	0.660018	0.509242	1	237.693	589.805	450.62	490.191
PLEC	NM_000445	10135.3	0.024635	0.157877	0.156039	0.876002	1	12527.2	19670.7	17145.2	15609.7
PLOD1	NM_000302	1677.48	0.0783205	0.0922471	0.84903	0.395865	1	1887.21	1865.09	2114.35	1851.94
POLR2A	NM_000937	2603.17	-0.104043	0.110829	-0.938776	0.347846	1	2737.64	2129.6	2231.46	2295.08
POT1	NR_003102	1231.11	0.0201023	0.164444	0.122244	0.902706	1	808.632	518.893	688.66	656.856
POU2F1	NM_001365849	2523	-0.212045	0.174093	-1.218	0.223225	1	2271.82	1592.7	1750.29	1586.26
PPAN	NM_020230	814.866	-0.052292	0.156213	-0.334749	0.737815	1	925.687	1107.57	1108.73	855.874
PPAN-P2RY11	NM_001040664	3317.03	0.164815	0.126666	1.30118	0.193198	1	3856.83	4664.41	5292.88	4264.66
PPP2R2A	NM_002717	3871.82	-0.145341	0.0718457	-2.02296	0.0430776	1	3419.67	3057.08	2822.1	3028.4
PRMT1	NR_033397	854.611	0.170746	0.167954	1.01663	0.309331	1	932.854	939.86	1293.31	819.6
PRPF40A	NM_001354432	2596.08	-0.0222209	0.0814348	-0.272867	0.784955	1	1957.68	1661.36	1741.38	1818.61
PRRC2C	NM_015172	6386.6	-0.0674654	0.115596	-0.583629	0.55947	1	5429.9	3915.9	4504.93	4412.7
PTBP2	NM_001300985	2850.07	-0.0845159	0.14003	-0.603556	0.546139	1	1973.21	1377.71	1602.63	1556.85
PTCH2	NM_001166292	1235.3	0.0719676	0.176385	0.408013	0.683264	1	784.744	579.674	731.939	701.954
PTEN	NM_001304718	3571.65	-0.143884	0.113137	-1.27177	0.203456	1	2376.93	1841.45	2002.33	1816.65
PTMA	NM_002823	1711.03	0.0470273	0.209437	0.224542	0.822336	1	1907.51	1815.56	2409.67	1440.18
PTOV1-AS1	NR_040037	511.257	0.414684	0.211979	1.95625	0.0504356	1	247.248	342.177	357.696	427.447
PTOV1-AS2	NR_110730	839.62	0.232497	0.195898	1.18683	0.235296	1	1291.18	1328.19	1821.57	1258.81
PUM2	NM_001352925	4285.31	-0.0772179	0.0834752	-0.92504	0.354945	1	3455.5	2919.76	3006.68	3034.28
RAC2	NM_002872	1120.61	0.151746	0.194213	0.781337	0.434604	1	1575.46	1080.56	1726.1	1226.46
RAD21	NM_006265	2081.79	-0.177873	0.177767	-1.0006	0.317021	1	1583.82	1032.16	1261.48	1051.95
RANBP17	NM_022897	4601.19	0.00798811	0.108078	0.0739108	0.941081	1	4544.82	3774.07	4064.49	4298
RAP1GDS1	NM_001100429	3098.29	-0.113257	0.156288	-0.724672	0.468653	1	1245.8	793.535	966.16	918.618
RASA2	NM_001303246	2534.96	-0.184846	0.0933931	-1.97923	0.0477903	1	2327.95	1886.47	1897.95	1809.79
RASAL2	NM_170692	4835.65	-0.145189	0.227251	-0.638894	0.522892	1	3969.11	2068.82	3205.26	2255.86
RBMS3	NM_001177711	3810.81	-0.0171139	0.139388	-0.122778	0.902283	1	403.719	360.186	325.872	424.506
RFESD	NM_001131066	539.595	-0.224284	0.21634	-1.03672	0.299865	1	306.97	577.423	344.966	411.761
RHOD	NM_001300886	1791.13	0.0149913	0.208383	0.0719412	0.942649	1	2060.4	3583.85	2610.8	3092.13
RIC1	NM_020829	3744.9	0.0307056	0.0732734	0.419055	0.675176	1	2877.39	2915.26	2801.74	3109.77
RICTOR	NM_152756	3134.8	-0.0436049	0.159099	-0.274074	0.784028	1	2344.68	1548.8	2025.24	1752.92
RNF145	NM_001199380	2826.06	-0.101427	0.166817	-0.608014	0.543178	1	2724.51	2169	2157.63	2401.94
RNGTT	NM_003800	3725.75	-0.103492	0.10444	-0.990915	0.321727	1	3058.95	2474.03	2500.05	2647.03
RNU1-1	NR_004430	13430.6	-0.364999	0.142515	-2.56112	0.0104336	1	22459	16956.9	14827.2	15776.3
RNU1-2	NR_004427	13430.6	-0.364999	0.142515	-2.56112	0.0104336	1	22459	16956.9	14827.2	15776.3
RNU1-3	NR_004408	13430.6	-0.364999	0.142515	-2.56112	0.0104336	1	22459	16956.9	14827.2	15776.3
RNU1-4	NR_004421	13430.6	-0.364999	0.142515	-2.56112	0.0104336	1	22459	16956.9	14827.2	15776.3
RNU12	NR_029422	864.63	-0.725606	0.475485	-1.52603	0.127002	1	1705.65	584.177	896.148	489.211
RNU5A-1	NR_002756	1429.07	-0.796428	0.432529	-1.84133	0.0655736	1	1074.99	336.549	474.806	338.232
RNU5D-1	NR_002755	562.483	-1.22922	0.504036	-2.43876	0.0147377	1	709.494	202.605	235.494	153.92
RNU5E-1	NR_002754	767.735	-1.33035	0.605166	-2.19833	0.0279259	1	738.161	138.446	212.581	136.273
RNU6-1	NR_004394	243.466	-1.03185	0.607639	-1.69813	0.0894841	1	525.551	171.088	257.134	84.3129
RNU6-2	NR_125730	243.982	-1.03926	0.606707	-1.71295	0.0867219	1	529.135	171.088	257.134	84.3129
RNU6-7	NR_104084	243.466	-1.03185	0.607639	-1.69813	0.0894841	1	525.551	171.088	257.134	84.3129
RNU6-8	NR_104088	243.466	-1.03185	0.607639	-1.69813	0.0894841	1	525.551	171.088	257.134	84.3129
RNU6-9	NR_104080	243.982	-1.03926	0.606707	-1.71295	0.0867219	1	529.135	171.088	257.134	84.3129
RNU7-1	NR_023317	453.366	-1.499	0.648526	-2.3114	0.0208109	1	653.356	112.558	187.122	84.3129
RNVU1-18	NR_004400	13430.6	-0.364999	0.142515	-2.56112	0.0104336	1	22459	16956.9	14827.2	15776.3
RNVU1-3	NR_104081	266.546	-1.01428	0.831366	-1.22002	0.222457	1	837.299	213.86	371.698	149.018
RNVU1-6	NR_104085	1683.53	-0.937769	0.539294	-1.73888	0.0820556	1	3514.03	1191.99	1532.62	924.501
RNY1	NR_004391	208.523	-1.02305	0.432575	-2.36502	0.0180289	1	187.526	52.9023	62.374	55.8818
ROS1	NM_002944	1095.94	0.282783	0.28815	0.981376	0.326407	1	283.081	108.056	295.322	181.371
RPS27A	NM_001135592	1416.22	-0.101778	0.0966112	-1.05348	0.29212	1	1301.93	1117.7	1102.36	1149.99
RSRC1	NM_001271838	4275.96	-0.0667503	0.119889	-0.556769	0.577685	1	3561.8	2804.95	2988.86	3088.21
RTEL1-TNFRSF6B	NR_037882	3645.87	0.156746	0.138287	1.13349	0.25701	1	5130.1	5349.89	6690.56	4997.01
S100A16	NR_133645	2849.21	-0.00724141	0.149421	-0.0484632	0.961347	1	3738.58	5170.92	4117.96	4746.03
SASS6	NM_001304829	857.43	-0.193263	0.256819	-0.752526	0.451735	1	673.661	478.372	607.192	401.957
SBNO2	NM_014963	5430.45	0.152989	0.17512	0.873623	0.382323	1	4758.63	7128.31	6699.47	6518.56
SCARNA2	NR_003023	627.013	0.25895	0.134378	1.92703	0.0539762	1	734.577	841.935	931.791	954.893
SCEL	NM_001160706	430.217	-0.417546	0.403046	-1.03598	0.300213	1	714.272	1712.01	483.717	1331.36
SEC24B	NM_006323	3298.07	-0.0365762	0.109908	-0.332789	0.739294	1	1405.85	1177.36	1124	1388.22
SEPTIN7	NM_001011553	2600.82	-0.140603	0.107227	-1.31127	0.189768	1	1758.21	1395.72	1514.8	1348.03
SFN	NM_006142	1786.73	0.12175	0.185338	0.656904	0.511242	1	2228.82	3268.69	2417.31	3561.73
SFXN5	NM_001330402	2608.74	0.259594	0.13768	1.88549	0.0593639	1	1338.96	1922.49	1890.31	2014.69
SGK1	NM_001143676	1418.74	-0.306262	0.162325	-1.88673	0.0591972	1	1024.83	795.786	852.869	622.543
SH2D2A	NM_001161441	1779.23	0.0848372	0.269329	0.314995	0.752766	1	4197.24	2629.36	4455.28	2786.25
SHOC2	NM_001324336	1901.06	-0.0668119	0.106126	-0.629554	0.528986	1	1545.6	1240.39	1242.39	1412.73
SLC4A7	NR_135542	1878.82	-0.208334	0.170992	-1.21839	0.223076	1	1717.6	1142.46	1407.87	1069.6
SMCHD1	NM_015295	4222.76	-0.125449	0.107847	-1.16322	0.244741	1	3559.42	2802.7	3027.05	2805.85
SNORA57	NR_004390	463.603	0.133533	0.190275	0.701788	0.482811	1	467.024	437.851	556.274	438.231
SNORD12B	NR_003695	194.453	-0.396553	0.289928	-1.36777	0.171386	1	203.054	193.6	140.023	160.783
SNORD12C	NR_002433	432.242	0.181576	0.212023	0.856397	0.391778	1	431.191	395.079	453.166	483.329
SNORD13	NR_003041	465.052	-0.898868	0.536276	-1.67613	0.0937125	1	941.215	293.777	453.166	209.802
SNORD1C	NR_004397	243.255	-0.294136	0.221689	-1.32679	0.184577	1	330.858	210.484	226.583	214.704
SNORD47	NR_002746	104.283	-0.554091	0.350043	-1.58292	0.113439	1	87.1937	37.1442	43.2799	41.1761
SNORD52	NR_002742	115.831	0.420991	0.266749	1.57823	0.114513	1	77.6383	67.5349	113.291	82.3521
SNORD80	NR_003940	216.26	0.00701155	0.294821	0.0237824	0.981026	1	139.749	140.698	132.386	149.018
SNORD81	NR_003938	230.43	-0.29488	0.27595	-1.0686	0.28525	1	150.499	129.442	95.4704	131.371
SNX13	NM_015132	2147.62	-0.177449	0.110868	-1.60053	0.10948	1	1680.57	1297.8	1232.2	1397.05
SORCS2	NM_020777	1126.27	0.116123	0.31134	0.372978	0.709165	1	1215.93	2615.85	1695.55	2456.84
SP3	NM_001017371	2407.74	-0.0543723	0.107346	-0.506514	0.612496	1	1657.88	1333.81	1519.89	1362.73
SPACA6	NM_001316994	2324.01	0.19669	0.10525	1.86878	0.0616528	1	2578.78	2819.58	3279.09	2911.74
SPRED1	NM_152594	2471.66	-0.335801	0.195849	-1.71459	0.0864205	1	1551.57	891.46	1122.73	814.698
SRSF11	NM_001350606	2380.65	-0.0337851	0.0955508	-0.353582	0.723652	1	1955.29	1713.13	1883.95	1701.94
SS18	NM_001308201	2745.25	0.0269727	0.119451	0.225807	0.821352	1	1758.21	1321.43	1608.99	1528.42
STK3	NM_001256312	4381.29	-0.153614	0.0968423	-1.58623	0.112687	1	4299.97	3620.99	3512.04	3606.83
STXBP2	NM_001272034	541.893	0.135135	0.191665	0.705058	0.480774	1	606.773	784.53	716.664	810.776
STXBP5	NM_001127715	3474.91	-0.0973312	0.174947	-0.556347	0.577974	1	2636.12	1609.58	2113.08	1855.86
SUPT20H	NM_017569	1797.35	-0.0984652	0.0889281	-1.10724	0.268188	1	1636.38	1399.1	1435.87	1399.01
SYCE2	NM_001105578	310.824	-0.0351429	0.213997	-0.164221	0.869557	1	389.386	595.432	477.352	484.309
SYT8	NM_001290333	1489.6	0.119182	0.125608	0.948834	0.342705	1	1299.55	1594.95	1773.2	1376.46
SYTL1	NM_032872	1521.26	0.0262243	0.120933	0.216849	0.828326	1	1940.96	2489.79	2217.46	2295.08
TANC2	NM_025185	8097.73	-0.159655	0.121771	-1.31111	0.189822	1	4579.46	3657.01	3704.25	3668.59
TBCA	NM_001297738	2963.93	0.0374078	0.0929537	0.402435	0.687364	1	2683.9	2220.77	2480.96	2549.98
TBL3	NM_006453	1708.71	0.275843	0.141356	1.9514	0.051009	1	1822.71	1955.13	2642.62	1936.26
TCERG1	NM_006706	3822.96	-0.195456	0.17775	-1.09961	0.2715	1	3787.55	2421.13	3028.32	2395.07
TFG	NM_001007565	1683.15	0.0234829	0.106402	0.2207	0.825326	1	1177.71	1011.9	1060.36	1161.75
THOC6	NM_024339	846.054	-0.0601808	0.229059	-0.26273	0.792758	1	579.301	810.418	725.575	608.818
TMEM107	NM_183065	1960.64	-0.588204	0.318493	-1.84683	0.0647712	1	3257.22	1381.09	1841.94	1244.11
TNFRSF6B	NM_003823	578.979	0.259591	0.320705	0.80944	0.418262	1	868.354	523.395	1153.28	514.701
TNPO1	NM_001364295	5134.46	-0.0545667	0.097044	-0.562288	0.57392	1	3902.22	3395.88	3690.25	3339.18
TONSL	NM_013432	1588.58	0.306914	0.28245	1.08662	0.277207	1	1790.46	1914.61	2949.4	1636.26
TOP2B	NM_001330700	1305.41	-0.101204	0.140495	-0.720333	0.47132	1	967.492	702.363	810.862	746.071
TP53I11	NM_001318386	675.705	0.0517226	0.19245	0.268759	0.788115	1	1011.69	1543.17	1258.94	1389.2
TP53I3	NM_147184	2236.93	0.0270015	0.172089	0.156904	0.87532	1	2789.01	3787.58	2808.1	3890.16
TRIM33	NM_015906	2846.4	-0.11694	0.102959	-1.13579	0.256045	1	2101.01	1705.26	1727.38	1780.37
TSTD1	NM_001113207	293.089	0.023276	0.176818	0.131638	0.895271	1	365.497	477.246	406.067	449.996
TUBB4B	NM_006088	1076.85	0.292114	0.189576	1.54088	0.123346	1	1421.38	1703	2157.63	1670.57
U2SURP	NM_001320219	2132.6	-0.173316	0.173414	-0.999438	0.317582	1	1883.62	1283.16	1533.89	1275.48
UBE2E2	NM_001370225	3426.65	-0.06713	0.125804	-0.533609	0.593612	1	3050.59	2242.16	2428.77	2620.56
UBE3A	NM_001354539	2733.31	-0.0786572	0.104563	-0.752249	0.451901	1	2213.29	1728.89	1889.04	1843.12
UBXN2B	NM_001363181	941.161	-0.00913728	0.15478	-0.0590341	0.952925	1	880.299	732.753	665.747	932.344
UCHL5	NM_001350850	2423.69	0.0229969	0.0969191	0.23728	0.81244	1	1827.49	1592.7	1799.93	1676.45
UGGT2	NM_020121	6383.94	-0.0946555	0.134167	-0.705505	0.480496	1	8245.18	6252.6	6973.16	6603.86
URI1	NM_001252641	1726.72	-0.0157769	0.156235	-0.100982	0.919565	1	1464.38	1041.16	1353.13	1126.46
USP25	NM_001283041	3169.36	-0.130697	0.0752683	-1.73642	0.0824894	1	2827.23	2645.12	2534.42	2464.68
VAPA	NM_194434	2560.65	-0.105061	0.0736907	-1.4257	0.153955	1	2101.01	1883.1	1845.76	1856.84
VPS13A	NM_033305	3119.23	-0.0224127	0.124051	-0.180673	0.856624	1	2245.54	1669.24	2022.7	1832.34
VPS13B	NM_017890	7045.81	-0.0244118	0.0932095	-0.261902	0.793397	1	5309.26	4895.15	4577.49	5448.97
VRK1	NM_003384	1873.3	-0.117798	0.337235	-0.349306	0.72686	1	1608.9	848.688	1434.6	831.364
VTRNA1-1	NR_026703	287.255	-0.597921	0.374527	-1.59647	0.110384	1	143.332	96.8	118.383	42.1565
VTRNA1-2	NR_026704	237.069	-0.849251	0.459659	-1.84757	0.064665	1	128.999	69.786	90.3786	21.5684
VTRNA1-3	NR_026705	343.259	-0.437376	0.229864	-1.90276	0.0570722	1	240.081	240.874	227.856	130.391
VWA7	NM_025258	429.018	-0.0160938	0.196081	-0.0820772	0.934585	1	744.133	631.451	688.66	671.562
WAC	NM_100264	5256.17	-0.0407493	0.0996842	-0.408783	0.682699	1	3656.17	3116.73	3107.24	3472.52
WDR36	NM_139281	939.112	-0.201683	0.162841	-1.23852	0.215522	1	887.465	602.186	715.391	581.367
YJEFN3	NM_198537	1117.76	0.159558	0.139462	1.14409	0.252585	1	1220.71	1471.13	1438.42	1567.63
YTHDC1	NM_133370	1524.82	-0.309029	0.139186	-2.22027	0.0264007	1	656.939	520.019	445.528	501.956
ZBED9	NM_001329616	1498.59	-0.139799	0.169584	-0.824364	0.409733	1	1117.99	1180.73	1107.46	980.383
ZC3H12C	NM_033390	3914.71	-0.0955812	0.163552	-0.584407	0.558947	1	5511.12	3788.71	4608.04	4096.04
ZC3H13	NM_001330566	2132.9	-0.0941542	0.129005	-0.729848	0.465483	1	2078.32	1515.03	1738.83	1627.44
ZDHHC21	NR_148714	664.894	-0.15619	0.151726	-1.02942	0.303282	1	472.996	362.437	327.145	418.623
ZFPM1	NM_153813	2481.59	0.143376	0.149534	0.958822	0.337648	1	2982.5	3859.62	4233.79	3327.42
ZNF148	NM_021964	2928.89	-0.0553203	0.0968148	-0.571403	0.567726	1	2006.65	1645.6	1654.82	1854.88
ZNF267	NM_003414	1475.01	-0.0284271	0.109245	-0.260215	0.794698	1	1170.55	1038.91	1104.91	1061.75
ZNF425	NM_001001661	1043.27	0.0674786	0.0805804	0.837407	0.402364	1	1104.85	1163.85	1194.02	1184.3
ZNF580	NM_207115	604.886	0.109837	0.271259	0.404916	0.685539	1	876.715	721.498	1141.83	585.288
ZNF581	NM_016535	254.295	0.141228	0.186616	0.756782	0.449181	1	279.498	374.819	339.874	381.369
ZNF644	NM_032186	3588.93	-0.184692	0.124777	-1.48017	0.138828	1	2935.92	2144.23	2290.02	2179.39
ZNF680	NM_178558	1381.63	-0.0493589	0.149743	-0.329623	0.741685	1	1595.77	1311.3	1416.78	1392.14
ZZZ3	NM_001308237	4650.68	-0.0602636	0.106786	-0.564339	0.572523	1	3573.75	2902.87	3375.83	2839.19

## Sheet: S9C- Gene DESeq2 d40p53WTp53
PRO-seq: DESeq2 differential analysis at annotated gene regions in ∆40p53:WTp53 DMSO vs Nutlin
Gene	Accession	baseMean	log2FoldChange	lfcSE	stat	pvalue	padj	∆40p53:WTp53_DMSO_3hr_R1	∆40p53:WTp53_DMSO_3hr_R2	∆40p53:WTp53_Nutlin_3hr_R1	∆40p53:WTp53_Nutlin_3hr_R2
KIAA0825	NM_001145678	2532.19	-0.633624	0.0777156	-8.15312	3.54667e-16	4.69153e-12	3196.01	3152.5	1964.29	2126.53
SNORD81	NR_003938	317.974	-1.06152	0.156721	-6.7733	1.25875e-11	8.32534e-08	460.882	450.195	222.265	214.332
RNU5D-1	NR_002755	842.535	-0.897967	0.13571	-6.61679	3.67085e-11	1.6186e-07	1023.11	1074.15	559.779	565.77
AKAP6	NM_004274	3810.87	-0.586826	0.0920636	-6.37414	1.83995e-10	5.1563e-07	4451.98	4181.51	3072.45	2676.63
INPP5D	NM_001017915	3891.4	0.571971	0.0898576	6.36531	1.94901e-10	5.1563e-07	1152.21	1041.43	1646.41	1613.37
MIR12136	NR_162149	74444.5	-0.570316	0.0911972	-6.25366	4.00935e-10	8.83928e-07	91224.5	80508.3	61235	54421.9
SNORD80	NR_003940	278.594	-1.22148	0.199362	-6.12695	8.95812e-10	1.69283e-06	441.578	431.014	174.139	199.782
DNAJB1	NM_001313964	1271.16	0.666327	0.109594	6.07996	1.20216e-09	1.87267e-06	849.374	827.051	1453.91	1207.65
SNORD12B	NR_003695	249.78	-1.14856	0.189199	-6.07063	1.27412e-09	1.87267e-06	346.265	385.882	146.91	182.994
ZBED9	NM_001329616	1948.1	-0.542999	0.0912609	-5.94997	2.68198e-09	3.54773e-06	2082.41	2325.45	1507.73	1518.23
BTG2	NM_006763	1369.9	0.700754	0.118271	5.92499	3.12316e-09	3.75574e-06	598.423	454.709	920.723	789.616
PHLDA3	NM_012396	1158.74	0.571955	0.0981971	5.82456	5.72625e-09	6.31224e-06	680.465	639.751	1060.67	902.658
VTRNA1-1	NR_026703	446.87	-0.883613	0.152944	-5.77734	7.58888e-09	7.72198e-06	591.184	614.929	369.809	284.844
RNU5E-1	NR_002754	1189.49	-1.11862	0.195636	-5.71788	1.07861e-08	1.00439e-05	1386.27	1640.56	719.354	674.895
SPRED1	NM_152594	3524.59	-0.350964	0.0614796	-5.70862	1.13894e-08	1.00439e-05	3888.54	3917.49	3061.69	3058.85
VTRNA1-3	NR_026705	491.46	-0.74228	0.130378	-5.69328	1.24625e-08	1.03033e-05	624.966	602.517	378.041	355.915
MIR10392	NR_162101	671.921	-0.653386	0.115325	-5.6656	1.46509e-08	1.14001e-05	756.474	794.33	473.659	512.047
TP53I3	NM_147184	1925.63	0.441449	0.0786668	5.61163	2.00427e-08	1.47292e-05	1480.37	1648.46	2196.06	2055.46
SCARNA2	NR_003023	478.556	0.68868	0.124611	5.52666	3.26389e-08	2.27235e-05	345.058	343.006	551.547	557.376
FERMT3	NM_178443	532.818	0.706392	0.128219	5.50924	3.6038e-08	2.38355e-05	328.167	392.652	552.814	623.97
CTC1	NR_046431	3734.02	-0.398802	0.0725391	-5.49775	3.8466e-08	2.42299e-05	4127.43	4450.05	3260.52	3246.32
LOC101926933	NR_110002	2422.54	-0.607845	0.111027	-5.47477	4.3809e-08	2.63412e-05	2707.38	3382.67	1797.12	2198.72
MIR34AHG	NR_132742	2303.78	0.535666	0.098143	5.45802	4.81482e-08	2.76915e-05	1214.94	973.731	1631.21	1539.5
RHOD	NM_001300886	1419.33	0.591972	0.10904	5.42895	5.66858e-08	3.12433e-05	973.644	831.564	1502.67	1218.28
MEPCE	NM_001194991	1237.42	0.527835	0.097788	5.39775	6.74824e-08	3.57063e-05	1091.88	1084.31	1529.26	1607.77
NCKAP1	NM_013436	5693.33	-0.305549	0.057496	-5.31427	1.07087e-07	5.44824e-05	6247.24	6470.85	5077.91	5212.81
AGFG1	NM_001135187	3452.46	-0.327434	0.0620482	-5.2771	1.31247e-07	6.43014e-05	3823.39	3715.52	3071.19	2937.42
MED13L	NM_015335	7618.03	-0.277358	0.0528777	-5.24526	1.56059e-07	7.37267e-05	8046.13	8053.87	6606.53	6677.32
SNORD12C	NR_002433	501.975	-0.759917	0.145466	-5.22403	1.75066e-07	7.98544e-05	657.541	697.295	381.84	418.032
ASPM	NM_001206846	5232.91	-0.344123	0.0667645	-5.15429	2.54594e-07	0.00011179	6235.18	6402.03	5010.15	4945.87
RNU7-1	NR_023317	689.25	-1.3008	0.252636	-5.14893	2.6198e-07	0.00011179	857.82	908.289	381.84	335.209
BAX	NR_027882	638.134	0.57813	0.113144	5.10967	3.22718e-07	0.000133403	365.569	366.701	552.814	540.587
RNY1	NR_004391	324.717	-0.855166	0.168621	-5.07153	3.94631e-07	0.000158187	348.678	416.346	225.431	198.103
RNF145	NM_001199380	3285.39	-0.332179	0.0661113	-5.02454	5.04647e-07	0.000196337	4564.18	4224.39	3499.25	3480.8
SNORA57	NR_004390	464.575	0.702102	0.139932	5.01746	5.23598e-07	0.00019789	363.156	356.546	637.667	533.872
DDX41	NM_001321732	420.107	0.653075	0.130803	4.99283	5.95013e-07	0.00021726	339.026	349.776	561.046	522.68
SYT8	NM_001290333	1182.71	0.42684	0.0855605	4.98876	6.07696e-07	0.00021726	997.773	1003.07	1311.43	1377.77
SGK1	NM_001143676	1606.49	-0.364843	0.0733265	-4.9756	6.50472e-07	0.000226433	1866.45	1867.35	1420.98	1477.94
RFESD	NM_001131066	596.892	-0.558114	0.112625	-4.9555	7.2145e-07	0.000244701	799.908	819.153	579.409	521.001
FLNA	NM_001110556	2198.31	0.394297	0.0800479	4.92576	8.40312e-07	0.000277891	1585.34	1564.97	2125.77	2015.17
ADAM9	NM_003816	5049.21	-0.293981	0.0601112	-4.89062	1.00518e-06	0.000309221	5577.64	5702.48	4610.58	4590.52
CLIP4	NM_001287527	2790.34	-0.310075	0.0633275	-4.89637	9.76222e-07	0.000309221	2971.6	3105.11	2449.35	2452.79
SFN	NM_006142	1301.83	0.482413	0.0986091	4.89218	9.9727e-07	0.000309221	948.307	944.395	1253.8	1389.52
DOK3	NM_001144876	382.388	0.631132	0.12955	4.87171	1.10639e-06	0.000332622	295.592	332.851	466.061	507.57
CD68	NM_001040059	585.473	0.579328	0.119718	4.83911	1.30424e-06	0.000352243	481.393	503.226	761.781	710.15
GDF15	NM_004864	764.489	0.669486	0.138193	4.84457	1.26885e-06	0.000352243	184.594	201.967	305.219	310.026
NIPBL	NM_133433	5435.46	-0.285503	0.0590424	-4.83555	1.32776e-06	0.000352243	5296.52	5553.54	4499.76	4403.6
PLEC	NM_000445	7030.55	0.373792	0.0770628	4.85049	1.23155e-06	0.000352243	5157.78	5878.49	6883.89	7417.69
RSRC1	NM_001271838	5712.33	-0.282923	0.0584499	-4.84043	1.29559e-06	0.000352243	6533.18	6678.46	5362.86	5495.97
VTRNA1-2	NR_026704	373.675	-0.741492	0.153359	-4.835	1.33143e-06	0.000352243	462.089	499.841	327.382	249.028
CALR	NM_004343	1063.38	0.523008	0.10846	4.82211	1.42049e-06	0.00036135	681.671	691.654	978.98	994.435
TP53I11	NM_001318386	635.548	0.661219	0.137099	4.82295	1.41454e-06	0.00036135	492.251	405.063	813.073	606.062
PTCH2	NM_001166292	1692.68	-0.536018	0.111451	-4.80947	1.51329e-06	0.000377695	1823.02	2153.94	1353.86	1389.52
EHBP1	NM_001142615	7971.64	-0.264495	0.0551914	-4.79233	1.64853e-06	0.000403829	8698.85	8555.97	7124.52	7239.17
RICTOR	NM_152756	4253.08	-0.31773	0.0668345	-4.75398	1.9945e-06	0.000479695	4226.36	4243.57	3465.06	3331.38
AGPS	NM_003659	3380.93	-0.306908	0.0646159	-4.74973	2.0369e-06	0.000481144	3741.35	4023.55	3125.01	3152.87
RAD21	NM_006265	2846.74	-0.337987	0.0714005	-4.73368	2.20486e-06	0.000511682	3249.1	3624.13	2678.58	2760.02
SORCS2	NM_020777	579.383	0.747653	0.158792	4.70838	2.49697e-06	0.000569481	383.666	482.916	623.103	832.146
ZNF580	NM_207115	508.386	0.600071	0.127848	4.69362	2.68415e-06	0.000601795	380.047	353.161	571.177	540.028
MOV10	NM_020963	1593.05	0.377919	0.0808089	4.6767	2.91525e-06	0.000642716	1382.65	1269.35	1744.56	1700.67
NAF1	NM_001128931	1554.9	-0.347841	0.0746361	-4.6605	3.15442e-06	0.000684043	1901.44	1838.02	1490.63	1447.72
LINC00869	NR_111950	5876.83	-0.315867	0.0679171	-4.65078	3.30689e-06	0.00070554	6382.37	6632.2	5137.43	5318.01
NDOR1	NM_014434	1577.3	0.36189	0.0780812	4.63478	3.57313e-06	0.000750244	1546.73	1507.42	1914.27	2009.57
JUNB	NM_002229	909.054	0.490574	0.106219	4.61849	3.86535e-06	0.00079892	657.541	663.446	983.413	873.558
FANCL	NM_018062	2637.01	-0.324939	0.0704727	-4.61084	4.01037e-06	0.00081614	3089.84	3210.04	2496.84	2532.81
PPAN-P2RY11	NM_001040664	2800.16	0.376669	0.0818222	4.60351	4.15428e-06	0.000832618	2359.91	2531.93	3008.5	3342.58
ASCC3	NM_006828	13014.2	-0.257323	0.0559977	-4.59524	4.32261e-06	0.000853425	12661	12615.6	10525.6	10621.5
OR1F1	NM_001370641	2212.83	-0.454587	0.0991188	-4.58629	4.512e-06	0.000877717	2298.38	2512.75	1874.37	1637.99
PTOV1-AS1	NR_040037	593.554	0.565279	0.123445	4.5792	4.66759e-06	0.000894824	510.348	464.863	763.047	679.931
ORC4	NM_181742	2372.96	-0.331156	0.0725337	-4.56555	4.98187e-06	0.000932203	2561.39	2686.5	2085.87	2086.24
UBE3A	NM_001354539	3612.69	-0.290401	0.0636196	-4.56464	5.00351e-06	0.000932203	3931.98	3906.21	3197.83	3211.07
CUL7	NM_001168370	881.126	0.445301	0.0979449	4.54645	5.45581e-06	0.00100235	734.757	732.273	1026.47	971.49
STK3	NM_001256312	5611.44	-0.304398	0.0670953	-4.5368	5.71151e-06	0.00103496	6274.99	6767.6	5214.05	5348.23
TBL3	NM_006453	1574.09	0.379196	0.0838536	4.52212	6.12245e-06	0.00109443	1452.62	1378.79	1812.95	1868.55
ARAP1	NM_001040118	1991.69	0.352588	0.0780493	4.51751	6.25719e-06	0.0011036	1518.98	1471.32	1921.87	1895.97
TANC2	NM_025185	10808.6	-0.266747	0.0595165	-4.4819	7.39802e-06	0.00128765	11078.1	11571.9	9256.62	9569.96
POU2F1	NM_001365849	3333.41	-0.304769	0.0681113	-4.47457	7.65648e-06	0.00131532	4094.85	3855.43	3225.06	3210.51
TMEM107	NM_183065	2325.31	-0.496129	0.111255	-4.4594	8.21911e-06	0.00139388	2511.93	2551.11	1763.56	1826.02
ADCK5	NM_174922	937.758	0.410015	0.0922544	4.4444	8.8139e-06	0.00147583	756.474	749.197	1029.01	972.05
CHMP4A	NM_014169	489.362	0.527353	0.118982	4.43222	9.32675e-06	0.00154218	375.221	415.218	568.011	571.926
GAS5	NR_152521	8038.43	-0.336693	0.0763027	-4.4126	1.02137e-05	0.001571	8744.69	9475.54	7121.99	7306.32
KIAA2026	NM_001017969	1359.41	-0.337499	0.0764721	-4.41336	1.01779e-05	0.001571	1504.5	1464.55	1176.55	1172.95
PRMT1	NR_033397	816.458	0.453981	0.102774	4.41726	9.9961e-06	0.001571	760.093	763.865	1008.11	1078.94
RIC1	NM_020829	4640.27	-0.268261	0.0606766	-4.42116	9.81743e-06	0.001571	5216.9	5178.94	4330.69	4301.2
SMCHD1	NM_015295	5640.2	-0.25632	0.0579634	-4.42211	9.77434e-06	0.001571	6501.82	6539.68	5557.9	5361.66
SYTL1	NM_032872	1161.74	0.382894	0.0867622	4.41314	1.01881e-05	0.001571	1019.49	997.426	1308.9	1320.69
MAP3K7	NM_003188	2057.4	-0.341675	0.0775667	-4.40491	1.05828e-05	0.00157291	2285.11	2299.49	1793.32	1824.34
TOP2B	NM_001330700	1784.4	-0.380048	0.0862064	-4.40858	1.04049e-05	0.00157291	2221.16	1984.7	1723.03	1509.28
U2SURP	NM_001320219	2841.84	-0.284792	0.0646266	-4.40673	1.04943e-05	0.00157291	3237.03	3293.54	2690.61	2670.48
ANKRD28	NM_015199	4839.75	-0.265602	0.0605377	-4.38738	1.14725e-05	0.00168621	6003.53	6081.59	5059.54	4994
DOCK7	NM_001367561	3783.12	-0.280142	0.0643003	-4.35677	1.31996e-05	0.00191589	4080.37	4227.78	3385.27	3456.74
PHIP	NM_017934	5444.37	-0.274958	0.0631406	-4.3547	1.33249e-05	0.00191589	6525.95	6204.57	5372.99	5148.45
COP1	NM_022457	9523.45	-0.243963	0.0560831	-4.35003	1.36118e-05	0.00193609	9876.39	10466.2	8409.35	8768.6
PAPOLA	NM_032632	3139.31	-0.293044	0.0674507	-4.34456	1.39556e-05	0.00196387	3360.1	3469.55	2860.32	2715.25
CHD1	NR_157078	2770.48	-0.312256	0.0720915	-4.33138	1.48175e-05	0.00204173	3609.84	3472.94	2841.32	2862.43
LYPLA2	NM_007260	328.555	0.646276	0.149154	4.33294	1.4713e-05	0.00204173	256.984	264.024	405.903	409.638
SH2D2A	NM_001161441	1535.88	0.405261	0.0936153	4.329	1.49786e-05	0.00204264	1111.18	1070.77	1540.66	1349.79
ERGIC2	NM_016570	1222.34	-0.382205	0.0883549	-4.32579	1.51988e-05	0.00205153	1330.77	1507.42	1110.69	1068.3
NOTCH1	NM_017617	2762.54	0.494489	0.114505	4.31848	1.57109e-05	0.00209923	1311.46	1128.31	1897.17	1540.06
STXBP5	NM_001127715	4764.42	-0.262417	0.0608064	-4.31562	1.59156e-05	0.00210532	5319.45	5520.82	4454.8	4582.68
SNX13	NM_015132	2851.43	-0.280198	0.0649958	-4.31101	1.62507e-05	0.00212836	3057.26	3074.64	2567.77	2482.45
BSCL2	NR_037949	1554.44	0.327227	0.0760965	4.30016	1.70675e-05	0.00217085	1386.27	1444.24	1775.59	1776.22
TUBB4B	NM_006088	868.483	0.43933	0.102112	4.30243	1.68934e-05	0.00217085	726.312	744.684	921.989	1071.66
USP25	NM_001283041	3858.13	-0.265888	0.0618017	-4.30227	1.69053e-05	0.00217085	4625.71	4514.37	3680.99	3918.98
GALE	NM_001008216	833.045	0.440367	0.102575	4.29311	1.76185e-05	0.00221959	692.53	749.197	1006.21	951.344
POLR2A	NM_000937	2841.06	0.277496	0.0647724	4.28417	1.8342e-05	0.00226755	2467.29	2486.79	2995.83	3009.05
SPACA6	NM_001316994	2042.24	0.366343	0.0855091	4.28426	1.83348e-05	0.00226755	1894.2	1693.59	2419.59	2204.88
PHF3	NM_001290259	2573.99	-0.289882	0.0678179	-4.27442	1.91638e-05	0.00234721	3142.93	3062.23	2505.08	2569.75
TCERG1	NM_006706	4950.95	-0.290516	0.0680658	-4.26816	1.97088e-05	0.00234872	5925.11	6531.78	5058.28	5127.75
TNFRSF6B	NM_003823	504.974	0.605994	0.141917	4.27005	1.95427e-05	0.00234872	353.504	376.855	575.61	536.67
UBE2E2	NM_001370225	4334.32	-0.248031	0.0580646	-4.27163	1.94049e-05	0.00234872	4827.2	4820.14	4122.36	4001.8
ACADVL	NM_001270447	680.877	0.458171	0.107534	4.26071	2.03777e-05	0.00240675	605.662	548.358	791.543	792.973
NUP58	NM_001008564	2785.66	-0.298062	0.0701101	-4.25134	2.12498e-05	0.00248755	3124.83	3097.21	2450.62	2608.92
MIR762HG	NR_110940	744.4	0.411383	0.0968903	4.24586	2.17754e-05	0.00250841	669.606	648.778	873.863	879.154
PPP2R2A	NM_002717	4911.62	-0.250144	0.0589192	-4.24553	2.18073e-05	0.00250841	5230.17	5420.4	4484.57	4471.32
SNORD13	NR_003041	554.626	-0.60778	0.143772	-4.22739	2.36414e-05	0.00269593	561.021	646.521	374.875	417.472
ZNF581	NM_016535	213.726	0.730984	0.173242	4.21943	2.44923e-05	0.00276909	168.91	143.295	253.294	264.138
C2CD5	NM_001286175	1315.21	-0.336153	0.0798992	-4.20721	2.58545e-05	0.0028183	1570.86	1515.32	1263.3	1181.91
DDIAS	NM_145018	918.753	-0.373343	0.0886833	-4.20985	2.55541e-05	0.0028183	1032.76	1043.69	795.976	806.964
EMC2	NM_014673	1389.18	-0.345885	0.0822097	-4.20736	2.58375e-05	0.0028183	1662.55	1629.28	1294.96	1294.95
FBXW11	NM_012300	5338.96	-0.232124	0.0552046	-4.20479	2.61325e-05	0.0028183	6365.48	6318.53	5452.15	5347.11
NAP1L1	NM_004537	5175.03	-0.265588	0.0632004	-4.20232	2.64189e-05	0.0028183	6223.11	6145.9	5181.76	5107.6
PDZRN4	NM_001164595	1205.68	-0.495618	0.117656	-4.21245	2.52613e-05	0.0028183	1505.71	1347.2	1037.24	986.04
RANBP17	NM_022897	5677.67	-0.24034	0.0571886	-4.20258	2.6389e-05	0.0028183	6603.16	6532.91	5606.02	5514.44
IER3	NM_003897	2094.78	0.359751	0.0856758	4.19898	2.68116e-05	0.00283731	1592.58	1606.71	1998.49	2106.39
FLAD1	NM_025207	1609.49	0.36228	0.0863272	4.19659	2.70959e-05	0.0028432	1539.49	1426.18	1967.46	1844.49
MBNL1	NM_001314057	8366.3	-0.227192	0.0541588	-4.19492	2.72971e-05	0.0028432	9205.58	9386.41	8018.65	7865.38
ZC3H12C	NM_033390	4193.2	-0.274303	0.0654239	-4.1927	2.75655e-05	0.00284872	5043.16	4946.51	4257.87	4002.92
CSNK1G3	NM_001031812	3386.04	-0.263994	0.0629956	-4.19068	2.78119e-05	0.00285191	3911.47	4022.42	3277.62	3329.7
CNN2	NM_001303499	1196.95	0.40762	0.0975276	4.17953	2.9211e-05	0.00296378	871.091	850.745	1184.78	1099.64
PDS5B	NM_015032	4293.53	-0.259641	0.0621457	-4.17794	2.94161e-05	0.00296378	4682.42	4784.03	4081.2	3827.76
POT1	NR_003102	1741.14	-0.322738	0.0773057	-4.17483	2.9821e-05	0.00296378	1912.3	1981.31	1541.29	1571.96
VPS13B	NM_017890	9131.12	-0.224611	0.0538145	-4.1738	2.99563e-05	0.00296378	9632.68	9728.28	8270.67	8299.08
YJEFN3	NM_198537	917.931	0.428203	0.102606	4.17329	3.00231e-05	0.00296378	728.725	727.76	954.284	1005.07
FUBP1	NR_146540	3411.55	-0.270127	0.0650699	-4.15134	3.30539e-05	0.0032388	3798.05	3964.88	3121.21	3315.71
FARSA	NM_004461	1012.83	0.394794	0.0951715	4.14824	3.35048e-05	0.00325883	859.026	859.772	1132.22	1127.62
KMT2C	NM_170606	7275.19	-0.225102	0.0543203	-4.14398	3.41329e-05	0.00329569	7784.32	7827.08	6788.91	6568.19
CDC73	NM_024529	5879.38	-0.234072	0.0565863	-4.13654	3.5258e-05	0.00335535	6166.41	6407.67	5282.44	5408.67
DLG1	NM_001366203	10826.7	-0.258695	0.0625262	-4.13739	3.51277e-05	0.00335535	11226.5	12008.6	9409.86	10010.9
S100A16	NR_133645	2385.38	0.40935	0.0991105	4.13024	3.6239e-05	0.00342406	1831.46	1888.79	2574.1	2367.73
MNAT1	NM_002431	4242.19	-0.261534	0.0633884	-4.12589	3.69299e-05	0.0034646	4541.26	4483.9	3786.11	3742.7
DDIT4	NM_019058	6182.55	0.337418	0.0819872	4.11549	3.86353e-05	0.0035739	5910.63	6235.04	7325.89	8019.83
INPP4B	NM_003866	6499.51	-0.259015	0.0629185	-4.11667	3.84388e-05	0.0035739	7397.04	7968.12	6287.38	6553.08
FGFR1OP2	NM_001171887	1160.5	-0.400528	0.0973624	-4.11379	3.89223e-05	0.00357545	1210.12	1289.66	947.319	946.867
SS18	NM_001308201	3820.41	-0.299996	0.0730402	-4.10727	4.00364e-05	0.00365242	4021.26	4257.11	3317.51	3406.93
PLCH2	NM_001303012	778.875	0.591243	0.144025	4.10513	4.04081e-05	0.00366108	207.518	195.198	333.081	274.211
ETNK1	NM_018638	2413.83	-0.310419	0.0757226	-4.09943	4.14169e-05	0.00370177	2551.74	2449.56	2099.17	1934.59
PTMA	NM_002823	1629.79	0.333399	0.0813044	4.10062	4.1204e-05	0.00370177	1617.91	1478.09	2048.51	1852.32
SCEL	NM_001160706	359.936	-0.692025	0.168981	-4.09527	4.21675e-05	0.00374357	254.571	329.466	162.741	198.663
CGRRF1	NM_006568	434.377	-0.484515	0.118466	-4.08991	4.31543e-05	0.00378251	523.62	521.279	372.975	373.822
P2RY11	NM_002566	2126.5	0.366369	0.0895816	4.08978	4.3178e-05	0.00378251	1823.02	1941.82	2270.15	2582.62
SYCE2	NM_001105578	257.026	0.725338	0.177763	4.08036	4.49669e-05	0.0039133	180.975	204.224	288.122	348.64
TNPO1	NM_001364295	6639.49	-0.250976	0.0615595	-4.07697	4.56262e-05	0.00394472	8224.69	8754.55	7013.7	7254.84
IL6ST	NM_002184	1514.62	-0.30432	0.0747423	-4.0716	4.66919e-05	0.00398429	1937.64	2009.52	1579.29	1617.29
KLHL2	NM_007246	3483.84	-0.291419	0.0715581	-4.07248	4.65156e-05	0.00398429	3939.21	4254.85	3313.72	3382.31
PCNX1	NM_001308160	5427.55	-0.257307	0.0632184	-4.07013	4.69874e-05	0.00398429	5664.51	5353.83	4711.26	4507.13
INTS13	NM_018164	1222.16	-0.331093	0.0814679	-4.06409	4.82196e-05	0.00401163	1395.92	1391.21	1130.96	1085.09
ZDHHC21	NR_148714	931.415	-0.375536	0.0923893	-4.06471	4.80914e-05	0.00401163	1001.39	1013.22	763.047	789.616
ZZZ3	NM_001308237	6037.91	-0.260171	0.064015	-4.06422	4.81942e-05	0.00401163	6600.75	7032.75	5490.78	5892.74
CHTF18	NM_022092	687.93	0.457714	0.112725	4.06044	4.898e-05	0.00404943	623.759	697.295	908.058	907.135
DHX36	NM_020865	2039.6	-0.305763	0.0754658	-4.05168	5.08511e-05	0.004178	2254.94	2293.85	1812.95	1866.87
BARD1	NR_104215	2247.29	-0.275711	0.0681658	-4.04472	5.23854e-05	0.00422559	2852.16	2784.67	2373.36	2283.23
GSTCD	NM_024751	2701.52	-0.271217	0.067069	-4.04386	5.25789e-05	0.00422559	3089.84	3180.7	2596.89	2599.41
KDM6B	NM_001348716	849.364	0.462663	0.114323	4.047	5.18791e-05	0.00422559	737.17	640.88	1005.58	893.144
MIR200CHG	NR_135032	322.96	0.620331	0.153423	4.04328	5.27081e-05	0.00422559	272.668	226.79	399.571	367.667
SHOC2	NM_001324336	2471.81	-0.274607	0.0680434	-4.03577	5.44242e-05	0.00431092	2709.79	2645.89	2219.49	2207.68
UGGT2	NM_020121	7703.47	-0.227292	0.0563117	-4.03632	5.42972e-05	0.00431092	8364.65	8601.1	7263.83	7229.66
ATP11B	NM_014616	2416.29	-0.287427	0.0712551	-4.03377	5.48887e-05	0.00432183	2544.5	2721.48	2220.75	2095.76
RNVU1-6	NR_104085	1999.34	-0.433301	0.107514	-4.03017	5.57354e-05	0.00436253	1835.08	2100.91	1421.61	1493.61
PTEN	NM_001304718	4740.37	-0.267818	0.066503	-4.02715	5.64569e-05	0.00439301	4905.62	5298.54	4100.83	4374.5
RBMS3	NM_001177711	5170.5	-0.289995	0.0720573	-4.0245	5.70967e-05	0.00441681	5707.94	5805.15	4714.43	4702.44
WAC	NM_100264	7029.26	-0.23702	0.0589221	-4.0226	5.75583e-05	0.00442663	7861.54	7601.42	6504.58	6614.64
RNGTT	NM_003800	4969.6	-0.242658	0.0603649	-4.01985	5.8236e-05	0.00442728	5666.92	5413.63	4701.77	4662.71
SNORD1C	NR_004397	279.953	-0.67009	0.166659	-4.02073	5.80173e-05	0.00442728	311.276	309.157	170.973	218.25
CHID1	NM_001142675	2883.06	0.259035	0.0645535	4.01272	6.00243e-05	0.00443353	2733.92	2762.1	3261.16	3315.71
GSTTP2	NR_003082	3645.45	0.26239	0.0653798	4.01332	5.98707e-05	0.00443353	3313.04	3166.04	3849.43	3920.66
MTREX	NM_015360	3476.59	-0.265249	0.0661613	-4.00913	6.09438e-05	0.00443353	4326.5	4430.87	3561.94	3724.23
PTOV1-AS2	NR_110730	579.858	0.49939	0.124449	4.0128	6.00027e-05	0.00443353	524.826	526.921	695.925	790.175
RNU6-1	NR_004394	276.582	-0.588382	0.14691	-4.00505	6.20051e-05	0.00443353	304.037	319.312	214.033	200.902
RNU6-2	NR_125730	277.008	-0.588382	0.146909	-4.00507	6.19986e-05	0.00443353	304.037	319.312	214.033	200.902
RNU6-7	NR_104084	276.582	-0.588382	0.14691	-4.00505	6.20051e-05	0.00443353	304.037	319.312	214.033	200.902
RNU6-8	NR_104088	276.582	-0.588382	0.14691	-4.00505	6.20051e-05	0.00443353	304.037	319.312	214.033	200.902
RNU6-9	NR_104080	277.008	-0.588382	0.146909	-4.00507	6.19986e-05	0.00443353	304.037	319.312	214.033	200.902
TONSL	NM_013432	1582.67	0.32092	0.0798846	4.0173	5.88695e-05	0.00443353	1684.27	1641.69	2108.04	2046.51
ZNF644	NM_032186	4809.11	-0.250883	0.0625825	-4.00884	6.10182e-05	0.00443353	5219.31	5388.81	4443.41	4471.88
MRPL13	NM_014078	1868.37	-0.300114	0.0750538	-3.99865	6.37046e-05	0.00450633	2043.81	1971.16	1650.84	1610.01
SNORD47	NR_002746	158.645	-0.823512	0.205922	-3.99915	6.35706e-05	0.00450633	200.279	230.175	106.383	136.546
RNU5A-1	NR_002756	2238.99	-0.991808	0.248656	-3.98867	6.64438e-05	0.0046751	2445.57	3078.03	1379.18	1398.48
ERBIN	NM_001253698	3943.46	-0.278464	0.0698785	-3.98497	6.74887e-05	0.0047235	4905.62	5040.16	4171.11	4029.78
CHMP2A	NM_014453	648.555	0.49901	0.125429	3.97841	6.93765e-05	0.00479181	482.599	530.305	712.389	719.664
ECT2	NM_001258316	3437.26	-0.264562	0.0664795	-3.97961	6.90285e-05	0.00479181	3723.25	3966.01	3104.11	3296.69
GSTT2B	NM_001363804	216.615	0.753959	0.189541	3.97781	6.95515e-05	0.00479181	164.084	125.242	265.325	222.167
AHCTF1	NM_001323342	9521.19	-0.223851	0.0563714	-3.97101	7.15691e-05	0.00480567	10455.5	10151.4	8948.87	8696.41
CKS2	NM_001827	2346.48	-0.325131	0.0818606	-3.97177	7.13411e-05	0.00480567	2538.47	2527.41	2031.42	2012.37
MIR320A	NR_029714	221.136	-0.731463	0.18412	-3.97275	7.10488e-05	0.00480567	230.441	238.073	154.509	128.152
SRSF11	NM_001350606	3038.19	-0.249886	0.0628591	-3.97533	7.02804e-05	0.00480567	3425.25	3437.96	2854.62	2916.71
VWA7	NM_025258	304.292	0.657225	0.165407	3.97337	7.08627e-05	0.00480567	215.963	264.024	386.906	371.024
C22orf46	NR_160905	534.685	0.535169	0.134936	3.96609	7.30611e-05	0.00480822	390.905	502.098	633.868	661.464
DIAPH3	NM_001042517	9198.61	-0.24346	0.0613322	-3.96954	7.20124e-05	0.00480822	10093.6	10488.8	8424.55	8961.1
GSK3B	NM_001146156	10575.7	-0.235011	0.0592503	-3.96641	7.29644e-05	0.00480822	10299.9	11145.4	9015.36	9207.33
PPAN	NM_020230	747.719	0.435469	0.109765	3.96729	7.26943e-05	0.00480822	588.771	645.393	820.039	849.494
MTA2	NM_004739	1123.23	0.3906	0.0985437	3.96372	7.37911e-05	0.00483222	878.33	874.44	1216.44	1082.29
ZFPM1	NM_153813	1818.86	0.31367	0.0792719	3.95689	7.59321e-05	0.00494793	1173.92	1184.72	1534.96	1397.92
ATF7IP	NM_018179	3954.82	-0.367952	0.0930218	-3.95555	7.63599e-05	0.00495142	4096.06	4328.19	3251.03	3277.1
EDC4	NM_014329	650.145	0.410986	0.103954	3.95353	7.70052e-05	0.0049689	558.608	532.562	737.718	712.949
APOBEC3F	NM_145298	898.315	0.474058	0.120002	3.95042	7.80136e-05	0.00498837	638.237	582.208	852.967	841.66
CDKN1A	NM_001291549	4587.58	0.927718	0.234849	3.95028	7.80611e-05	0.00498837	1356.1	926.342	2544.34	1796.92
GPHN	NM_001024218	9972.67	-0.209814	0.0531306	-3.94902	7.84734e-05	0.00499061	11025	11159	9459.26	9721.62
FAM43A	NM_153690	238.383	0.695155	0.176122	3.94702	7.91301e-05	0.00500829	170.116	162.477	281.156	257.423
ATF4	NM_001675	1777.36	0.3238	0.0821594	3.94112	8.11012e-05	0.00507868	1556.38	1655.23	1940.23	2079.53
ITGB1	NM_002211	4938.53	-0.256126	0.0650024	-3.94026	8.13941e-05	0.00507868	4944.23	5426.04	4265.47	4418.71
RNU12	NR_029422	998.288	-0.552299	0.140146	-3.9409	8.1177e-05	0.00507868	1068.96	1088.82	691.492	779.543
TSTD1	NM_001113207	236.532	0.676094	0.171817	3.93497	8.32066e-05	0.00514326	226.822	192.941	350.812	319.54
VPS13A	NM_033305	4329.06	-0.240455	0.0610951	-3.93575	8.29376e-05	0.00514326	4572.63	4653.15	3959.61	3850.71
ATN1	NM_001007026	1724.67	0.356256	0.0908319	3.92214	8.77656e-05	0.00539983	1671	1490.5	2175.79	1871.35
WDR36	NM_139281	1213.53	-0.345103	0.0882005	-3.91271	9.12648e-05	0.00558912	1521.39	1676.67	1263.3	1255.21
GSTT2	NM_001302670	216.897	0.742099	0.189859	3.90868	9.28028e-05	0.00561033	166.497	125.242	265.325	222.167
MAP3K11	NM_002419	942.796	0.378807	0.0968681	3.91055	9.20877e-05	0.00561033	878.33	751.454	1053.07	1064.39
ROS1	NM_002944	1410.83	-0.345471	0.0883905	-3.90847	9.28834e-05	0.00561033	2416.61	2142.66	1824.98	1762.78
P4HB	NM_000918	1860.74	0.312092	0.0799213	3.90499	9.42293e-05	0.00564011	1669.79	1694.72	2081.44	2095.76
TFG	NM_001007565	2248.93	-0.315344	0.0807391	-3.90572	9.39454e-05	0.00564011	2411.79	2343.5	1930.1	1891.5
ARID2	NM_152641	4361.26	-0.247962	0.0635351	-3.90276	9.51004e-05	0.00566661	5041.95	4840.45	4202.78	4118.76
EIF3E	NM_001568	5632.54	-0.239398	0.0613767	-3.90047	9.60056e-05	0.00569489	6240.01	6552.09	5307.77	5528.43
VRK1	NM_003384	2695.38	-0.257268	0.0660191	-3.89687	9.74455e-05	0.0057545	3062.09	3210.04	2599.43	2648.65
MYL12A	NM_001303048	1351.19	-0.339888	0.0873651	-3.89043	0.000100066	0.00588299	1418.84	1584.15	1186.05	1187.5
BAHCC1	NM_001291324	1009.06	0.350852	0.090253	3.88742	0.000101314	0.00593001	990.535	946.652	1269.63	1200.93
MIR181A2HG	NR_038975	1316.39	-0.373513	0.0961696	-3.8839	0.000102793	0.00599007	1362.14	1410.39	1044.2	1095.72
ATAD1	NM_001321969	3180.91	-0.255069	0.0657466	-3.87958	0.000104636	0.00607075	3387.85	3446.99	2878.68	2849
ATP13A3	NM_001367549	3198.29	-0.269515	0.0695273	-3.87639	0.000106017	0.00612401	3430.07	3731.32	2897.68	3043.74
CSTF3	NM_001326	5611.57	-0.234926	0.0607288	-3.86844	0.000109532	0.00629952	5921.49	6126.72	4983.55	5253.66
LCLAT1	NM_001002257	3414.58	-0.230453	0.0596449	-3.86376	0.000111655	0.00639381	3858.38	3932.16	3335.88	3305.08
ASMTL-AS1	NR_026711	486.073	0.45948	0.119035	3.86004	0.00011337	0.00640878	406.59	429.886	554.713	595.43
PUM2	NM_001352925	5535.42	-0.231371	0.0599246	-3.86103	0.000112911	0.00640878	6109.7	6235.04	5175.42	5339.84
SNORD52	NR_002742	153.565	-0.795964	0.206126	-3.86154	0.000112674	0.00640878	190.627	210.994	119.048	112.482
ZNF425	NM_001001661	1071.83	0.321546	0.083426	3.85427	0.000116074	0.00653375	959.166	919.572	1182.88	1164.56
DHX15	NM_001358	4726.64	-0.224376	0.0583402	-3.84598	0.000120069	0.00672935	5344.78	5358.34	4609.95	4551.9
EPC2	NM_015630	3625.28	-0.275181	0.0715731	-3.84475	0.000120674	0.00672935	4073.14	4377.84	3368.17	3615.11
RTEL1-TNFRSF6B	NR_037882	3111.12	0.255281	0.0664112	3.84394	0.000121075	0.00672935	2818.38	2879.45	3426.43	3375.03
PRPF40A	NM_001354432	3455.71	-0.22911	0.0596541	-3.84064	0.000122716	0.00679202	3813.74	3770.81	3276.35	3194.84
GMFB	NM_004124	688.704	-0.399033	0.103956	-3.83849	0.000123794	0.00682309	739.583	788.688	599.673	560.174
SFXN5	NM_001330402	3039.52	0.244264	0.0637106	3.83396	0.000126095	0.00689777	2546.92	2498.08	3052.19	2923.98
ZC3H13	NM_001330566	2810.49	-0.258602	0.0674537	-3.83378	0.000126191	0.00689777	2931.79	3000.17	2452.52	2505.95
ADAMTS7	NM_014272	1325.09	0.364551	0.0951421	3.83165	0.000127287	0.00690767	907.286	815.768	1163.88	1054.31
FBXW7	NM_001349798	4480.9	-0.2262	0.0590424	-3.83114	0.00012755	0.00690767	4523.16	4501.95	3886.79	3828.88
ZNF680	NM_178558	1701.62	-0.351453	0.0917538	-3.83039	0.000127939	0.00690767	1672.21	1709.39	1337.39	1313.41
CLDN15	NM_001185080	746.969	0.435313	0.113755	3.82675	0.000129846	0.00697465	622.553	631.853	842.835	853.412
INTS6	NM_001306091	7918.85	-0.239023	0.0624848	-3.8253	0.000130612	0.00697465	7991.84	8557.1	6983.31	7039.95
UBXN2B	NM_001363181	1096.86	-0.341193	0.0892236	-3.82403	0.000131289	0.00697465	1360.93	1364.13	1032.81	1117.55
URI1	NM_001252641	2279.8	-0.31484	0.0823194	-3.82461	0.000130979	0.00697465	2574.67	2637.99	2140.97	2050.43
ANKRD17	NM_032217	9307.12	-0.234053	0.0612232	-3.82295	0.000131866	0.0069773	10398.8	10185.2	8743.07	8757.96
MLF2	NR_026581	314.492	0.564008	0.147735	3.81771	0.000134697	0.00704257	250.951	207.609	359.677	317.861
RPS27A	NM_001135592	1705.18	-0.306459	0.0802653	-3.81808	0.000134495	0.00704257	1807.33	1911.36	1481.14	1526.07
SP3	NM_001017371	3144.35	-0.249176	0.0652526	-3.81864	0.000134192	0.00704257	3456.62	3369.13	2937.57	2805.91
CCDC91	NM_001352084	2733.33	-0.301407	0.0791371	-3.80867	0.000139717	0.00727626	2732.72	3108.49	2322.07	2418.65
ARVCF	NM_001670	801.644	0.428865	0.112782	3.80259	0.000143192	0.00738408	535.685	517.894	735.818	682.729
FLOT1	NM_001318875	997.636	0.374346	0.0984572	3.80212	0.000143462	0.00738408	767.332	753.711	969.482	1001.71
MACROD1	NM_014067	2191.56	0.295237	0.0776442	3.80243	0.000143282	0.00738408	2142.74	2122.35	2634.26	2599.41
PLOD1	NM_000302	1871.21	0.301349	0.0792846	3.80085	0.000144203	0.00739348	1576.89	1554.81	2016.22	1843.93
ANXA1	NM_000700	2054.03	-0.294913	0.0776378	-3.79857	0.000145532	0.00743281	2215.13	2190.05	1879.44	1712.42
CDK1	NM_001320918	2247.65	-0.282295	0.0745409	-3.78711	0.000152408	0.00749866	2392.48	2677.48	2018.75	2150.6
DENND1B	NM_001195215	4564.64	-0.291641	0.0769523	-3.78989	0.000150713	0.00749866	4562.97	5152.99	3887.43	4051.05
HIST1H1C	NM_005319	2540.31	0.316009	0.083343	3.79166	0.000149643	0.00749866	2683.25	2443.92	3110.45	3270.39
HIST1H1E	NM_005321	1915.15	0.326343	0.0860168	3.79395	0.000148271	0.00749866	1923.16	1880.89	2385.39	2383.96
MTX2	NM_001319097	2066.54	-0.281297	0.0742061	-3.79075	0.000150191	0.00749866	2311.65	2375.09	1885.77	1970.4
MYO9A	NM_006901	3084.83	-0.241155	0.0636675	-3.78772	0.000152034	0.00749866	3302.18	3545.15	2894.51	2899.92
PICALM	NM_001206947	3948.35	-0.229027	0.0605144	-3.78467	0.000153915	0.00749866	3983.86	4137.51	3451.76	3478
RASAL2	NM_170692	6650.66	-0.210718	0.0556467	-3.78672	0.000152649	0.00749866	6752.77	7036.14	5866.92	6048.31
RNU1-1	NR_004430	12827.8	-0.304462	0.0804556	-3.78422	0.000154191	0.00749866	13189.4	13930.1	10259	11699.9
RNU1-2	NR_004427	12827.8	-0.304462	0.0804556	-3.78422	0.000154191	0.00749866	13189.4	13930.1	10259	11699.9
RNU1-3	NR_004408	12827.8	-0.304462	0.0804556	-3.78422	0.000154191	0.00749866	13189.4	13930.1	10259	11699.9
RNU1-4	NR_004421	12827.8	-0.304462	0.0804556	-3.78422	0.000154191	0.00749866	13189.4	13930.1	10259	11699.9
RNVU1-18	NR_004400	12827.8	-0.304462	0.0804556	-3.78422	0.000154191	0.00749866	13189.4	13930.1	10259	11699.9
DYNC1I2	NM_001271790	2048.58	-0.273826	0.0724345	-3.78033	0.000156624	0.00755309	2094.48	2121.22	1748.99	1738.16
KCTD2	NR_110835	2215.12	-0.327853	0.0867408	-3.77969	0.000157023	0.00755309	2225.99	2508.23	1955.43	1818.19
TBCA	NM_001297740	3656.92	-0.22757	0.0602084	-3.77971	0.000157009	0.00755309	4590.72	4613.66	3888.69	3972.14
KRT18	NM_199187	793.686	0.40625	0.107579	3.77631	0.000159172	0.00762871	599.629	642.008	887.795	759.397
CEP57L1	NM_001350661	1673.2	-0.282413	0.0749252	-3.76927	0.000163725	0.00781319	1798.89	1872.99	1510.26	1509.28
PRRC2C	NM_015172	8366.93	-0.205814	0.0546137	-3.76854	0.000164202	0.00781319	9083.72	9225.06	7910.36	7964.43
ANKRD36	NM_001354587	4586.03	-0.290932	0.077234	-3.7669	0.00016529	0.00783674	6016.8	5253.41	4898.07	4314.07
LEMD3	NM_001167614	2370.05	-0.271794	0.0721991	-3.7645	0.000166882	0.00788397	2647.06	2586.09	2259.38	2076.17
ATF2	NM_001256091	3148.91	-0.25094	0.0667176	-3.76123	0.000169079	0.00793344	3539.86	3451.5	2989.5	2885.93
CDYL	NM_001368125	4598.03	-0.21684	0.0576638	-3.76043	0.000169624	0.00793344	5116.76	4927.33	4344.62	4297.28
LRPPRC	NM_133259	6104.7	-0.257825	0.0685654	-3.76027	0.000169728	0.00793344	6904.79	7171.53	5751.03	6021.45
ZNF267	NM_003414	1920.42	-0.298284	0.079391	-3.75715	0.00017186	0.00800482	2084.83	1931.67	1638.81	1626.8
CNOT2	NM_001199302	3750.84	-0.258076	0.0687648	-3.75302	0.000174716	0.00810929	4041.77	4135.25	3339.04	3498.15
HSPA5	NM_005347	1345.45	0.380714	0.101551	3.749	0.000177544	0.00818312	1018.28	1141.85	1419.71	1394
PHF20L1	NM_001362971	2555.08	-0.25214	0.067251	-3.74924	0.000177372	0.00818312	2673.6	2794.82	2273.94	2317.92
CBWD2	NM_172003	3786.75	-0.243346	0.0649691	-3.74556	0.000179992	0.00826126	3868.03	4107.05	3357.41	3380.63
PTBP2	NM_001300985	3937.77	-0.266255	0.0710986	-3.74487	0.000180489	0.00826126	4676.38	4336.09	3874.13	3619.58
SEC24B	NM_006323	4653.94	-0.229894	0.0614308	-3.74233	0.000182323	0.00830732	5196.39	4934.1	4309.16	4328.06
SEPTIN7	NM_001011553	3616.99	-0.239894	0.0641129	-3.74174	0.000182751	0.00830732	3911.47	3839.64	3322.58	3241.29
YTHDC1	NM_133370	2127.36	-0.311707	0.0833343	-3.74043	0.000183702	0.00832196	2388.87	2540.95	1921.87	2049.87
CDKAL1	NM_017774	6370.99	-0.215406	0.0576037	-3.73944	0.000184428	0.00832632	7043.53	7270.83	6049.92	6278.87
GRAMD4	NM_001366660	914.48	0.349504	0.0935767	3.73495	0.000187753	0.00844762	734.757	702.937	928.955	902.658
SLC4A7	NR_135542	2504.72	-0.295662	0.0792181	-3.73225	0.00018978	0.00850988	3042.79	2720.35	2434.15	2260.84
VAPA	NM_194434	3215.53	-0.23666	0.0634259	-3.73129	0.000190503	0.00851344	3376.99	3523.71	2947.07	2910.55
RNVU1-3	NR_104081	297.528	-0.654769	0.175938	-3.72159	0.000197975	0.00881754	339.026	289.976	205.801	193.627
SBNO2	NM_014963	4735.25	0.258785	0.069576	3.71945	0.000199655	0.00886253	4077.96	3698.6	4834.74	4469.08
RASA2	NM_001303246	3224.03	-0.235568	0.0633502	-3.7185	0.000200408	0.00886621	3630.35	3641.05	3118.68	3057.73
ZNF148	NM_021964	4022.22	-0.219171	0.0589798	-3.71603	0.000202379	0.00892358	4296.34	4415.07	3706.32	3777.4
RAC2	NM_002872	1103.92	0.38532	0.10378	3.71284	0.000204947	0.00897695	754.061	743.556	1034.07	922.804
STXBP2	NM_001272034	426.726	0.521853	0.140546	3.71303	0.000204789	0.00897695	299.211	324.953	431.233	465.039
CCDC97	NM_052848	1270.28	0.341053	0.0919994	3.70712	0.000209627	0.00915164	1099.12	1192.62	1372.22	1530.54
TRIM33	NM_015906	3841.82	-0.232199	0.0626714	-3.70502	0.000211372	0.00919747	4250.49	4139.77	3610.07	3532.84
UCHL5	NM_001350850	3210.03	-0.244509	0.0660098	-3.70413	0.000212115	0.00919954	3618.29	3518.07	3053.46	2970.43
LRRC40	NM_017768	1078.11	-0.318445	0.0860258	-3.70174	0.000214123	0.00922613	1177.54	1240.01	944.152	994.435
SUPT20H	NM_017569	2318.82	-0.255862	0.0691104	-3.70222	0.000213718	0.00922613	2336.99	2289.34	1940.23	1934.03
NDFIP2	NM_019080	2513.4	-0.291706	0.0788312	-3.70039	0.000215272	0.00924549	2464.87	2656.04	2061.81	2122.06
CAVIN3	NM_145040	490.314	0.466474	0.126125	3.69849	0.000216883	0.00928456	396.938	425.373	568.644	568.008
SASS6	NM_001304829	1195.7	-0.298069	0.0807064	-3.69325	0.000221407	0.00944766	1440.56	1430.7	1140.46	1194.22
THOC6	NM_024339	911.005	0.503168	0.13629	3.69188	0.000222603	0.00946815	581.532	657.804	892.227	865.164
MTRNR2L2	NM_001190470	2117.88	-0.406735	0.110337	-3.68628	0.000227555	0.00964777	2385.25	2441.66	1873.74	1767.82
RAP1GDS1	NM_001100429	4446.13	-0.226871	0.0615819	-3.68405	0.000229553	0.00970138	4735.5	4796.44	4150.85	3995.09
LOC730101	NR_024403	343.293	0.59188	0.160761	3.68175	0.000231639	0.00975833	275.081	254.998	433.766	365.428
MAP4K5	NM_006575	2622.84	-0.254674	0.0692437	-3.67794	0.000235129	0.00987394	2939.03	2934.73	2522.17	2401.86

## Sheet: S9D- GSEA p53 Pathway
PRO-seq: p53 pathway enrichment. DMSO vs Nutlin in either p53 -/- MCF10As or ∆40p53:WTp53 cells.
PROBE	RUNNING ES NULL P%#	RUNNING ES ∆40P53:WTP53
ABAT	-0.666979	0.620577
ABCC5	-0.663791	0.457555
ABHD4	-0.67009	0.512783
ACVR1B	-0.656714	0.330699
ADA	-0.655937	0.588728
AEN	-0.682805	0.679411
AK1	-0.686732	0.536801
ALOX15B	-0.674484	0.664163
ANKRA2	-0.678527	0.328443
APAF1	-0.639102	0.0982684
APP	-0.636575	0.0645072
ATF3	-0.654693	0.683444
BAIAP2	-0.644778	0.675974
BAK1	-0.644623	0.602275
BAX	-0.645788	0.238908
BLCAP	-0.732489	0.681232
BMP2	-0.731595	0.0594435
BTG1	-0.719345	0.101045
BTG2	-0.719346	0.380941
CASP1	-0.702404	0.353172
CCND2	-0.712584	0.299994
CCND3	-0.712546	0.535042
CCNG1	-0.712392	0.301435
CCNK	-0.713905	0.140043
CCP110	-0.713478	0.623829
CD81	-0.716936	0.670793
CD82	-0.715965	0.364102
CDH13	-0.704926	0.444198
CDK5R1	-0.703298	0.295622
CDKN1A	-0.703647	0.579705
CDKN2A	-0.704422	0.0630861
CDKN2AIP	-0.704423	0.00352522
CDKN2B	-0.704385	0.357294
CEBPA	-0.70862	0.680385
CGRRF1	-0.545271	0.335834
CLCA2	-0.532438	0.56983
COQ8A	-0.550132	0.683101
CSRNP2	-0.5095	0.650278
CTSD	-0.511871	0.687641
CTSF	-0.511833	0.450172
CYFIP2	-0.500051	0.462607
DCXR	-0.524818	0.415796
DDB2	-0.524625	0.120052
DDIT3	-0.524392	0.638553
DDIT4	-0.527034	0.447545
DEF6	-0.527111	0.282379
DGKA	-0.518832	0.579124
DNTTIP2	-0.607529	0.684636
DRAM1	-0.596173	0.609948
EI24	-0.618218	0.124465
ELP1	-0.611884	0.540835
EPHA2	-0.615109	0.152977
EPHX1	-0.616508	-0.0262678
EPS8L2	-0.613828	0.508291
ERCC5	-0.614099	0.530192
F2R	-0.577121	0.662666
FAM162A	-0.562771	0.045237
FAS	-0.59213	0.335102
FBXW7	-0.580619	0.690482
FDXR	-0.580852	0.558216
FGF13	-0.579454	0.666036
FOS	-0.915935	0.606013
FOXO3	-0.920096	0.662602
FUCA1	-0.908509	0.680322
GADD45A	-0.912553	0.196568
GLS2	-0.922662	0.409172
GM2A	-0.922738	0.406071
GPX2	-0.889808	0.429586
HBEGF	-0.901782	0.633292
HDAC3	-0.900033	0.153993
HEXIM1	-0.902598	0.466542
HINT1	-0.89319	0.623156
HMOX1	-0.894784	0.393581
HRAS	-0.977527	0.650761
HSPA4L	-0.980443	0.616481
IER3	-0.970138	0.592851
IER5	-0.970061	0.322059
IFI30	-0.96979	0.639725
IL1A	-0.995333	-0.0273454
INHBB	-0.999221	0.582794
IP6K2	-0.997044	0.484603
IRAK1	-0.987597	0.683998
ISCU	-0.984486	0.626233
ITGB4	-0.990278	0.374661
JAG2	-0.988374	0.654327
JUN	-0.947899	0.309701
KIF13B	-0.937828	0.606653
KLF4	-0.943349	0.226884
KLK8	-0.963141	0.374228
KRT17	-0.962558	0.200892
LDHB	-0.95972	0.659565
LIF	-0.95836	0.523482
MAPKAPK3	-0.161561	0.190928
MDM2	-0.18719	0.689437
MKNK2	-0.248984	0.227134
MXD1	-0.201306	0.179941
MXD4	-0.201268	0.692799
NDRG1	-0.215109	0.244872
NHLH2	-0.205194	0.670819
NINJ1	-0.207838	0.675597
NOL8	-0.0431585	0.494911
NOTCH1	-0.0402426	0.650072
NUDT15	-0.0330884	0.41427
NUPR1	-0.0388824	0.317367
OSGIN1	-0.050936	0.43916
PCNA	-0.0030316	0.585392
PDGFA	-0.00206029	0.664294
PERP	-0.00466408	0.656171
PHLDA3	-0.0248841	0.642822
PIDD1	-0.0311448	0.0368823
PITPNC1	-0.0181587	0.420161
PLK2	-0.0211125	0.34783
PLK3	-0.0211135	0.671353
PLXNB2	-0.104978	0.504091
PMM1	-0.10249	0.531203
POLH	-0.108904	0.637826
POM121	-0.106377	0.663777
PPM1D	-0.0950638	0.457591
PPP1R15A	-0.0998077	0.0784402
PRKAB1	-0.118082	-0.0159266
PRMT2	-0.123254	0.689145
PROCR	-0.124536	0.640694
PTPN14	-0.0725511	0.669234
PTPRE	-0.0737558	0.582677
PVT1	-0.0720076	0.671602
RAB40C	-0.0655166	0.546384
RACK1	-0.0657878	0.202439
RAD51C	-0.0633406	0.662771
RAD9A	-0.0631083	0.468173
RALGDS	-0.0640786	0.558042
RAP2B	-0.0687417	0.270213
RB1	-0.0681204	0.479783
RCHY1	-0.0873262	0.309086
RETSAT	-0.0905144	0.680729
RGS16	-0.0811054	0.677272
RHBDF2	-0.08126	0.283469
RNF19B	-0.417343	0.566047
RPL18	-0.419053	0.4158
RPL36	-0.409956	0.339914
RPS12	-0.406419	-0.0311947
RPS27L	-0.407429	0.468192
RRAD	-0.413804	0.685796
RRP8	-0.410927	0.1967
RXRA	-0.431454	0.478479
S100A10	-0.430094	0.646198
S100A4	-0.429823	0.530023
SAT1	-0.436471	0.639807
SDC1	-0.422902	0.120174
SEC61A1	-0.426324	0.370069
SERPINB5	-0.384802	0.19324
SERTAD3	-0.384142	0.481467
SESN1	-0.38974	0.631634
SFN	-0.390206	0.162843
SLC19A2	-0.400587	0.622184
SLC35D1	-0.403892	0.465745
SLC3A2	-0.394016	0.601287
SLC7A11	-0.396699	0.632495
SOCS1	-0.490951	-0.0229319
SP1	-0.488929	0.00436102
SPHK1	-0.446268	0.545013
ST14	-0.443936	0.653381
STEAP3	-0.442537	0.285866
STOM	-0.464117	0.538559
TAP1	-0.458829	0.49754
TAX1BP3	-0.45708	0.0198049
TCHH	-0.289726	0.659041
TCN2	-0.295831	-0.0254577
TGFA	-0.281637	0.507253
TGFB1	-0.281599	0.685543
TM4SF1	-0.305552	0.632038
TM7SF3	-0.305125	0.382165
TNFSF9	-0.258584	0.669396
TNNI1	-0.259944	0.198064
TOB1	-0.264764	0.656327
TP53	-0.264841	0.308779
TP63	-0.262355	0.607824
TPD52L1	-0.262898	0.107387
TPRKB	-0.258118	0.073823
TRAF4	-0.253919
TRAFD1	-0.253803
TRIAP1	-0.252054
TRIB3	-0.251977
TSC22D1	-0.277011
TSPYL2	-0.274756
TXNIP	-0.266707
UPP1	-0.358673
VAMP8	-0.34444
VDR	-0.347901
VWA5A	-0.369831
WRAP73	-0.37263
WWP1	-0.36225
XPC	-0.363027
ZBTB16	-0.36676
ZFP36L1	-0.321457
ZMAT3	-0.32799
ZNF365	-0.318697

## Sheet: S9F- IPA Major Pathways
IPA PRO-seq Major Pathways Z-Score of Activation.
Canonical Pathways	WTp53_DMSO_vs_WTp53_Nutlin	WTp53:WTp53_DMSO_vs_WTp53:WTp53_Nutlin	∆40p53:WTp53_DMSO_vs_∆40p53:WTp53_Nutlin
BAG2 Signaling Pathway	0	0.707	N/A
nNOS Signaling in Neurons	0	-1.342	N/A
Role of p14/p19ARF in Tumor Suppression	0.775	0.707	N/A
Antiproliferative Role of Somatostatin Receptor 2	-2.2	-1.732	N/A
Cell Cycle Regulation by BTG Family Proteins	-1.897	-1.667	N/A
α-Adrenergic Signaling	-2.746	-1	N/A
UVC-Induced MAPK Signaling	-2.117	-0.277	N/A
Amyloid Processing	-0.333	N/A	N/A
PPAR Signaling	1.206	0.243	N/A
Autophagy	2	N/A	N/A
April Mediated Signaling	-1.091	0	N/A
Remodeling of Epithelial Adherens Junctions	-1.265	0	N/A
ErbB2-ErbB3 Signaling	-1.715	-1.069	1.633
Wnt/β-catenin Signaling	0.617	1.043	1.414
p70S6K Signaling	-2.1	0	1.414
Protein Kinase A Signaling	0.479	0	1.347
Unfolded protein response	0.426	0.5	1.134
Cell Cycle: G2/M DNA Damage Checkpoint Regulation	0.2	0.243	1.134
ErbB4 Signaling	-2.475	-1.291	1
JAK/Stat Signaling	-1.443	0.209	1
CREB Signaling in Neurons	-2.1	-0.365	0.905
mTOR Signaling	-1.612	-1.808	0.832
Regulation of Actin-based Motility by Rho	0.686	0.243	0.832
PPARα/RXRα Activation	3.151	1.732	0.816
STAT3 Pathway	-2.714	-0.943	0.816
Corticotropin Releasing Hormone Signaling	-1.808	-0.218	0.816
PDGF Signaling	-2.359	-0.6	0.816
ErbB Signaling	-1.633	-0.756	0.707
14-3-3-mediated Signaling	-2.61	-1.569	0.632
Tec Kinase Signaling	-0.816	0.577	0.632
NRF2-mediated Oxidative Stress Response	-1.26	-0.784	0.632
Integrin Signaling	-2.712	-1.761	0.626
Sirtuin Signaling Pathway	-0.873	-0.42	0.577
ERK/MAPK Signaling	-0.356	-0.617	0.535
Telomerase Signaling	-1.406	-0.894	0.447
Endoplasmic Reticulum Stress Pathway	0	0.378	0.447
VEGF Family Ligand-Receptor Interactions	-1.761	-0.894	0.447
CNTF Signaling	-2.263	-1.5	0.447
HIPPO signaling	2.711	1.155	0.447
Regulation of Cellular Mechanics by Calpain Protease	-1.606	-0.577	0.447
Ceramide Signaling	-0.469	0.816	0.378
Sphingosine-1-phosphate Signaling	-0.493	1.147	0.378
Regulation of eIF4 and p70S6K Signaling	-1.298	-0.447	0.378
CDK5 Signaling	-0.632	-1.213	0.378
Role of NANOG in Mammalian Embryonic Stem Cell Pluripotency	-2.333	-1	0.378
PEDF Signaling	-1.897	-0.447	0.378
ATM Signaling	-0.7	-0.686	0.333
IGF-1 Signaling	-2.48	-0.6	0.302
Inhibition of ARE-Mediated mRNA Degradation Pathway	2.1	1	0.277
Phospholipase C Signaling	-1.99	-0.164	0.277
GNRH Signaling	-2.321	-0.522	0.258
PTEN Signaling	2.032	1.3	0.258
SPINK1 General Cancer Pathway	-2.414	-1.387	0
Apelin Pancreas Signaling Pathway	-0.426	-0.632	0
GP6 Signaling Pathway	-1.121	-1.528	0
p53 Signaling	0.438	1.333	0
UVA-Induced MAPK Signaling	-1.732	-1.069	0
Insulin Receptor Signaling	-2.177	-2.043	0
Apoptosis Signaling	2.137	0.688	0
EGF Signaling	-1.667	-0.229	0
Cell Cycle: G1/S Checkpoint Regulation	0.577	0.943	0
Cyclins and Cell Cycle Regulation	-0.816	-0.894	0
VEGF Signaling	-1.677	-1	0
Androgen Signaling	-0.688	0	0
EIF2 Signaling	-1.5	-1.095	0
Role of CHK Proteins in Cell Cycle Checkpoint Control	-0.2	0	0
Paxillin Signaling	-2.771	-0.853	0
ILK Signaling	-0.808	-0.632	-0.229
RhoA Signaling	-1.067	-1.134	-0.243
RhoGDI Signaling	0.289	-0.378	-0.243
Rac Signaling	-2.562	-2.117	-0.302
Signaling by Rho Family GTPases	-1.427	-1.043	-0.426
UVB-Induced MAPK Signaling	-1.567	-1	-0.447
GDNF Family Ligand-Receptor Interactions	-2.082	-0.728	-0.447
Sonic Hedgehog Signaling	0	-1	-0.447
Death Receptor Signaling	-1.826	-0.5	-0.447
PI3K/AKT Signaling	-0.882	-0.707	-0.535
Gαq Signaling	-2.06	-1.706	-0.577
ERK5 Signaling	-1.982	0.192	-0.632
FGF Signaling	-2.03	-0.688	-0.707
Acute Phase Response Signaling	-1.807	-0.816	-0.707
NER Pathway	-1.474	-1.8	-0.707
Actin Cytoskeleton Signaling	-2.012	-0.973	-0.728
Type II Diabetes Mellitus Signaling	-0.781	-1.147	-0.816
Wnt/Ca+ pathway	-1.291	0.302	-0.816
Mitotic Roles of Polo-Like Kinase	-0.943	-1.291	-0.816
HOTAIR Regulatory Pathway	-3.221	-2.268	-0.905
AMPK Signaling	-0.5	-0.801	-0.905
Senescence Pathway	-2.785	-2.109	-0.943
Gα12/13 Signaling	-2.252	-0.962	-1.155
Cdc42 Signaling	-1.581	-0.229	-1.155
SAPK/JNK Signaling	-3.051	-2.294	-1.155
PAK Signaling	-2.546	-1.8	-1.265
BMP signaling pathway	-2.694	-1.886	-1.414
HGF Signaling	-3.841	-2.646	-1.604
Role of BRCA1 in DNA Damage Response	-1.257	-1.569	-1.633
PCP pathway	-1	0.258	-1.633
TGF-β Signaling	-2.596	-1.342	-1.633
Sumoylation Pathway	-0.156	-0.218	-1.633
Cell Cycle Control of Chromosomal Replication	-4	-4.426	-1.89
Osteoarthritis Pathway	-2.405	-1.859	-1.897
RANK Signaling in Osteoclasts	-2.064	-1.8	-2.111
RAN Signaling	-2.714	-1.89	-2.236
Aryl Hydrocarbon Receptor Signaling	-2.667	-1	-2.449
