# Supplementary material for: The Δ40p53 isoform inhibits p53-dependent eRNA transcription and enables regulation by signal-specific transcription factors during p53 activation
Source: PLoS Biol. 2021 Aug 5;19(8):e3001364. doi: 10.1371/journal.pbio.3001364 (PMC8370613; doi:10.1371/journal.pbio.3001364)
Supplement: S11 Data — Associated with S10 Fig. File contains tabs with labels corresponding to relevant panel. (XLSX) [file pbio.3001364.s037.xlsx]

## Sheet: S10C- eRNA DESeq2 WTp53
PRO-seq: DESeq2 differential analysis at eRNA regions called by tfit in WTp53 DMSO vs Nutlin
chrm	start	stop	BIDIR	baseMean	log2FoldChange	lfcSE	stat	pvalue	padj	WTp53_DMSO_R1	WTp53_DMSO_R2	WTp53_Nutlin_R1	WTp53_Nutlin_R2
chr1	9180572	9183894	BIDIR_197	479.14	0.952413	0.13701	6.95144	3.6158e-12	3.88983e-09	359.35	484.839	798.024	817.271
chr1	9192128	9193396	BIDIR_198	194.193	1.28864	0.1933	6.66654	2.61902e-11	2.3203e-08	124.22	147.56	346.552	311.063
chr1	11027246	11027480	BIDIR_244	159.259	-0.954544	0.19922	-4.79141	1.65612e-06	0.000188677	238.457	182.693	113.663	105.912
chr1	16440165	16441105	BIDIR_332	141.577	0.834969	0.210313	3.97012	7.18366e-05	0.00311772	106.474	101.887	189.968	182.635
chr1	16644437	16644991	BIDIR_339	489.133	0.93342	0.131447	7.10109	1.23779e-12	1.86424e-09	360.459	332.01	681.182	646.311
chr1	16925354	16926094	BIDIR_354	85.2335	1.6836	0.301755	5.57938	2.41378e-08	5.95967e-06	43.2551	42.1599	165.328	109.247
chr1	23559313	23559833	BIDIR_493	974.51	0.543284	0.109025	4.9831	6.25724e-07	8.8906e-05	918.338	869.549	1416.41	1192.55
chr1	24744688	24745720	BIDIR_547	318.845	0.897639	0.148961	6.02601	1.68061e-09	6.841e-07	234.021	226.61	468.958	390.289
chr1	26861663	26864265	BIDIR_617	1487.08	0.790647	0.10455	7.56235	3.95838e-14	8.51674e-11	1059.19	1215.61	1979.96	1941.44
chr1	26921423	26921893	BIDIR_619	136.459	0.872542	0.211262	4.13014	3.6254e-05	0.00183563	106.474	91.3465	179.635	185.971
chr1	27833158	27834262	BIDIR_655	83.2972	-1.2168	0.274489	-4.43295	9.29532e-06	0.000673062	114.238	131.75	43.7165	61.7123
chr1	28259265	28259529	BIDIR_675	118.743	0.83996	0.225877	3.71866	0.000200283	0.00696286	103.147	129.993	206.66	205.986
chr1	28369319	28369959	BIDIR_686	193.305	0.815838	0.182878	4.4611	8.15406e-06	0.000602002	136.42	144.046	254.35	237.676
chr1	28505717	28506117	BIDIR_688	1779.33	-0.426161	0.10372	-4.10878	3.97762e-05	0.00197713	2282.54	2369.74	1696.2	1764.64
chr1	28507095	28508393	BIDIR_689	2028.11	-0.497479	0.0919969	-5.40756	6.38876e-08	1.35523e-05	2299.17	2206.37	1657.25	1536.14
chr1	28648191	28648677	BIDIR_692	1594.45	-0.671087	0.149717	-4.48238	7.38163e-06	0.000558667	2563.14	2125.56	1507.03	1441.07
chr1	29709036	29710388	BIDIR_719	215.41	0.672367	0.185262	3.62927	0.00028422	0.00889771	176.348	186.206	307.605	268.532
chr1	40039995	40041069	BIDIR_916	458.855	0.530839	0.121734	4.36063	1.29686e-05	0.000882909	339.386	377.683	526.982	502.872
chr1	44800006	44800472	BIDIR_1040	212.168	0.642379	0.165817	3.87401	0.000107057	0.00425433	189.657	216.07	317.938	311.063
chr1	44819809	44820273	BIDIR_1041	1476.02	-0.704354	0.156177	-4.50996	6.48397e-06	0.00050862	2098.43	2006.11	1334.54	1185.04
chr1	45303237	45304415	BIDIR_1063	201.282	0.648936	0.177532	3.65532	0.000256858	0.00827263	157.493	151.073	245.607	239.344
chr1	53763441	53765687	BIDIR_1230	177.007	-0.749903	0.191987	-3.90602	9.38303e-05	0.00384016	211.839	198.503	131.944	112.583
chr1	58783958	58784592	BIDIR_1291	401.455	0.640004	0.140443	4.55704	5.18792e-06	0.000428384	387.077	291.606	550.033	520.385
chr1	66970934	66975600	BIDIR_1419	223.765	-0.801712	0.16751	-4.78606	1.70083e-06	0.000191166	305.004	258.23	169.302	155.949
chr1	67684561	67685569	BIDIR_1434	233.933	0.832724	0.168394	4.9451	7.61036e-07	0.000103261	156.384	194.99	323.502	294.384
chr1	88992454	88993230	BIDIR_1703	134.558	0.806056	0.213986	3.76686	0.000165316	0.00599959	87.6193	112.427	166.123	178.465
chr1	92298871	92299119	BIDIR_1771	280.815	0.587437	0.160716	3.65512	0.000257061	0.00827263	224.039	216.07	309.989	352.761
chr1	93772510	93778022	BIDIR_1797	3946.19	-0.352148	0.0786584	-4.47693	7.57231e-06	0.000561806	4468.58	4623.54	3509.24	3611
chr1	108809749	108814283	BIDIR_1968	225.4	-0.663192	0.172082	-3.85392	0.000116239	0.00455907	256.203	326.74	181.225	183.469
chr1	109099968	109100236	BIDIR_1976	113.296	1.05223	0.269702	3.90144	9.56219e-05	0.00390288	66.5463	84.3199	160.559	148.443
chr1	109548264	109548830	BIDIR_1987	562.393	0.632708	0.129095	4.9011	9.53017e-07	0.000117651	495.77	404.033	746.359	659.655
chr1	110350958	110355118	BIDIR_2027	321.491	-0.679932	0.160987	-4.22351	2.40523e-05	0.00136559	418.132	377.683	242.428	256.023
chr1	112762023	112764267	BIDIR_2072	59.6806	1.23932	0.321729	3.85207	0.000117125	0.00458187	68.7645	52.6999	154.995	135.1
chr1	115838715	115839905	BIDIR_2139	137.617	1.33731	0.219109	6.10343	1.03817e-09	4.97766e-07	82.0737	87.8332	209.839	217.661
chr1	116373045	116373275	BIDIR_2154	55.3376	1.39093	0.349919	3.97499	7.03808e-05	0.00309809	33.2731	33.3766	93.7917	80.8932
chr1	116878457	116879805	BIDIR_2164	60.7631	1.55675	0.335503	4.64004	3.48339e-06	0.000316044	31.0549	63.2399	143.867	123.425
chr1	120532833	120534023	BIDIR_2213	98.5287	-1.04171	0.246681	-4.22289	2.41184e-05	0.00136559	140.856	156.343	81.0742	62.5463
chr1	120571050	120571122	BIDIR_2215	26.5854	-2.85218	0.545933	-5.2244	1.7472e-07	3.05984e-05	58.7825	45.6733	11.1278	3.3358
chr1	143970578	143974196	BIDIR_2275	3052.95	0.404438	0.0871046	4.64313	3.43166e-06	0.000313238	2574.23	2545.41	3536.26	3240.73
chr1	144461157	144462061	BIDIR_2292	465.81	0.540265	0.140814	3.83673	0.000124682	0.00475401	362.677	391.736	531.751	562.082
chr1	144523953	144524459	BIDIR_2298	1256.46	-0.590905	0.103204	-5.72562	1.03059e-08	2.82212e-06	1977.53	1712.75	1218.5	1237.58
chr1	145094121	145096999	BIDIR_2315	2626.2	0.488139	0.090805	5.37568	7.62929e-08	1.55277e-05	2184.94	2083.4	3106.25	2885.47
chr1	145425374	145425794	BIDIR_2321	239.701	0.651732	0.168198	3.8748	0.000106712	0.00425433	184.111	173.91	276.606	287.713
chr1	146052191	146052629	BIDIR_2345	1472.5	-0.496482	0.0956507	-5.19057	2.0965e-07	3.3952e-05	2183.83	1962.19	1367.13	1577.83
chr1	146387004	146387460	BIDIR_2357	578.499	-0.818704	0.142695	-5.73743	9.61216e-09	2.6809e-06	968.248	846.712	509.495	522.053
chr1	148612098	148614040	BIDIR_2425	278.608	-0.595378	0.159693	-3.72826	0.000192807	0.00681109	314.986	340.793	225.736	206.82
chr1	149185871	149188855	BIDIR_2446	297.66	-0.78486	0.157928	-4.96972	6.70482e-07	9.4375e-05	333.84	333.766	217.787	169.292
chr1	149402098	149402990	BIDIR_2456	179.582	-0.722324	0.201519	-3.58439	0.000337864	0.00997759	192.984	224.853	143.867	107.58
chr1	149636314	149636882	BIDIR_2459	1038.09	-0.82957	0.117927	-7.03462	1.99811e-12	2.31489e-09	1593.78	1533.57	893.406	867.308
chr1	150293589	150294093	BIDIR_2480	265.148	0.660648	0.157199	4.20263	2.63827e-05	0.00145236	196.311	191.476	301.246	312.731
chr1	152785643	152786731	BIDIR_2555	32.9677	3.00479	0.507908	5.91602	3.29816e-09	1.10386e-06	11.091	8.78332	85.8432	76.7234
chr1	153506927	153507157	BIDIR_2574	43.3985	1.42017	0.383107	3.70698	0.000209744	0.00721222	32.164	17.5666	69.9463	68.3839
chr1	153564691	153567745	BIDIR_2576	2542.14	0.459258	0.0934907	4.91234	8.99972e-07	0.000114868	2075.13	2640.27	3086.38	3372.49
chr1	154182879	154183573	BIDIR_2589	292.258	0.771451	0.16316	4.72819	2.26534e-06	0.000228277	227.366	202.016	394.243	342.754
chr1	154813272	154813892	BIDIR_2609	29.6779	1.68773	0.4537	3.71993	0.000199278	0.00694751	21.073	17.5666	69.1515	56.7086
chr1	155562758	155563468	BIDIR_2624	565.387	0.667008	0.116751	5.71309	1.10946e-08	2.9315e-06	445.86	476.056	730.462	728.872
chr1	159914880	159917348	BIDIR_2720	362.245	-0.608173	0.153632	-3.95862	7.53831e-05	0.00319816	401.496	393.493	255.94	266.03
chr1	160262358	160262740	BIDIR_2735	415.539	0.589539	0.132458	4.45075	8.55715e-06	0.000625627	359.35	295.12	501.547	492.865
chr1	161540002	161540274	BIDIR_2783	376.326	-0.565173	0.138569	-4.07865	4.52989e-05	0.00219372	522.388	495.379	329.861	359.433
chr1	162790299	162790995	BIDIR_2810	324.45	0.691818	0.163236	4.23813	2.25389e-05	0.00132231	277.276	247.69	471.343	380.281
chr1	173714592	173715260	BIDIR_2999	183.679	0.733206	0.194807	3.76375	0.000167385	0.00606007	141.965	142.29	225.736	246.849
chr1	180154533	180154993	BIDIR_3073	562.9	0.43686	0.121471	3.59641	0.000322641	0.00968093	497.988	476.056	639.85	681.337
chr1	181087553	181089659	BIDIR_3096	2031.61	0.50417	0.0759571	6.63757	3.18907e-11	2.66412e-08	1853.31	1951.65	2816.93	2571.07
chr1	182391037	182392527	BIDIR_3125	441.074	0.646885	0.127969	5.055	4.30389e-07	6.38457e-05	318.313	347.82	530.161	507.876
chr1	182604343	182604569	BIDIR_3129	154.13	0.859951	0.19648	4.37679	1.20441e-05	0.000832093	145.293	129.993	241.633	261.026
chr1	182643569	182644209	BIDIR_3133	41.0234	1.57787	0.379329	4.15963	3.18762e-05	0.00168452	27.7276	38.6466	99.3556	95.0703
chr1	183163809	183165261	BIDIR_3145	401.766	-0.572384	0.151557	-3.7767	0.000158919	0.00582354	484.679	525.243	348.937	328.576
chr1	183635578	183636242	BIDIR_3159	270.553	0.730362	0.162665	4.48999	7.12281e-06	0.000541801	206.293	196.746	344.168	326.075
chr1	202056799	202058379	BIDIR_3391	89.3195	1.45511	0.306714	4.74418	2.0935e-06	0.000219942	62.1098	56.2133	191.558	134.266
chr1	203305054	203305728	BIDIR_3418	611.703	1.17381	0.114312	10.2685	9.77566e-25	7.36156e-21	529.043	433.896	1119.14	1072.46
chr1	205590216	205592578	BIDIR_3490	337.002	0.547782	0.141288	3.87705	0.00010573	0.00423509	289.476	324.983	457.831	435.322
chr1	206201679	206204937	BIDIR_3507	2711.26	0.428715	0.0905706	4.73349	2.2069e-06	0.000227659	2290.3	2236.23	3177.79	2917.16
chr1	206389885	206390085	BIDIR_3509	31.3871	-1.726	0.460749	-3.74607	0.000179624	0.00644121	53.237	40.4033	9.53814	19.1809
chr1	206635276	206635596	BIDIR_3514	593.66	0.898387	0.127294	7.05759	1.69412e-12	2.12626e-09	523.497	458.489	1018.2	820.607
chr1	209873303	209873993	BIDIR_3593	95.4051	-0.919813	0.247077	-3.72278	0.000197044	0.00691768	130.874	112.427	61.9979	67.55
chr1	210321434	210321936	BIDIR_3602	99.0975	1.55321	0.273069	5.68797	1.28558e-08	3.28173e-06	44.3642	68.5099	161.353	160.952
chr1	210328557	210329697	BIDIR_3603	681.493	0.631272	0.104346	6.04981	1.45017e-09	6.2403e-07	537.916	551.593	846.51	838.954
chr1	222643990	222644436	BIDIR_3781	457.81	0.536541	0.122301	4.38707	1.1489e-05	0.000802063	368.223	344.306	533.341	503.706
chr1	226083213	226083889	BIDIR_3867	215.036	0.674963	0.174643	3.86482	0.000111171	0.0043831	169.693	180.936	291.708	266.03
chr1	226939730	226940492	BIDIR_3891	638.779	0.410103	0.110007	3.72799	0.000193012	0.00681109	600.026	534.026	741.59	773.072
chr1	228457848	228458124	BIDIR_3913	933.827	-1.105	0.107163	-10.3114	6.25561e-25	7.36156e-21	1554.96	1684.64	716.95	787.249
chr1	230974705	230975507	BIDIR_3965	169.712	-0.873276	0.202731	-4.30756	1.65063e-05	0.00103584	173.02	233.636	98.5608	120.923
chr1	230982001	230986361	BIDIR_3967	372.544	-0.550599	0.134161	-4.10401	4.06047e-05	0.00200508	446.969	426.869	289.323	308.562
chr1	234372788	234373930	BIDIR_4024	1737.24	0.331608	0.0766442	4.32658	1.5144e-05	0.00098363	1719.11	1565.19	2110.31	2034.84
chr1	244239215	244239935	BIDIR_4194	85.1318	1.2673	0.264986	4.78251	1.73121e-06	0.000193139	79.8555	93.1032	209.839	203.484
chr1	246507224	246507408	BIDIR_4233	193.523	0.911019	0.199975	4.55567	5.22196e-06	0.000428384	128.656	147.56	265.478	250.185
chr10	1955992	1959534	BIDIR_4315	168.74	-0.712636	0.197889	-3.60119	0.000316765	0.0095799	237.348	217.826	131.149	147.609
chr10	5916631	5920769	BIDIR_4466	177.943	-0.705871	0.192725	-3.66259	0.000249681	0.00814939	222.93	235.393	127.97	152.613
chr10	14849236	14852670	BIDIR_4721	132.783	-0.956349	0.216193	-4.42358	9.70782e-06	0.000699567	187.439	166.883	80.2793	103.41
chr10	38355871	38356707	BIDIR_5397	184.886	0.828839	0.203438	4.07416	4.61804e-05	0.00221504	154.166	133.506	275.811	238.51
chr10	45005056	45007626	BIDIR_5521	96.5827	-0.933322	0.256198	-3.64297	0.000269513	0.00850971	131.983	128.236	78.6896	57.5426
chr10	49941782	49942220	BIDIR_5622	142.428	0.873032	0.215329	4.05441	5.02617e-05	0.00237301	113.129	82.5632	193.942	170.96
chr10	72296093	72298699	BIDIR_6171	653.511	0.632834	0.133781	4.73038	2.24103e-06	0.000228055	504.643	425.113	820.28	629.632
chr10	73730233	73730799	BIDIR_6201	222.841	0.790122	0.171934	4.5955	4.31717e-06	0.000371548	161.929	165.126	303.631	261.026
chr10	87862446	87864602	BIDIR_6556	621.47	0.436291	0.10888	4.00709	6.14711e-05	0.0028058	552.334	586.726	798.819	738.046
chr10	92572675	92575473	BIDIR_6750	436.614	0.466961	0.122442	3.81372	0.000136891	0.00512865	375.986	381.196	524.598	521.219
chr10	94317311	94321031	BIDIR_6817	296.485	-0.677337	0.156175	-4.33705	1.44407e-05	0.000949746	290.585	358.36	196.327	205.986
chr10	101221586	101221916	BIDIR_7059	26.6718	2.00161	0.551592	3.62879	0.000284755	0.00889771	7.76373	36.8899	81.0742	87.5648
chr10	103395982	103397128	BIDIR_7123	493.926	0.459553	0.120562	3.81177	0.000137976	0.0051495	428.114	414.573	582.621	577.927
chr10	117215729	117217963	BIDIR_7482	62.0331	1.4843	0.305908	4.8521	1.22161e-06	0.000144871	49.9097	56.2133	139.098	155.949
chr10	119080477	119081215	BIDIR_7539	736.444	0.434302	0.108362	4.00789	6.12646e-05	0.0028058	656.59	632.399	910.892	833.116
chr10	120503595	120505261	BIDIR_7575	148.761	1.22903	0.206211	5.96007	2.5213e-09	9.73673e-07	114.238	112.427	278.991	252.687
chr11	9460138	9461564	BIDIR_8169	1646.7	-0.460343	0.0979131	-4.70155	2.58192e-06	0.00025088	1896.57	2097.46	1307.52	1591.18
chr11	10750980	10751388	BIDIR_8206	289.754	0.616184	0.149861	4.11172	3.92728e-05	0.00196149	250.658	245.933	400.602	361.1
chr11	17207804	17208194	BIDIR_8397	209.882	1.11312	0.1874	5.93983	2.85315e-09	1.01224e-06	124.22	131.75	300.451	251.019
chr11	18394029	18394907	BIDIR_8416	795.548	0.571985	0.103461	5.52853	3.22916e-08	7.48222e-06	692.081	771.176	1075.42	1090.81
chr11	27472275	27473485	BIDIR_8642	131.462	1.03502	0.235218	4.40024	1.08132e-05	0.000768196	95.383	93.1032	211.429	175.13
chr11	33038043	33040779	BIDIR_8748	273.158	0.57826	0.156549	3.6938	0.000220927	0.00747727	215.166	205.53	322.707	306.894
chr11	35138803	35139369	BIDIR_8832	186.628	0.847454	0.201684	4.20188	2.64705e-05	0.00145236	133.093	159.856	284.554	237.676
chr11	43864438	43867928	BIDIR_8982	173.394	-0.733831	0.191114	-3.83976	0.000123154	0.00470765	235.13	230.123	139.893	140.104
chr11	46345042	46345426	BIDIR_9042	43.5459	1.71229	0.388245	4.41034	1.03208e-05	0.000736688	24.4003	29.8633	73.9206	101.742
chr11	47213225	47216351	BIDIR_9059	1026.32	0.540316	0.0902698	5.98557	2.15632e-09	8.54639e-07	895.047	1036.43	1403.7	1389.36
chr11	47848292	47848572	BIDIR_9077	88.0643	1.17227	0.279855	4.18886	2.80355e-05	0.00152434	49.9097	68.5099	135.124	126.76
chr11	59550741	59551551	BIDIR_9304	823.851	-0.427803	0.116236	-3.68046	0.000232811	0.00777464	1089.14	1147.1	827.433	833.116
chr11	62855670	62856320	BIDIR_9438	1311.25	-0.344998	0.0860787	-4.00794	6.12514e-05	0.0028058	1607.09	1396.55	1203.39	1170.87
chr11	62880529	62881001	BIDIR_9439	268.272	0.597665	0.156629	3.8158	0.000135744	0.0051111	206.293	217.826	338.604	301.056
chr11	64304320	64306536	BIDIR_9499	650.537	0.413674	0.107837	3.8361	0.000125003	0.00475423	595.589	583.213	786.101	785.581
chr11	65453397	65454867	BIDIR_9547	178.585	0.84373	0.198518	4.25014	2.13641e-05	0.0012718	100.929	133.506	223.351	190.141
chr11	66935027	66941475	BIDIR_9608	135.341	-0.733422	0.202607	-3.61991	0.000294701	0.00904613	180.784	177.423	109.689	105.912
chr11	75399349	75399563	BIDIR_9889	173.957	0.734655	0.199719	3.67845	0.000234659	0.00779742	125.329	175.666	239.248	253.521
chr11	77658239	77661451	BIDIR_9954	223.675	-0.72577	0.180161	-4.02845	5.61469e-05	0.00262914	301.676	231.88	179.635	145.941
chr11	90188800	90191454	BIDIR_10214	419.626	-0.629786	0.143186	-4.39838	1.09063e-05	0.000771174	442.533	565.646	295.682	351.093
chr11	94104689	94105133	BIDIR_10299	25.711	1.92743	0.526837	3.65849	0.000253703	0.00821726	12.2001	14.0533	38.9474	60.0444
chr11	94694170	94695036	BIDIR_10327	40.3816	2.32996	0.557012	4.18296	2.87742e-05	0.00155329	5.54552	10.54	42.9216	33.358
chr11	102256046	102256770	BIDIR_10471	154.224	0.953762	0.217416	4.3868	1.15029e-05	0.000802063	117.565	126.48	242.428	228.502
chr11	103051122	103055058	BIDIR_10496	476.236	-0.791222	0.13033	-6.07091	1.27189e-09	5.6341e-07	516.843	593.753	305.22	333.58
chr11	114411537	114413677	BIDIR_10772	231.086	-0.804371	0.163187	-4.92912	8.2599e-07	0.000109125	299.458	289.85	164.533	173.462
chr11	123062080	123062662	BIDIR_10982	1360.89	-0.664653	0.103686	-6.41026	1.45272e-10	9.36098e-08	1897.68	2123.81	1180.34	1352.67
chr12	12110818	12111216	BIDIR_11661	84.4417	1.11781	0.298646	3.74291	0.0001819	0.00650734	45.4733	61.4832	108.894	119.255
chr12	15904599	15908687	BIDIR_11782	599.214	-0.497112	0.107895	-4.60736	4.07808e-06	0.000355029	689.863	618.346	464.189	467.012
chr12	25226714	25235636	BIDIR_11963	174.294	-0.82746	0.192718	-4.29363	1.75777e-05	0.00108976	194.093	223.096	114.458	119.255
chr12	27710515	27711033	BIDIR_12030	226.885	0.677983	0.173254	3.91322	9.10726e-05	0.00376825	168.584	172.153	294.887	249.351
chr12	29331437	29335519	BIDIR_12063	341.189	-0.859328	0.141017	-6.09378	1.10272e-09	5.03275e-07	428.114	395.249	216.198	239.344
chr12	41363617	41363705	BIDIR_12273	1474.79	-0.627338	0.162573	-3.85882	0.000113938	0.00448047	1679.18	1884.9	1342.49	962.378
chr12	47967379	47970919	BIDIR_12428	260.223	-0.799914	0.16525	-4.84063	1.29425e-06	0.000152287	281.713	358.36	194.737	169.292
chr12	49131376	49131636	BIDIR_12480	1098.11	-0.487409	0.104199	-4.67767	2.90158e-06	0.00027313	1625.95	1538.84	1042.04	1218.4
chr12	56104119	56104521	BIDIR_12771	233.046	0.609258	0.165309	3.68557	0.000228193	0.00763735	183.002	217.826	317.143	288.547
chr12	56687934	56688874	BIDIR_12791	590.342	0.53675	0.123444	4.34813	1.37302e-05	0.000919067	549.007	488.353	833.792	677.168
chr12	68807475	68809597	BIDIR_13125	802.859	0.963858	0.111857	8.61688	6.88054e-18	1.72713e-14	531.261	648.209	1179.55	1102.48
chr12	68868841	68871283	BIDIR_13126	325.617	1.5624	0.177653	8.79465	1.4349e-18	4.32221e-15	166.366	279.31	622.363	666.326
chr12	74537676	74537918	BIDIR_13254	224.174	0.708279	0.196679	3.6012	0.000316754	0.0095799	224.039	121.21	294.093	284.377
chr12	98644228	98645836	BIDIR_13857	311.772	0.646787	0.152239	4.24849	2.15218e-05	0.00127614	237.348	238.906	376.756	368.606
chr12	104319208	104320330	BIDIR_13984	69.9115	-1.07942	0.300541	-3.59159	0.000328663	0.00984093	96.4921	75.5366	38.1525	44.1994
chr12	105107508	105107860	BIDIR_14002	425.13	0.734697	0.123801	5.93452	2.94712e-09	1.01224e-06	356.023	340.793	561.16	601.278
chr12	122001249	122001915	BIDIR_14440	59.4674	1.4903	0.348948	4.27084	1.94741e-05	0.00118266	38.8187	68.5099	139.893	154.281
chr12	124927660	124928532	BIDIR_14545	666.242	-0.446916	0.111868	-3.99503	6.46863e-05	0.00289092	860.665	908.195	652.568	642.976
chr13	24512544	24513008	BIDIR_14966	282.739	0.602902	0.166255	3.62637	0.000287434	0.00894384	234.021	217.826	387.884	300.222
chr13	40332266	40334634	BIDIR_15552	206.598	1.04284	0.17834	5.84749	4.99052e-09	1.56588e-06	232.912	223.096	464.984	476.186
chr13	41085161	41087759	BIDIR_15576	131.246	-0.838364	0.232161	-3.61113	0.000304862	0.0092946	160.82	149.316	93.7917	80.0592
chr13	49585227	49586579	BIDIR_15864	275.352	0.549998	0.151945	3.61973	0.000294911	0.00904613	214.057	238.906	332.245	326.908
chr13	50529188	50529772	BIDIR_15891	73.2708	1.3054	0.280893	4.64732	3.36283e-06	0.000308826	63.219	84.3199	184.404	175.13
chr13	80330349	80333983	BIDIR_16567	266.136	-0.873321	0.177979	-4.90687	9.25415e-07	0.000116147	266.185	312.686	158.969	155.115
chr13	81689568	81690334	BIDIR_16608	78.2836	1.16233	0.319593	3.63692	0.000275915	0.00865739	41.0369	40.4033	87.4329	95.0703
chr13	113584708	113587238	BIDIR_17329	286.181	-0.6059	0.152923	-3.96213	7.42841e-05	0.00316043	300.567	344.306	223.351	197.646
chr14	19062165	19062483	BIDIR_17379	332.632	0.568044	0.141018	4.02818	5.62102e-05	0.00262914	280.603	272.283	418.883	401.964
chr14	19337540	19337866	BIDIR_17382	396.394	0.599376	0.130828	4.58141	4.6186e-06	0.000388608	340.495	312.686	515.854	477.853
chr14	32485004	32485090	BIDIR_17766	3214.25	-0.388719	0.0901024	-4.31419	1.60192e-05	0.00102431	3290.71	3808.45	2637.29	2776.22
chr14	50643994	50648562	BIDIR_18211	128.751	-0.919006	0.231231	-3.9744	7.05561e-05	0.00309809	145.293	165.126	91.4071	71.7197
chr14	64679670	64681392	BIDIR_18647	191.917	0.714151	0.182702	3.90884	9.27416e-05	0.0038268	146.402	135.263	247.197	216.827
chr14	67600117	67600447	BIDIR_18733	196.78	0.748959	0.18019	4.15649	3.23172e-05	0.00169003	150.838	158.1	276.606	241.012
chr14	71070628	71081598	BIDIR_18812	354.562	-0.570278	0.138707	-4.11137	3.93314e-05	0.00196149	379.314	444.436	271.837	279.373
chr14	73886389	73887073	BIDIR_18888	466.315	0.610739	0.121845	5.01243	5.37473e-07	7.78355e-05	364.895	358.36	547.648	557.913
chr14	91509927	91511097	BIDIR_19255	331.045	0.933847	0.146013	6.39565	1.59866e-10	9.36098e-08	221.821	212.556	391.858	440.326
chr14	103243704	103244704	BIDIR_19543	25.6921	2.15782	0.548562	3.9336	8.36834e-05	0.00348164	22.1821	14.0533	100.945	64.2142
chr15	30489860	30492942	BIDIR_19925	123.996	-0.89188	0.23205	-3.84348	0.000121302	0.00466561	130.874	187.963	82.6639	86.7308
chr15	31464937	31466497	BIDIR_19970	129.768	1.17262	0.223462	5.24751	1.54171e-07	2.79755e-05	82.0737	98.3732	193.942	208.488
chr15	32515062	32518052	BIDIR_20007	138.807	-0.787301	0.21123	-3.72723	0.000193599	0.0068126	160.82	166.883	97.7659	91.7345
chr15	40195295	40195865	BIDIR_20217	42.9952	-1.48964	0.399596	-3.72787	0.000193104	0.00681109	49.9097	75.5366	20.666	23.3506
chr15	44663462	44663998	BIDIR_20330	291.615	0.574154	0.156246	3.67467	0.000238152	0.00779742	262.858	219.583	336.219	388.621
chr15	45129805	45130071	BIDIR_20360	41.8704	1.49988	0.411496	3.64494	0.000267458	0.0084804	19.9639	21.08	56.434	59.2105
chr15	48343031	48345719	BIDIR_20438	317.447	-0.967698	0.163078	-5.93396	2.9572e-09	1.01224e-06	409.26	363.63	187.583	209.321
chr15	59372776	59373078	BIDIR_20712	199.03	1.15973	0.220478	5.26005	1.44013e-07	2.67775e-05	130.874	128.236	331.45	247.683
chr15	60478945	60479327	BIDIR_20747	287.14	0.770797	0.150236	5.13056	2.88876e-07	4.57975e-05	230.694	214.313	388.679	373.61
chr15	63157080	63157790	BIDIR_20824	538.27	1.24944	0.131498	9.50156	2.06763e-21	1.03802e-17	382.641	361.873	924.404	849.795
chr15	63564323	63570137	BIDIR_20836	214.279	-0.863881	0.169962	-5.08279	3.71929e-07	5.6582e-05	256.203	249.446	145.457	132.598
chr15	68638402	68641715	BIDIR_20969	181.801	0.860316	0.23286	3.69457	0.000220258	0.0074714	98.7103	149.316	215.403	226.834
chr15	72636738	72637234	BIDIR_21078	305.623	0.640578	0.157	4.08011	4.50151e-05	0.00218701	247.33	252.96	427.626	351.093
chr15	74100001	74100519	BIDIR_21118	303.25	0.569092	0.149182	3.81476	0.000136316	0.00511982	257.312	254.716	406.961	352.761
chr15	74461067	74461339	BIDIR_21137	236.994	0.732957	0.17976	4.07741	4.55398e-05	0.00219832	218.494	173.91	338.604	320.237
chr15	75023432	75023670	BIDIR_21157	94.2927	1.1393	0.290544	3.92125	8.8089e-05	0.00365484	65.4372	47.4299	127.97	125.093
chr15	91854969	91857281	BIDIR_21680	28.3857	-1.79504	0.492221	-3.64682	0.000265503	0.00845399	35.4913	35.1333	9.53814	10.8414
chr15	99701614	99706736	BIDIR_21871	217.36	-0.983389	0.18754	-5.24362	1.57454e-07	2.82312e-05	268.403	284.58	141.482	137.602
chr15	101962870	101964386	BIDIR_21925	994.338	-0.57775	0.0914439	-6.31808	2.64829e-10	1.47726e-07	1094.69	1087.38	739.206	723.035
chr16	138313	138995	BIDIR_21927	224.805	0.630229	0.164675	3.82711	0.000129659	0.00490651	180.784	180.936	283.76	276.038
chr16	1426934	1430258	BIDIR_21952	182.82	0.815193	0.189864	4.29357	1.75826e-05	0.00108976	120.892	122.966	223.351	205.152
chr16	1963184	1966666	BIDIR_21971	2210.91	0.323967	0.08111	3.99417	6.49214e-05	0.00289284	1993.06	2014.89	2444.15	2571.9
chr16	3019860	3024284	BIDIR_22013	3377.2	0.366367	0.0922047	3.97341	7.08518e-05	0.00310203	2631.9	3151.46	3524.34	3913.73
chr16	11908140	11914398	BIDIR_22185	404.118	-0.872501	0.134479	-6.488	8.69809e-11	5.95463e-08	466.933	502.406	247.197	281.041
chr16	21520077	21520929	BIDIR_22370	507.815	0.568332	0.120303	4.72417	2.31063e-06	0.000230466	378.205	402.276	546.058	607.95
chr16	29961767	29962413	BIDIR_22565	124.836	0.989943	0.241771	4.09455	4.22991e-05	0.00207514	79.8555	91.3465	197.916	139.27
chr16	47460495	47462015	BIDIR_22792	510.751	0.525027	0.115501	4.54564	5.47684e-06	0.000438759	446.969	467.273	681.182	631.3
chr16	50232800	50236726	BIDIR_22867	244.171	-0.697318	0.164578	-4.23701	2.26517e-05	0.00132231	266.185	326.74	195.532	166.79
chr16	53052155	53053449	BIDIR_22913	279.982	0.76518	0.196586	3.89234	9.92826e-05	0.00403044	310.549	268.77	541.289	446.997
chr16	55719316	55720854	BIDIR_22959	83.9581	-1.03191	0.278525	-3.70492	0.000211458	0.00723812	89.8375	121.21	45.3062	56.7086
chr16	57446950	57447884	BIDIR_23005	309.612	0.595209	0.144577	4.11691	3.83991e-05	0.00192776	253.985	259.986	370.398	405.3
chr16	66934290	66934574	BIDIR_23176	146.516	0.947152	0.207962	4.55445	5.25217e-06	0.000428384	125.329	93.1032	210.634	217.661
chr16	75464384	75465068	BIDIR_23355	236.831	0.795736	0.174731	4.55406	5.262e-06	0.000428384	156.384	156.343	248.786	294.384
chr16	77991228	77992526	BIDIR_23402	15.3974	3.00112	0.688506	4.35888	1.30727e-05	0.000882909	9.98194	3.51333	65.1773	50.037
chr17	2926003	2926459	BIDIR_23735	34.0565	1.86554	0.413953	4.50665	6.58601e-06	0.000513948	28.8367	21.08	100.15	85.0629
chr17	7483851	7484415	BIDIR_23868	434.763	0.497192	0.124273	4.00082	6.31245e-05	0.00287226	431.442	389.979	580.237	584.599
chr17	11944161	11945391	BIDIR_23957	79.583	1.1492	0.308907	3.72023	0.000199042	0.00694751	47.6915	56.2133	102.535	125.926
chr17	17280969	17281601	BIDIR_24047	281.077	0.624929	0.155849	4.00984	6.0759e-05	0.0028058	236.239	207.286	364.039	324.407
chr17	31549727	31550193	BIDIR_24310	637.338	0.499479	0.120126	4.15794	3.21125e-05	0.00168995	601.135	614.832	891.816	825.611
chr17	34962656	34965904	BIDIR_24352	205.959	-0.837096	0.186904	-4.47876	7.50794e-06	0.000561806	229.585	274.04	139.893	140.104
chr17	36948547	36949235	BIDIR_24388	176.295	0.873683	0.201333	4.3395	1.4281e-05	0.000947519	107.583	138.776	228.915	215.993
chr17	38550749	38551045	BIDIR_24418	28.544	1.78758	0.474028	3.77104	0.000162571	0.00592455	16.6366	15.81	54.0494	58.3765
chr17	40647498	40648410	BIDIR_24488	243.08	0.647678	0.17177	3.7706	0.000162855	0.00592455	176.348	180.936	307.605	251.019
chr17	41918904	41919386	BIDIR_24533	180.852	0.879252	0.2041	4.30795	1.64775e-05	0.00103584	151.947	110.67	245.607	245.181
chr17	44343926	44346322	BIDIR_24621	390.578	0.597588	0.142712	4.18736	2.82223e-05	0.00152898	298.349	328.496	488.83	455.337
chr17	47529895	47532127	BIDIR_24715	213.537	0.760904	0.202204	3.76304	0.000167857	0.00606258	165.257	145.803	300.451	229.336
chr17	47940940	47942008	BIDIR_24727	382.708	0.597099	0.1442	4.14076	3.46159e-05	0.00177935	338.277	305.66	425.242	553.743
chr17	49507885	49509081	BIDIR_24777	65.3756	1.15577	0.32188	3.5907	0.000329794	0.00985522	48.8006	38.6466	106.509	90.9006
chr17	50051056	50055700	BIDIR_24797	947.951	0.430546	0.0961587	4.47745	7.55393e-06	0.000561806	744.209	834.416	1066.68	1050.78
chr17	50866337	50866765	BIDIR_24827	100.693	1.2126	0.280732	4.31941	1.56447e-05	0.00100695	49.9097	94.8599	176.456	148.443
chr17	51153192	51153746	BIDIR_24837	126.016	0.885143	0.22892	3.8666	0.000110362	0.00436264	86.5101	100.13	170.892	170.96
chr17	58540943	58543559	BIDIR_24931	111.113	1.20777	0.267496	4.51509	6.32892e-06	0.000499057	49.9097	52.6999	116.047	120.089
chr17	58631742	58632210	BIDIR_24939	1025.47	-0.499129	0.0956893	-5.21614	1.82686e-07	3.09938e-05	1339.8	1338.58	919.635	975.722
chr17	64975223	64975969	BIDIR_25066	320.103	0.656919	0.149397	4.39713	1.09692e-05	0.000771994	271.731	251.203	458.625	368.606
chr17	68247288	68248674	BIDIR_25111	579.528	0.498469	0.108048	4.6134	3.96128e-06	0.000347128	506.861	497.136	725.693	693.847
chr18	3251435	3252571	BIDIR_25555	257.304	-0.786895	0.170573	-4.61325	3.96428e-06	0.000347128	277.276	282.823	148.636	175.963
chr18	7920315	7922695	BIDIR_25727	339.495	-0.799052	0.138663	-5.76253	8.28607e-09	2.44387e-06	452.515	490.109	254.35	286.045
chr18	46173620	46174330	BIDIR_26722	167.481	0.697783	0.19317	3.61227	0.000303527	0.00927266	135.311	119.453	199.506	216.827
chr18	48160859	48162711	BIDIR_26777	182.227	0.861765	0.191692	4.49558	6.93821e-06	0.000531677	134.202	115.94	244.812	213.491
chr18	49813350	49814372	BIDIR_26829	208.643	0.735022	0.192987	3.80865	0.000139729	0.00519618	141.965	168.64	262.299	250.185
chr19	5308812	5309174	BIDIR_27876	121.061	1.53798	0.261284	5.88624	3.95092e-09	1.26606e-06	57.6734	57.9699	179.635	155.949
chr19	6590405	6591899	BIDIR_27927	244.144	0.989042	0.184249	5.36795	7.96366e-08	1.59921e-05	210.73	165.126	406.961	346.923
chr19	8320675	8322289	BIDIR_27998	604.743	0.500262	0.112639	4.44129	8.9421e-06	0.000650613	483.57	488.353	703.438	670.496
chr19	8362603	8365517	BIDIR_28003	1016.27	0.452948	0.122677	3.69221	0.000222314	0.00750732	747.536	1001.3	1065.89	1311.8
chr19	17075171	17076015	BIDIR_28292	142.85	1.01073	0.23913	4.22669	2.3715e-05	0.00135833	80.9646	79.0499	146.251	176.797
chr19	18034355	18035899	BIDIR_28337	44.2902	1.76055	0.478783	3.67714	0.000235861	0.00779742	12.2001	10.54	42.9216	35.0259
chr19	18374005	18374989	BIDIR_28357	130.985	1.31088	0.230215	5.69417	1.23971e-08	3.2192e-06	78.7464	112.427	263.888	200.982
chr19	18385863	18386239	BIDIR_28358	205.798	1.03298	0.178374	5.79112	6.99184e-09	2.14906e-06	163.038	207.286	370.398	378.613
chr19	18521987	18522595	BIDIR_28365	62.1034	1.22476	0.332961	3.67838	0.000234721	0.00779742	36.6004	35.1333	94.5865	73.3876
chr19	18683331	18683813	BIDIR_28374	236.624	0.782126	0.166431	4.69941	2.60916e-06	0.000251901	181.893	173.91	314.759	298.554
chr19	29677728	29679482	BIDIR_28525	90.684	0.934963	0.258057	3.62309	0.000291103	0.00898195	75.4191	80.8066	157.379	140.104
chr19	37268783	37268901	BIDIR_28647	65.7288	1.24065	0.338764	3.66228	0.000249985	0.00814939	27.7276	43.9166	85.0484	79.2253
chr19	37654828	37656316	BIDIR_28662	244.528	0.616155	0.169934	3.62585	0.000288013	0.00894384	166.366	200.26	289.323	266.864
chr19	40425420	40426808	BIDIR_28757	680.11	0.660531	0.1189	5.55537	2.77028e-08	6.62273e-06	757.518	639.426	1166.04	1053.28
chr19	41506077	41506173	BIDIR_28787	52.1262	1.33424	0.346877	3.84643	0.000119852	0.00465229	27.7276	33.3766	79.4845	72.5537
chr19	42075415	42075841	BIDIR_28807	71.3819	1.63517	0.353988	4.61928	3.85074e-06	0.000343172	34.3822	24.5933	92.202	95.0703
chr19	42269879	42271655	BIDIR_28815	312.67	0.962676	0.163106	5.90216	3.58777e-09	1.17468e-06	207.403	249.446	413.319	469.514
chr19	43780048	43784032	BIDIR_28890	484.654	0.457899	0.124217	3.68628	0.000227557	0.00763304	423.678	449.706	577.057	619.625
chr19	44237597	44242119	BIDIR_28911	247.608	-0.718265	0.168936	-4.2517	2.12155e-05	0.00126797	297.24	270.526	182.814	163.454
chr19	45422961	45424261	BIDIR_28955	527.002	0.494713	0.127593	3.87727	0.000105634	0.00423509	422.569	518.216	666.875	647.979
chr19	45902526	45902986	BIDIR_28977	165.199	0.774864	0.213676	3.62634	0.000287465	0.00894384	163.038	105.4	244.017	224.333
chr19	46132734	46134232	BIDIR_28985	189.989	1.26562	0.186244	6.79553	1.07918e-11	1.01585e-08	140.856	166.883	386.295	346.923
chr19	46450621	46452297	BIDIR_29002	42.4517	1.66462	0.399542	4.16632	3.09563e-05	0.00164746	29.9458	21.08	81.869	83.395
chr19	47225849	47226423	BIDIR_29029	434.915	-0.823309	0.151069	-5.44991	5.03966e-08	1.08432e-05	674.336	474.299	313.964	341.086
chr19	49272144	49272784	BIDIR_29116	77.2871	1.22993	0.296625	4.14641	3.37722e-05	0.00174792	47.6915	82.5632	142.277	155.115
chr19	55344620	55345422	BIDIR_29300	78.9061	1.26508	0.291607	4.33829	1.43595e-05	0.000948544	55.4552	59.7266	143.867	131.764
chr19	55597146	55601200	BIDIR_29314	381.856	0.646856	0.131624	4.91442	8.90446e-07	0.000114624	351.586	342.55	565.929	522.053
chr19	57422871	57427025	BIDIR_29356	213.261	-0.684852	0.186278	-3.67651	0.000236445	0.00779742	219.603	263.5	135.124	163.454
chr2	10689837	10690135	BIDIR_29612	301.925	0.690021	0.165464	4.17021	3.04313e-05	0.00163105	290.585	200.26	415.704	388.621
chr2	19228587	19229277	BIDIR_29839	69.7999	2.46738	0.394749	6.25051	4.09114e-10	2.2006e-07	25.5094	22.8366	156.584	112.583
chr2	24082876	24086668	BIDIR_29953	1085.17	0.419868	0.0923208	4.54793	5.41774e-06	0.000436345	733.118	762.392	1007.07	989.899
chr2	24971447	24972383	BIDIR_29969	286.456	0.655974	0.160723	4.0814	4.47645e-05	0.00218187	234.021	205.53	360.065	336.916
chr2	27428306	27429372	BIDIR_30064	390.427	0.52745	0.144603	3.64757	0.000264729	0.00844721	322.749	305.66	463.394	444.495
chr2	29966031	29966927	BIDIR_30146	52.3123	2.51824	0.50747	4.96234	6.96471e-07	9.71255e-05	16.6366	1.75666	65.1773	54.2068
chr2	48440414	48441000	BIDIR_30703	115.614	1.18892	0.247258	4.80842	1.52125e-06	0.000176243	57.6734	73.7799	141.482	153.447
chr2	55230745	55235137	BIDIR_30825	1780.4	-0.308696	0.0752148	-4.1042	4.05719e-05	0.00200508	1976.42	2002.6	1553.92	1657.89
chr2	55563745	55569231	BIDIR_30836	221.703	-0.697469	0.173432	-4.02158	5.7809e-05	0.00269555	256.203	261.743	158.174	160.952
chr2	70301615	70302695	BIDIR_31262	264.68	0.729664	0.175715	4.15255	3.28796e-05	0.00170758	198.53	154.586	260.709	332.746
chr2	74529563	74529929	BIDIR_31387	177.282	0.862725	0.200802	4.2964	1.73593e-05	0.00108485	159.711	110.67	266.273	234.34
chr2	75710713	75711055	BIDIR_31435	486.491	0.468626	0.121938	3.84315	0.000121463	0.00466561	427.005	446.193	633.491	572.09
chr2	105403492	105405042	BIDIR_32165	161.738	0.723481	0.194578	3.71821	0.000200643	0.00696286	140.856	149.316	241.633	236.008
chr2	106424271	106427949	BIDIR_32197	175.446	-1.00705	0.205321	-4.90477	9.35373e-07	0.000116427	207.403	200.26	113.663	89.2327
chr2	107867128	107873158	BIDIR_32218	250.545	-0.744507	0.163007	-4.56732	4.93995e-06	0.000413337	291.694	284.58	170.892	173.462
chr2	113437546	113437798	BIDIR_32407	192.686	0.692581	0.18832	3.67768	0.000235369	0.00779742	149.729	173.91	263.888	255.189
chr2	119678980	119679302	BIDIR_32559	66.3857	1.11832	0.307291	3.63931	0.000273375	0.00861359	42.146	43.9166	94.5865	91.7345
chr2	135836960	135838370	BIDIR_32952	139.829	-0.811722	0.217333	-3.73491	0.000187779	0.00668591	179.675	168.64	88.2278	110.915
chr2	135985243	135986405	BIDIR_32955	260.146	0.719662	0.1601	4.49508	6.95441e-06	0.000531677	208.512	177.423	322.707	318.569
chr2	152764051	152766721	BIDIR_33291	204.768	-0.647071	0.174709	-3.70372	0.000212465	0.00725608	242.894	235.393	158.969	146.775
chr2	156400177	156401775	BIDIR_33350	1223.15	-0.447876	0.0995054	-4.50102	6.76273e-06	0.000525018	1743.51	1479.11	1155.7	1215.07
chr2	161159820	161160768	BIDIR_33469	229.389	0.650728	0.175366	3.71068	0.000206701	0.00715662	199.639	147.56	271.042	282.709
chr2	173895862	173898502	BIDIR_33777	324.453	-0.589654	0.141694	-4.16146	3.16219e-05	0.00167696	367.114	379.439	257.53	237.676
chr2	173982520	173984168	BIDIR_33779	64.8118	1.61025	0.336155	4.7902	1.66616e-06	0.000188677	48.8006	40.4033	158.174	116.753
chr2	176269204	176269608	BIDIR_33841	165.138	0.715979	0.194833	3.67483	0.000238005	0.00779742	124.22	126.48	219.377	191.809
chr2	177169437	177171353	BIDIR_33857	172.05	0.879156	0.191376	4.59387	4.35092e-06	0.000372325	153.056	177.423	290.118	313.565
chr2	183175593	183179085	BIDIR_34002	142.244	-0.945473	0.221098	-4.27627	1.90054e-05	0.00116827	164.147	193.233	77.8948	106.746
chr2	186522491	186525401	BIDIR_34090	401.164	-0.530085	0.124345	-4.26301	2.01688e-05	0.00121505	456.951	479.569	321.117	326.075
chr2	191677815	191678165	BIDIR_34207	613.663	-0.523132	0.139854	-3.74055	0.000183618	0.00655325	893.938	753.609	565.929	584.599
chr2	192544314	192545040	BIDIR_34223	32.2318	1.80116	0.461081	3.90638	9.36877e-05	0.00384016	17.7457	15.81	62.7927	55.0407
chr2	205682026	205682798	BIDIR_34599	250.062	0.717485	0.160217	4.4782	7.52741e-06	0.000561806	204.075	242.42	359.27	368.606
chr2	215352811	215356723	BIDIR_34874	324.922	-0.593699	0.146993	-4.03898	5.36851e-05	0.00252672	372.659	395.249	260.709	246.849
chr2	222945312	222948538	BIDIR_35104	579.229	-0.592713	0.113844	-5.20637	1.92571e-07	3.19688e-05	565.643	627.129	406.961	380.281
chr2	233139487	233139833	BIDIR_35432	115.666	1.00253	0.231721	4.32647	1.51519e-05	0.00098363	118.674	170.396	271.042	300.222
chr2	240430208	240432162	BIDIR_35636	132.062	1.06626	0.269052	3.96302	7.40082e-05	0.00315761	79.8555	75.5366	185.994	140.104
chr2	240433406	240436840	BIDIR_35637	516.615	0.883244	0.143568	6.15208	7.64731e-10	3.8392e-07	370.441	324.983	677.208	612.119
chr20	3470770	3471152	BIDIR_35764	163.169	0.808228	0.202821	3.98494	6.74962e-05	0.00298989	149.729	112.427	226.531	239.344
chr20	4148257	4149191	BIDIR_35786	102.538	1.01616	0.254468	3.99327	6.51679e-05	0.00289526	70.9827	79.0499	139.098	162.62
chr20	6311642	6312436	BIDIR_35843	65.8553	1.8551	0.32423	5.72155	1.05555e-08	2.83885e-06	29.9458	38.6466	111.278	132.598
chr20	23421324	23421744	BIDIR_36163	82.8002	1.21704	0.289015	4.211	2.54241e-05	0.00141409	47.6915	43.9166	104.92	109.247
chr20	34955068	34956460	BIDIR_36396	238.108	1.00319	0.192145	5.221	1.77962e-07	3.08078e-05	179.675	138.776	325.886	320.237
chr20	35451239	35451477	BIDIR_36416	31.3393	2.34367	0.526338	4.45279	8.47597e-06	0.000622715	5.54552	21.08	55.6391	68.3839
chr20	44194420	44195532	BIDIR_36634	230.137	-0.654657	0.172661	-3.79156	0.000149702	0.00555336	256.203	258.23	154.2	172.628
chr20	63864708	63865572	BIDIR_37131	751.73	0.450674	0.107266	4.20147	2.65188e-05	0.00145236	689.863	653.479	953.019	886.489
chr21	9324671	9325263	BIDIR_37155	248.518	0.646116	0.17318	3.7309	0.000190794	0.00677723	212.948	165.126	296.477	302.724
chr21	37267241	37268245	BIDIR_37173	437.692	0.458312	0.125354	3.65616	0.000256025	0.00827263	403.714	365.386	497.573	564.584
chr22	15784745	15785085	BIDIR_37248	357.495	0.596705	0.136886	4.35913	1.3058e-05	0.000882909	302.786	288.093	455.446	440.326
chr22	17638359	17638993	BIDIR_37317	448.773	0.460603	0.125318	3.67547	0.000237416	0.00779742	411.478	409.303	607.261	522.053
chr22	19854496	19855342	BIDIR_37380	679.035	0.535749	0.116931	4.58175	4.61111e-06	0.000388608	623.317	625.372	949.045	860.637
chr22	23750175	23752073	BIDIR_37507	253.378	0.629402	0.159946	3.93509	8.31644e-05	0.00346964	204.075	200.26	329.861	296.052
chr22	27717830	27719082	BIDIR_37602	55.6187	1.25524	0.342974	3.65988	0.000252338	0.00819064	32.164	29.8633	77.8948	70.8858
chr22	30245248	30247962	BIDIR_37670	133.855	1.22637	0.220511	5.5615	2.67465e-08	6.49723e-06	98.7103	105.4	245.607	230.17
chr22	30248498	30250676	BIDIR_37671	28.6856	1.83062	0.503227	3.63776	0.00027502	0.00864734	7.76373	24.5933	59.6134	47.5352
chr22	31080975	31081503	BIDIR_37699	204.848	0.858958	0.194522	4.41573	1.00669e-05	0.000721989	158.602	156.343	300.451	271.034
chr22	32491392	32498778	BIDIR_37739	257.949	-0.634275	0.159844	-3.96809	7.24522e-05	0.00311772	276.167	314.443	193.147	185.137
chr22	44685419	44685831	BIDIR_38113	64.9487	1.35435	0.313458	4.32069	1.55542e-05	0.00100542	47.6915	56.2133	141.482	121.757
chr22	45071223	45073839	BIDIR_38121	79.47	2.11135	0.346097	6.10047	1.0576e-09	4.97766e-07	33.2731	54.4566	222.557	146.775
chr22	46842507	46843083	BIDIR_38167	33.48	1.91634	0.470277	4.07491	4.60319e-05	0.00221497	18.8548	14.0533	71.536	55.0407
chr3	11272080	11272556	BIDIR_38490	118.228	1.05276	0.242494	4.3414	1.41578e-05	0.000943499	74.31	87.8332	182.019	150.945
chr3	13455255	13455459	BIDIR_38568	21.3448	2.30302	0.533935	4.31329	1.60843e-05	0.00102431	11.091	22.8366	85.8432	75.0555
chr3	39153578	39153778	BIDIR_39234	80.2321	-1.27593	0.321644	-3.9669	7.28149e-05	0.0031244	122.001	115.94	27.0247	71.7197
chr3	45146239	45146629	BIDIR_39428	256.005	0.573147	0.158151	3.62404	0.000290033	0.00896958	214.057	214.313	319.528	317.735
chr3	49339885	49340223	BIDIR_39561	121.276	1.20274	0.233461	5.15178	2.58028e-07	4.13422e-05	79.8555	61.4832	174.866	155.949
chr3	49357788	49359084	BIDIR_39562	1936.93	0.406627	0.0978585	4.15526	3.24919e-05	0.00169329	1781.22	1644.24	2301.87	2245.83
chr3	49672708	49675376	BIDIR_39577	547.788	0.597599	0.111449	5.36207	8.22756e-08	1.63046e-05	435.878	437.409	654.952	666.326
chr3	52536446	52536706	BIDIR_39685	299.461	0.542321	0.148448	3.65327	0.000258919	0.00829909	290.585	263.5	426.832	383.617
chr3	56579810	56581372	BIDIR_39778	75.4524	-1.02181	0.282538	-3.61655	0.000298552	0.00913922	102.038	79.0499	48.4855	41.6975
chr3	56649303	56656655	BIDIR_39779	364.976	-0.607676	0.143773	-4.22665	2.37196e-05	0.00135833	369.332	467.273	284.554	259.358
chr3	58008162	58008610	BIDIR_39826	300.252	0.617161	0.156811	3.9357	8.2954e-05	0.00346964	261.749	242.42	398.217	377.779
chr3	58874313	58875499	BIDIR_39856	114.107	0.840316	0.23417	3.58849	0.000332602	0.00988031	97.6012	119.453	175.661	209.321
chr3	72177122	72177770	BIDIR_40068	28.6531	2.31772	0.499965	4.63576	3.55628e-06	0.000320725	14.4184	10.54	76.3051	50.871
chr3	97958289	97964785	BIDIR_40555	207.493	-0.703024	0.17589	-3.99695	6.4164e-05	0.00287745	228.476	259.986	134.329	164.288
chr3	98522688	98523236	BIDIR_40574	123.832	1.04818	0.242125	4.3291	1.49719e-05	0.000980402	67.6554	79.0499	147.841	152.613
chr3	98859667	98862403	BIDIR_40584	183.627	-0.759642	0.191583	-3.96508	7.33711e-05	0.00313933	199.639	194.99	125.585	107.58
chr3	129315277	129317309	BIDIR_41418	1049.49	0.570999	0.0994027	5.7443	9.23009e-09	2.62291e-06	923.884	883.602	1463.31	1225.07
chr3	142596179	142596515	BIDIR_41808	158.592	1.10206	0.216906	5.0808	3.75856e-07	5.66077e-05	108.692	91.3465	242.428	190.975
chr3	149812077	149813311	BIDIR_41978	603.507	0.450459	0.121663	3.70251	0.00021348	0.00727427	624.426	514.703	830.613	736.378
chr3	153160690	153162224	BIDIR_42102	578.262	0.6584	0.126235	5.21567	1.83152e-07	3.09938e-05	465.824	442.679	791.665	644.643
chr3	154324455	154324607	BIDIR_42154	125.943	-0.870137	0.227137	-3.83089	0.000127683	0.0048439	196.311	177.423	100.15	105.078
chr3	156681375	156686043	BIDIR_42226	461.256	-0.69588	0.130207	-5.34443	9.07015e-08	1.75135e-05	471.369	591.996	307.605	343.587
chr3	179070565	179073341	BIDIR_42806	365.04	0.516539	0.141096	3.6609	0.000251331	0.0081756	291.694	377.683	453.856	492.865
chr3	184764654	184765988	BIDIR_43020	78.2606	1.26875	0.274869	4.61584	3.91502e-06	0.000346848	55.4552	59.7266	128.765	147.609
chr3	195187066	195189556	BIDIR_43373	122.006	1.00546	0.24716	4.06804	4.74104e-05	0.00225252	154.166	107.157	302.836	228.502
chr3	195634540	195635594	BIDIR_43386	1667.68	0.483385	0.0741008	6.52334	6.87573e-11	4.93121e-08	1326.49	1364.93	1890.14	1868.05
chr3	196316128	196321518	BIDIR_43423	878.663	0.475838	0.0991624	4.79857	1.59801e-06	0.000183722	745.318	804.552	1091.32	1057.45
chr3	197654303	197655445	BIDIR_43474	1543.09	0.452396	0.0760014	5.95246	2.64137e-09	9.94541e-07	1262.16	1282.36	1742.3	1737.12
chr4	90967	94117	BIDIR_43493	309.847	-0.853724	0.143634	-5.94377	2.78546e-09	1.01224e-06	368.223	381.196	214.608	199.314
chr4	3936008	3940103	BIDIR_43606	284.805	0.752898	0.176214	4.27263	1.93177e-05	0.00117791	337.168	240.663	536.52	447.831
chr4	48016018	48017406	BIDIR_44974	225.882	0.685615	0.168329	4.07306	4.63988e-05	0.00221845	155.275	165.126	262.299	251.019
chr4	52051649	52052793	BIDIR_45039	212.788	1.08823	0.170195	6.394	1.616e-10	9.36098e-08	171.911	191.476	387.884	380.281
chr4	52710389	52714423	BIDIR_45073	1815.24	-0.430726	0.0798004	-5.39755	6.75588e-08	1.4132e-05	2103.97	2013.14	1470.46	1587.84
chr4	74624310	74625382	BIDIR_45825	52.7842	-1.28994	0.341271	-3.77983	0.000156937	0.00576496	103.147	89.5899	32.5886	46.7012
chr4	88078611	88082783	BIDIR_46326	231.414	-0.920568	0.162245	-5.67395	1.39538e-08	3.50264e-06	328.295	274.04	161.353	159.284
chr4	98260748	98261830	BIDIR_46652	378.626	0.654901	0.166037	3.9443	8.00324e-05	0.00337638	319.422	291.606	564.34	400.296
chr4	99086948	99090638	BIDIR_46677	953.739	0.366418	0.102081	3.58948	0.000331342	0.00987619	794.119	969.679	1152.52	1105.82
chr4	127901796	127905144	BIDIR_47596	175.042	-0.763584	0.192377	-3.96922	7.21098e-05	0.00311772	214.057	214.313	126.38	125.926
chr4	139381431	139385527	BIDIR_47906	191.936	-0.827847	0.177168	-4.67265	2.97333e-06	0.000278145	236.239	226.61	131.149	130.096
chr4	158171103	158171555	BIDIR_48474	284.715	1.04842	0.158219	6.62636	3.44065e-11	2.66412e-08	204.075	277.553	490.419	491.197
chr4	173360265	173366163	BIDIR_48971	133.026	-1.01054	0.232096	-4.35396	1.33697e-05	0.000898937	187.439	179.18	92.9968	89.2327
chr4	183443861	183445237	BIDIR_49287	725.868	0.416821	0.100012	4.1677	3.07682e-05	0.00164326	679.881	649.966	898.969	879.817
chr5	14569	15311	BIDIR_49591	21.1382	3.38792	0.678398	4.994	5.91411e-07	8.48308e-05	4.43642	7.02666	61.203	54.2068
chr5	10353184	10354268	BIDIR_49803	357.321	0.677522	0.138672	4.88579	1.03018e-06	0.000126142	283.931	247.69	418.088	438.658
chr5	14691110	14696984	BIDIR_49880	280.632	-0.818012	0.167611	-4.88042	1.05861e-06	0.000128579	295.022	326.74	185.994	165.122
chr5	58459925	58460373	BIDIR_50845	479.358	0.854745	0.129072	6.62225	3.53777e-11	2.66412e-08	369.332	419.843	679.592	739.714
chr5	70049388	70049790	BIDIR_51148	385.827	0.66247	0.139685	4.74261	2.10987e-06	0.000219942	382.641	361.873	608.851	572.09
chr5	70924806	70925226	BIDIR_51162	394.82	0.679563	0.137206	4.95285	7.31336e-07	0.000100133	389.296	367.143	624.748	589.603
chr5	72214292	72217276	BIDIR_51188	208.243	-0.647386	0.179558	-3.60545	0.000311613	0.00946211	245.112	284.58	166.123	170.126
chr5	72572340	72572730	BIDIR_51206	14.3761	3.26149	0.862005	3.78361	0.000154572	0.0057059	2.21821	5.26999	28.6144	38.3617
chr5	76241287	76241457	BIDIR_51316	43.1103	-1.40443	0.370525	-3.79037	0.000150422	0.00556634	55.4552	61.4832	21.4608	22.5167
chr5	82273643	82280257	BIDIR_51481	2227.88	-0.376613	0.079665	-4.72745	2.27353e-06	0.000228277	2640.78	2685.94	2008.57	2093.21
chr5	94569455	94569543	BIDIR_51708	1711.07	-0.808867	0.147859	-5.47051	4.4874e-08	9.93894e-06	2773.87	2629.73	1777.27	1307.63
chr5	98795175	98798791	BIDIR_51853	277.721	-0.62241	0.160023	-3.88951	0.000100447	0.00406674	313.877	347.82	189.968	238.51
chr5	98845914	98849204	BIDIR_51854	228.756	-0.80893	0.15824	-5.11204	3.18695e-07	4.94832e-05	340.495	316.2	189.968	185.971
chr5	100046342	100046602	BIDIR_51877	113.052	-1.94365	0.413387	-4.70177	2.57915e-06	0.00025088	149.729	238.906	60.4082	40.0296
chr5	110738597	110739315	BIDIR_52052	183.249	0.70209	0.192184	3.65321	0.000258985	0.00829909	154.166	119.453	213.813	237.676
chr5	113487507	113489543	BIDIR_52138	205.986	0.931955	0.176227	5.28838	1.23406e-07	2.35267e-05	167.475	200.26	362.449	332.746
chr5	118973982	118974486	BIDIR_52250	92.6075	1.12981	0.309935	3.64532	0.000267061	0.0084804	53.237	45.6733	104.125	114.251
chr5	119268445	119268887	BIDIR_52255	621.498	0.617256	0.117918	5.23462	1.65327e-07	2.92939e-05	556.77	502.406	786.896	844.792
chr5	122774764	122775168	BIDIR_52341	113.503	0.994729	0.250481	3.97128	7.14889e-05	0.00311772	96.4921	79.0499	195.532	157.617
chr5	128537884	128539046	BIDIR_52466	224.422	0.928688	0.198367	4.68166	2.84561e-06	0.000269545	153.056	173.91	344.168	274.37
chr5	134004375	134005177	BIDIR_52648	247.201	0.845325	0.168578	5.01444	5.31883e-07	7.77736e-05	194.093	173.91	330.655	334.414
chr5	134226008	134226472	BIDIR_52662	363.906	0.570081	0.147266	3.87109	0.00010835	0.00429436	378.205	307.416	556.391	469.514
chr5	134738074	134738736	BIDIR_52693	208.784	0.592703	0.165311	3.58538	0.000336582	0.00995927	185.22	184.45	276.606	281.041
chr5	136108145	136108599	BIDIR_52726	28.3338	1.71246	0.445	3.84823	0.000118975	0.00464218	18.8548	35.1333	75.5103	95.9043
chr5	136132587	136132987	BIDIR_52729	334.621	0.594983	0.139165	4.27537	1.9082e-05	0.00116827	362.677	321.47	532.546	506.208
chr5	138897084	138903794	BIDIR_52820	447.773	-0.522461	0.126805	-4.12018	3.78579e-05	0.00190695	549.007	497.136	336.219	395.292
chr5	139232014	139232704	BIDIR_52826	39.0022	1.78138	0.4085	4.36079	1.29593e-05	0.000882909	29.9458	24.5933	96.1762	93.4024
chr5	139306919	139307349	BIDIR_52832	71.4321	-1.30765	0.308488	-4.23891	2.24612e-05	0.00132231	105.365	122.966	52.4598	39.1957
chr5	140718736	140718974	BIDIR_52906	361.702	-0.689214	0.144474	-4.7705	1.83772e-06	0.000199121	591.153	523.486	340.988	352.761
chr5	141923332	141924216	BIDIR_52955	590.656	0.455443	0.115631	3.93875	8.1907e-05	0.00344581	546.788	569.159	785.307	742.216
chr5	141968712	141969532	BIDIR_52957	390.856	0.609551	0.128822	4.73174	2.22602e-06	0.000228055	338.277	340.793	484.855	551.241
chr5	141984517	141988735	BIDIR_52958	262.809	-0.809128	0.158064	-5.11898	3.072e-07	4.81952e-05	310.549	375.926	201.096	187.639
chr5	143200687	143201297	BIDIR_53004	43.1588	1.55978	0.365873	4.26318	2.01541e-05	0.00121505	26.6185	33.3766	84.2535	90.0666
chr5	149960504	149960944	BIDIR_53203	635.789	0.485813	0.107125	4.535	5.76022e-06	0.000459019	686.536	620.102	955.403	881.485
chr5	151447438	151448040	BIDIR_53260	80.0834	1.31599	0.310808	4.2341	2.29472e-05	0.00133174	69.8736	35.1333	148.636	121.757
chr5	154038769	154039091	BIDIR_53335	214.717	0.917225	0.198207	4.6276	3.6992e-06	0.000331629	161.929	151.073	305.22	287.713
chr5	154445555	154446317	BIDIR_53341	113.05	0.928726	0.231166	4.01758	5.87995e-05	0.00273327	82.0737	86.0765	156.584	162.62
chr5	168544743	168547585	BIDIR_53660	439.87	-0.500322	0.126694	-3.94906	7.84587e-05	0.00331929	510.188	523.486	367.218	362.768
chr5	173766409	173766911	BIDIR_53802	259.899	0.668811	0.180466	3.70601	0.000210549	0.0072234	200.748	238.906	336.219	357.765
chr5	174328557	174329097	BIDIR_53818	20.4352	2.24924	0.549213	4.09538	4.21477e-05	0.00207447	11.091	17.5666	69.9463	62.5463
chr5	175985494	175986524	BIDIR_53866	31.6587	1.45135	0.393157	3.69154	0.000222896	0.00751016	35.4913	33.3766	92.202	96.7382
chr5	177857467	177858069	BIDIR_53947	32.8245	1.48841	0.415031	3.58625	0.000335463	0.00994568	42.146	26.35	94.5865	101.742
chr5	179623660	179623984	BIDIR_54036	811.195	-0.534287	0.10157	-5.26028	1.43833e-07	2.67775e-05	1163.45	1176.97	767.82	848.127
chr5	179676610	179680494	BIDIR_54043	1235.79	0.366075	0.0894276	4.09354	4.24835e-05	0.00207742	1109.1	1129.54	1489.54	1393.53
chr6	3066915	3070185	BIDIR_54199	459.738	0.538302	0.1256	4.28585	1.82041e-05	0.00112365	351.586	344.306	505.521	506.208
chr6	18386909	18387739	BIDIR_54723	347.763	0.607687	0.146174	4.1573	3.22034e-05	0.00168995	291.694	312.686	481.676	436.156
chr6	24827058	24827700	BIDIR_54928	40.5897	1.56093	0.415006	3.76122	0.000169089	0.00609245	19.9639	21.08	55.6391	65.0481
chr6	26197855	26200909	BIDIR_54960	3384.81	-0.302876	0.0763248	-3.96825	7.24026e-05	0.00311772	4072.63	3831.28	3377.3	3034.74
chr6	26270166	26273016	BIDIR_54966	4559.21	-0.444726	0.069469	-6.40179	1.5357e-10	9.36098e-08	5394.68	5152.3	4037.81	3715.25
chr6	27532054	27532276	BIDIR_55028	130.781	-1.07591	0.225194	-4.77773	1.77288e-06	0.000196333	214.057	198.503	96.9711	99.2401
chr6	27806654	27809450	BIDIR_55039	4481.38	-0.2715	0.0621474	-4.36865	1.25016e-05	0.000859755	5111.86	5201.48	4413.77	4127.22
chr6	31736264	31737228	BIDIR_55236	201.474	0.886704	0.202176	4.3858	1.15562e-05	0.000802063	138.638	128.236	275.811	219.329
chr6	36027278	36028074	BIDIR_55404	198.53	0.9288	0.196687	4.72222	2.33278e-06	0.000231145	147.511	119.453	269.452	244.347
chr6	36678330	36678814	BIDIR_55433	550.903	1.25599	0.137005	9.16744	4.84366e-20	1.82376e-16	359.35	447.949	905.328	1006.58
chr6	43332998	43336046	BIDIR_55657	225.314	-0.730778	0.172862	-4.22751	2.36288e-05	0.00135833	259.53	252.96	158.969	150.111
chr6	43702702	43703214	BIDIR_55675	38.6938	-1.65214	0.412308	-4.00707	6.14776e-05	0.0028058	89.8375	50.9433	23.8453	21.6827
chr6	43769920	43770408	BIDIR_55682	386.126	0.750652	0.142951	5.25112	1.51177e-07	2.77667e-05	280.603	282.823	489.624	457.839
chr6	45377804	45378296	BIDIR_55721	342.995	0.53922	0.150238	3.58911	0.000331807	0.00987619	270.621	289.85	417.294	394.458
chr6	53493780	53495888	BIDIR_55967	211.905	-0.827024	0.173296	-4.77231	1.82127e-06	0.000199121	245.112	256.473	150.226	131.764
chr6	57046422	57046846	BIDIR_56036	347.497	0.575819	0.136505	4.2183	2.4615e-05	0.00138331	297.24	314.443	455.446	453.669
chr6	81752411	81753535	BIDIR_56584	191.578	0.681416	0.1881	3.62263	0.000291625	0.00898195	180.784	191.476	306.015	289.381
chr6	89819236	89820380	BIDIR_56870	242.847	0.659777	0.171613	3.84456	0.000120767	0.00466561	163.038	187.963	275.811	274.37
chr6	108981054	108983554	BIDIR_57262	157.4	0.872721	0.202355	4.31282	1.61186e-05	0.00102431	118.674	152.83	268.658	221.831
chr6	111354508	111360884	BIDIR_57336	131.848	-0.864408	0.215433	-4.01242	6.01006e-05	0.00278516	158.602	175.666	103.33	79.2253
chr6	111987219	111987745	BIDIR_57354	30.1799	1.69845	0.459418	3.69696	0.000218198	0.00741824	14.4184	36.8899	75.5103	83.395
chr6	125956513	125956937	BIDIR_57675	155.206	-0.804194	0.220331	-3.64993	0.00026231	0.0083878	239.567	179.18	111.278	130.93
chr6	138107140	138107882	BIDIR_58004	259.034	0.747579	0.186968	3.99843	6.37647e-05	0.00287533	181.893	182.693	286.939	325.241
chr6	143422771	143426197	BIDIR_58152	261.065	-0.813716	0.171497	-4.74479	2.08725e-06	0.000219942	278.385	363.63	169.302	192.642
chr6	158168121	158168519	BIDIR_58517	175.549	0.986675	0.211854	4.65733	3.20331e-06	0.000295982	124.22	105.4	251.966	206.82
chr6	158818202	158818384	BIDIR_58535	138.934	1.18419	0.215161	5.50374	3.71827e-08	8.48497e-06	102.038	94.8599	223.351	226
chr7	5425951	5430130	BIDIR_59023	1239.19	0.608109	0.0880267	6.90823	4.90722e-12	4.92718e-09	933.866	1032.92	1541.2	1444.4
chr7	5513476	5514178	BIDIR_59025	358.51	0.502509	0.137898	3.64405	0.000268382	0.0084918	302.786	300.39	399.012	456.171
chr7	7968472	7968880	BIDIR_59142	163.761	0.750371	0.202309	3.70903	0.000208052	0.00717043	158.602	110.67	239.248	221.831
chr7	17940301	17940757	BIDIR_59351	197.711	0.853924	0.181573	4.70291	2.56474e-06	0.00025088	155.275	151.073	292.503	261.86
chr7	35907508	35909948	BIDIR_59877	327.641	-0.748563	0.152495	-4.90876	9.16538e-07	0.000116	350.477	389.979	213.813	225.167
chr7	39949268	39950072	BIDIR_59973	406.377	0.534653	0.129465	4.12972	3.63202e-05	0.00183563	368.223	342.55	528.572	504.54
chr7	43582752	43583214	BIDIR_60078	309.522	0.907401	0.156846	5.7853	7.23813e-09	2.18027e-06	238.457	261.743	494.393	439.492
chr7	44543899	44544481	BIDIR_60109	25.3924	2.52985	0.520647	4.85906	1.17947e-06	0.000140984	12.2001	12.2966	76.3051	65.0481
chr7	64712022	64715832	BIDIR_60562	307.942	-0.956138	0.158399	-6.03626	1.57727e-09	6.5987e-07	353.804	360.116	189.173	178.465
chr7	66591994	66592834	BIDIR_60635	127.085	0.970401	0.230883	4.20299	2.63411e-05	0.00145236	84.2919	77.2932	157.379	160.952
chr7	66653323	66655603	BIDIR_60642	463.898	0.599918	0.128132	4.68202	2.84066e-06	0.000269545	388.187	365.386	610.441	534.562
chr7	72886708	72887156	BIDIR_60763	57.6349	-1.62439	0.32907	-4.93631	7.96156e-07	0.000106114	92.0557	77.2932	28.6144	26.6864
chr7	76959333	76960123	BIDIR_60927	328.358	0.806389	0.155337	5.19123	2.08905e-07	3.3952e-05	262.858	268.77	482.471	446.163
chr7	100426753	100430789	BIDIR_61521	1107.68	0.585337	0.107077	5.46649	4.59034e-08	1.00196e-05	862.883	939.815	1356.8	1340.99
chr7	104122988	104126246	BIDIR_61693	186.129	-0.856975	0.179884	-4.76403	1.8976e-06	0.000204141	220.712	261.743	136.713	127.594
chr7	105073093	105077831	BIDIR_61727	181.236	-0.799615	0.209791	-3.81149	0.000138131	0.0051495	227.366	179.18	105.714	130.096
chr7	116562796	116564694	BIDIR_62008	205.551	-0.7652	0.179575	-4.26118	2.03346e-05	0.00122016	219.603	263.5	127.97	154.281
chr7	116799710	116801916	BIDIR_62017	127.329	-1.1937	0.245431	-4.86368	1.15225e-06	0.000138832	139.747	175.666	69.1515	67.55
chr7	128476475	128476897	BIDIR_62237	233.202	0.659687	0.167551	3.93723	8.24268e-05	0.00345802	218.494	166.883	321.912	295.218
chr7	129603230	129604130	BIDIR_62268	219.628	-0.705202	0.167175	-4.21835	2.46099e-05	0.00138331	255.094	282.823	177.25	150.945
chr7	158403167	158403717	BIDIR_63133	86.2594	1.13182	0.267105	4.23737	2.26158e-05	0.00132231	76.5282	57.9699	155.79	143.439
chr8	7954398	7955628	BIDIR_63298	129.26	0.817025	0.227112	3.59745	0.000321351	0.00968093	103.147	73.7799	170.892	146.775
chr8	11284286	11285086	BIDIR_63396	326.642	0.540594	0.146604	3.68743	0.000226531	0.00761559	291.694	254.716	378.346	421.979
chr8	12187040	12196472	BIDIR_63435	1126.95	-0.381493	0.0953897	-3.99931	6.35265e-05	0.00287319	1175.65	1306.96	986.402	913.175
chr8	23068869	23069309	BIDIR_63648	132.671	0.856043	0.214031	3.99962	6.34438e-05	0.00287319	100.929	103.643	179.635	190.141
chr8	28092764	28093480	BIDIR_63759	298.389	0.599123	0.158704	3.77511	0.000159938	0.00584668	256.203	223.096	388.679	341.92
chr8	38405623	38411451	BIDIR_64023	559.916	-0.560627	0.120084	-4.66863	3.03217e-06	0.000281898	611.117	695.639	449.882	431.986
chr8	42271030	42271504	BIDIR_64145	236.501	0.749753	0.164834	4.54854	5.40189e-06	0.000436345	186.33	179.18	313.169	302.724
chr8	42896386	42897162	BIDIR_64182	238.945	0.627655	0.174507	3.59674	0.000322231	0.00968093	165.257	189.72	251.966	292.717
chr8	53877880	53881044	BIDIR_64442	477.497	0.499936	0.130836	3.8211	0.000132858	0.00501499	405.932	391.736	542.879	587.101
chr8	58552946	58553440	BIDIR_64557	264.235	0.752829	0.165297	4.55439	5.25386e-06	0.000428384	198.53	184.45	323.502	324.407
chr8	65644446	65644874	BIDIR_64698	137.679	1.02016	0.251457	4.05698	4.97124e-05	0.00235446	85.401	84.3199	189.173	155.115
chr8	66925408	66925744	BIDIR_64749	372.38	0.787293	0.147	5.35573	8.52114e-08	1.66671e-05	293.913	267.013	511.88	460.34
chr8	93991131	93992133	BIDIR_65361	70.321	1.26875	0.307178	4.13034	3.62221e-05	0.00183563	47.6915	57.9699	116.842	135.1
chr8	94795829	94798775	BIDIR_65385	158.658	-0.781836	0.200744	-3.89469	9.83257e-05	0.00400239	204.075	180.936	124.791	100.074
chr8	94949200	94950162	BIDIR_65388	126.562	1.70197	0.226262	7.52214	5.38885e-14	1.01452e-10	84.2919	75.5366	256.735	266.864
chr8	94950162	94950656	BIDIR_65389	117.242	0.781851	0.215698	3.62474	0.000289249	0.00896373	128.656	129.993	220.172	224.333
chr8	99012927	99013547	BIDIR_65502	184.689	0.822694	0.202169	4.06934	4.7146e-05	0.00224704	128.656	126.48	227.326	224.333
chr8	100944710	100945848	BIDIR_65561	217.443	-1.06014	0.171319	-6.18811	6.089e-10	3.16229e-07	259.53	254.716	115.252	131.764
chr8	101205423	101206093	BIDIR_65582	326.159	0.637729	0.154049	4.13977	3.47655e-05	0.00178096	226.257	281.066	377.551	403.632
chr8	108194424	108196868	BIDIR_65775	496.133	-0.661	0.134294	-4.92204	8.56453e-07	0.000111199	583.389	609.562	406.166	346.923
chr8	109539468	109540534	BIDIR_65804	311.724	0.676775	0.147234	4.59658	4.29476e-06	0.000371548	232.912	235.393	391.858	356.097
chr8	119251888	119253356	BIDIR_65955	162.81	-0.858202	0.220683	-3.88884	0.000100724	0.00406705	148.62	156.343	77.8948	90.0666
chr8	123157194	123157398	BIDIR_66104	674.567	-0.621598	0.119405	-5.2058	1.93158e-07	3.19688e-05	991.539	1043.46	658.131	662.99
chr8	126557946	126559072	BIDIR_66213	380.828	0.615959	0.136345	4.51764	6.25322e-06	0.000495683	302.786	270.526	464.984	418.643
chr8	126579982	126580388	BIDIR_66215	29.2764	3.04523	0.602525	5.05411	4.32392e-07	6.38457e-05	4.43642	8.78332	50.0752	52.5389
chr8	127160027	127163541	BIDIR_66240	678.463	-0.514052	0.12142	-4.23368	2.29901e-05	0.00133174	890.611	941.572	637.466	643.81
chr8	142815630	142816126	BIDIR_66590	132.616	1.87262	0.253719	7.38069	1.57474e-13	2.63523e-10	82.0737	79.0499	308.4	282.709
chr8	144137033	144138275	BIDIR_66635	588.466	0.506925	0.112758	4.49567	6.93509e-06	0.000531677	484.679	526.999	684.361	748.053
chr8	144877616	144878236	BIDIR_66652	108.377	-1.01557	0.243209	-4.1757	2.97074e-05	0.00159794	135.311	166.883	69.9463	78.3913
chr9	5437614	5438226	BIDIR_66840	390.95	0.52166	0.13124	3.97487	7.04185e-05	0.00309809	330.513	319.713	471.343	463.676
chr9	5737106	5745604	BIDIR_66845	248.266	-0.822265	0.165932	-4.95544	7.21658e-07	9.97146e-05	282.822	310.93	168.507	165.956
chr9	20694448	20697466	BIDIR_67240	167.291	-0.788642	0.201872	-3.90665	9.35848e-05	0.00384016	188.548	189.72	110.483	108.414
chr9	33024955	33025355	BIDIR_67531	495.08	0.437419	0.117548	3.72119	0.000198289	0.0069452	466.933	504.163	673.234	637.138
chr9	34072460	34072724	BIDIR_67575	37.4688	2.16772	0.450111	4.81596	1.46494e-06	0.000171034	15.5275	17.5666	72.3309	75.0555
chr9	35824502	35826478	BIDIR_67640	32.8935	1.67826	0.436692	3.84312	0.000121481	0.00466561	26.6185	21.08	76.3051	78.3913
chr9	40993348	40995104	BIDIR_67835	107.224	-1.00553	0.253336	-3.96914	7.21312e-05	0.00311772	116.456	140.533	62.7927	64.2142
chr9	41189107	41189775	BIDIR_67844	600.271	0.647711	0.117897	5.4939	3.93161e-08	8.8379e-06	506.861	528.756	872.74	746.385
chr9	63049284	63050482	BIDIR_68001	117.869	1.42545	0.289485	4.92409	8.47556e-07	0.000111	34.3822	49.1866	116.842	101.742
chr9	63388223	63391935	BIDIR_68005	276.316	1.45054	0.20532	7.06476	1.60893e-12	2.12626e-09	82.0737	126.48	276.606	278.539
chr9	63815186	63819838	BIDIR_68013	169.234	0.969501	0.211327	4.58768	4.48191e-06	0.000381368	137.529	154.586	302.041	266.864
chr9	67726523	67726915	BIDIR_68127	456.41	0.499871	0.129926	3.84737	0.000119393	0.00464647	414.805	419.843	582.621	597.108
chr9	68241503	68242167	BIDIR_68134	588.907	0.618873	0.121468	5.09493	3.48865e-07	5.36149e-05	488.006	542.809	854.458	721.367
chr9	69173812	69174316	BIDIR_68157	89.8966	1.00584	0.279682	3.59638	0.000322676	0.00968093	65.4372	57.9699	112.868	136.768
chr9	70258635	70259131	BIDIR_68208	433.876	0.561537	0.133356	4.21082	2.54444e-05	0.00141409	393.732	323.226	540.494	527.056
chr9	79026101	79026989	BIDIR_68464	168.313	1.01834	0.206187	4.93892	7.85569e-07	0.000105638	141.965	131.75	285.349	271.034
chr9	107737730	107738498	BIDIR_69426	66.1588	1.41995	0.298836	4.75159	2.01821e-06	0.000215576	61.0007	47.4299	159.764	134.266
chr9	108787413	108788273	BIDIR_69468	45.7833	1.44163	0.372123	3.87407	0.000107034	0.00425433	25.5094	31.62	77.0999	75.8895
chr9	111354152	111357548	BIDIR_69545	539.454	-0.63031	0.11696	-5.38911	7.08069e-08	1.46085e-05	550.116	616.589	383.115	366.938
chr9	111655839	111659513	BIDIR_69559	295.942	-0.604886	0.157416	-3.84259	0.000121744	0.00466561	301.676	391.736	212.224	239.344
chr9	115943904	115945014	BIDIR_69680	181.877	0.852883	0.205742	4.1454	3.39226e-05	0.00174969	168.584	175.666	298.067	322.739
chr9	121074761	121075441	BIDIR_69794	223.63	0.793226	0.187813	4.22349	2.40543e-05	0.00136559	156.384	166.883	321.117	236.842
chr9	121369719	121370955	BIDIR_69801	198.702	0.81275	0.188549	4.31055	1.62847e-05	0.00103052	170.802	158.1	279.785	300.222
chr9	122264540	122265162	BIDIR_69837	375.451	0.557968	0.132314	4.21699	2.47583e-05	0.00138619	337.168	310.93	477.702	480.355
chr9	128946403	128948857	BIDIR_70024	317.779	0.591656	0.163919	3.60945	0.000306852	0.00933637	236.239	282.823	353.706	422.813
chr9	129330309	129334351	BIDIR_70041	1043.17	0.397819	0.0947588	4.19823	2.69012e-05	0.00146797	866.211	941.572	1164.45	1210.06
chr9	130579276	130579744	BIDIR_70092	301.286	0.596715	0.15351	3.88714	0.000101432	0.00408467	261.749	217.826	381.525	350.259
chr9	136543939	136549227	BIDIR_70292	480.89	0.620263	0.130805	4.74187	2.1175e-06	0.000219942	397.059	512.946	680.387	704.688
chr9	136552112	136555704	BIDIR_70293	126.686	0.942847	0.228146	4.13264	3.58617e-05	0.00183089	107.583	138.776	251.171	216.827
chrX	1391618	1392900	BIDIR_70493	543.745	0.671974	0.116673	5.75947	8.43778e-09	2.44387e-06	431.442	440.923	654.952	733.876
chrX	38806830	38809162	BIDIR_72188	263.073	-0.615721	0.167532	-3.67524	0.000237622	0.00779742	262.858	279.31	187.583	165.122
chrX	45739622	45740738	BIDIR_72617	160.192	-0.845917	0.223617	-3.78289	0.000155018	0.00570837	149.729	238.906	97.7659	115.085
chrX	66638282	66639552	BIDIR_73555	138.038	1.23236	0.222807	5.53105	3.18319e-08	7.48222e-06	130.874	115.94	302.836	280.207
chrX	73852612	73852856	BIDIR_73977	162.245	-1.05324	0.224749	-4.6863	2.78185e-06	0.000266862	271.731	235.393	113.663	131.764
chrX	77968154	77968304	BIDIR_74240	69.4725	-1.07871	0.290826	-3.70913	0.000207971	0.00717043	92.0557	112.427	48.4855	47.5352
chrX	101169807	101172375	BIDIR_75154	256.279	-0.617093	0.164244	-3.75717	0.000171847	0.00617705	269.512	316.2	188.378	190.975
chrX	103378542	103381260	BIDIR_75272	194.022	-0.871507	0.182635	-4.77184	1.8255e-06	0.000199121	251.767	237.15	130.355	137.602
chrX	120424975	120426049	BIDIR_76081	73.1765	-1.20943	0.302596	-3.99684	6.41939e-05	0.00287745	80.9646	115.94	38.1525	45.8673

## Sheet: S10C- eRNA DESeq2 WTp53WTp53
PRO-seq: DESeq2 differential analysis at eRNA regions called by tfit in WTp53:WTp53 DMSO vs Nutlin
chrm	start	stop	BIDIR	baseMean	log2FoldChange	lfcSE	stat	pvalue	padj	WTp53:WTp53_DMSO_R1	WTp53:WTp53_DMSO_R2	WTp53:WTp53_Nutlin_R1	WTp53:WTp53_Nutlin_R2
chr1	29083	29581	BIDIR_0	308.812	0.738661	0.152776	4.83491	1.33203e-06	0.000886118	291.075	252.687	418.702	487.871
chr1	199220	200454	BIDIR_4	661.127	0.475396	0.11244	4.22798	2.35796e-05	0.00813898	625.229	612.999	841.229	879.865
chr1	16644437	16644991	BIDIR_339	489.133	0.747451	0.130113	5.74462	9.2129e-09	1.29647e-05	374.904	317.028	534.371	626.172
chr1	16925354	16926094	BIDIR_354	85.2335	1.24762	0.274721	4.54142	5.58754e-06	0.00276266	67.5294	64.3415	150.083	162.907
chr1	23559313	23559833	BIDIR_493	974.51	0.524185	0.109118	4.80382	1.55667e-06	0.00099053	768.438	845.798	1251.33	1071.62
chr1	26861663	26864265	BIDIR_617	1487.08	0.656706	0.103422	6.34975	2.15672e-10	4.78243e-07	1167.79	1248.23	1691.06	2115.24
chr1	28369319	28369959	BIDIR_686	193.305	0.785226	0.179372	4.37763	1.19975e-05	0.00487737	131.566	148.57	230.382	251.996
chr1	28505717	28506117	BIDIR_688	1779.33	-0.581947	0.105435	-5.51947	3.40022e-08	4.21719e-05	1669.61	1855.37	1323.02	1034.29
chr1	28648191	28648677	BIDIR_692	1594.45	-0.910365	0.151601	-6.00503	1.91299e-09	3.41427e-06	1637.01	1717.33	1010.43	775.503
chr1	35557310	35557912	BIDIR_843	175.137	0.813225	0.193897	4.19411	2.73946e-05	0.00904463	111.773	101.777	203.616	172.24
chr1	67684561	67685569	BIDIR_1434	233.933	0.680302	0.162454	4.18765	2.81858e-05	0.00912622	187.452	205.893	305.901	324.116
chr1	93516277	93516369	BIDIR_1794	237.301	-0.770772	0.184999	-4.16635	3.09516e-05	0.00989045	235.189	251.517	146.259	139.149
chr1	111139715	111140593	BIDIR_2039	258.553	0.785254	0.168194	4.66874	3.03058e-06	0.00165497	197.931	178.986	310.681	338.54
chr1	115838715	115839905	BIDIR_2139	137.617	1.00796	0.206147	4.88954	1.01071e-06	0.000711148	109.444	106.456	237.074	197.694
chr1	120571050	120571122	BIDIR_2215	26.5854	-3.85594	0.691659	-5.57491	2.47651e-08	3.21779e-05	46.572	44.4541	2.86782	3.39389
chr1	144461157	144462061	BIDIR_2292	465.81	0.622285	0.138102	4.50598	6.60685e-06	0.00315989	400.519	377.86	522.9	673.686
chr1	144523953	144524459	BIDIR_2298	1256.46	-0.803056	0.108585	-7.39566	1.40707e-13	6.86423e-10	1067.66	1100.82	707.397	537.931
chr1	145425374	145425794	BIDIR_2321	239.701	0.946299	0.16506	5.73307	9.86299e-09	1.36176e-05	163.002	175.477	300.166	351.267
chr1	146052191	146052629	BIDIR_2345	1472.5	-0.913278	0.0980502	-9.31439	1.2266e-20	1.49597e-16	1694.06	1707.97	983.664	824.714
chr1	146376362	146376873	BIDIR_2356	4110.62	-0.457688	0.0658642	-6.94897	3.67972e-12	1.12195e-08	3801.44	3851.13	2778.92	2793.17
chr1	146387004	146387460	BIDIR_2357	578.499	-1.33258	0.149572	-8.90932	5.13473e-19	4.17487e-15	622.9	732.323	328.844	211.269
chr1	148353404	148353624	BIDIR_2419	149.068	-1.21895	0.205613	-5.92837	3.0595e-09	4.97515e-06	237.517	263.215	123.316	92.4834
chr1	149636314	149636882	BIDIR_2459	1038.09	-0.848462	0.120215	-7.05785	1.691e-12	5.8924e-09	1199.23	1167.51	781.004	536.234
chr1	152785643	152786731	BIDIR_2555	32.9677	1.92433	0.429105	4.48451	7.30806e-06	0.00347256	17.4645	19.8874	77.4313	64.4838
chr1	154182879	154183573	BIDIR_2589	292.258	0.857553	0.161261	5.3178	1.05032e-07	0.000103862	189.781	221.101	333.624	409.812
chr1	155562758	155563468	BIDIR_2624	565.387	0.508822	0.11553	4.40422	1.06164e-05	0.00444622	459.898	464.429	647.172	667.747
chr1	156814754	156818851	BIDIR_2661	305.865	0.803037	0.14729	5.45208	4.97836e-08	5.62109e-05	356.276	327.557	616.582	576.961
chr1	161399727	161400033	BIDIR_2775	978.706	-0.733701	0.107356	-6.83426	8.24267e-12	2.41266e-08	901.168	959.273	607.023	513.325
chr1	161480499	161480587	BIDIR_2779	110.542	-1.23671	0.24335	-5.08204	3.73412e-07	0.00031773	125.744	128.683	55.4446	52.6052
chr1	161540002	161540274	BIDIR_2783	376.326	-1.05312	0.146371	-7.19487	6.25193e-13	2.40785e-09	415.655	419.974	226.558	177.331
chr1	181087553	181089659	BIDIR_3096	2031.61	0.358962	0.0762376	4.70846	2.49591e-06	0.0014718	1701.04	1737.22	2276.1	2134.75
chr1	182391037	182392527	BIDIR_3125	441.074	0.570347	0.124126	4.59492	4.32914e-06	0.00221531	388.876	341.595	568.785	516.719
chr1	183635578	183636242	BIDIR_3159	270.553	0.692418	0.15912	4.35156	1.35175e-05	0.00531803	197.931	219.931	307.813	366.54
chr1	201981624	201983498	BIDIR_3385	812.997	0.448451	0.102407	4.37912	1.19159e-05	0.00487127	755.63	763.909	1041.02	1032.59
chr1	202341925	202342179	BIDIR_3402	145.985	-1.07352	0.22019	-4.87541	1.08581e-06	0.000756716	173.481	205.893	96.5501	83.9987
chr1	203305054	203305728	BIDIR_3418	611.703	0.844159	0.114774	7.35499	1.90936e-13	8.73246e-10	448.255	445.711	803.947	800.957
chr1	206635276	206635596	BIDIR_3514	593.66	0.623722	0.129087	4.83179	1.35313e-06	0.000892043	442.434	395.408	646.217	644.838
chr1	210328557	210329697	BIDIR_3603	681.493	0.532611	0.101424	5.25131	1.51024e-07	0.000145413	582.15	625.867	900.497	847.623
chr1	211382510	211382906	BIDIR_3619	989.301	-0.483698	0.0968171	-4.996	5.85315e-07	0.000465554	1083.96	1094.98	833.581	726.292
chr1	220089768	220090022	BIDIR_3732	128.237	-1.10334	0.249014	-4.43081	9.38785e-06	0.00416343	158.345	169.628	86.0347	67.0293
chr1	226939730	226940492	BIDIR_3891	638.779	0.461211	0.110003	4.19272	2.7563e-05	0.00904463	504.142	525.261	732.251	685.565
chr1	228457848	228458124	BIDIR_3913	933.827	-1.42517	0.115257	-12.3652	4.03272e-35	2.95099e-30	915.14	1028.29	409.143	316.48
chr1	234372788	234373930	BIDIR_4024	1737.24	0.325357	0.0766449	4.24499	2.18602e-05	0.00765377	1554.34	1463.48	1854.53	1926.03
chr1	236795031	236795359	BIDIR_4099	423	-0.636664	0.131953	-4.82494	1.40046e-06	0.000915002	449.42	490.165	316.417	288.48
chr1	248874271	248874577	BIDIR_4275	2745.87	-0.562583	0.0950103	-5.92129	3.19431e-09	5.08145e-06	2612.69	2743.29	1923.35	1704.58
chr10	50739310	50740530	BIDIR_5631	152.561	0.846196	0.197105	4.29312	1.76178e-05	0.0065111	119.923	122.834	222.734	213.815
chr10	73730233	73730799	BIDIR_6201	222.841	0.804609	0.168493	4.77534	1.79406e-06	0.00112207	169.988	156.759	273.399	296.965
chr10	87862446	87864602	BIDIR_6556	621.47	0.603999	0.108383	5.57282	2.50648e-08	3.21779e-05	544.892	481.976	772.401	788.23
chr10	120503595	120505261	BIDIR_7575	148.761	1.04774	0.203696	5.14366	2.69439e-07	0.000237548	105.951	116.985	246.633	214.663
chr11	17207804	17208194	BIDIR_8397	209.882	0.837972	0.178309	4.69956	2.60718e-06	0.00150223	163.002	149.74	278.179	280.844
chr11	27472275	27473485	BIDIR_8642	131.462	1.09054	0.232778	4.68491	2.80089e-06	0.00156456	98.9655	78.3796	190.232	187.512
chr11	33038043	33040779	BIDIR_8748	273.158	0.626844	0.15037	4.16867	3.06382e-05	0.00983326	237.517	236.309	333.624	397.085
chr11	44565054	44565914	BIDIR_8996	228.184	0.714255	0.165528	4.31501	1.59598e-05	0.00614013	180.466	163.778	263.84	300.359
chr11	47213225	47216351	BIDIR_9059	1026.32	0.469367	0.0906914	5.17543	2.27382e-07	0.000205419	862.746	850.478	1180.59	1191.25
chr11	59550741	59551551	BIDIR_9304	823.851	-0.952811	0.120218	-7.92566	2.2693e-15	1.66058e-11	884.868	960.443	553.49	402.176
chr11	64221205	64229571	BIDIR_9498	727.213	0.438986	0.105005	4.18062	2.90709e-05	0.00937134	671.801	594.281	831.669	884.107
chr11	67056125	67057531	BIDIR_9618	403.779	0.754592	0.130268	5.79261	6.93024e-09	1.02106e-05	348.126	352.123	563.05	617.687
chr11	103051122	103055058	BIDIR_10496	476.236	-0.56605	0.126775	-4.465	8.00674e-06	0.00366188	583.314	601.301	357.522	441.205
chr11	122559876	122559978	BIDIR_10964	104.88	-1.20524	0.266881	-4.51602	6.3012e-06	0.00303353	157.18	120.494	72.6516	48.3629
chr11	123062080	123062662	BIDIR_10982	1360.89	-0.998645	0.107454	-9.29373	1.4898e-20	1.55739e-16	1246.96	1558.23	737.031	667.747
chr12	30722	32026	BIDIR_11222	674.872	0.471644	0.110178	4.28073	1.86281e-05	0.00674815	645.022	618.848	862.259	890.047
chr12	26832765	26833827	BIDIR_12008	197.046	0.894943	0.189923	4.71213	2.45135e-06	0.00146856	172.316	141.551	284.871	298.662
chr12	47904374	47905734	BIDIR_12424	388.774	0.630897	0.138519	4.55459	5.24868e-06	0.00261277	302.718	311.179	439.733	509.931
chr12	49131376	49131636	BIDIR_12480	1098.11	-0.84089	0.108796	-7.72904	1.08358e-14	7.20839e-11	983.833	1190.9	622.318	592.233
chr12	49264684	49265126	BIDIR_12483	586.181	-0.641559	0.138213	-4.64183	3.45338e-06	0.00184456	555.371	610.659	388.112	359.752
chr12	68807475	68809597	BIDIR_13125	802.859	1.10207	0.109491	10.0653	7.86197e-24	1.15062e-19	598.45	615.339	1357.44	1248.95
chr12	68868841	68871283	BIDIR_13126	325.617	2.07851	0.176065	11.8053	3.66442e-32	1.34074e-27	189.781	195.364	842.185	784.836
chr12	98503005	98503909	BIDIR_13851	389.946	-0.628332	0.142465	-4.41044	1.0316e-05	0.00441453	384.219	395.408	276.267	229.087
chr12	98644228	98645836	BIDIR_13857	311.772	0.850858	0.147979	5.74986	8.93183e-09	1.28156e-05	249.16	238.648	416.791	462.417
chr12	110613824	110614270	BIDIR_14141	131.77	0.886738	0.210699	4.20856	2.57009e-05	0.00872231	95.4726	86.5686	173.025	163.755
chr12	113114585	113114685	BIDIR_14213	87.1811	-1.43499	0.309499	-4.63649	3.54378e-06	0.00186561	123.416	120.494	62.1362	28.848
chr12	124927660	124928532	BIDIR_14545	666.242	-0.697	0.116564	-5.97955	2.2376e-09	3.72134e-06	648.515	703.077	455.028	380.115
chr12	124939631	124940031	BIDIR_14546	1380.51	-0.434361	0.0852018	-5.09803	3.43205e-07	0.000295463	1396	1381.59	1072.57	984.227
chr13	40332266	40334634	BIDIR_15552	206.598	1.26062	0.196552	6.41366	1.42063e-10	3.24862e-07	96.6369	116.985	288.694	223.996
chr13	81689568	81690334	BIDIR_16608	78.2836	1.79625	0.319298	5.62563	1.84832e-08	2.45913e-05	33.7647	32.7557	86.0347	144.24
chr13	111153245	111154037	BIDIR_17291	317.892	0.655816	0.15358	4.2702	1.95301e-05	0.00697137	275.939	264.385	473.191	379.267
chr14	21040463	21044027	BIDIR_17448	199.604	0.7483	0.172093	4.34822	1.37248e-05	0.00537072	210.738	190.685	357.522	317.328
chr14	31420310	31421032	BIDIR_17732	236.019	0.767774	0.17434	4.40388	1.06331e-05	0.00444622	183.959	164.948	255.236	337.692
chr14	32485004	32485090	BIDIR_17766	3214.25	-0.560268	0.0896541	-6.24921	4.12529e-10	8.38534e-07	3711.79	4269.94	2798.04	2615.84
chr14	91509927	91511097	BIDIR_19255	331.045	0.956047	0.140718	6.79406	1.09018e-11	2.8491e-08	246.832	225.78	447.381	469.205
chr14	105089618	105095418	BIDIR_19601	746.434	0.535772	0.103279	5.18762	2.13e-07	0.000194831	671.801	645.755	961.677	948.591
chr15	31215415	31217133	BIDIR_19955	193.071	0.916522	0.184302	4.97293	6.59477e-07	0.000502686	122.251	111.135	220.823	219.754
chr15	44663462	44663998	BIDIR_20330	291.615	0.691829	0.156856	4.41059	1.03089e-05	0.00441453	221.217	200.044	360.39	320.722
chr15	60478945	60479327	BIDIR_20747	287.14	0.653455	0.149321	4.37619	1.20772e-05	0.00488268	218.888	209.402	319.285	353.813
chr15	63157080	63157790	BIDIR_20824	538.27	0.639964	0.129332	4.94824	7.48881e-07	0.000559185	435.448	408.276	643.349	671.141
chr15	71164638	71165564	BIDIR_21053	92.5702	1.31022	0.303707	4.31408	1.60266e-05	0.00614013	58.215	57.3224	94.6382	190.906
chr15	72636738	72637234	BIDIR_21078	305.623	0.674448	0.156441	4.31121	1.62367e-05	0.0061882	249.16	210.572	389.068	345.328
chr15	74100001	74100519	BIDIR_21118	303.25	0.696542	0.149125	4.67086	2.99939e-06	0.00165025	246.832	207.063	370.905	364.843
chr15	101960840	101962412	BIDIR_21924	640.391	0.498597	0.116705	4.27228	1.93483e-05	0.00695764	607.764	602.47	826.89	882.41
chr16	1963184	1966666	BIDIR_21971	2210.91	0.33991	0.0811305	4.18967	2.79364e-05	0.00911648	1804.66	1826.13	2399.41	2197.54
chr16	3019860	3024284	BIDIR_22013	3377.2	0.406022	0.091806	4.4226	9.75182e-06	0.00429879	2957.32	2797.1	3469.11	4153.27
chr16	4846925	4847897	BIDIR_22073	326.182	0.782381	0.144918	5.39878	6.70967e-08	7.2204e-05	285.253	272.574	453.116	505.689
chr16	14285606	14286008	BIDIR_22215	536.596	-0.669748	0.125854	-5.32163	1.02842e-07	0.00010309	542.564	546.318	381.421	304.601
chr16	20806166	20806770	BIDIR_22351	360.532	0.63259	0.135272	4.67644	2.91896e-06	0.00161817	245.667	287.782	412.011	414.903
chr16	21520077	21520929	BIDIR_22370	507.815	0.590367	0.117974	5.00422	5.60883e-07	0.000451024	410.998	377.86	575.477	611.748
chr16	75464384	75465068	BIDIR_23355	236.831	1.04631	0.168445	6.21161	5.24438e-10	1.0372e-06	175.809	149.74	335.536	336.843
chr16	87384022	87384242	BIDIR_23596	383.548	-1.08612	0.144745	-7.50372	6.20308e-14	3.78264e-10	379.562	417.635	196.924	179.028
chr17	36948547	36949235	BIDIR_24388	176.295	0.996494	0.197436	5.04719	4.48367e-07	0.000368648	123.416	113.475	223.69	248.602
chr17	39460793	39462703	BIDIR_24454	270.717	0.641577	0.147375	4.35337	1.34058e-05	0.00530261	223.546	223.44	355.61	341.934
chr17	40647498	40648410	BIDIR_24488	243.08	0.696532	0.165561	4.20711	2.58656e-05	0.00872231	193.274	201.213	310.681	328.358
chr17	44343926	44346322	BIDIR_24621	390.578	0.7682	0.139702	5.49883	3.82313e-08	4.66269e-05	336.483	291.292	528.636	540.476
chr17	58540943	58543559	BIDIR_24931	111.113	0.992812	0.222203	4.46804	7.89407e-06	0.00365605	124.58	129.853	227.514	278.299
chr17	58631742	58632210	BIDIR_24939	1025.47	-0.451858	0.0963984	-4.68741	2.76689e-06	0.00155801	1157.31	1187.39	914.836	800.957
chr17	68247288	68248674	BIDIR_25111	579.528	0.498676	0.107511	4.63836	3.51182e-06	0.00186218	479.691	464.429	686.366	648.232
chr18	2655411	2655889	BIDIR_25530	362.025	0.665616	0.148899	4.47026	7.81258e-06	0.00364136	251.489	271.404	450.249	380.115
chr18	7920315	7922695	BIDIR_25727	339.495	-0.695599	0.141096	-4.92996	8.22467e-07	0.000607928	367.919	419.974	232.294	253.693
chr18	12883263	12885401	BIDIR_25946	625.901	0.513115	0.104447	4.91268	8.98395e-07	0.0006509	554.207	515.902	751.37	775.503
chr18	14132393	14132641	BIDIR_25984	127.068	-1.04823	0.233886	-4.48179	7.40185e-06	0.00349444	169.988	153.25	76.4753	79.7563
chr18	46173620	46174330	BIDIR_26722	167.481	0.808105	0.187927	4.30011	1.70716e-05	0.00637365	131.566	129.853	230.382	227.39
chr18	49813350	49814372	BIDIR_26829	208.643	0.813359	0.190933	4.25991	2.04507e-05	0.00722949	140.88	150.91	239.941	272.359
chr19	70657	71195	BIDIR_27662	344.807	0.78423	0.150302	5.21771	1.81144e-07	0.00016779	320.182	271.404	484.662	533.689
chr19	488054	490130	BIDIR_27671	336.736	0.619923	0.142123	4.36188	1.28951e-05	0.00517711	289.911	259.706	428.262	416.6
chr19	1383420	1383556	BIDIR_27697	307.33	-1.07212	0.173703	-6.17213	6.73744e-10	1.29742e-06	362.097	396.578	195.968	165.452
chr19	3177826	3178100	BIDIR_27800	71.5942	1.33821	0.303362	4.41127	1.02765e-05	0.00441453	59.3793	47.9637	107.065	163.755
chr19	5308812	5309174	BIDIR_27876	121.061	1.46698	0.250233	5.86245	4.5609e-09	6.9531e-06	75.6795	51.4732	147.215	203.633
chr19	8362603	8365517	BIDIR_28003	1016.27	0.599176	0.120061	4.99059	6.01947e-07	0.000468597	1019.93	1044.67	1479.8	1646.88
chr19	10251321	10252635	BIDIR_28071	233.695	0.780985	0.165789	4.71072	2.46848e-06	0.00146856	196.767	200.044	315.461	365.691
chr19	10960262	10961380	BIDIR_28101	190.445	0.900091	0.192865	4.66695	3.057e-06	0.00165703	161.838	146.231	263.84	310.541
chr19	18385863	18386239	BIDIR_28358	205.798	0.985653	0.179392	5.49441	3.92023e-08	4.70274e-05	138.552	180.156	304.945	325.813
chr19	21020473	21020709	BIDIR_28433	106.363	-0.962778	0.228839	-4.20724	2.58512e-05	0.00872231	135.059	159.099	73.6075	77.2109
chr19	39435871	39436227	BIDIR_28726	491.929	-0.521204	0.122825	-4.24348	2.20078e-05	0.00766879	486.677	464.429	333.624	329.207
chr19	42269879	42271655	BIDIR_28815	312.67	0.717173	0.156227	4.59059	4.42e-06	0.0022461	286.418	292.461	453.116	498.053
chr2	24082876	24086668	BIDIR_29953	1085.17	0.956635	0.0873033	10.9576	6.11002e-28	1.11777e-23	924.454	859.836	1813.42	1651.13
chr2	43224887	43228325	BIDIR_30556	2164.66	0.381774	0.0716182	5.33068	9.78456e-08	0.000100844	1985.13	1864.73	2451.99	2563.23
chr2	70301615	70302695	BIDIR_31262	264.68	0.732381	0.168496	4.34658	1.38279e-05	0.00538227	216.56	201.213	357.522	336.843
chr2	94209073	94214299	BIDIR_31855	154.225	1.16281	0.209226	5.55767	2.73393e-08	3.44928e-05	128.073	160.269	278.179	366.54
chr2	108533943	108534519	BIDIR_32242	163.374	0.8582	0.200195	4.28683	1.81243e-05	0.00661381	108.28	104.116	206.483	179.028
chr2	128091027	128091237	BIDIR_32758	256.037	-0.907027	0.167888	-5.40257	6.56929e-08	7.17484e-05	257.31	271.404	135.744	145.937
chr2	156400177	156401775	BIDIR_33350	1223.15	-0.93091	0.102766	-9.05853	1.3222e-19	1.20941e-15	1327.3	1297.36	722.692	655.02
chr2	156435432	156436502	BIDIR_33352	390.514	0.574469	0.128507	4.47033	7.81004e-06	0.00364136	329.497	294.801	466.5	463.265
chr2	177169437	177171353	BIDIR_33857	172.05	0.938414	0.199938	4.69352	2.68544e-06	0.00153523	104.787	121.664	244.721	190.058
chr2	191677815	191678165	BIDIR_34207	613.663	-0.669466	0.142228	-4.70698	2.51415e-06	0.0014718	608.929	768.588	475.103	391.994
chr2	197434984	197435238	BIDIR_34364	270.547	-0.687243	0.154302	-4.45387	8.43369e-06	0.00378616	280.596	297.141	167.29	190.906
chr2	210002407	210002663	BIDIR_34755	119.74	-1.13481	0.24086	-4.71151	2.45888e-06	0.00146856	159.509	136.872	83.1669	52.6052
chr2	231960913	231962433	BIDIR_35387	250.071	0.702104	0.154662	4.5396	5.63599e-06	0.00276791	207.245	194.194	331.712	321.571
chr2	240025268	240025600	BIDIR_35627	164.989	1.02548	0.21429	4.78547	1.70587e-06	0.00107611	128.073	95.9273	201.704	253.693
chr2	240433406	240436840	BIDIR_35637	516.615	1.04001	0.139251	7.46861	8.10454e-14	4.51605e-10	405.176	375.52	808.727	796.715
chr20	2873301	2873489	BIDIR_35751	512.119	-0.674174	0.128498	-5.24658	1.54951e-07	0.000147256	494.827	517.072	345.095	290.177
chr20	34955068	34956460	BIDIR_36396	238.108	0.864886	0.188704	4.58329	4.57714e-06	0.00230991	166.495	167.288	248.545	358.055
chr20	53597642	53597834	BIDIR_36936	74.4576	-1.31845	0.309906	-4.25434	2.0967e-05	0.00737634	91.9797	120.494	52.5768	33.0904
chr21	10014845	10014937	BIDIR_37156	5163.94	-0.585824	0.120548	-4.85966	1.17586e-06	0.000804155	5641.03	6347.58	4024.51	3963.21
chr22	19854496	19855342	BIDIR_37380	679.035	0.493191	0.117604	4.19367	2.74472e-05	0.00904463	564.685	527.6	855.568	683.868
chr22	23894162	23894418	BIDIR_37512	375.902	-0.618201	0.139285	-4.4384	9.06289e-06	0.00404382	370.247	364.992	237.074	241.814
chr22	31080975	31081503	BIDIR_37699	204.848	1.03	0.193454	5.32424	1.01376e-07	0.000103032	164.166	119.324	251.413	326.662
chr22	39399492	39399968	BIDIR_37968	114.226	1.07578	0.227526	4.72814	2.26585e-06	0.00139333	81.501	80.7193	153.907	187.512
chr22	42614822	42615308	BIDIR_38066	588.028	-0.604509	0.140687	-4.29685	1.73245e-05	0.00643523	669.472	588.432	485.618	343.631
chr22	46249759	46250903	BIDIR_38158	738.171	0.515303	0.11136	4.62738	3.70317e-06	0.00193559	597.286	580.243	909.101	775.503
chr3	49357788	49359084	BIDIR_39562	1936.93	0.583075	0.0974171	5.98535	2.15928e-09	3.6746e-06	1597.42	1609.71	2685.24	2122.03
chr3	53130369	53130559	BIDIR_39694	221.577	-0.8155	0.171187	-4.76378	1.89997e-06	0.00117824	250.324	222.271	144.347	124.725
chr3	98522688	98523236	BIDIR_40574	123.832	1.0978	0.226784	4.84075	1.29353e-06	0.000868399	98.9655	80.7193	180.673	203.633
chr3	153160690	153162224	BIDIR_42102	578.262	0.572881	0.123138	4.65236	3.2816e-06	0.00176569	516.949	501.864	699.749	814.533
chr3	154324455	154324607	BIDIR_42154	125.943	-1.20644	0.242567	-4.97366	6.57009e-07	0.000502686	115.266	174.307	56.4006	68.7262
chr3	156681375	156686043	BIDIR_42226	461.256	-0.556035	0.126033	-4.41183	1.02499e-05	0.00441453	597.286	604.81	413.923	403.872
chr3	195634540	195635594	BIDIR_43386	1667.68	0.356075	0.0727345	4.89555	9.80333e-07	0.000696474	1489.14	1419.02	1885.12	1837.79
chr3	196316128	196321518	BIDIR_43423	878.663	0.411922	0.0983367	4.1889	2.80312e-05	0.00911648	802.202	720.625	972.193	1052.95
chr3	197654303	197655445	BIDIR_43474	1543.09	0.330724	0.074804	4.42121	9.81514e-06	0.00430079	1390.17	1299.7	1711.14	1672.34
chr4	90967	94117	BIDIR_43493	309.847	-0.600429	0.140559	-4.27173	1.93965e-05	0.00695764	377.233	362.652	241.853	246.057
chr4	67545434	67545818	BIDIR_45561	151.167	-1.11698	0.218066	-5.12222	3.01952e-07	0.000263044	178.138	194.194	98.462	73.817
chr4	73258270	73259346	BIDIR_45760	364.326	0.608999	0.141406	4.30674	1.65682e-05	0.00625603	275.939	280.763	429.218	419.993
chr4	145618929	145619799	BIDIR_48128	348.549	0.762391	0.13956	5.46282	4.6864e-08	5.50755e-05	264.296	256.196	442.601	440.357
chr4	168831668	168832342	BIDIR_48864	200.729	1.29991	0.174247	7.46019	8.64009e-14	4.51605e-10	133.894	140.381	319.285	355.51
chr4	183443861	183445237	BIDIR_49287	725.868	0.462196	0.100316	4.60739	4.07764e-06	0.00210131	604.272	577.904	830.713	798.412
chr5	58459925	58460373	BIDIR_50845	479.358	0.927889	0.136419	6.80178	1.03336e-11	2.80064e-08	246.832	250.347	515.253	431.872
chr5	70290323	70291063	BIDIR_51150	431.253	0.606048	0.131424	4.61141	3.99951e-06	0.00207566	278.268	252.687	392.892	414.903
chr5	94569455	94569543	BIDIR_51708	1711.07	-1.67379	0.150982	-11.086	1.46641e-28	3.57686e-24	2036.36	2104.55	654.82	643.141
chr5	113487507	113489543	BIDIR_52138	205.986	0.813061	0.184869	4.39803	1.09236e-05	0.00451606	118.759	139.212	216.999	235.875
chr5	118973982	118974486	BIDIR_52250	92.6075	1.65626	0.307688	5.38294	7.32806e-08	7.70678e-05	43.0791	42.1144	93.6823	173.937
chr5	119268445	119268887	BIDIR_52255	621.498	0.543995	0.122039	4.45755	8.29006e-06	0.00374465	391.205	386.049	562.094	571.021
chr5	132257026	132258164	BIDIR_52592	353.042	0.702559	0.155413	4.52058	6.16697e-06	0.00298857	239.846	225.78	417.747	341.086
chr5	140718736	140718974	BIDIR_52906	361.702	-1.00341	0.159057	-6.30852	2.81713e-10	6.06313e-07	310.868	340.425	180.673	145.089
chr5	141923332	141924216	BIDIR_52955	590.656	0.506459	0.119654	4.23268	2.30919e-05	0.00800841	416.819	383.709	517.164	618.536
chr5	150449405	150450113	BIDIR_53221	627.589	0.580082	0.116176	4.99315	5.94026e-07	0.000467403	421.476	459.749	611.803	704.231
chr5	151447438	151448040	BIDIR_53260	80.0834	1.62237	0.320008	5.06976	3.98309e-07	0.000335019	47.7363	30.416	127.14	113.695
chr5	154038769	154039091	BIDIR_53335	214.717	0.90962	0.201042	4.52453	6.05301e-06	0.0029529	109.444	148.57	203.616	279.996
chr5	179623660	179623984	BIDIR_54036	811.195	-0.786912	0.109529	-7.18449	6.74589e-13	2.46819e-09	689.265	731.153	371.861	449.69
chr6	24827058	24827700	BIDIR_54928	40.5897	1.61525	0.376637	4.28861	1.79797e-05	0.00661145	25.6146	30.416	85.0788	86.5441
chr6	26044361	26045917	BIDIR_54952	2178.61	-0.488173	0.0895474	-5.45156	4.99304e-08	5.62109e-05	1968.83	2070.63	1561.05	1321.07
chr6	26250557	26252147	BIDIR_54965	2094.42	-0.4497	0.102454	-4.3893	1.13715e-05	0.00467485	1782.54	2016.81	1533.33	1250.65
chr6	26270166	26273016	BIDIR_54966	4559.21	-0.305574	0.0700698	-4.361	1.2947e-05	0.00517711	4001.7	4138.91	3109.68	3474.49
chr6	27275266	27275384	BIDIR_55012	122.818	-1.09985	0.261767	-4.20164	2.6499e-05	0.0088543	122.251	122.834	73.6075	41.5751
chr6	27532054	27532276	BIDIR_55028	130.781	-1.33679	0.244801	-5.46074	4.74166e-08	5.50755e-05	154.852	132.193	63.0921	50.9083
chr6	27631271	27631527	BIDIR_55033	416.508	-0.70596	0.165478	-4.26619	1.98839e-05	0.00706321	428.462	437.522	311.637	220.603
chr6	27806654	27809450	BIDIR_55039	4481.38	-0.311403	0.0632012	-4.92718	8.34269e-07	0.000610485	3848.01	3855.81	3136.44	3072.32
chr6	28607036	28607212	BIDIR_55074	249.889	-0.934046	0.176732	-5.28509	1.25641e-07	0.000122585	247.996	319.368	164.422	133.21
chr6	28812110	28812190	BIDIR_55091	276.325	-1.38348	0.198464	-6.97096	3.14787e-12	1.00151e-08	320.182	402.427	173.025	105.21
chr6	36594010	36594530	BIDIR_55427	604.327	0.560471	0.133154	4.20918	2.56297e-05	0.00872231	499.485	479.637	642.393	800.109
chr6	36678330	36678814	BIDIR_55433	550.903	0.909837	0.136823	6.64976	2.93576e-11	7.16091e-08	336.483	425.824	734.163	698.292
chr6	43702702	43703214	BIDIR_55675	38.6938	-2.00429	0.47691	-4.20266	2.63793e-05	0.0088543	48.9006	37.4351	9.55942	11.8786
chr6	43769920	43770408	BIDIR_55682	386.126	0.668089	0.138713	4.81632	1.46227e-06	0.000946931	328.332	297.141	521.944	472.599
chr6	57089735	57090315	BIDIR_56038	263.397	0.724972	0.168344	4.3065	1.65856e-05	0.00625603	234.024	173.137	303.989	368.237
chr6	89819236	89820380	BIDIR_56870	242.847	0.822729	0.165962	4.95733	7.14702e-07	0.000539165	188.617	177.817	313.549	334.298
chr6	116680961	116681215	BIDIR_57478	139.862	-1.04277	0.221871	-4.69989	2.60307e-06	0.00150223	183.959	164.948	89.8585	79.7563
chr6	138107140	138107882	BIDIR_58004	259.034	0.797448	0.181009	4.40558	1.05501e-05	0.00444622	193.274	215.252	352.742	357.207
chr6	143422771	143426197	BIDIR_58152	261.065	-0.798137	0.170275	-4.68733	2.76786e-06	0.00155801	314.361	326.387	159.642	207.876
chr6	158168121	158168519	BIDIR_58517	175.549	1.07405	0.208436	5.15288	2.56514e-07	0.00022891	123.416	100.607	213.175	257.935
chr7	5425951	5430130	BIDIR_59023	1239.19	0.487753	0.0864822	5.63992	1.70124e-08	2.30538e-05	1057.18	1043.5	1478.84	1467.01
chr7	47784105	47786771	BIDIR_60205	203.771	-0.916502	0.190508	-4.81083	1.50308e-06	0.000964819	229.367	229.29	125.228	117.938
chr7	64712022	64715832	BIDIR_60562	307.942	-0.678687	0.148873	-4.55884	5.14372e-06	0.00257806	493.663	444.541	325.02	262.178
chr7	64794237	64794465	BIDIR_60567	126.714	-1.58529	0.263542	-6.01531	1.79543e-09	3.28457e-06	221.217	184.836	86.0347	50.0598
chr7	64903061	64903305	BIDIR_60569	118.737	-1.07938	0.251821	-4.28631	1.81668e-05	0.00661381	169.988	154.42	86.0347	67.8777
chr7	66591994	66592834	BIDIR_60635	127.085	0.990076	0.221721	4.46541	7.99156e-06	0.00366188	101.294	76.04	164.422	187.512
chr7	66653323	66655603	BIDIR_60642	463.898	0.530877	0.126483	4.19724	2.70193e-05	0.00898712	410.998	346.274	558.27	536.234
chr7	100426753	100430789	BIDIR_61521	1107.68	0.576139	0.107052	5.38185	7.37229e-08	7.70678e-05	868.568	763.909	1077.35	1354.16
chr7	102286716	102286884	BIDIR_61619	89.635	-1.5657	0.2989	-5.23821	1.62138e-07	0.000152111	100.13	128.683	38.2377	39.0297
chr7	148963259	148963343	BIDIR_62859	101.184	-1.79732	0.297608	-6.03922	1.54856e-09	2.90558e-06	104.787	146.231	41.1055	31.3934
chr7	149125445	149128207	BIDIR_62870	669.006	0.616331	0.130798	4.7121	2.45178e-06	0.00146856	582.15	543.978	795.343	929.925
chr7	149707615	149707693	BIDIR_62889	222.316	-1.21538	0.168377	-7.2182	5.26821e-13	2.1417e-09	302.718	315.858	137.656	128.968
chr8	29350176	29351462	BIDIR_63779	1026.03	0.568858	0.0908784	6.25955	3.8608e-10	8.07194e-07	841.789	801.344	1249.42	1188.71
chr8	33513070	33513508	BIDIR_63914	428.305	-0.741834	0.151396	-4.89994	9.58635e-07	0.000687736	527.428	492.505	350.831	260.481
chr8	53877880	53881044	BIDIR_64442	477.497	0.622831	0.128003	4.86576	1.14018e-06	0.000787111	393.533	430.503	629.01	639.748
chr8	58552946	58553440	BIDIR_64557	264.235	0.777176	0.160063	4.85543	1.20124e-06	0.000813904	201.424	214.082	356.566	355.51
chr8	66925408	66925744	BIDIR_64749	372.38	0.640063	0.14763	4.33559	1.45368e-05	0.00562829	277.103	233.969	388.112	408.115
chr8	94949200	94950162	BIDIR_65388	126.562	1.53982	0.227412	6.77107	1.27833e-11	3.22562e-08	62.8722	78.3796	193.1	217.209
chr8	123157194	123157398	BIDIR_66104	674.567	-0.895229	0.127366	-7.02881	2.08295e-12	6.92829e-09	641.529	617.678	373.773	304.601
chr8	126557946	126559072	BIDIR_66213	380.828	0.56587	0.129916	4.35566	1.32664e-05	0.005276	330.661	373.181	529.592	512.477
chr8	142815630	142816126	BIDIR_66590	132.616	1.65918	0.258456	6.41959	1.36642e-10	3.22545e-07	54.7221	74.8701	206.483	202.785
chr9	41189107	41189775	BIDIR_67844	600.271	0.697166	0.11814	5.90116	3.60949e-09	5.61975e-06	473.87	437.522	745.634	732.231
chr9	63049284	63050482	BIDIR_68001	117.869	1.17142	0.231976	5.04975	4.42385e-07	0.000367863	142.045	105.286	249.501	307.147
chr9	63388223	63391935	BIDIR_68005	276.316	1.27076	0.175878	7.22525	5.00183e-13	2.1417e-09	264.296	260.876	527.68	738.17
chr9	68241503	68242167	BIDIR_68134	588.907	0.730404	0.121994	5.9872	2.13479e-09	3.6746e-06	457.57	419.974	733.207	722.898
chr9	111354152	111357548	BIDIR_69545	539.454	-0.570221	0.113611	-5.01908	5.19208e-07	0.00042215	684.608	616.509	435.909	440.357
chr9	120792652	120794238	BIDIR_69786	518.757	0.616964	0.113755	5.42362	5.84043e-08	6.47544e-05	429.627	404.767	613.715	665.202
chr9	126804671	126805247	BIDIR_69956	148.706	0.897256	0.203626	4.40638	1.05111e-05	0.00444622	107.116	101.777	181.629	207.027
chr9	128946403	128948857	BIDIR_70024	317.779	0.937179	0.16182	5.79148	6.97672e-09	1.02106e-05	256.146	218.761	432.086	476.841
chr9	129330309	129334351	BIDIR_70041	1043.17	0.640791	0.0939214	6.82263	8.93862e-12	2.51574e-08	796.381	868.025	1228.39	1365.19
chr9	136552112	136555704	BIDIR_70293	126.686	0.991307	0.230312	4.30419	1.676e-05	0.00628937	95.4726	107.626	183.541	219.754
chrX	63754994	63755648	BIDIR_73358	54.395	1.47513	0.330736	4.46014	8.19063e-06	0.00372272	27.9432	36.2652	94.6382	83.9987
chrX	81121596	81121888	BIDIR_74402	82.258	-1.33151	0.302489	-4.40184	1.07336e-05	0.00446274	93.144	100.607	47.7971	29.6965
chrX	103378542	103381260	BIDIR_75272	194.022	-0.777391	0.184638	-4.21034	2.54985e-05	0.00872231	215.395	217.591	126.184	126.422
