# Supplementary material for: The Δ40p53 isoform inhibits p53-dependent eRNA transcription and enables regulation by signal-specific transcription factors during p53 activation
Source: PLoS Biol. 2021 Aug 5;19(8):e3001364. doi: 10.1371/journal.pbio.3001364 (PMC8370613; doi:10.1371/journal.pbio.3001364)
Supplement: S12 Data — Associated with S12 Fig. File contains tabs with labels corresponding to relevant panel. (XLSX) [file pbio.3001364.s038.xlsx]

## Sheet: S12A- TFEA WTp53
Transcription Factor Enrichment Analysis (https://github.com/Dowell-Lab/TFEA): WTp53 DMSO vs Nutlin
#TF	E-Score	Corrected E-Score	Events	GC	FPKM	P-adj	Corrected P-adj
ZNF571_ZNF571	0.109089	-0.183218	40732	0.866401	nan	1e-164	1e-465
ZNF146_M10372_1	-0.234355	-0.311836	12594	0.457257	nan	1e-162	1e-288
ZNF770_M10379_1	0.0805057	-0.146818	39418	0.742638	nan	1e-85	1e-285
ZNF444_M09371_1	-0.00338531	-0.258266	15507	0.795122	nan	1	1e-256
ZNF736_ZNF736	-0.264494	-0.35036	8954	0.473227	nan	1e-144	1e-254
ZNF260_M10375_1	-0.144766	-0.272895	11916	0.553718	nan	1e-57	1e-207
ZNF467_M10385_1	0.00239196	-0.238762	13646	0.768979	nan	1	1e-204
ZNF281_M10446_1	0.0531452	-0.221799	15575	0.833333	nan	1e-09	1e-187
ZNF148_M09349_1	0.00634544	-0.246708	11431	0.791641	nan	1	1e-180
ZNF132_ZNF132	-0.0221595	-0.190273	14042	0.62987	nan	1	1e-137
ZNF324_ZNF324A	-0.210251	-0.325025	5714	0.528283	nan	1e-54	1e-131
ZNF620_ZNF620	-0.23272	-0.266489	7340	0.374005	nan	1e-98	1e-129
SPIC_M06140_1	-0.208567	-0.261566	7286	0.410631	nan	1e-81	1e-128
ZNF880_ZNF880	0.022137	-0.121712	25928	0.583658	nan	0.001	1e-123
TP53_M06704_1	0.657805	0.527331	1739	0.558185	nan	1e-170	1e-109
SPI1_M06138_1	-0.221125	-0.256929	6775	0.377881	nan	1e-80	1e-108
ZNF121_M10357_1	0.0867175	-0.101084	29834	0.667366	nan	1e-65	1e-88
ZNF496_ZNF496	0.0656383	-0.0809576	41289	0.588889	nan	1e-57	1e-87
TP63_M06417_1	0.565152	0.430211	1906	0.566691	nan	1e-143	1e-82
ZNF235_ZNF235	0.013006	0.0577145	49399	0.224542	nan	0.01	1e-73
ZNF382_M10422_1	-0.210623	-0.309196	3153	0.497427	nan	1e-33	1e-73
PRDM9_PRDM9	0.0640704	-0.116857	18016	0.654274	nan	1e-20	1e-68
ZNF300_ZNF300	-0.0395475	-0.179077	7789	0.575431	nan	0.01	1e-60
ZNF180_ZNF180	0.141373	-0.109298	19014	0.787105	nan	1e-97	1e-57
ZNF519_ZNF519	0.177779	-0.110292	19132	0.858333	nan	1e-149	1e-56
ZNF341_M10427_1	0.0848137	-0.100549	18493	0.662722	nan	1e-36	1e-52
ZIK1_ZIK1	-0.179218	-0.265123	2839	0.4733	nan	1e-20	1e-44
ZNF219_M06854_1	0.0871152	-0.154435	8241	0.769733	nan	1e-11	1e-38
ZNF248_ZNF248	-0.20351	-0.252535	2563	0.403061	nan	1e-22	1e-35
ZNF181_ZNF181	0.072444	-0.0514611	39732	0.545673	nan	1e-65	1e-32
ZNF487_ZNF487	0.0263024	0.0521117	38042	0.260536	nan	1e-07	1e-32
ZNF443_ZNF443	0.0675798	-0.0482991	40377	0.530387	nan	1e-62	1e-31
ZNF136_ZNF136	-0.13874	-0.164221	4580	0.358221	nan	1e-18	1e-26
ZNF317_ZNF317	-0.129102	-0.170332	3772	0.388214	nan	1e-13	1e-24
TP63_M06215_1	0.556085	0.487233	420	0.440822	nan	1e-30	1e-22
ZNF529_ZNF529	0.136344	-0.0693929	16488	0.701525	nan	1e-85	1e-21
KLF1_M08881_1	0.0999818	-0.120399	7545	0.729415	nan	1e-14	1e-21
ZNF432_ZNF432	0.0942779	-0.0548704	24824	0.59375	nan	1e-63	1e-21
ZNF354A_M10328_1	-0.180258	-0.168169	3473	0.286667	nan	1e-24	1e-20
ZNF354A_ZNF354A	-0.176849	-0.160664	3612	0.278865	nan	1e-24	1e-19
PRDM6_M10436_1	0.0276743	0.0375607	40572	0.290862	nan	1e-09	1e-18
ZNF354B_ZNF354B	-0.194107	-0.174009	2985	0.271414	nan	1e-23	1e-18
KLF1_M08888_1	0.098967	-0.110344	7527	0.708333	nan	1e-14	1e-18
KLF1_M08884_1	0.104894	-0.107597	7814	0.714387	nan	1e-16	1e-17
ZNF287_ZNF287	-0.00146586	0.026825	51443	0.25581	nan	1	1e-16
BCL11A_M08508_1	-0.253057	-0.355916	547	0.505591	nan	1e-07	1e-15
ZNF44_ZNF44	0.262034	0.107929	5400	0.60319	nan	1e-83	1e-13
ZFX_M02702_1	0.162577	-0.0682786	13006	0.749364	nan	1e-78	1e-13
ZNF304_ZNF304	0.155004	-0.0595356	14102	0.71829	nan	1e-80	1e-11
TFAP2B_M06446_1	0.170917	-0.103446	5439	0.832226	nan	1e-32	1e-11
ZNF398_ZNF398	0.0939601	-0.0645072	11430	0.611498	nan	1e-24	1e-11
RREB1_M02642_1	0.0800666	-0.0842966	6211	0.622727	nan	1e-09	1e-10
YY1_M10305_1	0.365093	0.267008	675	0.496498	nan	1e-20	1e-10
ZNF740_M09391_1	0.127836	-0.12626	3118	0.793626	nan	1e-10	1e-10
XPA_M09278_1	0.0277176	-0.142788	2373	0.634426	nan	1	1e-10
ZNF879_ZNF879	-0.0538093	-0.0519106	14650	0.306075	nan	1e-10	1e-10
ZNF93_ZNF93	0.211871	0.0606982	11216	0.597606	nan	1e-126	1e-09
ZNF76_M10350_1	0.300935	0.132951	2712	0.629624	nan	1e-51	1e-09
ZNF558_ZNF558	-0.0531816	-0.114698	3729	0.426852	nan	0.1	1e-09
HES1_M08753_1	0.0341474	-0.183088	1499	0.723425	nan	1	1e-09
ZNF441_ZNF441	0.18279	-0.0606186	11749	0.773273	nan	1e-85	1e-08
HES7_M05781_1	0.0467584	-0.172111	1435	0.726537	nan	1	1e-08
HES5_M05779_1	0.0350363	-0.170814	1447	0.701741	nan	1	1e-07
HES5_M08757_1	0.0552008	-0.172847	1381	0.744018	nan	1	1e-07
HELT_M08767_1	0.0340099	-0.161732	1499	0.68249	nan	1	1e-07
SP4_M06130_1	0.304248	0.119385	2726	0.661769	nan	1e-53	1e-07
ZNF8_ZNF8	-0.103625	-0.197506	909	0.488491	nan	0.1	1e-07
ZNF200_M10359_1	0.433335	0.264468	502	0.631306	nan	1e-21	1e-07
ZNF182_ZNF182	0.0331948	0.0641944	8661	0.250651	nan	0.1	1e-07
ZIM3_M10420_1	-0.0664621	-0.113964	2656	0.400161	nan	0.1	1e-07
NRF1_M05963_1	0.416184	0.217283	698	0.688506	nan	1e-28	1e-07
RARA_M10181_1	0.0295261	-0.0647739	8471	0.489289	nan	1	1e-07
HELT_M08763_1	0.0340099	-0.16004	1499	0.679267	nan	1	1e-06
HKR1_HKR1	0.231193	0.0638354	7813	0.62843	nan	1e-100	1e-06
ZNF283_ZNF283	0.266764	0.0601112	8556	0.70327	nan	1e-147	1e-06
HELT_M08761_1	0.0340099	-0.150759	1499	0.661592	nan	1	1e-06
ZNF566_ZNF566	0.279189	0.081434	4852	0.686323	nan	1e-81	1e-06
ZNF74_ZNF74	-0.0712076	-0.121998	2100	0.406423	nan	0.1	1e-05
ZNF383_ZNF383	0.226425	0.0502413	11439	0.645241	nan	1e-132	1e-05
ZNF468_ZNF468	0.181315	-0.0682643	6239	0.785024	nan	1e-45	1e-05
ZNF267_ZNF267	0.268389	0.060417	7365	0.705782	nan	1e-124	1e-05
ZNF682_ZNF682	0.270192	0.0726984	5660	0.685826	nan	1e-84	1e-05
RBAK_M09331_1	-0.149267	-0.238562	535	0.479758	nan	0.1	1e-05
OSR2_M09027_1	-0.0922403	-0.220052	602	0.553113	nan	0.713	1e-05
OSR1_M09025_1	-0.0922403	-0.211804	602	0.537405	nan	0.658	1e-05
ZNF596_M10405_1	0.121103	-0.0572792	7838	0.649427	nan	1e-25	1e-05
SP1_M09179_1	0.277033	0.0950124	2981	0.656357	nan	1e-47	0.0001
ZNF785_ZNF785	0.0515578	-0.0493719	9041	0.501916	nan	1e-05	0.0001
SP1_M09177_1	0.291453	0.0907416	2887	0.691954	nan	1e-54	0.0001
ELK1_M10260_1	0.399235	0.277567	292	0.541412	nan	1e-10	0.0001
DNMT1_M00879_1	0.300483	0.10527	2077	0.681483	nan	1e-41	0.0001
ZFP2_M07132_1	-0.0787521	-0.126397	1512	0.400433	nan	0.1	0.0001
ZSCAN5A_M09419_1	0.0432499	-0.093978	2517	0.571047	nan	0.863	0.0001
DMRT3_M08575_1	-0.180621	-0.154226	868	0.25942	nan	1e-05	0.0001
ZNF311_ZNF311	0.294982	0.0555416	6848	0.765714	nan	1e-138	0.0001
ZNF7_ZNF7	-0.040311	-0.11007	1528	0.44255	nan	1	0.0001
ELK1_M08656_1	0.375216	0.225497	405	0.594838	nan	1e-12	0.0001
TOPORS_M04321_1	0.0349378	-0.078385	3686	0.525519	nan	0.941	0.001
ZNF550_ZNF550	-0.00320708	-0.129155	1281	0.549564	nan	1	0.001
YY2_M06231_1	0.304189	0.18164	652	0.54309	nan	1e-12	0.001
PLAG1_M02715_1	0.161535	-0.0946572	2219	0.797619	nan	1e-12	0.001
ZNF597_M09381_1	0.261196	0.138306	1031	0.54374	nan	1e-14	0.001
ZNF143_M09397_1	0.263023	0.137473	942	0.548806	nan	1e-14	0.001
ZNF100_ZNF100	0.320555	0.0631574	4684	0.799914	nan	1e-102	0.001
ZNF548_ZNF548	0.250694	0.0426012	8756	0.706013	nan	1e-132	0.001
KLF1_M00616_1	0.290988	0.110345	1478	0.653734	nan	1e-26	0.001
ZNF792_ZNF792	0.291371	0.0444304	7658	0.78	nan	1e-156	0.01
ZNF28_ZNF28	0.170547	-0.0603967	4573	0.749533	nan	1e-28	0.01
ZFX_M06848_1	0.276865	0.0473378	6454	0.746835	nan	1e-123	0.01
SCRT2_M06080_1	-0.0850876	-0.19876	409	0.526184	nan	1	0.01
KLF11_M08872_1	0.273585	0.060991	4112	0.714584	nan	1e-70	0.01
SNAI2_M09147_1	-0.062867	-0.19747	409	0.566048	nan	1	0.01
ZNF212_ZNF212	0.0655115	-0.0310709	13901	0.493636	nan	1e-15	0.01
TBX4_M06172_1	0.00746135	-0.0761934	2772	0.469015	nan	1	0.01
CREBL2_M07230_1	0.373062	0.32154	158	0.407817	nan	0.001	0.01
ERG_M08653_1	0.370348	0.240744	256	0.556528	nan	1e-07	0.01
ZSCAN30_M10388_1	0.175618	-0.0526116	5073	0.744363	nan	1e-36	0.01
ATF2_M08479_1	0.377065	0.283793	197	0.487332	nan	0.0001	0.01
KLF14_M05867_1	0.296814	0.0996542	1487	0.68519	nan	1e-27	0.01
ATF2_M08540_1	0.365528	0.274811	195	0.482464	nan	0.0001	0.01
ZNF224_ZNF224	0.0358426	-0.0464038	6382	0.466333	nan	0.1	0.01
ZFP42_M10416_1	0.22367	0.116092	1063	0.514578	nan	1e-10	0.01
ELK1_M08659_1	0.366643	0.227365	294	0.574952	nan	1e-07	0.01
ZNF716_ZNF716	-0.109485	-0.118844	998	0.327516	nan	0.1	0.01
ZNF33B_ZNF33B	-0.105956	-0.115244	994	0.327381	nan	0.1	0.01
EGR3_M05644_1	0.303441	0.10183	1295	0.693667	nan	1e-24	0.1
GLIS1_M08729_1	0.120445	-0.0850389	1720	0.701043	nan	0.0001	0.1
YY1_M09317_1	0.250321	0.130085	821	0.538686	nan	1e-09	0.1
ZBTB33_M06968_1	0.411964	0.247283	189	0.623333	nan	1e-06	0.1
ETV6_M05700_1	0.311204	0.150861	567	0.615071	nan	1e-11	0.1
ZNF84_ZNF84	0.0435292	-0.0590734	3711	0.505102	nan	1	0.1
ATF1_M08544_1	0.340675	0.224474	261	0.531	nan	1e-05	0.1
ELF1_M09516_1	0.354524	0.228047	243	0.550571	nan	1e-05	0.1
BORCS8-MEF2B_M06400_1	0.0494467	0.117993	918	0.179141	nan	1	0.1
ATF1_M10066_1	0.340006	0.231502	218	0.516341	nan	0.0001	0.1
BATF3_M08502_1	0.389085	0.282235	162	0.513191	nan	0.0001	0.1
ATOH1_M09557_1	0.0374455	-0.111295	996	0.592974	nan	1	0.1
SP1_M09181_1	0.281209	0.0531512	3827	0.744037	nan	1e-69	0.1
ZFP14_ZFP14	0.120783	-0.0490365	4655	0.633119	nan	1e-13	0.1
ZNF41_M10352_1	0.040937	-0.0624275	2726	0.506553	nan	0.88	0.1
NFE2_M08957_1	-0.109367	-0.183658	365	0.451181	nan	1	0.1
NR4A1_M06696_1	-0.0345391	-0.128544	612	0.488726	nan	1	0.1
ZBTB14_M09286_1	0.313767	0.116881	774	0.684667	nan	1e-15	0.1
FOS_M08663_1	0.394918	0.297723	122	0.494802	nan	0.001	0.1
ELK1_M08655_1	0.374632	0.229787	176	0.585555	nan	1e-05	0.1
ATF2_M08481_1	0.367629	0.256865	172	0.520645	nan	0.001	0.1
E2F6_M03012_1	0.273305	0.0717957	2070	0.693475	nan	1e-31	0.1
ZNF823_ZNF823	0.0514418	-0.030556	9978	0.465859	nan	1e-05	0.1
USF1_M06218_1	0.399313	0.273241	151	0.549801	nan	0.001	0.1
TBX5_M06174_1	0.00600033	-0.0637699	2540	0.442571	nan	1	0.1
ZNF440_ZNF440	-0.0414363	-0.119724	689	0.458793	nan	1	0.1
ATF3_M09744_1	0.328325	0.246888	172	0.464791	nan	0.001	0.1
SP3_M06129_1	0.263589	0.0457871	4854	0.724503	nan	1e-70	0.1
ETV6_M05701_1	0.376837	0.237856	181	0.574387	nan	0.0001	0.1
ATF6_M09436_1	0.388916	0.272711	138	0.531008	nan	0.001	0.1
ATOH7_M09989_1	-0.0233011	-0.145331	462	0.542102	nan	1	0.1
FOS_M08665_1	0.367614	0.274479	129	0.487069	nan	0.01	0.1
KLF15_M08876_1	0.253987	0.0447189	5093	0.70825	nan	1e-66	0.1
BHLHE40_M08516_1	0.399313	0.24905	151	0.595875	nan	0.0001	0.1
ZNF805_ZNF805	0.0494108	-0.0751771	1595	0.546974	nan	0.996	0.1
ZNF586_M10439_1	0.147337	-0.0738036	1727	0.730863	nan	1e-07	0.1
ZNF254_ZNF254	0.0779002	-0.100926	835	0.650273	nan	0.614	0.1
ERG_M05674_1	0.33961	0.218497	184	0.540356	nan	0.0001	0.1
ZNF135_M10312_1	0.0382216	-0.0722034	1776	0.52	nan	1	0.1
RUNX1_M09108_1	-0.0245322	-0.12796	543	0.506674	nan	1	0.1
ZIC1_M09327_1	0.261239	0.074713	1768	0.664937	nan	1e-23	0.1
ZFP90_ZFP90	-0.038575	-0.0998315	832	0.426357	nan	1	0.1
FEV_M05704_1	0.33961	0.21811	184	0.541094	nan	0.001	0.1
PAX5_M05982_1	0.264217	0.13367	518	0.558323	nan	1e-06	0.1
ATOH7_M09817_1	-0.0564937	-0.188904	247	0.561871	nan	1	0.1
SREBF1_M09970_1	0.399313	0.24872	151	0.596502	nan	0.0001	0.1
ERF_M05673_1	0.33961	0.216969	184	0.543267	nan	0.001	0.1
NKX2-1_M08973_1	-0.0617369	-0.165664	308	0.507624	nan	1	0.1
MECP2_M01775_1	0.293911	0.226812	163	0.437484	nan	0.01	0.1
ZIC1_M00636_1	0.282639	0.111453	727	0.635722	nan	1e-11	0.1
BHLHE41_M05584_1	0.399313	0.252627	151	0.589061	nan	0.001	1
ZFP69B_ZFP69B	0.0938311	-0.0629056	2175	0.608202	nan	0.001	1
ATF2_M08542_1	0.33004	0.262817	124	0.43772	nan	0.01	1
ARNTL_M05565_1	0.399313	0.249585	151	0.594855	nan	0.001	1
SCRT1_M09116_1	-0.0449794	-0.153651	351	0.51666	nan	1	1
GATA1_M09589_1	0.179626	0.127941	515	0.408129	nan	0.01	1
SP8_M06131_1	0.26292	0.0561048	2737	0.703579	nan	1e-39	1
ZNF565_ZNF565	-0.00288961	-0.0982455	842	0.4913	nan	1	1
ZNF197_ZNF197	0.0275156	-0.0666454	1731	0.489024	nan	1	1
ZNF12_ZNF12	0.231289	0.0721604	1810	0.612757	nan	1e-17	1
NFYA_M06672_1	0.20589	0.0969189	991	0.51723	nan	1e-07	1
NFE2_M05934_1	-0.0975269	-0.156775	374	0.422532	nan	1	1
FLI1_M05706_1	0.33961	0.208546	184	0.559308	nan	0.001	1
NFYB_M06673_1	0.20142	0.0899589	1058	0.521973	nan	1e-08	1
ZNF17_ZNF17	0.191696	0.0667012	1746	0.547748	nan	1e-13	1
TCF4_M06176_1	0.303563	0.141064	373	0.619177	nan	1e-07	1
PAX2_M09043_1	0.256946	0.0983591	786	0.611726	nan	1e-11	1
ATF3_M08483_1	0.324751	0.230578	154	0.489047	nan	0.01	1
ELK4_M05660_1	0.33961	0.205282	184	0.565525	nan	0.001	1
ATOH1_M09558_1	-0.0101027	-0.13291	459	0.543583	nan	1	1
FOXN2_M08691_1	0.376569	0.224824	163	0.598695	nan	0.001	1
ATF3_M08485_1	0.344776	0.247147	131	0.495629	nan	0.01	1
ZNF555_ZNF555	0.126865	-0.0505682	2950	0.647619	nan	1e-09	1
CLOCK_M08534_1	0.029443	-0.13022	431	0.613775	nan	1	1
ZNF394_M10376_1	0.190556	0.0377456	5290	0.600725	nan	1e-42	1
ZNF442_ZNF442	-0.00432427	-0.0765724	1191	0.447291	nan	1	1
JUN_M10271_1	0.336434	0.261026	127	0.453309	nan	0.1	1
ZFP1_M10308_1	-0.0362129	-0.093523	774	0.418841	nan	1	1
PLAGL1_M06723_1	0.194678	-0.0880344	874	0.848127	nan	1e-06	1
PATZ1_M04345_1	0.192509	-0.0587049	2028	0.788139	nan	1e-16	1
TEAD3_M06181_1	-0.0682377	-0.13085	484	0.428938	nan	1	1
ETV1_M05695_1	0.33961	0.209473	184	0.557543	nan	0.001	1
ELK1_M05658_1	0.33961	0.198214	184	0.578987	nan	0.001	1
ZNF417_ZNF417	0.26733	0.093968	813	0.639865	nan	1e-12	1
ZNF675_M10406_1	0.0140613	-0.0838471	957	0.496162	nan	1	1
ZIM3_ZIM3	-0.0358638	-0.0810414	947	0.395734	nan	1	1
NFKB2_M05944_1	0.075373	-0.113122	574	0.668686	nan	1	1
ZNF891_ZNF891	0.223906	0.0516784	2553	0.637706	nan	1e-28	1
KMT2A_M00878_1	0.310364	0.153888	308	0.607706	nan	1e-05	1
PAX1_M09051_1	0.263095	0.116843	573	0.588234	nan	1e-07	1
ATF7_M08490_1	0.320851	0.245744	124	0.452735	nan	0.1	1
ELK1_M09521_1	0.33961	0.192647	184	0.589588	nan	0.001	1
MYCL_M08941_1	0.0383485	-0.135333	385	0.640474	nan	1	1
ZNF460_ZNF460	0.257169	-0.0289769	7394	0.854667	nan	1e-118	1
ZNF337_ZNF337	-0.0874899	-0.113829	525	0.359855	nan	1	1
SCRT1_M09114_1	-0.0426227	-0.143327	344	0.501486	nan	1	1
ZFP28_M10402_1	0.0122691	-0.0348339	5387	0.399401	nan	1	1
ETV5_M05699_1	0.33961	0.201503	184	0.572721	nan	0.001	1
ELF1_M09509_1	0.290855	0.166853	257	0.545858	nan	0.001	1
KLF10_M08868_1	0.258366	0.0388418	4217	0.727785	nan	1e-64	1
PAX2_M09049_1	0.259053	0.108759	591	0.595932	nan	1e-07	1
TBX20_M06158_1	-0.0367158	-0.131363	366	0.48995	nan	1	1
ELF1_M09501_1	0.288778	0.172185	234	0.531747	nan	0.001	1
ZNF782_ZNF782	-0.00581418	-0.0907022	767	0.471364	nan	1	1
RFX3_M06050_1	0.209876	0.108203	602	0.50333	nan	0.0001	1
ZNF787_M10060_1	0.0907827	-0.0295015	6602	0.538777	nan	1e-12	1
ZNF140_M10354_1	0.192732	0.0691488	1307	0.545061	nan	1e-09	1
SOX8_M06116_1	-0.107258	-0.121549	384	0.33691	nan	0.721	1
BHLHA15_M06569_1	0.014841	-0.0926558	723	0.514423	nan	1	1
ZNF382_ZNF382	-0.00139718	-0.0897955	803	0.478049	nan	1	1
ZNF614_ZNF614	0.00868857	-0.086427	846	0.490842	nan	1	0.37
ZNF485_ZNF485	-0.00925279	-0.0899598	757	0.463401	nan	1	0.374
ZNF324B_ZNF324B	0.064526	-0.0729022	1119	0.571429	nan	0.795	0.4
ZNF19_ZNF19	0.231025	0.0844385	865	0.58887	nan	1e-08	0.417
MITF_M00255_1	0.272932	0.136181	324	0.570139	nan	0.0001	0.429
ZNF81_ZNF81	-0.00344304	-0.107013	540	0.506945	nan	1	0.473
KLF1_M08886_1	0.274424	0.074767	1180	0.689946	nan	1e-16	0.48
EHF_M06390_1	0.294214	0.170138	191	0.545999	nan	0.01	0.484
NFYC_M06674_1	0.199343	0.0757673	967	0.545047	nan	1e-07	0.486
ZNF418_M10408_1	-0.0016321	-0.0761738	984	0.451659	nan	1	0.516
HES6_M08756_1	-0.0551667	-0.217939	118	0.619698	nan	1	0.52
PAX1_M09041_1	0.254288	0.0977337	584	0.607855	nan	1e-07	0.526
EGR1_M05640_1	0.286656	0.0843577	747	0.694976	nan	1e-13	0.554
ZNF30_ZNF30	0.264589	-0.0263603	7111	0.863815	nan	1e-114	0.568
ZNF223_ZNF223	0.123623	-0.0581287	1721	0.655844	nan	0.0001	0.572
ZNF416_M07145_1	0.0450584	-0.0696948	1090	0.528243	nan	1	0.58
ZNF264_ZNF264	0.0926973	-0.0538322	1801	0.588762	nan	0.01	0.584
EGR1_M08604_1	0.292932	0.0623378	1416	0.748867	nan	1e-24	0.592
HMG20B_M02159_1	-0.000223997	0.0801781	720	0.156562	nan	1	0.594
MBNL2_M08908_1	0.246041	0.118021	371	0.553511	nan	0.0001	0.613
ZNF331_ZNF331	0.107487	-0.053521	1628	0.616336	nan	0.001	0.639
EGR2_M05643_1	0.2852	0.0944742	575	0.672936	nan	1e-09	0.64
ETS1_M05692_1	0.302904	0.167773	191	0.567053	nan	0.01	0.65
FOXL1_M05736_1	0.00989066	0.0550036	1612	0.223772	nan	1	0.655
MEF2D_M05892_1	0.0249313	0.0692551	1031	0.225275	nan	1	0.674
ZNF433_ZNF433	-0.0892311	-0.130621	295	0.38852	nan	1	0.674
ZSCAN22_M10335_1	0.23628	0.0323111	4549	0.698158	nan	1e-58	0.677
ELF5_M05654_1	0.277963	0.172443	159	0.510658	nan	0.1	0.722
ZNF768_M10431_1	0.0846886	-0.0354333	3506	0.538468	nan	1e-05	0.729
POU3F1_M06006_1	0.0318629	0.0758796	786	0.225859	nan	1	0.748
HINFP_M05789_1	0.32981	0.0939653	590	0.758866	nan	1e-12	0.748
NFKB1_M05943_1	0.0938062	-0.0914973	577	0.662609	nan	0.65	0.754
ZNF681_ZNF681	0.280187	0.126628	281	0.602151	nan	0.0001	0.764
AR_M09001_1	-0.108141	-0.160199	180	0.408839	nan	1	0.77
ZNF525_ZNF525	-0.100382	-0.0996185	532	0.308238	nan	0.746	0.777
HES1_M08751_1	0.162652	-0.0616208	1333	0.736828	nan	1e-06	0.818
ZNF692_M07147_1	0.189754	-0.0542522	1593	0.77441	nan	1e-11	0.823
ATF7_M05568_1	0.288375	0.210641	111	0.457738	nan	0.1	0.833
ZNF543_M10366_1	0.209464	-0.038134	3230	0.78125	nan	1e-29	0.837
ZNF611_ZNF611	0.274741	0.03101	4942	0.773887	nan	1e-78	0.846
MITF_M09241_1	0.261091	0.104981	404	0.607008	nan	1e-05	0.864
ZNF816_ZNF816	0.119352	-0.0354848	3348	0.604585	nan	1e-10	0.875
ZBTB7A_M09309_1	0.40255	0.201324	104	0.692934	nan	0.001	0.927
ZNF133_ZNF133	-0.0339741	-0.0986927	459	0.43295	nan	1	0.931
ZNF692_M10425_1	0.192316	-0.0517351	1671	0.774497	nan	1e-11	0.94
NR6A1_M09009_1	0.0061663	-0.0761831	749	0.466529	nan	1	0.941
ZNF214_M10443_1	-0.0429578	-0.0943887	420	0.407643	nan	1	0.956
GRHL2_M06916_1	-0.0222076	-0.0944931	461	0.447362	nan	1	0.982
ZNF134_M10355_1	0.0542799	-0.0719186	798	0.550041	nan	1	0.983
RFX1_M09096_1	0.209626	0.113346	383	0.49306	nan	0.01	0.999
ZBED1_M09284_1	0.649761	0.55698	9	0.486397	nan	0.901	1
ZBED1_M06233_1	0.561281	0.469166	8	0.485128	nan	1	1
GATA1_M08711_1	0.499581	0.448136	6	0.407669	nan	1	1
ELK1_M09537_1	0.548538	0.429856	17	0.535725	nan	1	1
DBP_M08771_1	0.479926	0.411442	7	0.440122	nan	1	1
CEBPA_M08526_1	0.438123	0.36088	11	0.456804	nan	1	1
DBP_M05613_1	0.31562	0.311749	12	0.317064	nan	1	1
CEBPE_M05592_1	0.324097	0.270596	22	0.411586	nan	1	1
CEBPB_M05589_1	0.324097	0.268424	22	0.415722	nan	1	1
HOMEZ_M05805_1	0.190832	0.224579	64	0.24542	nan	1	1
ZNF385D_M09365_1	0.376496	0.195821	19	0.653794	nan	1	1
ZBTB48_M10336_1	0.330094	0.194868	92	0.567235	nan	0.1	1
ETV6_M09550_1	0.302086	0.192678	108	0.518063	nan	0.1	1
HLF_M05791_1	0.208661	0.192113	42	0.341207	nan	1	1
JUN_M10269_1	0.245188	0.183811	77	0.426587	nan	1	1
ELK1_M00977_1	0.273911	0.174762	129	0.498525	nan	0.1	1
ZBTB7C_M06237_1	0.34886	0.173256	122	0.644137	nan	0.01	1
ETS1_M08647_1	0.313069	0.165681	148	0.590397	nan	0.01	1
ZBTB7B_M09311_1	0.383534	0.158302	147	0.738654	nan	0.0001	1
ARNT_M00267_1	0.300879	0.157093	126	0.583537	nan	0.1	1
ARNT_M08469_1	0.309279	0.155072	147	0.603386	nan	0.01	1
HSFY1_M09727_1	0.219257	0.153071	42	0.435746	nan	1	1
SPDEF_M06135_1	0.276951	0.151903	56	0.54785	nan	0.771	1
ARNT_M08470_1	0.309279	0.150772	147	0.611574	nan	0.01	1
ARID5A_M00146_1	0.170776	0.147961	39	0.353143	nan	1	1
SREBF2_M06141_1	0.245159	0.147039	135	0.496565	nan	1	1
ZNF778_M10417_1	0.282909	0.14695	159	0.568631	nan	0.1	1
ARID5A_M00144_1	0.0889917	0.142466	106	0.207847	nan	1	1
IRF7_M08839_1	0.188045	0.141242	106	0.398828	nan	1	1
ALX1_M08464_1	0.00210325	0.128321	141	0.0693045	nan	1	1
EHF_M05647_1	0.238065	0.126114	185	0.522906	nan	0.1	1
TFEC_M06207_1	0.245159	0.125443	135	0.537696	nan	1	1
ZBTB7B_M06236_1	0.300165	0.121352	110	0.650247	nan	0.1	1
PAX2_M05978_1	0.257752	0.121042	105	0.570061	nan	1	1
LHX6_M09778_1	0.0932795	0.119646	167	0.259475	nan	1	1
ONECUT1_M07569_1	0.112654	0.119612	33	0.296438	nan	1	1
MGA_M05904_1	0.202999	0.119565	131	0.468594	nan	0.553	1
ZNF32_M09355_1	0.202552	0.11907	82	0.468686	nan	1	1
TCF3_M06175_1	0.268998	0.117034	255	0.599113	nan	0.001	1
TFEB_M06206_1	0.245159	0.116523	135	0.554685	nan	1	1
ATF4_M08489_1	0.229457	0.11571	80	0.526327	nan	1	1
ZNF771_M09401_1	0.216037	0.114316	112	0.503424	nan	0.65	1
ZBTB7A_M06235_1	0.311021	0.11194	222	0.688849	nan	0.0001	1
SIX1_M09121_1	0.192915	0.109921	25	0.467756	nan	1	1
TCFL5_M09217_1	0.334283	0.103248	111	0.749706	nan	0.01	1
TFE3_M06205_1	0.245159	0.101231	135	0.583809	nan	1	1
ZNF540_ZNF540	0.183086	0.0999566	57	0.468014	nan	1	1
XBP1_M06228_1	0.212621	0.0981848	147	0.527639	nan	0.407	1
ZNF737_ZNF737	0.185523	0.0963695	239	0.479487	nan	1	1
RARA_M10176_1	0.217401	0.0954104	136	0.542028	nan	1	1
ZSCAN29_M09415_1	0.224048	0.0946371	49	0.556159	nan	1	1
IRF1_M08823_1	0.146197	0.0942294	125	0.408666	nan	1	1
USF1_M09267_1	0.261091	0.0938014	404	0.628301	nan	0.0001	1
USF1_M09265_1	0.261091	0.0922502	404	0.631255	nan	0.0001	1
MYBL2_M05924_1	0.154429	0.0907549	37	0.430961	nan	1	1
RBPJ_M00862_1	0.197179	0.0899111	163	0.513987	nan	1	1
ZFHX3_M06847_1	-0.0287226	0.0872121	522	0.0888888	nan	1	1
RFX4_M06052_1	0.180691	0.0848388	545	0.492244	nan	0.01	1
ELF3_M05650_1	0.194792	0.0836523	211	0.521361	nan	1	1
HOXC13_M05829_1	0.106241	0.0832952	30	0.353392	nan	1	1
MITF_M09237_1	0.256739	0.0832646	100	0.640079	nan	1	1
RFX2_M06048_1	0.185951	0.0819572	513	0.507751	nan	0.01	1
ZNF501_M09375_1	0.26202	0.081816	156	0.652897	nan	0.1	1
MAFA_M09011_1	0.167873	0.0803035	87	0.47647	nan	1	1
MEF2A_M05890_1	0.0299163	0.0785849	402	0.217	nan	1	1
ZNF669_M10411_1	0.214034	0.0784038	492	0.568004	nan	0.0001	1
ZNF589_M06860_1	0.212989	0.0783386	345	0.566139	nan	0.01	1
PHOX2A_M05989_1	0.00210325	0.0781746	141	0.16481	nan	1	1
HOXD13_M05837_1	0.106241	0.0777883	30	0.363881	nan	1	1
PROX1_M09088_1	0.197818	0.0746375	102	0.544294	nan	1	1
ONECUT1_M09023_1	0.115098	0.0735667	5	0.388789	nan	1	1
GCM2_M05762_1	0.230265	0.0729457	30	0.609312	nan	1	1
ZBTB1_M00608_1	0.230968	0.0707816	533	0.614772	nan	1e-05	1
HESX1_M05782_1	0.0514835	0.0700787	158	0.274276	nan	1	1
POU1F1_M05999_1	0.0390542	0.0698555	787	0.251029	nan	1	1
HOXA10_M09609_1	0.0983222	0.0689416	24	0.365648	nan	1	1
ZBTB45_M09307_1	0.139758	0.0686808	121	0.445061	nan	1	1
RFX5_M06055_1	0.175236	0.0679415	697	0.514038	nan	0.001	1
ZNF616_ZNF616	0.206908	0.0673475	698	0.57549	nan	1e-05	1
NKX2-1_M01445_1	0.134862	0.0659956	315	0.440849	nan	0.486	1
PROP1_M06027_1	0.00210325	0.0654732	141	0.189001	nan	1	1
HHEX_M01568_1	0.135402	0.0654543	74	0.44291	nan	1	1
POU3F2_M06009_1	0.018539	0.0641324	732	0.222857	nan	1	1
CCDC169-SOHLH2_M09149_1	0.243492	0.0638583	120	0.651811	nan	1	1
ZNF791_ZNF791	0.19024	0.0629694	855	0.552083	nan	1e-05	1
CREB3L4_M10091_1	0.216217	0.0625651	208	0.602328	nan	0.1	1
SPZ1_M06787_1	0.223527	0.0624457	388	0.616477	nan	0.001	1
HIVEP1_M06846_1	0.200344	0.0607898	506	0.575479	nan	0.001	1
ZNF213_M10324_1	0.261026	0.0604145	1084	0.691763	nan	1e-14	1
BATF_M08500_1	0.199002	0.0583436	45	0.577581	nan	1	1
ZFP30_M10310_1	0.146524	0.0583432	591	0.477635	nan	0.1	1
ZNF454_M10047_1	0.296231	0.0576107	453	0.764153	nan	1e-07	1
HAND1_M08971_1	0.249728	0.0564959	807	0.677709	nan	1e-09	1
VDR_M06221_1	0.141093	0.056186	295	0.471401	nan	0.393	1
FOXA1_M09573_1	0.0439328	0.0552409	1151	0.288154	nan	1	1
ZNF343_M09359_1	0.244449	0.0550889	575	0.670335	nan	1e-07	1
PBX3_M06715_1	0.14051	0.0549966	838	0.472555	nan	0.01	1
ZNF682_M10316_1	0.229961	0.0542035	973	0.644428	nan	1e-10	1
ZNF587_ZNF587	0.205187	0.0537716	954	0.598067	nan	1e-07	1
HAND1_M08969_1	0.242942	0.0536714	1063	0.670165	nan	1e-12	1
ETV6_M09549_1	0.187328	0.0509156	261	0.569494	nan	0.1	1
FOXA1_M09569_1	0.0455234	0.0507289	1170	0.299777	nan	1	1
HSF5_M09724_1	0.157924	0.0491745	72	0.516809	nan	1	1
POU3F3_M06012_1	-0.00717923	0.0491385	430	0.202432	nan	1	1
STAT3_M05480_1	0.125578	0.0488967	942	0.455733	nan	0.01	1
FOXJ2_M05730_1	0.0125589	0.0488606	722	0.240553	nan	1	1
GCM1_M05761_1	0.210181	0.0479933	63	0.618584	nan	1	1
SOX1_M02182_1	0.0744768	0.0476775	294	0.360732	nan	1	1
REL_M02665_1	0.178482	0.0476718	414	0.558824	nan	0.1	1
MBD2_M06638_1	0.311088	0.0466566	1599	0.813312	nan	1e-31	1
KLF1_M00600_1	0.254582	0.0459735	1115	0.706995	nan	1e-14	1
ARID3A_M00140_1	-0.0364092	0.0458748	393	0.152978	nan	1	1
ZNF114_ZNF114	0.191445	0.0452344	552	0.588155	nan	0.001	1
GBX1_M05755_1	0.0514835	0.0450866	158	0.321874	nan	1	1
ZNF524_M09377_1	0.21641	0.0435325	302	0.638943	nan	0.01	1
HMGA1_M06581_1	0.0339331	0.0433971	141	0.291667	nan	1	1
CEBPZ_M06474_1	0.138535	0.0433344	661	0.491004	nan	0.1	1
ZNF669_ZNF669	0.228049	0.042206	263	0.663637	nan	0.01	1
MESP1_M05902_1	0.193725	0.0419749	75	0.598705	nan	1	1
DRGX_M05623_1	-0.0161058	0.0418936	209	0.199229	nan	1	1
TFAP2B_M09227_1	0.274964	0.0418363	724	0.753691	nan	1e-11	1
ZNF396_M09367_1	0.121003	0.041388	45	0.461321	nan	1	1
KLF1_M08883_1	0.283401	0.0412142	988	0.770946	nan	1e-15	1
ZNF662_ZNF662	0.194673	0.0402029	2040	0.603886	nan	1e-16	1
IRX1_M08851_1	0.101992	0.0400677	171	0.427628	nan	1	1
WT1_M00579_1	0.277505	0.0399138	1583	0.762193	nan	1e-24	1
POU4F2_M06016_1	0.00515134	0.039548	553	0.244181	nan	1	1
ZNF486_ZNF486	0.262759	0.0392443	577	0.735385	nan	1e-07	1
LBX2_M05870_1	0.0514835	0.039241	158	0.333007	nan	1	1
KLF11_M08878_1	0.2628	0.0376226	1058	0.73855	nan	1e-14	1
ZNF189_M10331_1	0.178415	0.0375286	2096	0.578014	nan	1e-13	1
NR0B1_M06682_1	0.237892	0.0367554	565	0.692763	nan	1e-06	1
PHOX2B_M05991_1	-0.0416494	0.0366257	137	0.160613	nan	1	1
ZIC4_M06240_1	0.250519	0.0355015	766	0.719201	nan	1e-08	1
ZNF3_ZNF3	0.0415784	0.0353322	2262	0.321587	nan	1	1
POU4F2_M06017_1	-0.0023096	0.0350981	524	0.238447	nan	1	1
SKOR1_M09133_1	0.0335805	0.035067	151	0.30686	nan	1	1
SREBF1_M09969_1	0.184686	0.0346455	153	0.595449	nan	0.512	1
FOXB1_M05711_1	-0.00669567	0.0345631	661	0.231112	nan	1	1
MYF5_M09836_1	0.173661	0.0339217	157	0.57583	nan	0.784	1
NKX2-1_M01425_1	0.0950583	0.0323338	213	0.429152	nan	1	1
BACH1_M09446_1	0.073518	0.0321348	73	0.388507	nan	1	1
FOXI1_M08681_1	0.0088563	0.0313918	476	0.266771	nan	1	1
ZNF605_ZNF605	0.15888	0.0311756	1648	0.55291	nan	1e-08	1
POU5F1B_M06020_1	-0.00139033	0.0309986	459	0.248005	nan	1	1
POU4F1_M09918_1	-0.0188891	0.0309632	456	0.214745	nan	1	1
IRF5_M08831_1	0.120753	0.0308238	114	0.480965	nan	1	1
ZNF771_M09399_1	0.124838	0.0306237	116	0.489126	nan	1	1
ZNF707_ZNF707	0.193897	0.0302476	1291	0.621367	nan	1e-09	1
SKOR2_M09135_1	0.00932118	0.0301054	263	0.270107	nan	1	1
KLF16_M05868_1	0.279238	0.0300874	4215	0.784208	nan	1e-69	1
RBAK_RBAK	0.176898	0.0300807	4411	0.58931	nan	1e-29	1
ZNF322_M10383_1	0.2023	0.0300336	3222	0.63778	nan	1e-28	1
SP1_M09185_1	0.254231	0.0299635	4118	0.736818	nan	1e-59	1
ZNF582_ZNF582	0.19315	0.0294691	878	0.621429	nan	1e-05	1
ZFP14_M10309_1	0.151992	0.0291692	1135	0.543612	nan	0.0001	1
CENPB_M05595_1	0.163502	0.028948	75	0.565955	nan	1	1
ZBTB34_M09303_1	0.18528	0.0286758	192	0.60795	nan	1	1
ARGFX_M09430_1	-0.0613748	0.0281523	546	0.139183	nan	1	1
FOXD1_M09581_1	-0.0230585	0.0281268	705	0.212207	nan	1	1
ZNF419_ZNF419	0.154266	0.0273394	1438	0.551429	nan	1e-06	1
ZNF174_M09335_1	0.174785	0.0267515	190	0.591626	nan	0.381	1
CREB3L1_M05601_1	0.20034	0.0266286	179	0.640532	nan	1	1
POU3F2_M10279_1	-0.00442689	0.026043	585	0.25166	nan	1	1
FOXO1_M05738_1	0.00932674	0.0255355	296	0.278821	nan	1	1
FOXC1_M05716_1	-0.0298453	0.0254669	299	0.204347	nan	1	1
FOXR1_M08703_1	-0.0249613	0.0253802	3261	0.213814	nan	1	1
ZNF415_M10315_1	0.0964825	0.0251134	89	0.445616	nan	1	1
NKX1-1_M01370_1	0.0514835	0.0249599	158	0.360206	nan	1	1
HSF2_M08819_1	0.0945718	0.0247962	593	0.442582	nan	0.55	1
FOXA1_M08671_1	-0.00219246	0.0246676	733	0.258535	nan	1	1
PRDM1_M06024_1	0.0590036	0.0243515	886	0.375687	nan	1	1
ZNF23_M09339_1	0.231901	0.0242219	2231	0.705224	nan	1e-24	1
RBPJL_M07039_1	0.131752	0.0240807	184	0.514756	nan	1	1
FOXA1_M09574_1	-0.0118006	0.0240596	911	0.241394	nan	1	1
ZNF680_ZNF680	0.113709	0.0237443	1215	0.481032	nan	0.01	1
ZNF626_ZNF626	0.134572	0.0235036	928	0.521226	nan	0.001	1
NR1H2_M06684_1	0.0899507	0.023419	471	0.436403	nan	1	1
ZNF671_ZNF671	0.134906	0.0234032	1259	0.522053	nan	0.0001	1
CDC5L_M03776_1	0.000593059	0.0231835	189	0.266667	nan	1	1
FOXP3_M08699_1	-0.00259122	0.0230128	326	0.260927	nan	1	1
NR1D1_M08989_1	0.113896	0.0228943	440	0.483008	nan	0.544	1
SP1_M06128_1	0.238246	0.0227864	5948	0.720043	nan	1e-73	1
FOXI1_M08679_1	0.0395279	0.022436	285	0.342243	nan	1	1
HIC1_M08769_1	0.199185	0.0223806	299	0.646423	nan	0.1	1
SP1_M09183_1	0.24186	0.0223722	3732	0.727714	nan	1e-43	1
HSF1_M08813_1	0.108551	0.0215914	429	0.475309	nan	0.733	1
ZNF594_M10414_1	0.19482	0.0214732	1292	0.639837	nan	1e-08	1
SPZ1_M04770_1	0.185953	0.0213144	1453	0.623252	nan	1e-10	1
STAT1_M06794_1	0.0977844	0.0211691	774	0.455608	nan	1	1
ZNF331_M10437_1	0.165113	0.020906	2425	0.584339	nan	1e-13	1
ATF4_M06454_1	0.0902638	0.0204664	1337	0.442623	nan	0.1	1
BBX_M08506_1	0.0867464	0.0192356	123	0.438268	nan	1	1
ZKSCAN3_M06246_1	0.166439	0.0190574	213	0.590386	nan	0.425	1
HSF5_M09723_1	0.0874663	0.0188769	68	0.440323	nan	1	1
POU2F2_M06003_1	0.0118335	0.0186612	602	0.296688	nan	1	1
ZNF263_M09343_1	0.216128	0.0185153	282	0.686053	nan	0.1	1
POU4F1_M09911_1	0.0154792	0.0180298	176	0.304833	nan	1	1
SRY_M06144_1	-0.0142994	0.0178257	311	0.248508	nan	1	1
POU2F1_M06001_1	1.50216e-05	0.0177987	574	0.275821	nan	1	1
ZNF582_M10418_1	0.136061	0.0176642	1188	0.535183	nan	0.001	1
ZNF543_ZNF543	0.294079	0.0170176	5190	0.837366	nan	1e-100	1
TLX1_M06827_1	0.126474	0.0165583	871	0.51903	nan	0.1	1
FOXJ1_M01034_1	0.01034	0.0165208	969	0.29792	nan	1	1
ZNF484_ZNF484	0.160932	0.0164348	6436	0.584891	nan	1e-38	1
MTF1_M05917_1	0.157881	0.0161934	219	0.579542	nan	0.482	1
ZNF189_ZNF189	0.172804	0.0161389	2402	0.608066	nan	1e-14	1
ZNF320_ZNF320	0.224902	0.0160883	5224	0.707385	nan	1e-61	1
ZNF143_M06241_1	0.113076	0.0159085	584	0.494751	nan	1	1
MYBL1_M05920_1	0.0846574	0.0158718	43	0.440696	nan	1	1
HOXA13_M09621_1	-0.0023499	0.0157035	289	0.275308	nan	1	1
ZSCAN31_M09357_1	0.152835	0.0155669	318	0.571123	nan	1	1
SRF_M06142_1	0.0601596	0.015302	197	0.395124	nan	1	1
ZIM2_ZIM2	0.212042	0.0151834	6777	0.684615	nan	1e-72	1
BARX1_M08498_1	-0.0172052	0.0149248	280	0.248498	nan	1	1
GSC2_M05776_1	0.0628107	0.0148987	30	0.400941	nan	1	1
MEIS1_M09078_1	0.117065	0.0148785	282	0.50431	nan	1	1
ZNF320_M10320_1	0.216023	0.0147947	5618	0.692939	nan	1e-60	1
ZNF430_ZNF430	0.165713	0.0146037	1352	0.597484	nan	1e-07	1
ZNF157_ZNF157	0.130491	0.0145065	868	0.530588	nan	0.01	1
ALX1_M05586_1	-0.0284973	0.0143626	441	0.228063	nan	1	1
HMX1_M05793_1	0.00949106	0.0141599	346	0.300799	nan	1	1
ZBTB4_M06841_1	0.150062	0.013581	349	0.569625	nan	1	1
IRX1_M08849_1	0.0141526	0.0133849	250	0.311153	nan	1	1
ZNF793_ZNF793	0.191634	0.0133793	1054	0.649184	nan	1e-08	1
VENTX_M10022_1	0.0500907	0.0128252	161	0.380665	nan	1	1
LIN28A_M08897_1	0.176031	0.0124063	85	0.621321	nan	1	1
BHLHE40_M05580_1	0.167955	0.0123106	297	0.606121	nan	1	1
ZNF506_ZNF506	0.191681	0.0121552	1423	0.651606	nan	1e-10	1
ZNF675_ZNF675	0.152542	0.0113764	1918	0.578546	nan	1e-09	1
KLF10_M08863_1	0.223515	0.0107221	6697	0.714964	nan	1e-74	1
TFCP2_M09261_1	0.148824	0.0106911	105	0.572771	nan	1	1
ZNF492_ZNF492	0.036507	0.00983233	9545	0.360494	nan	0.01	1
ZNF563_M10403_1	0.170602	0.00978418	2090	0.615974	nan	1e-12	1
INSM1_M06607_1	0.203603	0.00900579	1076	0.68031	nan	1e-08	1
ZFP64_M10434_1	0.276189	0.00889434	4023	0.818765	nan	1e-65	1
BARX1_M05575_1	-0.0196584	0.00876856	293	0.255551	nan	1	1
ZNF79_ZNF79	-0.0202544	0.00867371	1764	0.254596	nan	1	1
DPRX_M05622_1	0.0735417	0.00831225	56	0.433923	nan	1	1
SNAI1_M09139_1	0.158139	0.00822964	913	0.595199	nan	0.0001	1
ARX_M05566_1	-0.0536508	0.0078258	592	0.192606	nan	1	1
PAX6_M09045_1	0.144307	0.00759368	533	0.570067	nan	0.1	1
ZBTB18_M06244_1	0.085885	0.00745058	552	0.459073	nan	1	1
ZNF653_M07152_1	0.0574221	0.0073304	92	0.405093	nan	1	1
IRF1_M06920_1	0.0293234	0.0072399	1087	0.35175	nan	1	1
ZNF765_ZNF765	0.219182	0.00720891	5251	0.713403	nan	1e-56	1
SOX7_M06111_1	-0.0118769	0.00698753	475	0.273763	nan	1	1
HSF1_M08821_1	0.0841293	0.00673839	490	0.457085	nan	1	1
ZNF141_ZNF141	0.221629	0.00670703	3576	0.719019	nan	1e-41	1
ZIC1_M09329_1	0.236707	0.00602632	750	0.749031	nan	1e-08	1
TFAP2B_M10001_1	0.258457	0.00591799	229	0.790662	nan	0.01	1
ZNF776_ZNF776	0.179001	0.0056064	2644	0.639928	nan	1e-16	1
ZNF513_M10396_1	0.0825845	0.00550953	2950	0.456483	nan	0.0001	1
NFAT5_M05930_1	0.0320968	0.00550704	937	0.360332	nan	1	1
DMBX1_M05620_1	0.05806	0.00526961	15	0.410233	nan	1	1
HNF1B_M05797_1	-0.0481576	0.00525815	168	0.207959	nan	1	1
TGIF1_M09253_1	0.110532	0.00488766	313	0.510895	nan	1	1
DPF1_M08582_1	0.0762302	0.00457585	91	0.44616	nan	1	1
ZNF573_ZNF573	0.137127	0.00418536	1290	0.562885	nan	0.0001	1
HNF1B_M05798_1	-0.0341774	0.00378002	221	0.2374	nan	1	1
SMAD3_M06083_1	0.0877394	0.00317608	30	0.470745	nan	1	1
ZNF34_M10393_1	0.0901953	0.00277279	1639	0.476191	nan	0.01	1
ZNF431_ZNF431	0.161999	0.0027481	1405	0.61299	nan	1e-06	1
NFKB2_M08965_1	0.170597	0.00203483	581	0.630724	nan	0.01	1
ZNF274_ZNF274	0.0633993	0.00200792	470	0.426614	nan	1	1
TFAP2C_M06195_1	0.21754	0.00164545	976	0.720871	nan	1e-09	1
MAF_M10114_1	0.0958791	0.00110819	327	0.490186	nan	1	1
ZNF350_M10429_1	0.0639438	0.0010821	517	0.429414	nan	1	1
ZNF530_ZNF530	0.180688	0.0010163	5244	0.651883	nan	1e-37	1
TLX1_M06826_1	0.115268	0.000942383	413	0.527429	nan	0.688	1
ZNF90_ZNF90	0.0975838	0.000865495	3126	0.493895	nan	1e-05	1
TBR1_M06149_1	0.0531222	0.000539475	314	0.409837	nan	1	1
ZNF534_ZNF534	0.186623	0.000386279	1593	0.664387	nan	1e-10	1
MECOM_M02602_1	-0.0149822	0.000385281	345	0.280423	nan	1	1
GMEB1_M08733_1	0.0570121	0.000151791	15	0.417984	nan	1	1
HSF4_M05842_1	0.0569752	7.80092e-06	767	0.418188	nan	1	1
ZNF547_ZNF547	0	0	0	0.5	nan	1	1
FOS_M10098_1	0	0	0	0.479633	nan	1	1
GSX1_M08793_1	0	0	0	0.233575	nan	1	1
ARGFX_M09429_1	0	0	0	0.203975	nan	1	1
TFAP4_M10006_1	0	0	0	0.508681	nan	1	1
FOXG1_M01022_1	0	0	0	0.225263	nan	1	1
SOX11_M02178_1	0	0	0	0.328554	nan	1	1
EN2_M05669_1	0	0	0	0.2783	nan	1	1
ZHX1_M01278_1	0	0	0	0.473203	nan	1	1
TEAD2_M09221_1	0	0	0	0.459254	nan	1	1
LMX1A_M05879_1	0	0	0	0.168315	nan	1	1
ZNF783_ZNF783	0	0	0	0.924624	nan	1	1
ZNF425_ZNF425	0	0	0	0.857143	nan	1	1
BARX1_M05576_1	0	0	0	0.301575	nan	1	1
ALX1_M08859_1	0	0	0	0.21973	nan	1	1
HOXA1_M08804_1	0	0	0	0.263041	nan	1	1
NR2F1_M02008_1	0	0	0	0.563387	nan	1	1
BARHL1_M09447_1	0	0	0	0.365471	nan	1	1
NKX6-1_M08981_1	0	0	0	0.238277	nan	1	1
TBX4_M06171_1	0	0	0	0.499161	nan	1	1
TET1_M00880_1	0	0	0	0.572667	nan	1	1
MXD1_M05548_1	0	0	0	0.566209	nan	1	1
MYRF_M01967_1	0	0	0	0.5	nan	1	1
POU2F3_M06004_1	0	0	0	0.227091	nan	1	1
LHX1_M01363_1	0	0	0	0.248932	nan	1	1
HOXA1_M05808_1	0	0	0	0.315201	nan	1	1
MSX2_M05916_1	0	0	0	0.266566	nan	1	1
POU6F1_M10220_1	0	0	0	0.328027	nan	1	1
GSX1_M08787_1	0	0	0	0.332891	nan	1	1
MAX_M10274_1	0	0	0	0.650678	nan	1	1
ZNF711_M06970_1	0	0	0	0.723456	nan	1	1
LMX1B_M05880_1	0	0	0	0.184665	nan	1	1
ZNF641_ZNF641	0	0	0	0.798429	nan	1	1
MNX1_M05910_1	0	0	0	0.237083	nan	1	1
RARA_M01985_1	0	0	0	0.569992	nan	1	1
LBX1_M01263_1	0	0	0	0.239842	nan	1	1
ARID5A_M00143_1	0	0	0	0.326426	nan	1	1
ZNF786_ZNF786	0	0	0	0.75	nan	1	1
NOTO_M05947_1	0	0	0	0.290079	nan	1	1
ATOH1_M08945_1	0	0	0	0.434757	nan	1	1
GMEB1_M02116_1	0	0	0	0.581254	nan	1	1
ATOH1_M08510_1	0	0	0	0.386155	nan	1	1
MZF1_M06657_1	0	0	0	0.644579	nan	1	1
HOXA10_M08789_1	0	0	0	0.321096	nan	1	1
HIC2_M05787_1	0	0	0	0.629116	nan	1	1
LCOR_M02074_1	0	0	0	0.385931	nan	1	1
CIC_M02158_1	0	0	0	0.483409	nan	1	1
LHX1_M08892_1	0	0	0	0.326524	nan	1	1
HOXA10_M08788_1	0	0	0	0.348991	nan	1	1
FOXD2_M05721_1	0	0	0	0.260408	nan	1	1
ZNF343_ZNF343	0	0	0	0.686565	nan	1	1
FOXN2_M01021_1	0	0	0	0.603763	nan	1	1
ZNF33A_ZNF33A	0	0	0	0.578944	nan	1	1
MIXL1_M05906_1	0	0	0	0.293455	nan	1	1
LEF1_M09761_1	0	0	0	0.372079	nan	1	1
TBX21_M06165_1	0	0	0	0.457888	nan	1	1
ZNF557_ZNF557	0	0	0	0.666667	nan	1	1
PBX1_M09053_1	0	0	0	0.417037	nan	1	1
ZNF263_ZNF263	0	0	0	0.705976	nan	1	1
HMX1_M08779_1	0	0	0	0.354449	nan	1	1
ZNF684_ZNF684	0	0	0	0.607202	nan	1	1
BORCS8-MEF2B_M08914_1	0	0	0	0.413948	nan	1	1
ZNF205_ZNF205	0	0	0	0.555556	nan	1	1
PDX1_M05988_1	0	0	0	0.237538	nan	1	1
GSX1_M08784_1	0	0	0	0.327986	nan	1	1
ALX1_M08571_1	0	0	0	0.419696	nan	1	1
ZNF691_M00623_1	0	0	0	0.595584	nan	1	1
ALX1_M09058_1	0	0	0	0.294353	nan	1	1
CREB3L1_M00402_1	0	0	0	0.624339	nan	1	1
FOXM1_M01025_1	0	0	0	0.434744	nan	1	1
NFE2_M06660_1	0	0	0	0.393303	nan	1	1
NFATC1_M06405_1	0	0	0	0.344194	nan	1	1
HOXA1_M08781_1	0	0	0	0.291064	nan	1	1
ZNF610_M10398_1	0	0	0	0.7958	nan	1	1
HMBOX1_M05792_1	0	0	0	0.357275	nan	1	1
ATOH7_M00261_1	0	0	0	0.417218	nan	1	1
MEOX1_M05898_1	0	0	0	0.322427	nan	1	1
NR4A1_M09891_1	0	0	0	0.386347	nan	1	1
EVX1_M05702_1	0	0	0	0.346297	nan	1	1
RAX_M06046_1	0	0	0	0.259669	nan	1	1
NR1I3_M08995_1	0	0	0	0.340867	nan	1	1
HOXA10_M09720_1	0	0	0	0.252882	nan	1	1
HOXB3_M05817_1	0	0	0	0.308405	nan	1	1
ZKSCAN2_ZKSCAN2	0	0	0	0.361783	nan	1	1
ALX3_M05560_1	0	0	0	0.275651	nan	1	1
TCF12_M09213_1	0	0	0	0.628784	nan	1	1
HOXA10_M01317_1	0	0	0	0.152614	nan	1	1
BORCS8-MEF2B_M08910_1	0	0	0	0.467611	nan	1	1
IRX1_M02784_1	0	0	0	0.219512	nan	1	1
TBR1_M06148_1	0	0	0	0.427193	nan	1	1
IRX1_M01343_1	0	0	0	0.407029	nan	1	1
ZNF649_ZNF649	0	0	0	0.00103	nan	1	1
ZNF333_ZNF333	0	0	0	0.657712	nan	1	1
RHOXF1_M06060_1	0	0	0	0.452468	nan	1	1
HOXA2_M08797_1	0	0	0	0.281305	nan	1	1
HOXA10_M08812_1	0	0	0	0.315539	nan	1	1
HMX1_M08978_1	0	0	0	0.439747	nan	1	1
SIX1_M05532_1	0	0	0	0.522856	nan	1	1
FOXK1_M01043_1	0	0	0	0.275469	nan	1	1
EVX1_M08658_1	0	0	0	0.268969	nan	1	1
MLXIP_M00258_1	0	0	0	0.624399	nan	1	1
EVX2_M05703_1	0	0	0	0.343902	nan	1	1
ANHX_M01298_1	0	0	0	0.359304	nan	1	1
FOSL2_M10258_1	0	0	0	0.452103	nan	1	1
DBX1_M01414_1	0	0	0	0.349804	nan	1	1
EMX2_M05663_1	0	0	0	0.292912	nan	1	1
HOXA1_M08790_1	0	0	0	0.297513	nan	1	1
PITX1_M05994_1	0	0	0	0.357385	nan	1	1
RHOXF2_M09106_1	0	0	0	0.39524	nan	1	1
NR2C1_M09872_1	0	0	0	0.579664	nan	1	1
BHLHA15_M09899_1	0	0	0	0.395921	nan	1	1
CEBPD_M05591_1	0	0	0	0.409525	nan	1	1
KLF1_M00554_1	0	0	0	0.814751	nan	1	1
ZNF169_ZNF169	0	0	0	0.56974	nan	1	1
NOBOX_M01232_1	0	0	0	0.380815	nan	1	1
PITX3_M05995_1	0	0	0	0.400371	nan	1	1
DLX1_M08556_1	0	0	0	0.233088	nan	1	1
SOX13_M10297_1	0	0	0	0.318814	nan	1	1
ZNF613_ZNF613	0	0	0	0.110929	nan	1	1
ALX1_M08546_1	0	0	0	0.419217	nan	1	1
YBX1_M09280_1	0	0	0	0.508991	nan	1	1
NKX2-1_M01310_1	0	0	0	0.425433	nan	1	1
GSC_M08743_1	0	0	0	0.334873	nan	1	1
ALX1_M08468_1	0	0	0	0.280971	nan	1	1
ZKSCAN5_ZKSCAN5	0	0	0	0.580704	nan	1	1
DBX1_M01428_1	0	0	0	0.368902	nan	1	1
PAX7_M05984_1	0	0	0	0.172662	nan	1	1
FOXC1_M01039_1	0	0	0	0.318777	nan	1	1
DLX1_M08560_1	0	0	0	0.213482	nan	1	1
ATOH1_M08492_1	0	0	0	0.451632	nan	1	1
TLX1_M09255_1	0	0	0	0.208696	nan	1	1
DBX1_M01380_1	0	0	0	0.0042135	nan	1	1
IRF6_M08837_1	0	0	0	0.462037	nan	1	1
OLIG1_M05965_1	0	0	0	0.343613	nan	1	1
VSX2_M06226_1	0	0	0	0.211409	nan	1	1
FOXK1_M01020_1	0	0	0	0.362557	nan	1	1
DMRT2_M00897_1	0	0	0	0.378384	nan	1	1
SP2_M10360_1	0	0	0	0.899108	nan	1	1
LHX1_M08893_1	0	0	0	0.260398	nan	1	1
FOXP1_M01031_1	0	0	0	0.337082	nan	1	1
DMRT1_M00895_1	0	0	0	0.344506	nan	1	1
ZBTB42_M10323_1	0	0	0	0.622561	nan	1	1
ZNF26_ZNF26	0	0	0	0.428571	nan	1	1
CUX2_M05611_1	0	0	0	0.279672	nan	1	1
ZNF77_ZNF77	0	0	0	0.5	nan	1	1
SOX11_M02155_1	0	0	0	0.342063	nan	1	1
PPARA_M06731_1	0	0	0	0.513454	nan	1	1
GMEB2_M05768_1	0	0	0	0.481596	nan	1	1
GSX1_M08809_1	0	0	0	0.256312	nan	1	1
ZNF790_ZNF790	0	0	0	0.655405	nan	1	1
ZNF695_ZNF695	0	0	0	0.5	nan	1	1
MEOX2_M05899_1	0	0	0	0.311143	nan	1	1
GSX1_M01466_1	0	0	0	0.310095	nan	1	1
PRRX1_M06029_1	0	0	0	0.216431	nan	1	1
UNCX_M06217_1	0	0	0	0.233059	nan	1	1
ZEB1_M05322_1	0	0	0	0.612528	nan	1	1
ZNF273_ZNF273	0	0	0	0.55713	nan	1	1
HOXA10_M08799_1	0	0	0	0.302263	nan	1	1
ALX1_M08586_1	0	0	0	0.231254	nan	1	1
MAZ_M10356_1	0	0	0	0.895949	nan	1	1
CDX1_M09470_1	0	0	0	0.375232	nan	1	1
VAX1_M09269_1	0	0	0	0.258011	nan	1	1
HOXA2_M05813_1	0	0	0	0.343256	nan	1	1
ATOH1_M08953_1	0	0	0	0.482803	nan	1	1
LHX6_M01234_1	0	0	0	0.336486	nan	1	1
LHX2_M01233_1	0	0	0	0.376513	nan	1	1
LEF1_M02162_1	0	0	0	0.36343	nan	1	1
ZFHX3_M00497_1	0	0	0	0.377674	nan	1	1
IKZF1_M06606_1	0	0	0	0.582237	nan	1	1
HOXA10_M09661_1	0	0	0	0.313223	nan	1	1
BHLHA15_M09896_1	0	0	0	0.37183	nan	1	1
ZNF22_M10344_1	0	0	0	0.002618	nan	1	1
MYT1L_M00842_1	0	0	0	0.296758	nan	1	1
EMX1_M05661_1	0	0	0	0.315984	nan	1	1
MLXIPL_M05908_1	0	0	0	0.512991	nan	1	1
ALX1_M09095_1	0	0	0	0.210369	nan	1	1
EVX1_M08657_1	0	0	0	0.270723	nan	1	1
HOXA1_M01350_1	0	0	0	0.301611	nan	1	1
FOXL1_M05735_1	0	0	0	0.225071	nan	1	1
GATA3_M05752_1	0	0	0	0.358107	nan	1	1
FOXO4_M05744_1	0	0	0	0.268678	nan	1	1
NR4A1_M09892_1	0	0	0	0.398538	nan	1	1
RUNX3_M06067_1	0	0	0	0.484483	nan	1	1
GBX1_M08931_1	0	0	0	0.260136	nan	1	1
GATA4_M05753_1	0	0	0	0.3468	nan	1	1
FOXP1_M01019_1	0	0	0	0.233013	nan	1	1
GATA1_M06396_1	0	0	0	0.322428	nan	1	1
GSX2_M05778_1	0	0	0	0.293948	nan	1	1
KDM2B_M00877_1	0	0	0	0.514159	nan	1	1
FIGLA_M08661_1	0	0	0	0.623015	nan	1	1
ATF1_M06452_1	0	0	0	0.545611	nan	1	1
FOXD3_M05723_1	0	0	0	0.257476	nan	1	1
HOXA10_M09689_1	0	0	0	0.321191	nan	1	1
ZNF766_ZNF766	0	0	0	0.357143	nan	1	1
FOXR1_M01023_1	0	0	0	0.404746	nan	1	1
TBX5_M06173_1	0	0	0	0.524446	nan	1	1
ZNF211_ZNF211	0	0	0	0.266155	nan	1	1
LHX1_M08894_1	0	0	0	0.20106	nan	1	1
RAX2_M06047_1	0	0	0	0.25241	nan	1	1
OTX2_M05976_1	0	0	0	0.33491	nan	1	1
CREBZF_M00404_1	0	0	0	0.316579	nan	1	1
GRHL1_M08737_1	0	0	0	0.462787	nan	1	1
NKX6-1_M08979_1	0	0	0	0.221965	nan	1	1
KLF13_M00610_1	0	0	0	0.500612	nan	1	1
TBX15_M06156_1	0	0	0	0.508742	nan	1	1
FOXO3_M05741_1	0	0	0	0.2643	nan	1	1
ISL1_M08853_1	0	0	0	0.370701	nan	1	1
RFX5_M09102_1	0	0	0	0.531684	nan	1	1
ZNF257_ZNF257	0	0	0	0.570383	nan	1	1
ISL2_M05858_1	0	0	0	0.354167	nan	1	1
LHX6_M09777_1	0	0	0	0.252893	nan	1	1
HOXA10_M08796_1	0	0	0	0.313864	nan	1	1
VAX1_M06219_1	0	0	0	0.243932	nan	1	1
DLX1_M08569_1	0	0	0	0.227582	nan	1	1
MSX1_M05914_1	0	0	0	0.287788	nan	1	1
DLX6_M05619_1	0	0	0	0.235325	nan	1	1
ARID3A_M00142_1	0	0	0	0.223437	nan	1	1
NR2E3_M01990_1	0	0	0	0.389004	nan	1	1
ZNF10_ZNF10	0	0	0	0.656775	nan	1	1
GSX1_M08792_1	0	0	0	0.3024	nan	1	1
DMRT2_M00898_1	0	0	0	0.168293	nan	1	1
BARHL2_M05570_1	0	0	0	0.334713	nan	1	1
NOTO_M08985_1	0	0	0	0.292344	nan	1	1
HOXA13_M01268_1	0	0	0	0.341089	nan	1	1
ZNF846_ZNF846	0	0	0	0.833333	nan	1	1
HMGA1_M06580_1	0	0	0	0.150539	nan	1	1
ZNF354C_M02691_1	0	0	0	0.614583	nan	1	1
DLX1_M08570_1	0	0	0	0.259697	nan	1	1
ZNF730_ZNF730	0	0	0	0.627613	nan	1	1
IKZF3_M10442_1	0	0	0	0.607762	nan	1	1
CEBPG_M05594_1	0	0	0	0.424112	nan	1	1
ZNF284_ZNF284	0	0	0	0.51309	nan	1	1
BARHL1_M09448_1	0	0	0	0.361509	nan	1	1
TERF2_M01857_1	0	0	0	0.468198	nan	1	1
TBX1_M06152_1	0	0	0	0.492071	nan	1	1
LIN54_M02269_1	0	0	0	0.188607	nan	1	1
HOXA10_M09662_1	0	0	0	0.257679	nan	1	1
GSX1_M08810_1	0	0	0	0.325328	nan	1	1
ZNF45_M10361_1	0	0	0	0.303891	nan	1	1
SOX17_M10294_1	0	0	0	0.335407	nan	1	1
ZNF749_ZNF749	0	0	0	0.611801	nan	1	1
ATOH1_M08949_1	0	0	0	0.407295	nan	1	1
HBP1_M02157_1	0	0	0	0.427181	nan	1	1
VSX1_M09275_1	0	0	0	0.230878	nan	1	1
ZNF33A_M10364_1	0	0	0	0.560096	nan	1	1
CDX1_M05587_1	0	0	0	0.241948	nan	1	1
POU5F1B_M06019_1	0	0	0	0.224016	nan	1	1
VAX1_M09271_1	0	0	0	0.247875	nan	1	1
PBX1_M09055_1	0	0	0	0.446758	nan	1	1
ZKSCAN3_ZKSCAN3	0	0	0	0.726757	nan	1	1
ARX_M09072_1	0	0	0	0.409477	nan	1	1
NKX2-1_M08975_1	0	0	0	0.488348	nan	1	1
PHOX2A_M01308_1	0	0	0	0.169569	nan	1	1
ZBTB12_M10447_1	0	0	0	0.510407	nan	1	1
OTX1_M05974_1	0	0	0	0.388215	nan	1	1
ATOH1_M08951_1	0	0	0	0.39484	nan	1	1
SOX10_M10292_1	0	0	0	0.344089	nan	1	1
NFATC1_M02089_1	0	0	0	0.377695	nan	1	1
ZNF222_ZNF222	0	0	0	0.589745	nan	1	1
TBP_M02225_1	0	0	0	0.212636	nan	1	1
ZBTB3_M00638_1	0	0	0	0.556051	nan	1	1
SMAD4_M10290_1	0	0	0	0.516544	nan	1	1
HOXA10_M09690_1	0	0	0	0.24418	nan	1	1
ZNF384_M10409_1	0	0	0	0.0856076	nan	1	1
SOX13_M02180_1	0	0	0	0.214489	nan	1	1
ALX1_M08472_1	0	0	0	0.211592	nan	1	1
ZNF2_ZNF2	0	0	0	0.838611	nan	1	1
SOX13_M10296_1	0	0	0	0.308701	nan	1	1
FOXP3_M05749_1	0	0	0	0.29222	nan	1	1
SOX9_M06121_1	0	0	0	0.330514	nan	1	1
ALX1_M01344_1	0	0	0	0.303206	nan	1	1
NKX6-1_M01395_1	0	0	0	0.282336	nan	1	1
ZNF561_ZNF561	0	0	0	0.387218	nan	1	1
ARX_M09068_1	0	0	0	0.423259	nan	1	1
LHX1_M08890_1	0	0	0	0.323649	nan	1	1
ISL1_M08855_1	0	0	0	0.372886	nan	1	1
GSC_M08741_1	0	0	0	0.38683	nan	1	1
TEAD3_M06182_1	0	0	0	0.442756	nan	1	1
CEBPA_M00400_1	0	0	0	0.393435	nan	1	1
HOXD8_M05838_1	0	0	0	0.299256	nan	1	1
NANOG_M08942_1	0	0	0	0.478303	nan	1	1
ATOH1_M08947_1	0	0	0	0.435716	nan	1	1
GTF3A_M10410_1	0	0	0	0.646667	nan	1	1
FOXA1_M01044_1	0	0	0	0.292117	nan	1	1
HOXA2_M08798_1	0	0	0	0.356025	nan	1	1
LHX2_M08896_1	0	0	0	0.224864	nan	1	1
HMBOX1_M08773_1	0	0	0	0.401068	nan	1	1
NKX6-1_M08983_1	0	0	0	0.296872	nan	1	1
GSX1_M08811_1	0	0	0	0.24317	nan	1	1
NKX2-1_M01366_1	0	0	0	0.432863	nan	1	1
PATZ1_M10432_1	0	0	0	0.868	nan	1	1
HOXD11_M05830_1	0	0	0	0.281231	nan	1	1
GSX1_M08794_1	0	0	0	0.315068	nan	1	1
BSX_M05585_1	0	0	0	0.311511	nan	1	1
NR2E1_M08999_1	0	0	0	0.442425	nan	1	1
ATOH1_M09462_1	0	0	0	0.488442	nan	1	1
ALX1_M01294_1	0	0	0	0.228405	nan	1	1
MEIS1_M05893_1	0	0	0	0.453589	nan	1	1
CPEB1_M05597_1	0	0	0	0.106774	nan	1	1
HOXB2_M05816_1	0	0	0	0.307281	nan	1	1
MXI1_M05518_1	0	0	0	0.738239	nan	1	1
HOXC10_M05821_1	0	0	0	0.283416	nan	1	1
PAX4_M05980_1	0	0	0	0.224295	nan	1	1
GSX1_M05777_1	0	0	0	0.308389	nan	1	1
SIX1_M09129_1	0	0	0	0.516638	nan	1	1
CXXC1_M00872_1	0	0	0	0.66287	nan	1	1
ARX_M09070_1	0	0	0	0.373511	nan	1	1
FOXJ2_M06395_1	0	0	0	0.208243	nan	1	1
SOX30_M09165_1	0	0	0	0.323207	nan	1	1
ZFHX2_M01262_1	0	0	0	0.302098	nan	1	1
LMX1A_M08899_1	0	0	0	0.115225	nan	1	1
CUX1_M05609_1	0	0	0	0.298475	nan	1	1
ZNF564_ZNF564	0	0	0	0.421076	nan	1	1
DLX3_M05616_1	0	0	0	0.252168	nan	1	1
ISL1_M08857_1	0	0	0	0.38386	nan	1	1
ZNF250_M10340_1	0	0	0	0.660714	nan	1	1
MYCL_M02668_1	0	0	0	0.673468	nan	1	1
JUN_M10267_1	0	0	0	0.417235	nan	1	1
ZNF135_ZNF135	0	0	0	0.616596	nan	1	1
GSX1_M08786_1	0	0	0	0.320927	nan	1	1
ZNF585A_ZNF585A	0	0	0	0.417002	nan	1	1
BHLHA15_M00224_1	0	0	0	0.423312	nan	1	1
CLOCK_M05596_1	0	0	0	0.518699	nan	1	1
ZNF184_M10424_1	0	0	0	0.499644	nan	1	1
BORCS8-MEF2B_M08916_1	0	0	0	0.392157	nan	1	1
GSX1_M08747_1	0	0	0	0.315982	nan	1	1
HMX1_M08775_1	0	0	0	0.436518	nan	1	1
HOXA10_M08803_1	0	0	0	0.279745	nan	1	1
ZFP57_ZFP57	0	0	0	0.833333	nan	1	1
ZNF655_M00582_1	0	0	0	0.41526	nan	1	1
NR2C1_M08997_1	0	0	0	0.540967	nan	1	1
ZNF610_ZNF610	0	0	0	0.823562	nan	1	1
FOXP1_M10259_1	0	0	0	0.267886	nan	1	1
POU6F2_M06021_1	0	0	0	0.288125	nan	1	1
NFATC1_M02087_1	0	0	0	0.380473	nan	1	1
GSX1_M08745_1	0	0	0	0.347982	nan	1	1
GCM1_M08719_1	0	0	0	0.641732	nan	1	1
VAX2_M06220_1	0	0	0	0.25837	nan	1	1
ALX1_M09090_1	0	0	0	0.198567	nan	1	1
DLX4_M05617_1	0	0	0	0.252541	nan	1	1
SHOX2_M06082_1	0	0	0	0.217687	nan	1	1
ZNF37A_M10345_1	0	0	0	0.62366	nan	1	1
GATA1_M08709_1	0	0	0	0.438924	nan	1	1
NKX1-1_M01433_1	0	0	0	0.348969	nan	1	1
GSX1_M08802_1	0	0	0	0.253731	nan	1	1
ZNF784_M10400_1	0	0	0	0.545034	nan	1	1
ZNF202_ZNF202	0	0	0	0.8125	nan	1	1
LEF1_M09993_1	0	0	0	0.375141	nan	1	1
SIX1_M09131_1	0.0860571	-0.000461308	43	0.474469	nan	1	1
ZNF860_ZNF860	0.186597	-0.000509227	3342	0.666042	nan	1e-24	1
ZNF98_M10322_1	0.0294442	-0.00066994	16123	0.367045	nan	0.01	1
ESX1_M05689_1	0.00713738	-0.00136805	206	0.32589	nan	1	1
ZNF554_M10386_1	0.149217	-0.00159064	2686	0.59691	nan	1e-13	1
RELB_M06749_1	0.130707	-0.00179223	823	0.562041	nan	0.01	1
IRF4_M08829_1	0.0736259	-0.00180588	163	0.453354	nan	1	1
ZNF345_M09361_1	0.109388	-0.00190808	174	0.521658	nan	1	1
ZNF527_ZNF527	0.129185	-0.00210301	3101	0.559735	nan	1e-11	1
ZBTB49_M06234_1	0.140068	-0.00245071	238	0.581125	nan	0.869	1
RORA_M06062_1	0.0514246	-0.00304142	332	0.413424	nan	1	1
ZNF574_M10384_1	0.179498	-0.00379342	471	0.658777	nan	0.1	1
FOXD3_M08675_1	-0.0107205	-0.00400877	689	0.296908	nan	1	1
ZSCAN31_M10415_1	0.105925	-0.0041799	473	0.51939	nan	0.496	1
KLF15_M08874_1	0.215164	-0.0048655	6397	0.728745	nan	1e-66	1
MAFK_M05885_1	0.069819	-0.00522885	203	0.452623	nan	1	1
FOXC2_M05719_1	-0.0460634	-0.0052898	713	0.232036	nan	1	1
IRF4_M05848_1	0.0711484	-0.00551849	155	0.455706	nan	1	1
FOXA1_M08669_1	0.0139863	-0.00652044	391	0.348747	nan	1	1
ZNF660_M09383_1	0.0827307	-0.00673773	397	0.480087	nan	1	1
ZNF225_ZNF225	-0.0243084	-0.00703102	31069	0.276786	nan	1e-05	1
GLIS2_M05766_1	0.224992	-0.00705171	383	0.751627	nan	0.001	1
ZNF570_ZNF570	-0.0168763	-0.0070998	3415	0.291071	nan	1	1
BCL11A_M05292_1	0.0603587	-0.00725361	1706	0.438462	nan	1	1
ATOH1_M09091_1	0.119894	-0.00746372	339	0.552249	nan	0.833	1
ZNF667_M10377_1	0.0981887	-0.00815534	556	0.512228	nan	0.625	1
EN1_M05665_1	0.00713738	-0.00825408	206	0.339005	nan	1	1
ZNF619_ZNF619	0.192459	-0.00843774	2614	0.692308	nan	1e-20	1
CTCF_M05451_1	0.247731	-0.00859141	2919	0.797867	nan	1e-39	1
GBX2_M05758_1	0.00713738	-0.00874545	206	0.339941	nan	1	1
CTCF_M10351_1	0.242903	-0.00915754	3415	0.789751	nan	1e-44	1
TGIF1_M09245_1	0.0882555	-0.00953683	301	0.495941	nan	1	1
IRX5_M05857_1	0.0301509	-0.00957777	183	0.385356	nan	1	1
ZNF774_M10380_1	0.120747	-0.0096151	17761	0.557971	nan	1e-69	1
TFDP1_M06816_1	0.114605	-0.0102142	144	0.547414	nan	1	1
ZNF329_M10387_1	0.140065	-0.0103183	2133	0.596102	nan	1e-09	1
ZNF419_M10413_1	0.0818089	-0.0104218	1980	0.485348	nan	0.01	1
ZNF18_M10343_1	0.104711	-0.0104396	1417	0.529	nan	0.01	1
ZKSCAN1_M10311_1	0.0952689	-0.01051	153	0.511151	nan	1	1
ZNF429_ZNF429	0.125106	-0.0105711	1332	0.568094	nan	0.001	1
ZNF69_ZNF69	0.175192	-0.0106509	743	0.663636	nan	0.0001	1
BACH1_M06885_1	0.0476408	-0.0107626	1090	0.420923	nan	1	1
IRX2_M05856_1	0.033679	-0.011063	226	0.394904	nan	1	1
ZNF18_ZNF18	0.117643	-0.0114504	1831	0.555555	nan	0.001	1
RORA_M06061_1	0.0723565	-0.0118803	561	0.470124	nan	1	1
SPI1_M09193_1	0.0571412	-0.0125922	659	0.442501	nan	1	1
FOXQ1_M08701_1	-0.0337773	-0.0126818	344	0.269514	nan	1	1
KLF10_M08865_1	0.215918	-0.01273	8770	0.74516	nan	1e-95	1
TLX1_M09257_1	0.0354535	-0.0131509	142	0.40226	nan	1	1
ZBTB4_M06842_1	0.156008	-0.0133194	800	0.632182	nan	0.001	1
STAT5A_M04818_1	0.0169649	-0.0138701	596	0.368418	nan	1	1
SMAD1_M09137_1	0.0877394	-0.0139735	30	0.503407	nan	1	1
ZNF621_M07151_1	0.113063	-0.0144643	1988	0.552572	nan	0.0001	1
ZNF334_ZNF334	-0.0230385	-0.0146164	1401	0.293651	nan	1	1
ZNF71_M10438_1	0.0984549	-0.0146779	7287	0.525157	nan	1e-17	1
GFI1_M08723_1	0.0594472	-0.0150803	831	0.451632	nan	1	1
ZNF787_M10059_1	0.115137	-0.0152909	631	0.558096	nan	1	1
ZNF708_M10341_1	0.101548	-0.01535	780	0.532328	nan	1	1
GSX1_M01465_1	-0.00538402	-0.015497	254	0.328952	nan	1	1
ZNF680_M10401_1	0.0418508	-0.0158048	892	0.419498	nan	1	1
KLF1_M08867_1	0.208395	-0.0161243	1158	0.737297	nan	1e-09	1
ZIC1_M09323_1	0.206758	-0.0161832	834	0.734291	nan	1e-07	1
TBX1_M02208_1	0.0510378	-0.0162735	526	0.437888	nan	1	1
ATOH7_M09990_1	0.0799061	-0.0164202	156	0.493148	nan	1	1
THRA_M06211_1	0.0745039	-0.0164266	286	0.482872	nan	1	1
CREB3_M10072_1	0.127302	-0.0165924	166	0.583744	nan	1	1
PURA_M06743_1	0.162491	-0.0166753	10209	0.650921	nan	1e-64	1
ZFP82_M10394_1	-0.00944679	-0.017741	1424	0.325488	nan	1	1
MEIS3_M05897_1	0.0809043	-0.017808	683	0.497693	nan	0.828	1
HIVEP1_M06845_1	0.116979	-0.0180724	621	0.566901	nan	0.1	1
NR1I2_M08993_1	0.0968542	-0.0182002	270	0.528817	nan	1	1
ZNF436_M10428_1	0.147682	-0.0182489	2556	0.625712	nan	1e-11	1
ZNF780A_ZNF780A	0.136273	-0.0182644	6922	0.604013	nan	1e-28	1
MEIS1_M09076_1	0.0819616	-0.0182822	307	0.50061	nan	1	1
T_M09203_1	0.0596746	-0.0183762	186	0.458342	nan	1	1
ZNF479_ZNF479	0.13289	-0.0186888	1114	0.59838	nan	0.001	1
ZNF567_ZNF567	0.0301276	-0.0190699	4223	0.40339	nan	1	1
ZNF274_M09345_1	0.0751505	-0.0194744	234	0.489908	nan	1	1
E2F7_M05637_1	0.0529821	-0.0199181	292	0.448532	nan	1	1
REST_M02696_1	0.130072	-0.0200459	1713	0.595596	nan	1e-05	1
NKX2-1_M08974_1	0.0773103	-0.0201324	275	0.495275	nan	1	1
MYNN_M10435_1	-0.0367914	-0.020723	678	0.279088	nan	1	1
ZNF615_ZNF615	0.0243565	-0.0208736	564	0.395834	nan	1	1
TCF7L1_M06178_1	0.00206762	-0.0210673	731	0.353753	nan	1	1
FOXP1_M08697_1	0.0322107	-0.0211876	339	0.41139	nan	1	1
ZNF154_ZNF154	0.0308351	-0.0212452	316	0.40888	nan	1	1
FOXO6_M05746_1	-0.0288129	-0.0219406	247	0.296603	nan	1	1
ZNF16_M10342_1	0.0988522	-0.0222559	971	0.540346	nan	0.1	1
TGIF1_M09243_1	0.0707288	-0.0225185	342	0.487284	nan	1	1
HNF1A_M05796_1	-0.0659969	-0.0226067	244	0.227053	nan	1	1
KLF17_M08880_1	0.157775	-0.0227454	1792	0.6535	nan	1e-08	1
E2F3_M05632_1	0.0389319	-0.0232882	101	0.428192	nan	1	1
TGIF1_M06208_1	0.0725513	-0.0233201	362	0.492282	nan	1	1
ZNF35_M10404_1	0.097308	-0.0236146	1722	0.539993	nan	0.01	1
BCL6B_M09457_1	0.0453639	-0.0242	341	0.442178	nan	1	1
ZNF460_M09373_1	0.233524	-0.0244726	1765	0.801055	nan	1e-19	1
ASCL1_M08474_1	0.144211	-0.0245274	1568	0.631059	nan	1e-05	1
CDX1_M08523_1	-0.0200954	-0.0248097	355	0.31867	nan	1	1
PRDM14_M06945_1	0.0729643	-0.025216	318	0.496679	nan	1	1
E2F7_M08594_1	0.050148	-0.0253469	298	0.453474	nan	1	1
GLI4_M10337_1	0.108864	-0.025406	913	0.565414	nan	0.1	1
ZNF280A_M10358_1	0.0352927	-0.0255995	594	0.425663	nan	1	1
ZNF124_ZNF124	0.0729273	-0.0256432	1521	0.497423	nan	1	1
RXRA_M09959_1	0.0672275	-0.0258933	1468	0.487043	nan	1	1
PRDM4_M09085_1	0.116704	-0.0260657	400	0.581601	nan	0.492	1
AC138696.1_M09315_1	0.106549	-0.0262376	253	0.562588	nan	1	1
MAF_M00424_1	0.0822812	-0.0263258	136	0.516537	nan	1	1
SOX21_M06102_1	-0.029829	-0.0268823	372	0.304079	nan	1	1
NR1I3_M07568_1	0.0786564	-0.0269502	258	0.510823	nan	1	1
ZNF410_M06247_1	0.0105686	-0.0269709	228	0.381187	nan	1	1
ASCL1_M08476_1	0.144211	-0.0270156	1568	0.635798	nan	1e-05	1
SOX1_M09157_1	0.0216855	-0.0270775	59	0.402562	nan	1	1
ZSCAN1_M09407_1	0.0662947	-0.0272129	912	0.48778	nan	1	1
HOXA10_M09614_1	-0.0230608	-0.0272229	386	0.317618	nan	1	1
ZSCAN9_M09421_1	-0.0151757	-0.0273576	479	0.332892	nan	1	1
ONECUT3_M05972_1	-0.0872681	-0.0277775	1170	0.196389	nan	0.1	1
BCL6_M09454_1	0.0487421	-0.0278113	64	0.45549	nan	1	1
MAFF_M09798_1	0.098749	-0.0278451	284	0.550795	nan	1	1
FOXD1_M09582_1	-0.0461117	-0.0279603	306	0.275121	nan	1	1
ZBTB6_M06843_1	0.10656	-0.028245	558	0.566434	nan	0.376	1
FOXF1_M04073_1	-0.00237436	-0.029373	246	0.361111	nan	1	1
ZIC1_M09321_1	0.198451	-0.0296991	1078	0.744213	nan	1e-08	1
SP1_M07528_1	0.1776	-0.0298052	1374	0.704702	nan	1e-08	1
SMAD1_M06764_1	0.118832	-0.029955	1663	0.593063	nan	0.0001	1
E2F8_M05638_1	0.0725073	-0.0302966	312	0.505485	nan	1	1
TLX1_M09259_1	0.0119963	-0.0304041	118	0.390444	nan	1	1
MIXL1_M08926_1	-0.084115	-0.0305737	217	0.20772	nan	1	1
TBX1_M09197_1	0.0638027	-0.0308667	515	0.489993	nan	1	1
PPARA_M09921_1	0.0612177	-0.0308775	1488	0.48509	nan	0.673	1
NR2F6_M05957_1	0.0673237	-0.0310023	1510	0.496957	nan	1	1
NR1I2_M07567_1	0.087945	-0.0311097	269	0.536436	nan	1	1
ZSCAN4_M09417_1	0.081794	-0.0311568	664	0.52481	nan	0.811	1
DUXA_M05624_1	-0.0353623	-0.0318954	285	0.303088	nan	1	1
HOXA9_M05806_1	-0.0256115	-0.0318961	36	0.32166	nan	1	1
HOXC11_M05822_1	-0.0342331	-0.0319265	32	0.305298	nan	1	1
CDX1_M08520_1	-0.0129781	-0.0326222	302	0.347104	nan	1	1
STAT2_M06795_1	0.00915191	-0.0327049	1370	0.389409	nan	1	1
ZNF266_ZNF266	0.101138	-0.0327152	837	0.564621	nan	0.1	1
ZNF85_M10363_1	0.0501974	-0.0329208	514	0.467993	nan	1	1
ZNF324_M10329_1	0.0564468	-0.0330852	1256	0.480208	nan	1	1
TBX2_M09205_1	0.130571	-0.033124	742	0.621454	nan	0.1	1
FOXF1_M04169_1	-0.0518624	-0.0331426	446	0.274039	nan	1	1
ZNF764_ZNF764	0.0821332	-0.033177	569	0.529304	nan	1	1
STAT5A_M06792_1	0.00784529	-0.0333279	776	0.388107	nan	1	1
ZNF232_M06242_1	-0.0316602	-0.0333614	270	0.312931	nan	1	1
MLX_M08929_1	0.125937	-0.0333876	291	0.613131	nan	0.835	1
NFIA_M05935_1	0.0968756	-0.0337879	486	0.558545	nan	0.906	1
BPTF_M06463_1	0.00770557	-0.0338781	703	0.388889	nan	1	1
ZNF224_M10440_1	0.0733313	-0.0341524	2043	0.514398	nan	0.1	1
DUX1_M03009_1	-0.0716505	-0.0341942	279	0.238354	nan	1	1
ZNF816_M10368_1	0.105591	-0.0342431	1153	0.57601	nan	0.1	1
BHLHE22_M05582_1	-0.0158697	-0.0344388	363	0.345057	nan	1	1
SOX2_M06107_1	-0.0532933	-0.0345922	402	0.274074	nan	1	1
HES1_M00238_1	0.140742	-0.034688	1248	0.643804	nan	0.0001	1
ZNF175_M10448_1	-0.00934626	-0.0349371	717	0.35843	nan	1	1
NR2F1_M05951_1	0.0670975	-0.0353826	1574	0.504869	nan	1	1
E2F7_M08596_1	0.0932369	-0.0355894	163	0.555046	nan	1	1
ZNF483_ZNF483	0.11705	-0.035866	1553	0.600926	nan	0.0001	1
ZNF184_ZNF184	0.0374377	-0.0361101	619	0.449766	nan	1	1
ZNF704_M09387_1	0.246392	-0.0362067	503	0.847911	nan	1e-05	1
ZSCAN16_M09411_1	0.0478049	-0.0362266	444	0.469732	nan	1	1
RELA_M05337_1	0.0984287	-0.036345	816	0.566373	nan	1	1
ZNF35_M07124_1	-0.0571413	-0.0368714	1879	0.271086	nan	1	1
POU3F4_M06014_1	-0.0768806	-0.0368996	191	0.233546	nan	1	1
ZSCAN10_M00592_1	0.0951859	-0.0369307	424	0.561313	nan	1	1
STAT2_M05474_1	-0.0125154	-0.0369692	1075	0.356264	nan	1	1
ZNF528_M10374_1	0.0441342	-0.0369877	585	0.464191	nan	1	1
ESRRA_M08639_1	0.072184	-0.0372787	1019	0.518167	nan	0.498	1
CDC5L_M06466_1	-0.0301911	-0.0373541	203	0.323333	nan	1	1
STAT5A_M06793_1	-0.0187287	-0.0374042	1022	0.345259	nan	1	1
FEZF1_M07239_1	-0.0110079	-0.0375832	416	0.360305	nan	1	1
SOX12_M09155_1	0.0315718	-0.0376472	31	0.441521	nan	1	1
ARNT_M00226_1	0.0629576	-0.0378202	158	0.501627	nan	1	1
NFIX_M05942_1	0.0810593	-0.0378718	531	0.5362	nan	1	1
NR1D1_M08991_1	0.0327349	-0.0379358	349	0.444286	nan	1	1
TBX15_M09201_1	0.0638384	-0.0382679	651	0.504157	nan	1	1
MAFF_M09793_1	0.075747	-0.0384691	260	0.52722	nan	1	1
ZFP69_ZFP69	0.0285371	-0.0385417	844	0.437445	nan	1	1
NR5A1_M10142_1	0.0631955	-0.0386454	819	0.503651	nan	1	1
EOMES_M05671_1	0.0243803	-0.0390439	365	0.430485	nan	1	1
THRA_M10017_1	0.0827727	-0.0390491	419	0.541706	nan	1	1
SOX3_M09163_1	0.0216855	-0.0394828	59	0.426189	nan	1	1
T_M09977_1	0.0339199	-0.0395508	408	0.449619	nan	1	1
TGIF1_M09251_1	0.0689027	-0.0396546	311	0.516443	nan	1	1
MYCL_M07013_1	0.152032	-0.0396722	572	0.674799	nan	0.1	1
TBX2_M09209_1	0.0971632	-0.0397374	676	0.570424	nan	1	1
RXRG_M06075_1	0.0621976	-0.039902	1430	0.504144	nan	0.392	1
BPTF_M04009_1	0.0145015	-0.0401045	595	0.413691	nan	1	1
STAT6_M06798_1	-0.00672194	-0.0402587	741	0.373563	nan	1	1
DMRTA1_M08577_1	-0.0392991	-0.0404106	359	0.311808	nan	1	1
ZNF713_M06251_1	0.00899003	-0.0408653	428	0.404643	nan	1	1
NR5A1_M09007_1	0.084828	-0.041312	1750	0.54993	nan	0.01	1
ZNF282_M09351_1	0.097414	-0.0413154	799	0.573907	nan	1	1
ZNF777_M10317_1	0.111713	-0.0415061	141	0.601504	nan	1	1
IRF3_M08827_1	0.017427	-0.0416554	1133	0.422216	nan	1	1
ZNF808_ZNF808	0.0442886	-0.0418454	639	0.473737	nan	1	1
ESR1_M08629_1	0.095566	-0.0418731	340	0.571449	nan	1	1
NR2C2_M05948_1	0.0568038	-0.0421733	1520	0.498197	nan	0.699	1
FEZF1_M10319_1	0.0213916	-0.0422378	1267	0.430876	nan	1	1
ZNF302_ZNF302	0.0391514	-0.0424369	518	0.465079	nan	1	1
MECOM_M06525_1	-0.0525427	-0.0426853	559	0.290917	nan	1	1
ZNF580_M10051_1	0.0890234	-0.0427318	1783	0.560624	nan	0.01	1
HSFY1_M09728_1	0.00695145	-0.0427821	10	0.404411	nan	1	1
ZNF549_ZNF549	0.0804603	-0.0427994	661	0.544444	nan	0.942	1
ESRRA_M08633_1	0.0607857	-0.0428955	805	0.507156	nan	1	1
TEF_M06185_1	-0.0583362	-0.0430889	218	0.280652	nan	1	1
ZNF85_ZNF85	0.0449979	-0.0431889	1457	0.477646	nan	1	1
IRF9_M05855_1	0.0126619	-0.0432732	444	0.416222	nan	1	1
RXRA_M06070_1	0.0608128	-0.0433004	1449	0.507979	nan	0.615	1
ZNF101_ZNF101	0.134407	-0.0437699	1182	0.649037	nan	0.001	1
ZNF677_M10389_1	0.0232516	-0.0437807	895	0.437357	nan	1	1
ZNF821_M09405_1	0.074147	-0.0438319	808	0.534387	nan	0.912	1
ZNF480_ZNF480	0.0510667	-0.0439786	683	0.490709	nan	1	1
ZBTB26_M09298_1	-0.010615	-0.0440159	676	0.373304	nan	1	1
ZNF584_ZNF584	-0.0204078	-0.0441778	790	0.354962	nan	1	1
SOX18_M06097_1	-0.070573	-0.0442598	442	0.259577	nan	1	1
IRF9_M08845_1	0.0169351	-0.0446163	331	0.426918	nan	1	1
ZFP3_M10419_1	0.0568184	-0.0448506	790	0.503324	nan	1	1
PAX9_M05986_1	0.0931608	-0.045236	161	0.573273	nan	1	1
ZNF562_ZNF562	0.0429405	-0.0454011	542	0.477941	nan	1	1
ZNF317_M10421_1	0.0421784	-0.0462928	470	0.478188	nan	1	1
SNAI1_M09141_1	0.0964233	-0.0466059	588	0.582096	nan	0.391	1
NKX2-1_M08976_1	0.0511472	-0.0466958	554	0.496037	nan	1	1
ZSCAN23_M09413_1	-0.0181327	-0.0467928	280	0.364275	nan	1	1
STAT4_M06797_1	-0.00742022	-0.0468782	963	0.38484	nan	1	1
TBX6_M09211_1	0.0608013	-0.0469487	444	0.514905	nan	1	1
ATF6_M10064_1	0.113334	-0.0470956	133	0.615235	nan	1	1
ZNF701_ZNF701	0.105546	-0.0471988	1037	0.6006	nan	0.1	1
TFAP2B_M10002_1	0.182812	-0.047299	1354	0.747946	nan	1e-09	1
MYF5_M09843_1	0.0769567	-0.0478347	129	0.547361	nan	1	1
ETV2_M05696_1	0.0351479	-0.048346	82	0.468709	nan	1	1
ESRRA_M08637_1	0.0607857	-0.0483705	805	0.517583	nan	1	1
ZNF25_ZNF25	-0.0390566	-0.0484526	1432	0.327586	nan	1	1
ESRRB_M05685_1	0.0108338	-0.0489427	499	0.423538	nan	1	1
PAX3_M07571_1	-0.0766019	-0.0497486	114	0.258548	nan	1	1
SOX15_M06094_1	-0.0843188	-0.0499277	507	0.244192	nan	1	1
HOXC12_M05827_1	-0.0342331	-0.0501676	32	0.340039	nan	1	1
ZNF384_M09363_1	-0.0124647	-0.0502205	876	0.381599	nan	1	1
NFYB_M03040_1	0.0499026	-0.0504949	1396	0.500902	nan	1	1
POU3F2_M09082_1	-0.0641727	-0.0507747	574	0.284174	nan	1	1
ZNF8_M10347_1	0.0520209	-0.051257	130	0.506388	nan	1	1
HOXD12_M05834_1	-0.0342331	-0.0513568	32	0.342304	nan	1	1
NFKB1_M10276_1	0.123658	-0.0517407	1264	0.643746	nan	0.001	1
PKNOX2_M05997_1	0.0442051	-0.0524538	490	0.493782	nan	1	1
ZNF789_ZNF789	0.0868391	-0.0524953	1292	0.575059	nan	0.1	1
GFI1_M08721_1	0.0395419	-0.0528776	910	0.485708	nan	1	1
HOXA10_M09699_1	-0.0342331	-0.0537872	32	0.346933	nan	1	1
ZNF439_ZNF439	0.104487	-0.0540374	1068	0.611607	nan	0.1	1
ZNF674_ZNF674	0.143608	-0.054266	683	0.686551	nan	0.01	1
RFX1_M02098_1	0.0560103	-0.0545582	762	0.520273	nan	1	1
ZNF75A_M06254_1	0.0402443	-0.054684	900	0.490486	nan	1	1
ZNF273_M10371_1	0.0724482	-0.0547085	544	0.551866	nan	1	1
ZNF285_ZNF285	0.0104749	-0.0561117	506	0.436508	nan	1	1
ZNF621_ZNF621	0.0552614	-0.0562063	1282	0.521986	nan	1	1
GLIS2_M08731_1	0.165673	-0.0565053	659	0.732839	nan	0.001	1
NFIB_M05937_1	0.0739912	-0.0566907	517	0.55858	nan	1	1
ZNF75D_ZNF75D	0.0647869	-0.0568234	642	0.541303	nan	1	1
INSM1_M02710_1	0.12992	-0.0575139	974	0.666667	nan	0.01	1
MTF1_M08937_1	0.0519995	-0.0576877	163	0.518595	nan	1	1
PROX1_M06028_1	0.0211147	-0.0591357	57	0.462531	nan	1	1
ZNF684_M09385_1	0.0637268	-0.0594589	719	0.544303	nan	1	1
ATOH7_M08749_1	0.0698075	-0.0596611	428	0.556269	nan	1	1
OVOL2_M09039_1	0.021713	-0.0597933	24	0.464923	nan	1	1
ZNF528_ZNF528	0.0607752	-0.0599553	868	0.539627	nan	1	1
ZBTB20_M09294_1	-0.0287446	-0.0601344	55	0.369474	nan	1	1
NFIA_M08959_1	0.0965865	-0.0615576	901	0.610883	nan	1	1
ZNF799_ZNF799	0.0265798	-0.0622576	707	0.478885	nan	1	1
ZNF490_M10444_1	0.0373155	-0.0623983	813	0.4996	nan	1	1
HOXA10_M09613_1	-0.0342331	-0.0627736	32	0.364048	nan	1	1
RORA_M10286_1	-0.00375579	-0.0628352	145	0.42221	nan	1	1
ZKSCAN7_M10313_1	0.0118436	-0.0634758	345	0.45314	nan	1	1
DDIT3_M06487_1	0.0408316	-0.0637752	397	0.508919	nan	1	1
PBX1_M06714_1	-0.0424156	-0.0644664	397	0.351688	nan	1	1
ZNF778_ZNF778	0.0939226	-0.0648219	837	0.612026	nan	1	1
SIX1_M09125_1	0.0512813	-0.0651718	34	0.531481	nan	1	1
GLI2_M05763_1	0.100895	-0.0658832	584	0.627327	nan	0.399	1
ZNF714_ZNF714	0.0873492	-0.0664404	910	0.60259	nan	1	1
DMRT2_M08579_1	-0.0439803	-0.0665739	295	0.352722	nan	1	1
TEAD4_M06183_1	-0.0149361	-0.0667881	452	0.408445	nan	1	1
ZNF250_M09341_1	0.0961391	-0.0673598	216	0.621081	nan	1	1
ZSCAN5C_M10321_1	0.0104423	-0.0676296	747	0.458382	nan	1	1
ATF6_M09435_1	0.0725847	-0.067685	136	0.57684	nan	1	1
IRF4_M08843_1	0.000107435	-0.068133	222	0.439658	nan	1	1
ZNF423_M06859_1	0.133057	-0.068697	492	0.693939	nan	0.1	1
ALX4_M05562_1	-0.108511	-0.0690797	327	0.234592	nan	1	1
GLIS3_M05767_1	0.125662	-0.0691218	296	0.680664	nan	0.896	1
ZNF708_ZNF708	0.0948844	-0.0692135	704	0.622222	nan	0.38	1
BORCS8-MEF2B_M08912_1	-0.0332804	-0.0698409	236	0.379322	nan	1	1
PPARA_M09922_1	0.044401	-0.0701809	287	0.527917	nan	1	1
EBF1_M05639_1	0.0622284	-0.0711423	568	0.563701	nan	1	1
DMRTC2_M09488_1	-0.0772388	-0.0713332	333	0.298444	nan	1	1
FOXL2_M08689_1	-0.00890641	-0.0717973	82	0.429469	nan	1	1
NFAT5_M08955_1	0.0148609	-0.0719912	311	0.475104	nan	1	1
ZNF705G_ZNF705G	-0.0309875	-0.0722681	732	0.388312	nan	1	1
NFIA_M08961_1	0.0820388	-0.0725425	692	0.604098	nan	0.907	1
GLIS1_M05765_1	0.129722	-0.0726247	209	0.695068	nan	1	1
TEAD1_M06179_1	-0.0149361	-0.073417	452	0.42107	nan	1	1
NKX2-1_M08977_1	0.00523024	-0.0740836	251	0.460748	nan	1	1
ZNF547_M10390_1	0.0502909	-0.0754629	395	0.549194	nan	1	1
SIX1_M09127_1	-0.00714526	-0.0754916	46	0.439859	nan	1	1
TBX19_M06157_1	-0.0123042	-0.0765728	173	0.432093	nan	1	1
MYF5_M09828_1	0.0393471	-0.0777191	260	0.532648	nan	1	1
MAF_M10120_1	-0.0116272	-0.078211	253	0.436503	nan	1	1
AIRE_M06440_1	-0.033883	-0.0784501	371	0.394571	nan	1	1
BCL6_M09453_1	-0.00542972	-0.0789441	299	0.449702	nan	1	1
E2F1_M09494_1	0.0385419	-0.0794739	67	0.534457	nan	1	1
NR4A2_M05962_1	-0.0537088	-0.079592	266	0.358987	nan	1	1
IRX1_M08847_1	-0.0127399	-0.0797733	474	0.437359	nan	1	1
ZNF445_ZNF445	0.00845848	-0.079826	349	0.477833	nan	1	1
FOXH1_M03020_1	-0.032727	-0.0807179	150	0.401092	nan	1	1
GLI1_M08727_1	0.106936	-0.0807842	661	0.667211	nan	1	1
ZNF552_ZNF552	0.14002	-0.0808543	299	0.730354	nan	0.457	1
ZNF410_M09369_1	-0.050873	-0.0810118	213	0.367092	nan	1	1
NR2C1_M09871_1	0.0515152	-0.0811438	235	0.562345	nan	1	1
BACH1_M09445_1	-0.0273609	-0.0814777	425	0.412759	nan	1	1
ATOH1_M08943_1	-0.0453985	-0.0817659	252	0.378954	nan	1	1
HNF4A_M05803_1	0.0202816	-0.0828423	382	0.506095	nan	1	1
SIX1_M09119_1	-0.00714526	-0.0837904	46	0.455665	nan	1	1
ZNF296_M09353_1	0.0432178	-0.0840948	388	0.552163	nan	1	1
MYC_M06652_1	0.0988423	-0.0843849	410	0.658655	nan	1	1
ZBTB43_M09305_1	0.0391755	-0.0845946	477	0.545416	nan	1	1
MEIS1_M06401_1	0.0372382	-0.0845987	287	0.541734	nan	1	1
FIGLA_M05705_1	0.0387428	-0.085214	474	0.545772	nan	1	1
PRDM4_M06025_1	0.0601076	-0.0868864	497	0.589647	nan	1	1
SNAI2_M09145_1	0.0568529	-0.0872023	455	0.58405	nan	1	1
ZNF627_ZNF627	-0.0280667	-0.0873393	504	0.422578	nan	1	1
ZNF140_M09333_1	0.0256587	-0.0878978	306	0.525964	nan	1	1
PAX1_M05977_1	0.0456607	-0.0883223	85	0.564867	nan	1	1
ZNF423_M04652_1	0.105048	-0.0886367	370	0.678571	nan	1	1
TFCP2_M06204_1	0.0141026	-0.0890683	84	0.506184	nan	1	1
ZBTB32_M09300_1	-0.0646065	-0.0891858	148	0.356503	nan	1	1
ONECUT1_M09903_1	-0.0145835	-0.0893207	7	0.452031	nan	1	1
ATOH1_M09441_1	0.0221674	-0.0917001	339	0.526556	nan	1	1
AR_M05563_1	0.0211963	-0.0923024	198	0.525854	nan	1	1
MESP1_M08924_1	-0.0330175	-0.0936945	109	0.425253	nan	1	1
CLOCK_M08987_1	0.0575201	-0.0939454	361	0.598163	nan	1	1
DMRT3_M00894_1	-0.0792155	-0.0972018	228	0.343947	nan	1	1
T_M09978_1	-0.0257496	-0.0975488	131	0.446436	nan	1	1
ZBTB2_M09292_1	-0.00499604	-0.0978018	96	0.486443	nan	1	1
E2F1_M05625_1	0.0454486	-0.0996173	79	0.585975	nan	1	1
E2F4_M05636_1	0.00178917	-0.0998163	102	0.503203	nan	1	1
TFCP2_M09235_1	0.0293038	-0.100397	94	0.556711	nan	1	1
OVOL1_M09035_1	-0.0500602	-0.101917	38	0.408454	nan	1	1
NR3C1_M05958_1	-0.0269801	-0.10637	245	0.460892	nan	1	1
NFIA_M05936_1	-0.0100733	-0.106524	267	0.493384	nan	1	1
NFIL3_M05938_1	-0.0873486	-0.107674	80	0.348402	nan	1	1
ATOH1_M08512_1	-0.0455414	-0.107774	248	0.428215	nan	1	1
MESP1_M08932_1	-0.00838849	-0.107856	135	0.499131	nan	1	1
OVOL2_M09037_1	-0.0280026	-0.109502	39	0.46491	nan	1	1
ZNF449_M10044_1	0.111965	-0.111407	282	0.735112	nan	1	1
SIX1_M09123_1	-0.00714526	-0.112128	46	0.509636	nan	1	1
NR3C2_M05959_1	-0.0280682	-0.112991	266	0.471429	nan	1	1
ATOH1_M09442_1	-0.0455414	-0.115567	248	0.443058	nan	1	1
AR_M05564_1	-0.00776658	-0.118061	276	0.519751	nan	1	1
AR_M07575_1	-0.0189877	-0.120641	208	0.503294	nan	1	1
IRF6_M08835_1	-0.0524424	-0.124701	90	0.44731	nan	1	1
TLX1_M01240_1	-0.0779803	-0.130326	166	0.409385	nan	1	1
RORA_M10287_1	-0.0740778	-0.131463	208	0.418983	nan	1	1
ZNF276_M09347_1	-0.0715608	-0.133561	177	0.427772	nan	1	1
MNT_M05909_1	0.0173732	-0.134039	143	0.598061	nan	1	1
ZNF177_M09337_1	-0.0414995	-0.137916	184	0.49332	nan	1	1
ZBTB22_M09296_1	-0.0852161	-0.137983	127	0.410188	nan	1	1
PBX1_M01230_1	-0.074633	-0.141168	92	0.43641	nan	1	1
HMX3_M05795_1	-0.11889	-0.1532	15	0.375035	nan	1	1
THAP12_M02286_1	-0.0335087	-0.160619	49	0.551778	nan	1	1
NEUROD2_M05927_1	-0.072895	-0.161353	113	0.478164	nan	1	1
HSFY2_M05845_1	-0.11189	-0.172173	10	0.424502	nan	1	1
ATOH7_M00242_1	-0.072895	-0.175334	113	0.504791	nan	1	1
E2F4_M06494_1	-0.0175117	-0.183828	29	0.626446	nan	1	1
GATA1_M08713_1	-0.1621	-0.197758	34	0.377604	nan	1	1

## Sheet: S12B- TFEA WTp53WTp53
Transcription Factor Enrichment Analysis (https://github.com/Dowell-Lab/TFEA): WTp53:WTp53 DMSO vs Nutlin
#TF	E-Score	Corrected E-Score	Events	GC	FPKM	P-adj	Corrected P-adj
ZNF571_ZNF571	0.100985	-0.105331	41058	0.866401	nan	1e-136	1e-147
ZNF146_M10372_1	-0.142207	-0.18739	12704	0.457257	nan	1e-62	1e-108
ZNF444_M09371_1	0.0131923	-0.165052	15582	0.795122	nan	1	1e-106
ZNF281_M10446_1	0.0439049	-0.149389	15679	0.833333	nan	1e-07	1e-94
ZNF235_ZNF235	0.0185935	0.0650615	49821	0.224542	nan	1e-06	1e-91
ZNF770_M10379_1	0.0758092	-0.0817653	39765	0.742638	nan	1e-74	1e-87
ZNF260_M10375_1	-0.0883823	-0.171554	11989	0.553718	nan	1e-22	1e-87
ZNF736_ZNF736	-0.151097	-0.202569	9054	0.473227	nan	1e-44	1e-81
ZNF467_M10385_1	0.011981	-0.155968	13745	0.768979	nan	1	1e-80
ZNF148_M09349_1	0.0106926	-0.166181	11472	0.791641	nan	1	1e-73
TP53_M06704_1	0.502775	0.417844	1725	0.558185	nan	1e-90	1e-62
ZNF287_ZNF287	0.0130379	0.0471916	51871	0.25581	nan	0.001	1e-55
ZNF132_ZNF132	-0.00692744	-0.12009	14132	0.62987	nan	1	1e-53
ZNF880_ZNF880	0.0164563	-0.078507	26129	0.583658	nan	0.1	1e-49
TP63_M06417_1	0.423633	0.335352	1900	0.566691	nan	1e-77	1e-48
ZNF487_ZNF487	0.0284937	0.060786	38389	0.260536	nan	1e-09	1e-46
PRDM6_M10436_1	0.0299983	0.0503474	40896	0.290862	nan	1e-12	1e-36
ZNF324_ZNF324A	-0.0899527	-0.163107	5753	0.528283	nan	1e-09	1e-32
ZNF620_ZNF620	-0.122984	-0.135379	7403	0.374005	nan	1e-26	1e-31
SPIC_M06140_1	-0.10429	-0.131109	7330	0.410631	nan	1e-17	1e-27
SPI1_M06138_1	-0.119223	-0.133144	6805	0.377881	nan	1e-20	1e-25
ZNF121_M10357_1	0.075193	-0.052737	30082	0.667366	nan	1e-49	1e-24
ZNF180_ZNF180	0.104285	-0.070802	19142	0.787105	nan	1e-52	1e-23
ZNF219_M06854_1	0.0558471	-0.112399	8326	0.769733	nan	0.0001	1e-22
ZNF300_ZNF300	-0.0192919	-0.111015	7854	0.575431	nan	1	1e-21
ZNF44_ZNF44	0.22841	0.125754	5416	0.60319	nan	1e-61	1e-18
PRDM9_PRDM9	0.0615255	-0.0612484	18114	0.654274	nan	1e-18	1e-18
ZIK1_ZIK1	-0.110799	-0.1623	2853	0.4733	nan	1e-06	1e-15
ZNF382_M10422_1	-0.0823536	-0.143356	3188	0.497427	nan	0.0001	1e-15
ZNF496_ZNF496	0.0631546	-0.0338687	41655	0.588889	nan	1e-53	1e-14
ZNF341_M10427_1	0.0719845	-0.0541169	18609	0.662722	nan	1e-24	1e-13
TP63_M06215_1	0.419665	0.380955	420	0.440822	nan	1e-16	1e-13
ZNF283_ZNF283	0.216821	0.0747513	8602	0.70327	nan	1e-102	1e-11
ZNF267_ZNF267	0.22297	0.0799107	7391	0.705782	nan	1e-91	1e-11
ZNF248_ZNF248	-0.114257	-0.138095	2582	0.403061	nan	1e-06	1e-10
ZNF182_ZNF182	0.037449	0.0736345	8721	0.250651	nan	0.1	1e-10
ZNF566_ZNF566	0.230734	0.095338	4858	0.686323	nan	1e-58	1e-09
ZNF548_ZNF548	0.210181	0.0670304	8791	0.706013	nan	1e-92	1e-08
ZNF519_ZNF519	0.158049	-0.0450904	19262	0.858333	nan	1e-117	1e-08
ZNF100_ZNF100	0.274039	0.093907	4685	0.799914	nan	1e-78	1e-08
KLF1_M08881_1	0.07976	-0.072607	7591	0.729415	nan	1e-09	1e-07
ZNF93_ZNF93	0.156748	0.056291	11264	0.597606	nan	1e-64	1e-07
ZNF792_ZNF792	0.236874	0.0645849	7680	0.78	nan	1e-107	1e-07
RARA_M10181_1	-0.0050448	-0.0628427	8551	0.489289	nan	1	1e-06
ZNF311_ZNF311	0.233746	0.0670835	6850	0.765714	nan	1e-90	1e-06
ZNF432_ZNF432	0.0671896	-0.0317483	25032	0.59375	nan	1e-31	1e-06
KLF1_M08888_1	0.0807703	-0.0632938	7570	0.708333	nan	1e-10	1e-06
HKR1_HKR1	0.172063	0.0594669	7874	0.62843	nan	1e-56	1e-05
ZNF383_ZNF383	0.166607	0.0473904	11517	0.645241	nan	1e-81	1e-05
KLF1_M08884_1	0.0848286	-0.0616201	7855	0.714387	nan	1e-11	1e-05
HES1_M08753_1	0.00784552	-0.142162	1505	0.723425	nan	1	1e-05
BCL11A_M08508_1	-0.16469	-0.228908	552	0.505591	nan	0.01	1e-05
ZNF529_ZNF529	0.104953	-0.0364301	16631	0.701525	nan	1e-51	1e-05
HES5_M08757_1	0.0151022	-0.143016	1384	0.744018	nan	1	1e-05
DNMT1_M00879_1	0.251247	0.117757	2081	0.681483	nan	1e-26	1e-05
ZNF398_ZNF398	0.060541	-0.0453867	11511	0.611498	nan	1e-09	1e-05
ZNF76_M10350_1	0.209408	0.0963421	2719	0.629624	nan	1e-23	0.0001
HES5_M05779_1	0.0070379	-0.13443	1454	0.701741	nan	1	0.0001
XPA_M09278_1	0.0147106	-0.100247	2380	0.634426	nan	1	0.0001
ZNF785_ZNF785	0.0160182	-0.0467524	9129	0.501916	nan	1	0.0001
HELT_M08767_1	0.00791066	-0.125976	1505	0.68249	nan	1	0.0001
HES7_M05781_1	0.0209676	-0.130266	1439	0.726537	nan	1	0.0001
HELT_M08763_1	0.00791066	-0.124706	1505	0.679267	nan	1	0.001
ZNF317_ZNF317	-0.0583938	-0.0763851	3783	0.388214	nan	0.1	0.001
HELT_M08761_1	0.00791066	-0.117745	1505	0.661592	nan	1	0.001
ZNF682_ZNF682	0.193556	0.0583559	5688	0.685826	nan	1e-46	0.001
ZNF304_ZNF304	0.113459	-0.0345269	14193	0.71829	nan	1e-43	0.001
ZBTB14_M09286_1	0.289784	0.15504	778	0.684667	nan	1e-13	0.001
ZNF136_ZNF136	-0.0557807	-0.0619598	4603	0.358221	nan	0.01	0.001
ZNF225_ZNF225	-0.00535414	0.0205387	31307	0.276786	nan	1	0.001
HINFP_M05789_1	0.337869	0.173904	592	0.758866	nan	1e-13	0.001
RREB1_M02642_1	0.0593952	-0.0509548	6277	0.622727	nan	0.0001	0.001
ZNF12_ZNF12	0.20607	0.0996471	1828	0.612757	nan	1e-14	0.01
TOPORS_M04321_1	0.0069699	-0.0650964	3729	0.525519	nan	1	0.01
NFE2_M05934_1	-0.175662	-0.207169	377	0.422532	nan	0.1	0.01
ZFX_M06848_1	0.208095	0.0488669	6478	0.746835	nan	1e-60	0.01
ELK1_M08656_1	0.292345	0.192978	407	0.594838	nan	1e-06	0.01
ZSCAN22_M10335_1	0.196513	0.0564558	4584	0.698158	nan	1e-36	0.01
E2F6_M03012_1	0.220743	0.0825303	2082	0.693475	nan	1e-21	0.01
ZFP2_M07132_1	-0.0685835	-0.091387	1534	0.400433	nan	1	0.01
ZNF596_M10405_1	0.0799294	-0.0409358	7886	0.649427	nan	1e-10	0.01
ZNF611_ZNF611	0.220559	0.0506773	4951	0.773887	nan	1e-53	0.01
ATOH1_M09557_1	-0.0155664	-0.114199	997	0.592974	nan	1	0.01
ZIC1_M09327_1	0.214572	0.0875981	1781	0.664937	nan	1e-16	0.1
ZNF394_M10376_1	0.147771	0.0460862	5321	0.600725	nan	1e-27	0.1
NFE2_M08957_1	-0.143825	-0.186615	372	0.451181	nan	1	0.1
YY1_M10305_1	0.200202	0.139566	683	0.496498	nan	0.0001	0.1
EGR3_M05644_1	0.234454	0.0961658	1304	0.693667	nan	1e-15	0.1
ZNF254_ZNF254	0.0023295	-0.118869	837	0.650273	nan	1	0.1
ZIC1_M00636_1	0.242593	0.127125	729	0.635722	nan	1e-08	0.1
ZNF17_ZNF17	0.158301	0.0774799	1762	0.547748	nan	1e-09	0.1
ZNF468_ZNF468	0.133664	-0.0406033	6267	0.785024	nan	1e-25	0.1
ZNF200_M10359_1	0.260296	0.146568	504	0.631306	nan	1e-06	0.1
ZNF384_M09363_1	-0.0880951	-0.103481	890	0.381599	nan	1	0.1
RBAK_RBAK	0.14542	0.0482306	4445	0.58931	nan	1e-19	0.1
ZNF492_ZNF492	0.0389853	0.0319111	9633	0.360494	nan	0.01	0.1
ZFP69B_ZFP69B	0.0385535	-0.0660762	2221	0.608202	nan	1	0.1
NRF1_M05963_1	0.255808	0.119552	697	0.688506	nan	1e-09	0.1
OSR2_M09027_1	-0.0517129	-0.134647	609	0.553113	nan	1	0.1
MBD2_M06638_1	0.264097	0.0786887	1603	0.813312	nan	1e-24	0.1
OSR1_M09025_1	-0.0517129	-0.12846	609	0.537405	nan	1	0.1
ZNF212_ZNF212	0.0362774	-0.0232325	14021	0.493636	nan	0.0001	0.1
ZNF740_M09391_1	0.122378	-0.0552774	3126	0.793626	nan	1e-09	0.1
ZNF7_ZNF7	-0.0311654	-0.0705558	1540	0.44255	nan	1	0.1
WT1_M00579_1	0.237594	0.0723182	1589	0.762193	nan	1e-20	0.1
PAX2_M09043_1	0.210869	0.104852	792	0.611726	nan	1e-06	1
ZNF30_ZNF30	0.239517	0.0342193	7132	0.863815	nan	1e-89	1
ZFP64_M10434_1	0.23281	0.0452543	4032	0.818765	nan	1e-48	1
ZIM3_M10420_1	-0.0324815	-0.0551778	2685	0.400161	nan	1	1
ZNF8_ZNF8	-0.0336714	-0.091155	925	0.488491	nan	1	1
ZNF354B_ZNF354B	-0.0790534	-0.051045	2995	0.271414	nan	0.001	1
ZNF98_M10322_1	0.0302925	0.0206385	16310	0.367045	nan	0.01	1
PLAG1_M02715_1	0.121679	-0.0575494	2238	0.797619	nan	1e-07	1
POU4F2_M06017_1	0.073639	0.114631	525	0.238447	nan	1	1
RBAK_M09331_1	-0.0666815	-0.120725	534	0.479758	nan	1	1
ZNF616_ZNF616	0.194075	0.102329	703	0.57549	nan	1e-05	1
NR4A1_M06696_1	-0.0518588	-0.109435	610	0.488726	nan	1	1
BACH1_M09445_1	-0.103956	-0.131614	431	0.412759	nan	0.903	1
TFAP2B_M06446_1	0.155482	-0.037375	5468	0.832226	nan	1e-26	1
ZNF354A_M10328_1	-0.0657915	-0.0437901	3497	0.286667	nan	0.01	1
EBF1_M05639_1	-0.0216576	-0.108761	565	0.563701	nan	1	1
ZNF320_M10320_1	0.170733	0.0327315	5647	0.692939	nan	1e-38	1
ZNF84_ZNF84	0.0227737	-0.0412517	3764	0.505102	nan	1	1
ERG_M08653_1	0.238212	0.153934	260	0.556528	nan	0.01	1
ZNF891_ZNF891	0.16579	0.0495412	2561	0.637706	nan	1e-14	1
NFKB2_M05944_1	0.0214903	-0.10696	577	0.668686	nan	1	1
ZNF324B_ZNF324B	0.0159812	-0.0741657	1131	0.571429	nan	1	1
ZNF320_ZNF320	0.176889	0.0331978	5253	0.707385	nan	1e-38	1
ZNF189_M10331_1	0.146982	0.0542418	2106	0.578014	nan	1e-09	1
ELK1_M08659_1	0.238214	0.146679	297	0.574952	nan	0.01	1
ZSCAN5A_M09419_1	0.0426114	-0.0473853	2546	0.571047	nan	0.784	1
ZIM2_ZIM2	0.164141	0.0294177	6811	0.684615	nan	1e-41	1
ZNF141_ZNF141	0.190536	0.0422634	3585	0.719019	nan	1e-27	0.375
ZNF417_ZNF417	0.207413	0.0903139	804	0.639865	nan	1e-06	0.376
BACH1_M06885_1	-0.0463918	-0.0772647	1093	0.420923	nan	1	0.383
ZNF558_ZNF558	-0.00827252	-0.0414805	3744	0.426852	nan	1	0.383
ZNF768_M10431_1	0.0370891	-0.0400769	3553	0.538468	nan	0.575	0.387
ZFP42_M10416_1	0.142876	0.0751188	1068	0.514578	nan	0.001	0.394
ZNF224_ZNF224	0.0187154	-0.0300413	6451	0.466333	nan	1	0.401
NKX2-1_M08973_1	-0.0681236	-0.133142	316	0.507624	nan	1	0.412
BORCS8-MEF2B_M06400_1	0.0169335	0.0812817	927	0.179141	nan	1	0.415
POU4F2_M06016_1	0.0616222	0.100356	553	0.244181	nan	1	0.421
YY2_M06231_1	0.171771	0.0927848	654	0.54309	nan	0.001	0.427
SNAI2_M09147_1	-0.0321701	-0.120198	413	0.566048	nan	1	0.437
ELK1_M10260_1	0.222279	0.143954	298	0.541412	nan	0.01	0.454
EGR1_M05640_1	0.226294	0.0874899	749	0.694976	nan	1e-07	0.46
ZNF485_ZNF485	-0.0360252	-0.0836274	757	0.463401	nan	1	0.461
HES6_M08756_1	-0.101205	-0.210362	118	0.619698	nan	1	0.477
MEF2D_M05892_1	0.0263987	0.0725782	1037	0.225275	nan	1	0.5
ZNF74_ZNF74	-0.0248748	-0.0500373	2134	0.406423	nan	1	0.513
ZNF354A_ZNF354A	-0.0640748	-0.0390008	3630	0.278865	nan	0.01	0.527
SCRT2_M06080_1	-0.0412698	-0.113598	414	0.526184	nan	1	0.531
ELF1_M09516_1	0.23512	0.153188	245	0.550571	nan	0.1	0.532
ZNF223_ZNF223	0.066704	-0.0566885	1733	0.655844	nan	1	0.54
ZNF19_ZNF19	0.174472	0.0774556	879	0.58887	nan	1e-05	0.57
ZNF197_ZNF197	0.00268395	-0.0550096	1751	0.489024	nan	1	0.571
PAX5_M05982_1	0.189181	0.104196	522	0.558323	nan	0.01	0.591
NR1D1_M08991_1	-0.0804684	-0.120543	352	0.444286	nan	1	0.623
ZFP14_M10309_1	0.144324	0.0651317	1145	0.543612	nan	0.0001	0.644
EGR1_M08604_1	0.219767	0.0597389	1421	0.748867	nan	1e-14	0.685
EGR2_M05643_1	0.22363	0.0935066	577	0.672936	nan	1e-05	0.709
ZNF543_ZNF543	0.225141	0.03026	5215	0.837366	nan	1e-59	0.714
ZNF140_M10354_1	0.140841	0.0610782	1308	0.545061	nan	0.0001	0.725
ZNF714_ZNF714	0.0312074	-0.0712118	914	0.60259	nan	1	0.744
DRGX_M05623_1	0.0932191	0.149656	208	0.199229	nan	1	0.851
TCF4_M06176_1	0.217937	0.108986	379	0.619177	nan	0.001	0.869
SP4_M06130_1	0.168448	0.0427218	2743	0.661769	nan	1e-14	0.883
PAX2_M09049_1	0.18991	0.0901133	596	0.595932	nan	0.001	0.896
ZNF778_M10417_1	0.25457	0.165525	159	0.568631	nan	0.1	0.9
ZNF213_M10324_1	0.201475	0.0639367	1091	0.691763	nan	1e-09	0.914
ZNF81_ZNF81	-0.0278264	-0.0925774	544	0.506945	nan	1	0.943
ZNF322_M10383_1	0.15357	0.0372922	3224	0.63778	nan	1e-15	0.945
ZNF586_M10439_1	0.101953	-0.0509848	1734	0.730863	nan	0.01	0.95
PAX1_M09051_1	0.186823	0.0900573	578	0.588234	nan	0.001	0.971
HES1_M08751_1	0.0966039	-0.0586824	1346	0.736828	nan	0.1	0.988
ARGFX_M09430_1	0.00768336	0.0877685	552	0.139183	nan	1	0.99
PATZ1_M04345_1	0.129254	-0.0462398	2045	0.788139	nan	1e-06	0.99
ZBED1_M09284_1	0.528964	0.472305	9	0.486397	nan	1	1
GATA1_M08711_1	0.394525	0.368871	6	0.407669	nan	1	1
ZBED1_M06233_1	0.377317	0.321158	8	0.485128	nan	1	1
HSFY1_M09727_1	0.318888	0.282178	43	0.435746	nan	0.914	1
SOX1_M09157_1	0.278542	0.2549	60	0.402562	nan	0.849	1
SOX3_M09163_1	0.278542	0.245595	60	0.426189	nan	0.918	1
ONECUT1_M09023_1	0.259992	0.241774	5	0.388789	nan	1	1
ONECUT1_M09903_1	0.270953	0.227828	7	0.452031	nan	1	1
GMEB1_M08733_1	0.237335	0.20762	15	0.417984	nan	1	1
ZNF385D_M09365_1	0.326717	0.204132	19	0.653794	nan	1	1
ZNF540_ZNF540	0.242372	0.192953	58	0.468014	nan	1	1
ELK1_M09537_1	0.250066	0.17398	17	0.535725	nan	1	1
GSC2_M05776_1	0.185916	0.162913	29	0.400941	nan	1	1
BATF3_M08502_1	0.223659	0.156448	159	0.513191	nan	1	1
SREBF2_M06141_1	0.214514	0.15385	140	0.496565	nan	0.433	1
ATF2_M08481_1	0.222797	0.15265	171	0.520645	nan	1	1
ATF2_M08542_1	0.189068	0.151579	123	0.43772	nan	0.857	1
MECP2_M01775_1	0.187852	0.150457	163	0.437484	nan	0.435	1
ZBTB7B_M06236_1	0.270659	0.14947	110	0.650247	nan	1	1
CEBPE_M05592_1	0.170563	0.143367	21	0.411586	nan	1	1
CEBPB_M05589_1	0.170563	0.141738	21	0.415722	nan	1	1
TCFL5_M09217_1	0.301058	0.140699	112	0.749706	nan	0.1	1
TFEC_M06207_1	0.214514	0.137652	140	0.537696	nan	0.476	1
ALX1_M08464_1	0.0255753	0.133181	144	0.0693045	nan	1	1
ELF5_M05654_1	0.198782	0.132569	159	0.510658	nan	1	1
TFEB_M06206_1	0.214514	0.130961	140	0.554685	nan	1	1
HSFY1_M09728_1	0.154939	0.13057	10	0.404411	nan	1	1
HHEX_M01568_1	0.169882	0.130349	73	0.44291	nan	1	1
ELK1_M08655_1	0.221818	0.126108	178	0.585555	nan	0.1	1
FOXN2_M08691_1	0.226707	0.125821	164	0.598695	nan	1	1
ATF7_M08490_1	0.168899	0.125498	122	0.452735	nan	1	1
JUN_M10271_1	0.168367	0.12474	129	0.453309	nan	1	1
ATF1_M10066_1	0.192423	0.123971	218	0.516341	nan	1	1
ZBTB7C_M06237_1	0.241285	0.122503	123	0.644137	nan	1	1
TFE3_M06205_1	0.214514	0.119491	140	0.583809	nan	0.391	1
ATF4_M08489_1	0.190935	0.118551	81	0.526327	nan	1	1
ATF6_M09436_1	0.191627	0.117399	137	0.531008	nan	0.81	1
ATF1_M08544_1	0.190856	0.116631	261	0.531	nan	0.1	1
CEBPA_M08526_1	0.16053	0.115526	11	0.456804	nan	1	1
ATF2_M08479_1	0.171648	0.114621	197	0.487332	nan	0.458	1
EHF_M05647_1	0.184949	0.113912	185	0.522906	nan	0.475	1
IRF7_M08839_1	0.135501	0.11333	107	0.398828	nan	1	1
USF1_M06218_1	0.194948	0.113319	152	0.549801	nan	1	1
ATF2_M08540_1	0.167848	0.112738	195	0.482464	nan	0.458	1
ZBTB48_M10336_1	0.198212	0.109717	94	0.567235	nan	1	1
ZSCAN29_M09415_1	0.192879	0.108746	49	0.556159	nan	1	1
EHF_M06390_1	0.188644	0.108512	192	0.545999	nan	1	1
ARID5A_M00146_1	0.11124	0.107061	40	0.353143	nan	1	1
ZBTB4_M06841_1	0.195779	0.106343	350	0.569625	nan	0.01	1
ZBTB33_M06968_1	0.210875	0.100286	190	0.623333	nan	0.1	1
ATF3_M09744_1	0.148247	0.100098	171	0.464791	nan	1	1
FOS_M08663_1	0.158464	0.098495	123	0.494802	nan	1	1
BHLHE41_M05584_1	0.194948	0.0978566	152	0.589061	nan	0.486	1
ZBTB7A_M09309_1	0.234075	0.0960755	105	0.692934	nan	0.431	1
ETV6_M05701_1	0.187087	0.0957755	179	0.574387	nan	0.389	1
ARNTL_M05565_1	0.194948	0.0955748	152	0.594855	nan	0.426	1
PHOX2A_M05989_1	0.0255753	0.0955677	144	0.16481	nan	1	1
ERG_M05674_1	0.173448	0.0955384	186	0.540356	nan	0.517	1
FEV_M05704_1	0.173448	0.0952479	186	0.541094	nan	0.474	1
BHLHE40_M08516_1	0.194948	0.0951731	152	0.595875	nan	0.466	1
SREBF1_M09970_1	0.194948	0.0949261	152	0.596502	nan	0.485	1
HIVEP1_M06846_1	0.186476	0.0947335	512	0.575479	nan	0.01	1
ERF_M05673_1	0.173448	0.0943917	186	0.543267	nan	0.572	1
OVOL2_M09039_1	0.14098	0.0927787	24	0.464923	nan	1	1
MGA_M05904_1	0.141541	0.0918937	132	0.468594	nan	1	1
TFAP2B_M10001_1	0.267839	0.0913508	228	0.790662	nan	0.01	1
MAFA_M09011_1	0.143168	0.0904194	87	0.47647	nan	1	1
ATF7_M05568_1	0.135031	0.0896589	110	0.457738	nan	1	1
ETV1_M05695_1	0.173448	0.0887697	186	0.557543	nan	0.42	1
SPZ1_M06787_1	0.196268	0.0883793	392	0.616477	nan	0.01	1
TFDP1_M06816_1	0.168845	0.0881558	145	0.547414	nan	1	1
FLI1_M05706_1	0.173448	0.0880744	186	0.559308	nan	1	1
ZBTB7A_M06235_1	0.224055	0.0876639	224	0.688849	nan	0.1	1
BATF_M08500_1	0.180193	0.0876228	45	0.577581	nan	1	1
KMT2A_M00878_1	0.191935	0.0875008	310	0.607706	nan	0.1	1
PROP1_M06027_1	0.0255753	0.0860407	144	0.189001	nan	1	1
ELK4_M05660_1	0.173448	0.085626	186	0.565525	nan	0.481	1
CCDC169-SOHLH2_M09149_1	0.207331	0.0855273	120	0.651811	nan	0.655	1
TCF3_M06175_1	0.186359	0.0853086	254	0.599113	nan	0.1	1
ETS1_M05692_1	0.173354	0.0849308	193	0.567053	nan	0.469	1
ALX4_M05562_1	0.0414711	0.0839813	328	0.234592	nan	1	1
GATA1_M09589_1	0.109596	0.0837618	518	0.408129	nan	0.438	1
BCL6_M09454_1	0.127754	0.0832672	65	0.45549	nan	1	1
ETV5_M05699_1	0.173448	0.0827918	186	0.572721	nan	0.411	1
ZNF524_M09377_1	0.199116	0.0823802	307	0.638943	nan	0.1	1
ETS1_M08647_1	0.179945	0.0823278	148	0.590397	nan	0.818	1
ATF3_M08485_1	0.142312	0.0820172	131	0.495629	nan	1	1
ETV6_M09550_1	0.151034	0.0819044	110	0.518063	nan	1	1
FOS_M08665_1	0.138562	0.0816382	130	0.487069	nan	1	1
ELK1_M00977_1	0.14284	0.0814047	132	0.498525	nan	1	1
ELK1_M05658_1	0.173448	0.0803243	186	0.578987	nan	0.425	1
ZNF681_ZNF681	0.181162	0.0789154	281	0.602151	nan	0.1	1
MBNL2_M08908_1	0.159913	0.0768226	373	0.553511	nan	0.1	1
NR0B1_M06682_1	0.214526	0.0765936	567	0.692763	nan	0.0001	1
ELK1_M09521_1	0.173448	0.0761491	186	0.589588	nan	0.54	1
MITF_M00255_1	0.165695	0.0760561	323	0.570139	nan	1	1
ELF1_M09509_1	0.155168	0.0750911	259	0.545858	nan	1	1
SIX1_M09131_1	0.126999	0.0750376	44	0.474469	nan	1	1
ALX1_M05586_1	0.0298742	0.0749558	447	0.228063	nan	1	1
LIN28A_M08897_1	0.184512	0.0747163	86	0.621321	nan	1	1
HESX1_M05782_1	0.0462694	0.0731507	161	0.274276	nan	1	1
ZBTB1_M00608_1	0.177757	0.0705405	531	0.614772	nan	0.01	1
RBPJL_M07039_1	0.138291	0.0704635	184	0.514756	nan	1	1
ZNF343_M09359_1	0.19846	0.0693608	578	0.670335	nan	0.001	1
ARID3A_M00140_1	-0.00628523	0.0683671	393	0.152978	nan	1	1
MITF_M09241_1	0.171965	0.0678053	402	0.607008	nan	0.1	1
PAX1_M09041_1	0.172164	0.0676715	588	0.607855	nan	0.01	1
BCL6B_M09457_1	0.105987	0.066743	335	0.442178	nan	1	1
ZNF597_M09381_1	0.145593	0.0663513	1035	0.54374	nan	0.001	1
TFAP2B_M09227_1	0.227929	0.0660017	731	0.753691	nan	1e-08	1
PROX1_M09088_1	0.143921	0.064461	103	0.544294	nan	1	1
POU4F1_M09918_1	0.0132604	0.0635867	459	0.214745	nan	1	1
ELF3_M05650_1	0.1338	0.0633708	213	0.521361	nan	1	1
ATF3_M08483_1	0.120001	0.0622987	155	0.489047	nan	1	1
ELF1_M09501_1	0.136082	0.061563	236	0.531747	nan	0.868	1
ZNF501_M09375_1	0.182986	0.0607542	156	0.652897	nan	0.622	1
HMG20B_M02159_1	-0.0132887	0.059952	728	0.156562	nan	1	1
ZNF143_M09397_1	0.140972	0.0597348	949	0.548806	nan	0.001	1
ARID5A_M00144_1	0.00639161	0.0594349	112	0.207847	nan	1	1
USF1_M09267_1	0.171965	0.0594197	402	0.628301	nan	0.1	1
SIX1_M09125_1	0.13383	0.0594153	36	0.531481	nan	1	1
ETV6_M09549_1	0.148749	0.059364	264	0.569494	nan	0.543	1
ZNF669_M10411_1	0.14803	0.0592314	500	0.568004	nan	0.1	1
PHOX2B_M05991_1	-0.0124855	0.0591599	141	0.160613	nan	1	1
ZNF669_ZNF669	0.185465	0.0590038	264	0.663637	nan	0.1	1
CREBL2_M07230_1	0.0844175	0.0587061	159	0.407817	nan	1	1
USF1_M09265_1	0.171965	0.0582562	402	0.631255	nan	0.1	1
IRX1_M08851_1	0.0910391	0.0575253	171	0.427628	nan	1	1
SOX7_M06111_1	0.0299022	0.0569855	483	0.273763	nan	1	1
GLIS2_M05766_1	0.21806	0.0569448	388	0.751627	nan	0.001	1
FOXC1_M05716_1	0.00238466	0.0568062	300	0.204347	nan	1	1
E2F7_M08594_1	0.100457	0.0567642	303	0.453474	nan	1	1
FOXA1_M09573_1	0.0349854	0.0564009	1156	0.288154	nan	1	1
POU3F3_M06012_1	0.000206123	0.055382	425	0.202432	nan	1	1
DMBX1_M05620_1	0.0818147	0.055152	15	0.410233	nan	1	1
RFX1_M09096_1	0.114384	0.0551009	390	0.49306	nan	0.707	1
ZNF18_M10343_1	0.128102	0.054665	1431	0.529	nan	0.001	1
GBX1_M05755_1	0.0462694	0.0544049	161	0.321874	nan	1	1
JUN_M10269_1	0.0865223	0.0534187	76	0.426587	nan	1	1
VENTX_M10022_1	0.0682473	0.0532292	160	0.380665	nan	1	1
ZNF396_M09367_1	0.0998846	0.0531016	46	0.461321	nan	1	1
ESX1_M05689_1	0.045761	0.052315	202	0.32589	nan	1	1
FOXA1_M09569_1	0.035343	0.0521812	1172	0.299777	nan	1	1
ARX_M05566_1	-0.00698871	0.0520566	600	0.192606	nan	1	1
ETV6_M05700_1	0.159386	0.0520511	568	0.615071	nan	0.01	1
ZNF8_M10347_1	0.115603	0.051071	133	0.506388	nan	1	1
ZNF737_ZNF737	0.104993	0.0510551	244	0.479487	nan	1	1
SMAD3_M06083_1	0.101158	0.0506632	29	0.470745	nan	1	1
LBX2_M05870_1	0.0462694	0.0500203	161	0.333007	nan	1	1
RARA_M10176_1	0.128344	0.0497765	141	0.542028	nan	1	1
HAND1_M08969_1	0.177541	0.0485081	1069	0.670165	nan	1e-06	1
PAX1_M05977_1	0.135615	0.0480526	86	0.564867	nan	1	1
ZNF653_M07152_1	0.0726337	0.0479952	91	0.405093	nan	1	1
STAT3_M05480_1	0.0923028	0.0477203	944	0.455733	nan	1	1
HLF_M05791_1	0.0468441	0.0473659	44	0.341207	nan	1	1
IRF5_M08831_1	0.101736	0.0472167	114	0.480965	nan	1	1
EN1_M05665_1	0.045761	0.04715	202	0.339005	nan	1	1
GBX2_M05758_1	0.045761	0.0467814	202	0.339941	nan	1	1
HNF1B_M05798_1	0.00463689	0.0460412	228	0.2374	nan	1	1
FOXL1_M05736_1	-0.000809667	0.0459618	1626	0.223772	nan	1	1
ZBTB4_M06842_1	0.159846	0.0457725	810	0.632182	nan	0.001	1
ZNF454_M10047_1	0.211637	0.0455891	452	0.764153	nan	0.001	1
POU1F1_M05999_1	0.00939934	0.0454361	795	0.251029	nan	1	1
HOMEZ_M05805_1	0.00648882	0.0447346	65	0.24542	nan	1	1
ZNF114_ZNF114	0.141028	0.0442932	548	0.588155	nan	0.1	1
HAND1_M08971_1	0.176224	0.0442206	810	0.677709	nan	0.0001	1
RFX2_M06048_1	0.108275	0.0432068	519	0.507751	nan	0.423	1
KLF14_M05867_1	0.177703	0.0427532	1492	0.68519	nan	1e-09	1
ZIC4_M06240_1	0.191053	0.0427086	771	0.719201	nan	1e-05	1
ZNF791_ZNF791	0.125203	0.0426749	858	0.552083	nan	0.01	1
NFYC_M06674_1	0.12153	0.041773	969	0.545047	nan	0.01	1
ZNF3_ZNF3	0.0332375	0.0414861	2273	0.321587	nan	1	1
KLF1_M08886_1	0.177914	0.0410908	1188	0.689946	nan	1e-06	1
MEF2A_M05890_1	-0.0084337	0.0410047	411	0.217	nan	1	1
ZNF707_ZNF707	0.150668	0.0408538	1308	0.621367	nan	1e-05	1
IRX2_M05856_1	0.0612999	0.040674	222	0.394904	nan	1	1
MYF5_M09836_1	0.132271	0.040391	159	0.57583	nan	1	1
HMX3_M05795_1	0.053118	0.0403171	16	0.375035	nan	1	1
E2F7_M05637_1	0.0819447	0.0401982	296	0.448532	nan	1	1
CENPB_M05595_1	0.128134	0.0401425	76	0.565955	nan	1	1
ZNF662_ZNF662	0.142805	0.0398749	2063	0.603886	nan	1e-08	1
NKX1-1_M01370_1	0.0462694	0.0393085	161	0.360206	nan	1	1
ZNF589_M06860_1	0.127141	0.0390777	353	0.566139	nan	0.434	1
ZNF18_ZNF18	0.122551	0.0386556	1846	0.555555	nan	0.0001	1
SMAD1_M09137_1	0.101158	0.0377999	29	0.503407	nan	1	1
ZIC1_M09329_1	0.197466	0.0373734	760	0.749031	nan	1e-05	1
ONECUT1_M07569_1	0.0185171	0.0366703	34	0.296438	nan	1	1
FOXA1_M09574_1	-0.00378983	0.0360415	930	0.241394	nan	1	1
POU3F1_M06006_1	-0.0101629	0.0357863	792	0.225859	nan	1	1
YY1_M09317_1	0.11285	0.0355976	826	0.538686	nan	0.1	1
SP1_M09177_1	0.172822	0.0352084	2900	0.691954	nan	1e-17	1
NFYA_M06672_1	0.103691	0.0348889	1000	0.51723	nan	0.1	1
FOXP3_M08699_1	0.00261629	0.0347547	325	0.260927	nan	1	1
ZNF23_M09339_1	0.177126	0.0342859	2243	0.705224	nan	1e-14	1
ZNF587_ZNF587	0.134862	0.034224	962	0.598067	nan	0.01	1
FOXR1_M08703_1	-0.0169448	0.0337484	3299	0.213814	nan	1	1
ZNF777_M10317_1	0.135505	0.0335132	146	0.601504	nan	1	1
POU3F2_M10279_1	-0.00311805	0.0326701	580	0.25166	nan	1	1
HNF1B_M05797_1	-0.0206275	0.0323716	171	0.207959	nan	1	1
ZNF605_ZNF605	0.114675	0.0318212	1650	0.55291	nan	0.001	1
ZNF627_ZNF627	0.0630419	0.0315171	504	0.422578	nan	1	1
STAT1_M06794_1	0.0756407	0.0311076	786	0.455608	nan	0.959	1
INSM1_M06607_1	0.163603	0.0305747	1074	0.68031	nan	1e-05	1
SRY_M06144_1	-0.00671994	0.0303097	315	0.248508	nan	1	1
ZNF776_ZNF776	0.147203	0.0300791	2659	0.639928	nan	1e-11	1
SOX2_M06107_1	0.0023871	0.0293479	415	0.274074	nan	1	1
ZFHX3_M06847_1	-0.0707757	0.0291169	524	0.0888888	nan	1	1
HNF1A_M05796_1	-0.0164589	0.0290203	250	0.227053	nan	1	1
ZNF263_M09343_1	0.163983	0.028693	286	0.686053	nan	1	1
PBX3_M06715_1	0.0795677	0.0283604	841	0.472555	nan	0.558	1
ZNF563_M10403_1	0.134977	0.0272867	2110	0.615974	nan	1e-07	1
KLF11_M08872_1	0.173603	0.0270767	4129	0.714584	nan	1e-26	1
SP1_M09179_1	0.150474	0.0268794	3009	0.656357	nan	1e-14	1
ZNF530_ZNF530	0.148523	0.0266908	5296	0.651883	nan	1e-26	1
RFX4_M06052_1	0.0852063	0.0262446	552	0.492244	nan	1	1
ZNF771_M09401_1	0.0894637	0.0260993	116	0.503424	nan	1	1
DMRT2_M08579_1	0.0300957	0.0260826	299	0.352722	nan	1	1
ZNF429_ZNF429	0.114626	0.0257923	1353	0.568094	nan	0.01	1
NFYB_M06673_1	0.0962755	0.025606	1064	0.521973	nan	0.1	1
MAFK_M05885_1	0.0687943	0.0254369	208	0.452623	nan	1	1
RFX3_M06050_1	0.0881049	0.0247774	604	0.50333	nan	0.874	1
POU4F1_M09911_1	0.0094216	0.0242684	179	0.304833	nan	1	1
ZNF32_M09355_1	0.0738962	0.0242126	82	0.468686	nan	1	1
POU5F1B_M06020_1	-0.0130758	0.0241518	455	0.248005	nan	1	1
ZNF765_ZNF765	0.170209	0.0241481	5271	0.713403	nan	1e-36	1
KLF1_M00616_1	0.146697	0.0241358	1486	0.653734	nan	1e-05	1
HMGA1_M06581_1	0.00404102	0.0240733	143	0.291667	nan	1	1
ZNF484_ZNF484	0.119115	0.0236667	6483	0.584891	nan	1e-19	1
MYNN_M10435_1	-0.00143885	0.0235472	692	0.279088	nan	1	1
ETV2_M05696_1	0.0731812	0.0234887	84	0.468709	nan	1	1
ZNF574_M10384_1	0.147949	0.0234013	465	0.658777	nan	0.1	1
ZNF582_ZNF582	0.132711	0.0228721	881	0.621429	nan	0.01	1
ZNF90_ZNF90	0.0824515	0.0228398	3134	0.493895	nan	0.0001	1
ZNF534_ZNF534	0.14956	0.0228032	1601	0.664387	nan	1e-07	1
ATF4_M06454_1	0.0619776	0.0225584	1352	0.442623	nan	0.762	1
SP3_M06129_1	0.172796	0.0223639	4888	0.724503	nan	1e-30	1
FOXA1_M08671_1	-0.0108826	0.0221979	744	0.258535	nan	1	1
ZNF594_M10414_1	0.139015	0.0219266	1300	0.639837	nan	0.0001	1
ZNF582_M10418_1	0.0976157	0.0217435	1197	0.535183	nan	0.1	1
FOXJ2_M05730_1	-0.018654	0.0215085	728	0.240553	nan	1	1
DMRTC2_M09488_1	0.00345058	0.0208138	329	0.298444	nan	1	1
GCM2_M05762_1	0.125007	0.0199402	30	0.609312	nan	1	1
FOXD3_M08675_1	0.00192021	0.0198881	692	0.296908	nan	1	1
KLF16_M05868_1	0.193364	0.0194183	4242	0.784208	nan	1e-34	1
ZNF331_M10437_1	0.114421	0.01919	2455	0.584339	nan	1e-06	1
ZNF85_M10363_1	0.0683789	0.0189682	518	0.467993	nan	1	1
ZNF189_ZNF189	0.123387	0.018811	2420	0.608066	nan	1e-07	1
IRX5_M05857_1	0.035318	0.0184524	182	0.385356	nan	1	1
PAX2_M05978_1	0.107797	0.0181885	106	0.570061	nan	1	1
FOXJ1_M01034_1	0.000399593	0.0179692	971	0.29792	nan	1	1
DUX1_M03009_1	-0.0230631	0.0179653	284	0.238354	nan	1	1
ZNF680_ZNF680	0.0723753	0.0178296	1234	0.481032	nan	1	1
ZNF273_M10371_1	0.100014	0.0175715	548	0.551866	nan	0.439	1
SNAI1_M09139_1	0.116785	0.0172765	925	0.595199	nan	0.1	1
BACH1_M09446_1	0.0352268	0.0171202	74	0.388507	nan	1	1
KLF15_M08876_1	0.16075	0.0167182	5119	0.70825	nan	1e-28	1
REL_M02665_1	0.101649	0.0164661	423	0.558824	nan	1	1
ATOH7_M09990_1	0.0756643	0.0163466	157	0.493148	nan	1	1
SRF_M06142_1	0.0363998	0.0156872	196	0.395124	nan	1	1
FOXD1_M09581_1	-0.0359273	0.0153988	709	0.212207	nan	1	1
SP8_M06131_1	0.15687	0.0146786	2750	0.703579	nan	1e-13	1
POU3F2_M09082_1	-0.00832199	0.0146611	579	0.284174	nan	1	1
SP1_M09181_1	0.1727	0.0145746	3847	0.744037	nan	1e-24	1
T_M09978_1	0.0553472	0.0144265	135	0.446436	nan	1	1
ZNF619_ZNF619	0.152165	0.0144116	2630	0.692308	nan	1e-13	1
ZNF675_ZNF675	0.107132	0.0141825	1925	0.578546	nan	0.0001	1
NFKB2_M08965_1	0.127444	0.0139444	589	0.630724	nan	0.1	1
ZBTB34_M09303_1	0.118379	0.0138487	197	0.60795	nan	1	1
ZNF157_ZNF157	0.0877996	0.0137372	872	0.530588	nan	1	1
ZNF486_ZNF486	0.168403	0.0136854	584	0.735385	nan	0.01	1
ZNF506_ZNF506	0.135358	0.0136346	1423	0.651606	nan	1e-05	1
BCL6_M09453_1	0.0558043	0.0135971	302	0.449702	nan	1	1
KLF10_M08868_1	0.165083	0.0133586	4239	0.727785	nan	1e-23	1
ZNF573_ZNF573	0.0999568	0.0131748	1305	0.562885	nan	0.01	1
ZNF143_M06241_1	0.0730329	0.013084	583	0.494751	nan	1	1
ATOH1_M09441_1	0.0853003	0.0128255	344	0.526556	nan	1	1
ZNF79_ZNF79	-0.0220415	0.0125902	1801	0.254596	nan	1	1
ZIC1_M09321_1	0.170705	0.01251	1087	0.744213	nan	1e-06	1
SPZ1_M04770_1	0.122989	0.0124328	1469	0.623252	nan	0.0001	1
STAT5A_M06792_1	0.0301183	0.0121693	782	0.388107	nan	1	1
MYF5_M09843_1	0.0927581	0.0120897	130	0.547361	nan	1	1
ARNT_M08469_1	0.114466	0.0117332	152	0.603386	nan	1	1
VDR_M06221_1	0.061754	0.0110014	302	0.471401	nan	1	1
TFCP2_M09261_1	0.101625	0.0109493	107	0.572771	nan	1	1
NKX2-1_M01445_1	0.0495827	0.0108621	315	0.440849	nan	1	1
ZNF552_ZNF552	0.163429	0.0106921	301	0.730354	nan	1	1
MITF_M09237_1	0.127848	0.0106644	99	0.640079	nan	1	1
NKX2-1_M01425_1	0.0447256	0.0106116	212	0.429152	nan	1	1
ZNF460_ZNF460	0.21229	0.0105953	7420	0.854667	nan	1e-73	1
ZNF621_M07151_1	0.0932233	0.0105027	2009	0.552572	nan	0.01	1
RORA_M10286_1	0.0415084	0.0101284	148	0.42221	nan	1	1
ZNF680_M10401_1	0.0403087	0.00999672	892	0.419498	nan	1	1
ZNF674_ZNF674	0.145469	0.00998334	694	0.686551	nan	0.01	1
ZBTB45_M09307_1	0.0502814	0.00990215	120	0.445061	nan	1	1
ZNF793_ZNF793	0.130435	0.0096653	1064	0.649184	nan	0.001	1
ARNT_M00226_1	0.0721047	0.0094481	159	0.501627	nan	1	1
TGIF1_M09253_1	0.0755137	0.00920682	322	0.510895	nan	1	1
DUXA_M05624_1	-0.00634279	0.00919127	290	0.303088	nan	1	1
NKX2-1_M08977_1	0.0557191	0.00916193	256	0.460748	nan	1	1
RXRA_M09959_1	0.0660409	0.00912751	1477	0.487043	nan	1	1
STAT5A_M04818_1	0.019245	0.0090503	601	0.368418	nan	1	1
AR_M05563_1	0.0807358	0.00853767	194	0.525854	nan	1	1
ARNT_M08470_1	0.114466	0.00850843	152	0.611574	nan	1	1
ZNF124_ZNF124	0.0694079	0.00840691	1528	0.497423	nan	1	1
IRF1_M08823_1	0.0344436	0.00839774	125	0.408666	nan	1	1
SOX1_M02182_1	0.015495	0.00832724	299	0.360732	nan	1	1
ZNF671_ZNF671	0.0789596	0.00825846	1270	0.522053	nan	1	1
PRDM4_M09085_1	0.102142	0.00798866	402	0.581601	nan	1	1
ZNF433_ZNF433	0.0260905	0.00797862	301	0.38852	nan	1	1
ONECUT3_M05972_1	-0.0497514	0.00780424	1185	0.196389	nan	1	1
T_M09203_1	0.052745	0.00713522	187	0.458342	nan	1	1
ZNF184_ZNF184	0.0493168	0.00708449	622	0.449766	nan	1	1
RFX5_M06055_1	0.0742192	0.00667443	705	0.514038	nan	1	1
ZNF879_ZNF879	-0.00787066	0.00648719	14796	0.306075	nan	1	1
ZNF423_M04652_1	0.138775	0.00643195	378	0.678571	nan	1	1
BARX1_M05575_1	-0.0278358	0.00642	298	0.255551	nan	1	1
NR2C2_M05948_1	0.0674713	0.0061654	1533	0.498197	nan	1	1
PPARA_M09921_1	0.0622134	0.00606933	1495	0.48509	nan	0.687	1
SOX18_M06097_1	-0.0273564	0.00531388	455	0.259577	nan	1	1
ZNF430_ZNF430	0.105702	0.00529317	1363	0.597484	nan	0.01	1
ARNT_M00267_1	0.100167	0.00525171	130	0.583537	nan	1	1
ZFP30_M10310_1	0.0582392	0.0050311	590	0.477635	nan	1	1
TBX19_M06157_1	0.0402607	0.00498847	176	0.432093	nan	1	1
SOX15_M06094_1	-0.0337904	0.00493895	517	0.244192	nan	1	1
ZNF704_M09387_1	0.203395	0.00436016	508	0.847911	nan	0.0001	1
POU3F2_M06009_1	-0.0429071	0.00422474	739	0.222857	nan	1	1
ZNF527_ZNF527	0.0891962	0.00365469	3116	0.559735	nan	0.0001	1
ZNF555_ZNF555	0.123702	0.00354893	2945	0.647619	nan	1e-08	1
KLF10_M08863_1	0.150156	0.00348025	6735	0.714964	nan	1e-33	1
TBX1_M02208_1	0.0407209	0.00316638	534	0.437888	nan	1	1
ZNF175_M10448_1	0.00930585	0.00304458	720	0.35843	nan	1	1
ZNF460_M09373_1	0.183588	0.00300626	1778	0.801055	nan	1e-11	1
CREB3L4_M10091_1	0.105164	0.00284786	212	0.602328	nan	1	1
TCF7L1_M06178_1	0.00645587	0.00203673	744	0.353753	nan	1	1
NR1H2_M06684_1	0.0389919	0.00202215	477	0.436403	nan	1	1
ATOH1_M08512_1	0.0351456	0.0014006	251	0.428215	nan	1	1
ATOH1_M09091_1	0.0839584	0.00136499	345	0.552249	nan	1	1
TLX1_M06826_1	0.0740402	0.00122178	426	0.527429	nan	1	1
MECOM_M06525_1	-0.0193761	0.000951267	566	0.290917	nan	1	1
ZNF570_ZNF570	-0.0194222	0.000844507	3446	0.291071	nan	1	1
CTCF_M10351_1	0.176912	0.000783208	3442	0.789751	nan	1e-23	1
ZNF626_ZNF626	0.0706067	0.000231196	940	0.521226	nan	0.94	1
BORCS8-MEF2B_M08912_1	0.0146854	0.00019612	235	0.379322	nan	1	1
ZNF547_ZNF547	0	0	0	0.5	nan	1	1
GSX1_M08793_1	0	0	0	0.233575	nan	1	1
FOS_M10098_1	0	0	0	0.479633	nan	1	1
TFAP4_M10006_1	0	0	0	0.508681	nan	1	1
ARGFX_M09429_1	0	0	0	0.203975	nan	1	1
FOXG1_M01022_1	0	0	0	0.225263	nan	1	1
SOX11_M02178_1	0	0	0	0.328554	nan	1	1
EN2_M05669_1	0	0	0	0.2783	nan	1	1
TEAD2_M09221_1	0	0	0	0.459254	nan	1	1
ZHX1_M01278_1	0	0	0	0.473203	nan	1	1
LMX1A_M05879_1	0	0	0	0.168315	nan	1	1
ZNF783_ZNF783	0	0	0	0.924624	nan	1	1
ZNF425_ZNF425	0	0	0	0.857143	nan	1	1
BARX1_M05576_1	0	0	0	0.301575	nan	1	1
ALX1_M08859_1	0	0	0	0.21973	nan	1	1
HOXA1_M08804_1	0	0	0	0.263041	nan	1	1
NR2F1_M02008_1	0	0	0	0.563387	nan	1	1
BARHL1_M09447_1	0	0	0	0.365471	nan	1	1
NKX6-1_M08981_1	0	0	0	0.238277	nan	1	1
TET1_M00880_1	0	0	0	0.572667	nan	1	1
TBX4_M06171_1	0	0	0	0.499161	nan	1	1
MXD1_M05548_1	0	0	0	0.566209	nan	1	1
MYRF_M01967_1	0	0	0	0.5	nan	1	1
POU2F3_M06004_1	0	0	0	0.227091	nan	1	1
HOXA1_M05808_1	0	0	0	0.315201	nan	1	1
LHX1_M01363_1	0	0	0	0.248932	nan	1	1
MSX2_M05916_1	0	0	0	0.266566	nan	1	1
POU6F1_M10220_1	0	0	0	0.328027	nan	1	1
GSX1_M08787_1	0	0	0	0.332891	nan	1	1
MAX_M10274_1	0	0	0	0.650678	nan	1	1
ZNF711_M06970_1	0	0	0	0.723456	nan	1	1
LMX1B_M05880_1	0	0	0	0.184665	nan	1	1
ZNF641_ZNF641	0	0	0	0.798429	nan	1	1
MNX1_M05910_1	0	0	0	0.237083	nan	1	1
RARA_M01985_1	0	0	0	0.569992	nan	1	1
LBX1_M01263_1	0	0	0	0.239842	nan	1	1
ARID5A_M00143_1	0	0	0	0.326426	nan	1	1
ZNF786_ZNF786	0	0	0	0.75	nan	1	1
NOTO_M05947_1	0	0	0	0.290079	nan	1	1
ATOH1_M08945_1	0	0	0	0.434757	nan	1	1
GMEB1_M02116_1	0	0	0	0.581254	nan	1	1
ATOH1_M08510_1	0	0	0	0.386155	nan	1	1
MZF1_M06657_1	0	0	0	0.644579	nan	1	1
HOXA10_M08789_1	0	0	0	0.321096	nan	1	1
HIC2_M05787_1	0	0	0	0.629116	nan	1	1
LCOR_M02074_1	0	0	0	0.385931	nan	1	1
CIC_M02158_1	0	0	0	0.483409	nan	1	1
LHX1_M08892_1	0	0	0	0.326524	nan	1	1
HOXA10_M08788_1	0	0	0	0.348991	nan	1	1
ZNF343_ZNF343	0	0	0	0.686565	nan	1	1
FOXD2_M05721_1	0	0	0	0.260408	nan	1	1
FOXN2_M01021_1	0	0	0	0.603763	nan	1	1
MIXL1_M05906_1	0	0	0	0.293455	nan	1	1
ZNF33A_ZNF33A	0	0	0	0.578944	nan	1	1
LEF1_M09761_1	0	0	0	0.372079	nan	1	1
TBX21_M06165_1	0	0	0	0.457888	nan	1	1
PBX1_M09053_1	0	0	0	0.417037	nan	1	1
ZNF557_ZNF557	0	0	0	0.666667	nan	1	1
ZNF684_ZNF684	0	0	0	0.607202	nan	1	1
ZNF263_ZNF263	0	0	0	0.705976	nan	1	1
HMX1_M08779_1	0	0	0	0.354449	nan	1	1
BORCS8-MEF2B_M08914_1	0	0	0	0.413948	nan	1	1
ZNF205_ZNF205	0	0	0	0.555556	nan	1	1
PDX1_M05988_1	0	0	0	0.237538	nan	1	1
GSX1_M08784_1	0	0	0	0.327986	nan	1	1
ZNF691_M00623_1	0	0	0	0.595584	nan	1	1
ALX1_M08571_1	0	0	0	0.419696	nan	1	1
ALX1_M09058_1	0	0	0	0.294353	nan	1	1
CREB3L1_M00402_1	0	0	0	0.624339	nan	1	1
FOXM1_M01025_1	0	0	0	0.434744	nan	1	1
NFE2_M06660_1	0	0	0	0.393303	nan	1	1
NFATC1_M06405_1	0	0	0	0.344194	nan	1	1
HOXA1_M08781_1	0	0	0	0.291064	nan	1	1
ZNF610_M10398_1	0	0	0	0.7958	nan	1	1
HMBOX1_M05792_1	0	0	0	0.357275	nan	1	1
ATOH7_M00261_1	0	0	0	0.417218	nan	1	1
MEOX1_M05898_1	0	0	0	0.322427	nan	1	1
NR4A1_M09891_1	0	0	0	0.386347	nan	1	1
EVX1_M05702_1	0	0	0	0.346297	nan	1	1
RAX_M06046_1	0	0	0	0.259669	nan	1	1
NR1I3_M08995_1	0	0	0	0.340867	nan	1	1
HOXA10_M09720_1	0	0	0	0.252882	nan	1	1
HOXB3_M05817_1	0	0	0	0.308405	nan	1	1
ZKSCAN2_ZKSCAN2	0	0	0	0.361783	nan	1	1
TCF12_M09213_1	0	0	0	0.628784	nan	1	1
ALX3_M05560_1	0	0	0	0.275651	nan	1	1
HOXA10_M01317_1	0	0	0	0.152614	nan	1	1
BORCS8-MEF2B_M08910_1	0	0	0	0.467611	nan	1	1
TBR1_M06148_1	0	0	0	0.427193	nan	1	1
IRX1_M02784_1	0	0	0	0.219512	nan	1	1
IRX1_M01343_1	0	0	0	0.407029	nan	1	1
ZNF649_ZNF649	0	0	0	0.00103	nan	1	1
RHOXF1_M06060_1	0	0	0	0.452468	nan	1	1
ZNF333_ZNF333	0	0	0	0.657712	nan	1	1
HOXA2_M08797_1	0	0	0	0.281305	nan	1	1
HOXA10_M08812_1	0	0	0	0.315539	nan	1	1
HMX1_M08978_1	0	0	0	0.439747	nan	1	1
SIX1_M05532_1	0	0	0	0.522856	nan	1	1
FOXK1_M01043_1	0	0	0	0.275469	nan	1	1
MLXIP_M00258_1	0	0	0	0.624399	nan	1	1
EVX1_M08658_1	0	0	0	0.268969	nan	1	1
ANHX_M01298_1	0	0	0	0.359304	nan	1	1
EVX2_M05703_1	0	0	0	0.343902	nan	1	1
FOSL2_M10258_1	0	0	0	0.452103	nan	1	1
DBX1_M01414_1	0	0	0	0.349804	nan	1	1
EMX2_M05663_1	0	0	0	0.292912	nan	1	1
HOXA1_M08790_1	0	0	0	0.297513	nan	1	1
PITX1_M05994_1	0	0	0	0.357385	nan	1	1
RHOXF2_M09106_1	0	0	0	0.39524	nan	1	1
NR2C1_M09872_1	0	0	0	0.579664	nan	1	1
BHLHA15_M09899_1	0	0	0	0.395921	nan	1	1
CEBPD_M05591_1	0	0	0	0.409525	nan	1	1
KLF1_M00554_1	0	0	0	0.814751	nan	1	1
ZNF169_ZNF169	0	0	0	0.56974	nan	1	1
NOBOX_M01232_1	0	0	0	0.380815	nan	1	1
PITX3_M05995_1	0	0	0	0.400371	nan	1	1
DLX1_M08556_1	0	0	0	0.233088	nan	1	1
SOX13_M10297_1	0	0	0	0.318814	nan	1	1
ZNF613_ZNF613	0	0	0	0.110929	nan	1	1
ALX1_M08546_1	0	0	0	0.419217	nan	1	1
YBX1_M09280_1	0	0	0	0.508991	nan	1	1
NKX2-1_M01310_1	0	0	0	0.425433	nan	1	1
GSC_M08743_1	0	0	0	0.334873	nan	1	1
ALX1_M08468_1	0	0	0	0.280971	nan	1	1
ZKSCAN5_ZKSCAN5	0	0	0	0.580704	nan	1	1
DBX1_M01428_1	0	0	0	0.368902	nan	1	1
PAX7_M05984_1	0	0	0	0.172662	nan	1	1
FOXC1_M01039_1	0	0	0	0.318777	nan	1	1
DLX1_M08560_1	0	0	0	0.213482	nan	1	1
ATOH1_M08492_1	0	0	0	0.451632	nan	1	1
TLX1_M09255_1	0	0	0	0.208696	nan	1	1
IRF6_M08837_1	0	0	0	0.462037	nan	1	1
OLIG1_M05965_1	0	0	0	0.343613	nan	1	1
DBX1_M01380_1	0	0	0	0.0042135	nan	1	1
VSX2_M06226_1	0	0	0	0.211409	nan	1	1
FOXK1_M01020_1	0	0	0	0.362557	nan	1	1
DMRT2_M00897_1	0	0	0	0.378384	nan	1	1
SP2_M10360_1	0	0	0	0.899108	nan	1	1
LHX1_M08893_1	0	0	0	0.260398	nan	1	1
FOXP1_M01031_1	0	0	0	0.337082	nan	1	1
DMRT1_M00895_1	0	0	0	0.344506	nan	1	1
ZBTB42_M10323_1	0	0	0	0.622561	nan	1	1
ZNF26_ZNF26	0	0	0	0.428571	nan	1	1
CUX2_M05611_1	0	0	0	0.279672	nan	1	1
ZNF77_ZNF77	0	0	0	0.5	nan	1	1
SOX11_M02155_1	0	0	0	0.342063	nan	1	1
PPARA_M06731_1	0	0	0	0.513454	nan	1	1
GMEB2_M05768_1	0	0	0	0.481596	nan	1	1
GSX1_M08809_1	0	0	0	0.256312	nan	1	1
ZNF790_ZNF790	0	0	0	0.655405	nan	1	1
ZNF695_ZNF695	0	0	0	0.5	nan	1	1
MEOX2_M05899_1	0	0	0	0.311143	nan	1	1
GSX1_M01466_1	0	0	0	0.310095	nan	1	1
PRRX1_M06029_1	0	0	0	0.216431	nan	1	1
UNCX_M06217_1	0	0	0	0.233059	nan	1	1
ZEB1_M05322_1	0	0	0	0.612528	nan	1	1
ZNF273_ZNF273	0	0	0	0.55713	nan	1	1
HOXA10_M08799_1	0	0	0	0.302263	nan	1	1
ALX1_M08586_1	0	0	0	0.231254	nan	1	1
MAZ_M10356_1	0	0	0	0.895949	nan	1	1
CDX1_M09470_1	0	0	0	0.375232	nan	1	1
VAX1_M09269_1	0	0	0	0.258011	nan	1	1
ATOH1_M08953_1	0	0	0	0.482803	nan	1	1
HOXA2_M05813_1	0	0	0	0.343256	nan	1	1
LHX6_M01234_1	0	0	0	0.336486	nan	1	1
LEF1_M02162_1	0	0	0	0.36343	nan	1	1
LHX2_M01233_1	0	0	0	0.376513	nan	1	1
ZFHX3_M00497_1	0	0	0	0.377674	nan	1	1
IKZF1_M06606_1	0	0	0	0.582237	nan	1	1
HOXA10_M09661_1	0	0	0	0.313223	nan	1	1
BHLHA15_M09896_1	0	0	0	0.37183	nan	1	1
ZNF22_M10344_1	0	0	0	0.002618	nan	1	1
MYT1L_M00842_1	0	0	0	0.296758	nan	1	1
EMX1_M05661_1	0	0	0	0.315984	nan	1	1
MLXIPL_M05908_1	0	0	0	0.512991	nan	1	1
EVX1_M08657_1	0	0	0	0.270723	nan	1	1
ALX1_M09095_1	0	0	0	0.210369	nan	1	1
HOXA1_M01350_1	0	0	0	0.301611	nan	1	1
FOXL1_M05735_1	0	0	0	0.225071	nan	1	1
GATA3_M05752_1	0	0	0	0.358107	nan	1	1
FOXO4_M05744_1	0	0	0	0.268678	nan	1	1
NR4A1_M09892_1	0	0	0	0.398538	nan	1	1
RUNX3_M06067_1	0	0	0	0.484483	nan	1	1
GBX1_M08931_1	0	0	0	0.260136	nan	1	1
GATA4_M05753_1	0	0	0	0.3468	nan	1	1
FOXP1_M01019_1	0	0	0	0.233013	nan	1	1
GATA1_M06396_1	0	0	0	0.322428	nan	1	1
GSX2_M05778_1	0	0	0	0.293948	nan	1	1
FIGLA_M08661_1	0	0	0	0.623015	nan	1	1
KDM2B_M00877_1	0	0	0	0.514159	nan	1	1
FOXD3_M05723_1	0	0	0	0.257476	nan	1	1
ATF1_M06452_1	0	0	0	0.545611	nan	1	1
HOXA10_M09689_1	0	0	0	0.321191	nan	1	1
ZNF766_ZNF766	0	0	0	0.357143	nan	1	1
FOXR1_M01023_1	0	0	0	0.404746	nan	1	1
ZNF211_ZNF211	0	0	0	0.266155	nan	1	1
TBX5_M06173_1	0	0	0	0.524446	nan	1	1
LHX1_M08894_1	0	0	0	0.20106	nan	1	1
RAX2_M06047_1	0	0	0	0.25241	nan	1	1
OTX2_M05976_1	0	0	0	0.33491	nan	1	1
CREBZF_M00404_1	0	0	0	0.316579	nan	1	1
GRHL1_M08737_1	0	0	0	0.462787	nan	1	1
KLF13_M00610_1	0	0	0	0.500612	nan	1	1
NKX6-1_M08979_1	0	0	0	0.221965	nan	1	1
TBX15_M06156_1	0	0	0	0.508742	nan	1	1
FOXO3_M05741_1	0	0	0	0.2643	nan	1	1
ISL1_M08853_1	0	0	0	0.370701	nan	1	1
RFX5_M09102_1	0	0	0	0.531684	nan	1	1
ZNF257_ZNF257	0	0	0	0.570383	nan	1	1
ISL2_M05858_1	0	0	0	0.354167	nan	1	1
LHX6_M09777_1	0	0	0	0.252893	nan	1	1
HOXA10_M08796_1	0	0	0	0.313864	nan	1	1
VAX1_M06219_1	0	0	0	0.243932	nan	1	1
MSX1_M05914_1	0	0	0	0.287788	nan	1	1
DLX1_M08569_1	0	0	0	0.227582	nan	1	1
DLX6_M05619_1	0	0	0	0.235325	nan	1	1
ARID3A_M00142_1	0	0	0	0.223437	nan	1	1
NR2E3_M01990_1	0	0	0	0.389004	nan	1	1
ZNF10_ZNF10	0	0	0	0.656775	nan	1	1
GSX1_M08792_1	0	0	0	0.3024	nan	1	1
DMRT2_M00898_1	0	0	0	0.168293	nan	1	1
BARHL2_M05570_1	0	0	0	0.334713	nan	1	1
NOTO_M08985_1	0	0	0	0.292344	nan	1	1
HOXA13_M01268_1	0	0	0	0.341089	nan	1	1
ZNF846_ZNF846	0	0	0	0.833333	nan	1	1
HMGA1_M06580_1	0	0	0	0.150539	nan	1	1
ZNF354C_M02691_1	0	0	0	0.614583	nan	1	1
ZNF730_ZNF730	0	0	0	0.627613	nan	1	1
DLX1_M08570_1	0	0	0	0.259697	nan	1	1
IKZF3_M10442_1	0	0	0	0.607762	nan	1	1
CEBPG_M05594_1	0	0	0	0.424112	nan	1	1
ZNF284_ZNF284	0	0	0	0.51309	nan	1	1
BARHL1_M09448_1	0	0	0	0.361509	nan	1	1
TERF2_M01857_1	0	0	0	0.468198	nan	1	1
TBX1_M06152_1	0	0	0	0.492071	nan	1	1
LIN54_M02269_1	0	0	0	0.188607	nan	1	1
GSX1_M08810_1	0	0	0	0.325328	nan	1	1
ZNF45_M10361_1	0	0	0	0.303891	nan	1	1
HOXA10_M09662_1	0	0	0	0.257679	nan	1	1
SOX17_M10294_1	0	0	0	0.335407	nan	1	1
ZNF749_ZNF749	0	0	0	0.611801	nan	1	1
ATOH1_M08949_1	0	0	0	0.407295	nan	1	1
HBP1_M02157_1	0	0	0	0.427181	nan	1	1
VSX1_M09275_1	0	0	0	0.230878	nan	1	1
ZNF33A_M10364_1	0	0	0	0.560096	nan	1	1
CDX1_M05587_1	0	0	0	0.241948	nan	1	1
VAX1_M09271_1	0	0	0	0.247875	nan	1	1
POU5F1B_M06019_1	0	0	0	0.224016	nan	1	1
PBX1_M09055_1	0	0	0	0.446758	nan	1	1
ARX_M09072_1	0	0	0	0.409477	nan	1	1
ZKSCAN3_ZKSCAN3	0	0	0	0.726757	nan	1	1
NKX2-1_M08975_1	0	0	0	0.488348	nan	1	1
ATOH1_M08951_1	0	0	0	0.39484	nan	1	1
OTX1_M05974_1	0	0	0	0.388215	nan	1	1
ZBTB12_M10447_1	0	0	0	0.510407	nan	1	1
PHOX2A_M01308_1	0	0	0	0.169569	nan	1	1
SOX10_M10292_1	0	0	0	0.344089	nan	1	1
NFATC1_M02089_1	0	0	0	0.377695	nan	1	1
ZNF222_ZNF222	0	0	0	0.589745	nan	1	1
TBP_M02225_1	0	0	0	0.212636	nan	1	1
ZBTB3_M00638_1	0	0	0	0.556051	nan	1	1
HOXA10_M09690_1	0	0	0	0.24418	nan	1	1
SMAD4_M10290_1	0	0	0	0.516544	nan	1	1
ZNF384_M10409_1	0	0	0	0.0856076	nan	1	1
SOX13_M02180_1	0	0	0	0.214489	nan	1	1
ALX1_M08472_1	0	0	0	0.211592	nan	1	1
ZNF2_ZNF2	0	0	0	0.838611	nan	1	1
SOX13_M10296_1	0	0	0	0.308701	nan	1	1
FOXP3_M05749_1	0	0	0	0.29222	nan	1	1
SOX9_M06121_1	0	0	0	0.330514	nan	1	1
ALX1_M01344_1	0	0	0	0.303206	nan	1	1
NKX6-1_M01395_1	0	0	0	0.282336	nan	1	1
ZNF561_ZNF561	0	0	0	0.387218	nan	1	1
ARX_M09068_1	0	0	0	0.423259	nan	1	1
LHX1_M08890_1	0	0	0	0.323649	nan	1	1
ISL1_M08855_1	0	0	0	0.372886	nan	1	1
GSC_M08741_1	0	0	0	0.38683	nan	1	1
TEAD3_M06182_1	0	0	0	0.442756	nan	1	1
CEBPA_M00400_1	0	0	0	0.393435	nan	1	1
HOXD8_M05838_1	0	0	0	0.299256	nan	1	1
ATOH1_M08947_1	0	0	0	0.435716	nan	1	1
NANOG_M08942_1	0	0	0	0.478303	nan	1	1
GTF3A_M10410_1	0	0	0	0.646667	nan	1	1
FOXA1_M01044_1	0	0	0	0.292117	nan	1	1
HOXA2_M08798_1	0	0	0	0.356025	nan	1	1
LHX2_M08896_1	0	0	0	0.224864	nan	1	1
HMBOX1_M08773_1	0	0	0	0.401068	nan	1	1
NKX6-1_M08983_1	0	0	0	0.296872	nan	1	1
GSX1_M08811_1	0	0	0	0.24317	nan	1	1
NKX2-1_M01366_1	0	0	0	0.432863	nan	1	1
HOXD11_M05830_1	0	0	0	0.281231	nan	1	1
PATZ1_M10432_1	0	0	0	0.868	nan	1	1
GSX1_M08794_1	0	0	0	0.315068	nan	1	1
BSX_M05585_1	0	0	0	0.311511	nan	1	1
NR2E1_M08999_1	0	0	0	0.442425	nan	1	1
ATOH1_M09462_1	0	0	0	0.488442	nan	1	1
ALX1_M01294_1	0	0	0	0.228405	nan	1	1
MEIS1_M05893_1	0	0	0	0.453589	nan	1	1
HOXB2_M05816_1	0	0	0	0.307281	nan	1	1
CPEB1_M05597_1	0	0	0	0.106774	nan	1	1
MXI1_M05518_1	0	0	0	0.738239	nan	1	1
HOXC10_M05821_1	0	0	0	0.283416	nan	1	1
PAX4_M05980_1	0	0	0	0.224295	nan	1	1
GSX1_M05777_1	0	0	0	0.308389	nan	1	1
SIX1_M09129_1	0	0	0	0.516638	nan	1	1
CXXC1_M00872_1	0	0	0	0.66287	nan	1	1
ARX_M09070_1	0	0	0	0.373511	nan	1	1
FOXJ2_M06395_1	0	0	0	0.208243	nan	1	1
SOX30_M09165_1	0	0	0	0.323207	nan	1	1
ZFHX2_M01262_1	0	0	0	0.302098	nan	1	1
CUX1_M05609_1	0	0	0	0.298475	nan	1	1
LMX1A_M08899_1	0	0	0	0.115225	nan	1	1
ZNF564_ZNF564	0	0	0	0.421076	nan	1	1
DLX3_M05616_1	0	0	0	0.252168	nan	1	1
ISL1_M08857_1	0	0	0	0.38386	nan	1	1
ZNF250_M10340_1	0	0	0	0.660714	nan	1	1
MYCL_M02668_1	0	0	0	0.673468	nan	1	1
JUN_M10267_1	0	0	0	0.417235	nan	1	1
ZNF135_ZNF135	0	0	0	0.616596	nan	1	1
ZNF585A_ZNF585A	0	0	0	0.417002	nan	1	1
GSX1_M08786_1	0	0	0	0.320927	nan	1	1
BHLHA15_M00224_1	0	0	0	0.423312	nan	1	1
CLOCK_M05596_1	0	0	0	0.518699	nan	1	1
ZNF184_M10424_1	0	0	0	0.499644	nan	1	1
BORCS8-MEF2B_M08916_1	0	0	0	0.392157	nan	1	1
GSX1_M08747_1	0	0	0	0.315982	nan	1	1
HMX1_M08775_1	0	0	0	0.436518	nan	1	1
HOXA10_M08803_1	0	0	0	0.279745	nan	1	1
ZFP57_ZFP57	0	0	0	0.833333	nan	1	1
ZNF655_M00582_1	0	0	0	0.41526	nan	1	1
NR2C1_M08997_1	0	0	0	0.540967	nan	1	1
ZNF610_ZNF610	0	0	0	0.823562	nan	1	1
FOXP1_M10259_1	0	0	0	0.267886	nan	1	1
POU6F2_M06021_1	0	0	0	0.288125	nan	1	1
GSX1_M08745_1	0	0	0	0.347982	nan	1	1
NFATC1_M02087_1	0	0	0	0.380473	nan	1	1
GCM1_M08719_1	0	0	0	0.641732	nan	1	1
VAX2_M06220_1	0	0	0	0.25837	nan	1	1
ALX1_M09090_1	0	0	0	0.198567	nan	1	1
DLX4_M05617_1	0	0	0	0.252541	nan	1	1
ZNF37A_M10345_1	0	0	0	0.62366	nan	1	1
SHOX2_M06082_1	0	0	0	0.217687	nan	1	1
GATA1_M08709_1	0	0	0	0.438924	nan	1	1
NKX1-1_M01433_1	0	0	0	0.348969	nan	1	1
GSX1_M08802_1	0	0	0	0.253731	nan	1	1
ZNF784_M10400_1	0	0	0	0.545034	nan	1	1
ZNF202_ZNF202	0	0	0	0.8125	nan	1	1
LEF1_M09993_1	0	0	0	0.375141	nan	1	1
ZNF34_M10393_1	0.0526206	-1.8599e-05	1668	0.476191	nan	0.794	1
FOXD1_M09582_1	-0.0277949	-0.00124645	308	0.275121	nan	1	1
PAX3_M07571_1	-0.0344593	-0.00138378	115	0.258548	nan	1	1
ZSCAN9_M09421_1	-0.00555407	-0.00175773	486	0.332892	nan	1	1
FOXH1_M03020_1	0.021108	-0.00195479	149	0.401092	nan	1	1
ZNF35_M07124_1	-0.0301088	-0.00197133	1902	0.271086	nan	1	1
SP1_M06128_1	0.146681	-0.00199555	5984	0.720043	nan	1e-27	1
POU2F2_M06003_1	-0.0200556	-0.00200073	607	0.296688	nan	1	1
ZNF441_ZNF441	0.167564	-0.00207582	11801	0.773273	nan	1e-78	1
ZBTB22_M09296_1	0.0243212	-0.00232421	122	0.410188	nan	1	1
GFI1_M08723_1	0.0405733	-0.00239375	843	0.451632	nan	1	1
ZNF513_M10396_1	0.0422733	-0.00260459	2964	0.456483	nan	0.634	1
SP1_M09185_1	0.152678	-0.00260485	4147	0.736818	nan	1e-22	1
ZNF705G_ZNF705G	0.0152321	-0.00279753	736	0.388312	nan	1	1
ZNF554_M10386_1	0.0973084	-0.00287401	2701	0.59691	nan	0.0001	1
ZNF71_M10438_1	0.068996	-0.00292778	7333	0.525157	nan	1e-07	1
RXRG_M06075_1	0.0606484	-0.00299967	1437	0.504144	nan	0.659	1
RXRA_M06070_1	0.0620548	-0.00310358	1454	0.507979	nan	0.56	1
IRF4_M08829_1	0.0405214	-0.00312393	161	0.453354	nan	1	1
FOXF1_M04073_1	0.0041048	-0.00321239	243	0.361111	nan	1	1
ZNF419_M10413_1	0.0528297	-0.00341594	1992	0.485348	nan	0.434	1
MECOM_M02602_1	-0.0279058	-0.00344555	355	0.280423	nan	1	1
PRDM1_M06024_1	0.00956512	-0.00349268	893	0.375687	nan	1	1
STAT5A_M06793_1	-0.00256401	-0.00363829	1025	0.345259	nan	1	1
ZNF713_M06251_1	0.0206716	-0.0037897	438	0.404643	nan	1	1
ZNF774_M10380_1	0.081021	-0.00382583	17936	0.557971	nan	1e-28	1
KLF11_M08878_1	0.151927	-0.00403752	1073	0.73855	nan	0.0001	1
ZNF285_ZNF285	0.0326258	-0.00438516	514	0.436508	nan	1	1
RBPJ_M00862_1	0.063087	-0.00443756	161	0.513987	nan	1	1
ATOH1_M09442_1	0.0351456	-0.00444504	251	0.443058	nan	1	1
NR2F6_M05957_1	0.0563352	-0.00448242	1521	0.496957	nan	0.702	1
ZSCAN10_M00592_1	0.0815922	-0.00457076	423	0.561313	nan	1	1
ZNF860_ZNF860	0.122798	-0.004611	3363	0.666042	nan	1e-10	1
GLIS2_M08731_1	0.149076	-0.00463949	671	0.732839	nan	0.01	1
ZNF816_ZNF816	0.0984377	-0.00476725	3370	0.604585	nan	1e-06	1
ZFP82_M10394_1	-0.0117215	-0.00500909	1427	0.325488	nan	1	1
ZNF264_ZNF264	0.0919346	-0.00503897	1825	0.588762	nan	0.01	1
IRF9_M08845_1	0.0281524	-0.00508174	336	0.426918	nan	1	1
GLIS3_M05767_1	0.128049	-0.00511851	303	0.680664	nan	0.622	1
TBR1_M06149_1	0.0211762	-0.00533077	316	0.409837	nan	1	1
CTCF_M05451_1	0.173924	-0.005401	2933	0.797867	nan	1e-17	1
ATOH1_M08943_1	0.00885877	-0.00548566	258	0.378954	nan	1	1
ZNF780A_ZNF780A	0.0974463	-0.00553347	6957	0.604013	nan	1e-14	1
AR_M07575_1	0.0575985	-0.00571501	210	0.503294	nan	1	1
TFAP2C_M06195_1	0.142986	-0.006016	978	0.720871	nan	0.001	1
CDC5L_M03776_1	-0.035899	-0.00602098	190	0.266667	nan	1	1
ZNF567_ZNF567	0.0179359	-0.00603198	4291	0.40339	nan	1	1
ZNF443_ZNF443	0.0679411	-0.00604236	40749	0.530387	nan	1e-58	1
KLF1_M00600_1	0.1372	-0.00633728	1123	0.706995	nan	0.001	1
ZFP28_M10402_1	0.016042	-0.00635483	5463	0.399401	nan	1	1
ESRRA_M08639_1	0.0628065	-0.00636436	1030	0.518167	nan	1	1
BPTF_M06463_1	0.0118141	-0.00644283	726	0.388889	nan	1	1
ZNF181_ZNF181	0.0735484	-0.00645519	40082	0.545673	nan	1e-66	1
SKOR2_M09135_1	-0.0352856	-0.00676234	265	0.270107	nan	1	1
ZNF682_M10316_1	0.112064	-0.00683296	974	0.644428	nan	0.1	1
CREB3_M10072_1	0.0876495	-0.00734755	167	0.583744	nan	1	1
KLF15_M08874_1	0.144657	-0.00744605	6455	0.728745	nan	1e-27	1
KLF10_M08865_1	0.150897	-0.00767107	8825	0.74516	nan	1e-43	1
RORA_M06061_1	0.0421945	-0.00805528	568	0.470124	nan	1	1
IRF4_M05848_1	0.0363648	-0.00820702	154	0.455706	nan	1	1
TLX1_M06827_1	0.0609968	-0.00851401	878	0.51903	nan	1	1
FOXF1_M04169_1	-0.0355412	-0.00856646	458	0.274039	nan	1	1
ZKSCAN7_M10313_1	0.0349594	-0.00860168	348	0.45314	nan	1	1
POU2F1_M06001_1	-0.0350473	-0.00877466	575	0.275821	nan	1	1
PURA_M06743_1	0.112211	-0.00924222	10287	0.650921	nan	1e-28	1
IRF1_M06920_1	-0.00566473	-0.00929522	1105	0.35175	nan	1	1
HSF1_M08813_1	0.0426829	-0.00960887	436	0.475309	nan	1	1
HOXC13_M05829_1	-0.00598697	-0.0102643	31	0.353392	nan	1	1
GLIS1_M05765_1	0.128562	-0.0102777	212	0.695068	nan	1	1
GSX1_M01465_1	-0.0156698	-0.0103216	255	0.328952	nan	1	1
ZNF324_M10329_1	0.0438579	-0.0103636	1259	0.480208	nan	1	1
ASCL1_M08474_1	0.102987	-0.010644	1569	0.631059	nan	0.01	1
BPTF_M04009_1	0.0168681	-0.0111565	606	0.413691	nan	1	1
MAFF_M09793_1	0.0612322	-0.0115042	266	0.52722	nan	1	1
SNAI2_M09145_1	0.083532	-0.0115856	458	0.58405	nan	1	1
GLI4_M10337_1	0.0761508	-0.0116272	930	0.565414	nan	0.583	1
NFIA_M05936_1	0.0476923	-0.0117183	268	0.493384	nan	1	1
ZNF350_M10429_1	0.0221981	-0.0120188	524	0.429414	nan	1	1
SP1_M09183_1	0.139477	-0.0122202	3760	0.727714	nan	1e-14	1
ZNF75A_M06254_1	0.0457953	-0.0124737	901	0.490486	nan	1	1
ASCL1_M08476_1	0.102987	-0.0125103	1569	0.635798	nan	0.001	1
BHLHE40_M05580_1	0.0912352	-0.0125748	299	0.606121	nan	1	1
HMX1_M05793_1	-0.0292828	-0.0128472	345	0.300799	nan	1	1
ZBTB26_M09298_1	-0.00134238	-0.0134617	685	0.373304	nan	1	1
ZNF317_M10421_1	0.0395977	-0.0138282	472	0.478188	nan	1	1
BARX1_M08498_1	-0.0510417	-0.0140083	286	0.248498	nan	1	1
KLF17_M08880_1	0.108428	-0.0140416	1807	0.6535	nan	0.001	1
NR1I2_M07567_1	0.0622684	-0.0140971	273	0.536436	nan	1	1
NR2F1_M05951_1	0.0497511	-0.0141824	1591	0.504869	nan	1	1
HOXD13_M05837_1	-0.00598697	-0.0143949	31	0.363881	nan	1	1
IRF4_M08843_1	0.0238561	-0.0143953	222	0.439658	nan	1	1
E2F1_M05625_1	0.0814744	-0.0144014	76	0.585975	nan	1	1
FOXB1_M05711_1	-0.0583621	-0.0144816	672	0.231112	nan	1	1
FOXA1_M08669_1	-0.0120946	-0.0145424	398	0.348747	nan	1	1
FOXC2_M05719_1	-0.058175	-0.0146584	719	0.232036	nan	1	1
ZNF808_ZNF808	0.0368989	-0.0147739	640	0.473737	nan	1	1
ZNF224_M10440_1	0.0521644	-0.0155221	2042	0.514398	nan	1	1
ZBTB7B_M09311_1	0.139692	-0.016314	148	0.738654	nan	1	1
ZFX_M02702_1	0.14383	-0.0163932	13076	0.749364	nan	1e-60	1
NKX2-1_M08974_1	0.0434953	-0.0166597	276	0.495275	nan	1	1
ZNF28_ZNF28	0.143521	-0.016769	4608	0.749533	nan	1e-20	1
FOXP1_M08697_1	0.0100576	-0.0170611	342	0.41139	nan	1	1
TBX2_M09209_1	0.0724354	-0.0173158	687	0.570424	nan	1	1
ZNF35_M10404_1	0.0602072	-0.0175594	1741	0.539993	nan	0.459	1
ZBTB6_M06843_1	0.070268	-0.0179117	564	0.566434	nan	1	1
INSM1_M02710_1	0.109678	-0.0179763	973	0.666667	nan	0.1	1
PAX6_M09045_1	0.0715422	-0.0180684	535	0.570067	nan	1	1
CLOCK_M08987_1	0.0825482	-0.0181277	360	0.598163	nan	1	1
HSF5_M09723_1	0.0203593	-0.0181539	68	0.440323	nan	1	1
NFIA_M08959_1	0.0874245	-0.0182608	915	0.610883	nan	1	1
ZNF423_M06859_1	0.12007	-0.0183255	497	0.693939	nan	1	1
ZNF449_M10044_1	0.136276	-0.0183348	285	0.735112	nan	0.676	1
ZNF345_M09361_1	0.0519623	-0.0185835	172	0.521658	nan	1	1
ZNF419_ZNF419	0.0635043	-0.018766	1444	0.551429	nan	1	1
ZNF615_ZNF615	0.00219328	-0.0187988	571	0.395834	nan	1	1
ZNF584_ZNF584	-0.0139471	-0.0188426	802	0.354962	nan	1	1
ZNF816_M10368_1	0.0726247	-0.0193266	1161	0.57601	nan	0.403	1
ZNF154_ZNF154	0.00679963	-0.0193306	324	0.40888	nan	1	1
TFAP2B_M10002_1	0.140158	-0.0195071	1365	0.747946	nan	0.0001	1
SNAI1_M09141_1	0.0747573	-0.0195908	588	0.582096	nan	1	1
ZNF787_M10060_1	0.0575623	-0.0197254	6682	0.538777	nan	0.0001	1
ZNF823_ZNF823	0.028842	-0.0197284	10070	0.465859	nan	0.1	1
ZNF266_ZNF266	0.067606	-0.0198597	850	0.564621	nan	1	1
REST_M02696_1	0.0797129	-0.019952	1721	0.595596	nan	0.1	1
ZNF101_ZNF101	0.100452	-0.0202596	1184	0.649037	nan	0.1	1
MYCL_M07013_1	0.110481	-0.0203768	574	0.674799	nan	1	1
TGIF1_M09243_1	0.0362649	-0.0207434	352	0.487284	nan	1	1
ZSCAN23_M09413_1	-0.0123045	-0.0208679	277	0.364275	nan	1	1
NR1I2_M08993_1	0.0524846	-0.0208804	270	0.528817	nan	1	1
E2F8_M05638_1	0.0431715	-0.0210048	318	0.505485	nan	1	1
TGIF1_M09245_1	0.0392904	-0.0211269	311	0.495941	nan	1	1
ZNF25_ZNF25	-0.0270253	-0.0211393	1454	0.327586	nan	1	1
MYC_M06652_1	0.103047	-0.0214527	413	0.658655	nan	0.921	1
HIC1_M08769_1	0.0981186	-0.0215634	302	0.646423	nan	1	1
NR5A1_M10142_1	0.0417784	-0.0216756	823	0.503651	nan	1	1
ZNF416_M07145_1	0.0506625	-0.0224766	1088	0.528243	nan	1	1
ZNF69_ZNF69	0.103896	-0.0225656	747	0.663636	nan	1	1
TBX5_M06174_1	0.015691	-0.0237078	2554	0.442571	nan	1	1
ZNF621_ZNF621	0.0467907	-0.0238841	1295	0.521986	nan	1	1
ZNF41_M10352_1	0.0407085	-0.0238883	2748	0.506553	nan	0.963	1
TEF_M06185_1	-0.0486122	-0.0242421	223	0.280652	nan	1	1
MEIS1_M09076_1	0.0372562	-0.025	315	0.50061	nan	1	1
ZNF329_M10387_1	0.0747959	-0.0250682	2159	0.596102	nan	0.1	1
ZFP69_ZFP69	0.0122458	-0.0251343	862	0.437445	nan	1	1
NFIA_M05935_1	0.0598834	-0.0251895	494	0.558545	nan	1	1
ZNF547_M10390_1	0.0560247	-0.0253656	399	0.549194	nan	1	1
BCL11A_M05292_1	0.0123022	-0.025478	1725	0.438462	nan	1	1
BHLHA15_M06569_1	0.0418542	-0.0258421	729	0.514423	nan	1	1
ZNF280A_M10358_1	0.00669869	-0.026041	600	0.425663	nan	1	1
MEIS3_M05897_1	0.0349438	-0.0261636	692	0.497693	nan	1	1
DMRTA1_M08577_1	-0.0384023	-0.0263024	364	0.311808	nan	1	1
MYF5_M09828_1	0.0485318	-0.0263422	263	0.532648	nan	1	1
MESP1_M05902_1	0.0745438	-0.0263453	75	0.598705	nan	1	1
KLF1_M08883_1	0.142147	-0.0265759	998	0.770946	nan	0.001	1
ZNF692_M10425_1	0.143525	-0.0265966	1682	0.774497	nan	1e-07	1
ZNF16_M10342_1	0.0512126	-0.0266931	983	0.540346	nan	1	1
BHLHE22_M05582_1	-0.0260225	-0.0270169	370	0.345057	nan	1	1
SKOR1_M09133_1	-0.0411134	-0.0270647	152	0.30686	nan	1	1
TGIF1_M09251_1	0.0413708	-0.027121	321	0.516443	nan	1	1
SMAD1_M06764_1	0.0715054	-0.0271617	1670	0.593063	nan	0.1	1
ZNF580_M10051_1	0.058617	-0.0272747	1785	0.560624	nan	1	1
MAFF_M09798_1	0.0547025	-0.0273182	285	0.550795	nan	1	1
ZSCAN30_M10388_1	0.130813	-0.0274414	5090	0.744363	nan	1e-16	1
SPDEF_M06135_1	0.0533987	-0.0274621	57	0.54785	nan	1	1
STAT4_M06797_1	-0.0108398	-0.0275023	962	0.38484	nan	1	1
ZNF771_M09399_1	0.029909	-0.0278244	120	0.489126	nan	1	1
RELB_M06749_1	0.0584345	-0.0280154	837	0.562041	nan	1	1
CDC5L_M06466_1	-0.0355795	-0.0280186	203	0.323333	nan	1	1
ZNF302_ZNF302	0.0200564	-0.0282068	527	0.465079	nan	1	1
ZNF274_ZNF274	0.00455342	-0.0285607	476	0.426614	nan	1	1
ZNF543_M10366_1	0.144113	-0.028668	3240	0.78125	nan	1e-13	1
MIXL1_M08926_1	-0.0818171	-0.0287238	218	0.20772	nan	1	1
IRF9_M05855_1	0.000272054	-0.0287495	454	0.416222	nan	1	1
ZFP14_ZFP14	0.0854605	-0.028982	4688	0.633119	nan	1e-07	1
ZNF708_M10341_1	0.0455806	-0.0291675	791	0.532328	nan	1	1
ZNF134_M10355_1	0.0525282	-0.0291957	806	0.550041	nan	1	1
GFI1_M08721_1	0.0269023	-0.029485	917	0.485708	nan	1	1
ZNF480_ZNF480	0.0288451	-0.0295117	678	0.490709	nan	1	1
E2F7_M08596_1	0.0539694	-0.0297256	160	0.555046	nan	1	1
IRX1_M08849_1	-0.0421397	-0.0297818	251	0.311153	nan	1	1
CEBPZ_M06474_1	0.0285332	-0.0299398	664	0.491004	nan	1	1
NR5A1_M09007_1	0.0516559	-0.0300241	1768	0.54993	nan	0.791	1
AIRE_M06440_1	-0.00953443	-0.0300291	375	0.394571	nan	1	1
PAX9_M05986_1	0.0607566	-0.0301169	165	0.573273	nan	1	1
HSF5_M09724_1	0.038508	-0.0301281	71	0.516809	nan	1	1
NFIA_M08961_1	0.0726093	-0.0304037	703	0.604098	nan	1	1
HSF4_M05842_1	-0.000911104	-0.030707	782	0.418188	nan	1	1
ZNF660_M09383_1	0.0231571	-0.0310167	397	0.480087	nan	1	1
ZNF431_ZNF431	0.0753929	-0.0311223	1412	0.61299	nan	1	1
NFIX_M05942_1	0.0451376	-0.0311353	535	0.5362	nan	1	1
PBX1_M01230_1	0.00580054	-0.0311719	91	0.43641	nan	1	1
ZNF331_ZNF331	0.0765483	-0.0312847	1645	0.616336	nan	0.1	1
ZNF415_M10315_1	0.00930437	-0.0312937	91	0.445616	nan	1	1
ZNF805_ZNF805	0.0484247	-0.0320911	1620	0.546974	nan	1	1
PBX1_M06714_1	-0.0286062	-0.0322122	401	0.351688	nan	1	1
ZNF692_M07147_1	0.137694	-0.0323936	1606	0.77441	nan	1e-05	1
ZNF214_M10443_1	-0.00695399	-0.032597	425	0.407643	nan	1	1
HES1_M00238_1	0.0858108	-0.0328398	1262	0.643804	nan	0.1	1
ESRRA_M08633_1	0.0319088	-0.0329256	811	0.507156	nan	1	1
THRA_M06211_1	0.0220971	-0.0331734	287	0.482872	nan	1	1
HSF2_M08819_1	0.00608524	-0.0333177	602	0.442582	nan	1	1
FOXI1_M08681_1	-0.0632465	-0.0334097	477	0.266771	nan	1	1
FOXQ1_M08701_1	-0.0622271	-0.0334705	348	0.269514	nan	1	1
HSF1_M08821_1	0.0115232	-0.0335916	496	0.457085	nan	1	1
ZNF684_M09385_1	0.0458027	-0.0336615	715	0.544303	nan	1	1
THRA_M10017_1	0.0444325	-0.0340086	411	0.541706	nan	1	1
NR6A1_M09009_1	0.0145766	-0.0342575	756	0.466529	nan	1	1
MEIS1_M09078_1	0.0294074	-0.034306	287	0.50431	nan	1	1
ZNF334_ZNF334	-0.0537133	-0.0344625	1415	0.293651	nan	1	1
ZNF483_ZNF483	0.0672123	-0.0345516	1560	0.600926	nan	1	1
MTF1_M05917_1	0.058674	-0.0346681	223	0.579542	nan	1	1
NFIL3_M05938_1	-0.0323605	-0.0346725	83	0.348402	nan	1	1
GLIS1_M08729_1	0.106271	-0.0349219	1732	0.701043	nan	0.001	1
ZNF135_M10312_1	0.0347992	-0.0350935	1786	0.52	nan	1	1
RORA_M10287_1	-0.00537858	-0.0354874	212	0.418983	nan	1	1
ZNF439_ZNF439	0.0703621	-0.0356084	1083	0.611607	nan	0.653	1
RFX1_M02098_1	0.0343652	-0.0356351	769	0.520273	nan	1	1
ZSCAN31_M09357_1	0.0543118	-0.0357147	314	0.571123	nan	1	1
TBX4_M06172_1	0.0140165	-0.0357966	2788	0.469015	nan	1	1
TBX2_M09205_1	0.0740205	-0.0358283	747	0.621454	nan	1	1
GLI1_M08727_1	0.0911487	-0.0367205	672	0.667211	nan	0.518	1
KLF1_M08867_1	0.118559	-0.0369124	1173	0.737297	nan	0.01	1
ESRRA_M08637_1	0.0319088	-0.0370322	811	0.517583	nan	1	1
ZNF562_ZNF562	0.0162357	-0.0370929	547	0.477941	nan	1	1
ZNF410_M06247_1	-0.0223457	-0.0375693	232	0.381187	nan	1	1
ESR1_M08629_1	0.0521517	-0.0380034	338	0.571449	nan	1	1
ZNF436_M10428_1	0.0734682	-0.0380574	2574	0.625712	nan	0.01	1
STAT2_M06795_1	-0.0196706	-0.0381324	1379	0.389409	nan	1	1
ZIM3_ZIM3	-0.0176478	-0.0386005	955	0.395734	nan	1	1
MAF_M10120_1	-0.00191546	-0.0389242	252	0.436503	nan	1	1
DMRT3_M00894_1	-0.0384792	-0.0390365	226	0.343947	nan	1	1
ZIC1_M09323_1	0.115125	-0.0391626	846	0.734291	nan	0.1	1
TBX1_M09197_1	0.0187088	-0.0393661	515	0.489993	nan	1	1
HIVEP1_M06845_1	0.0489888	-0.0393751	626	0.566901	nan	1	1
IRF3_M08827_1	-0.00816671	-0.0395489	1146	0.422216	nan	1	1
XBP1_M06228_1	0.033324	-0.0395772	147	0.527639	nan	1	1
SOX8_M06116_1	-0.0418337	-0.0396195	389	0.33691	nan	1	1
STAT6_M06798_1	-0.0276153	-0.0398365	749	0.373563	nan	1	1
ZFP1_M10308_1	-0.0101717	-0.0402245	767	0.418841	nan	1	1
ZNF821_M09405_1	0.0351542	-0.0404044	821	0.534387	nan	1	1
ZNF675_M10406_1	0.0193349	-0.0411694	969	0.496162	nan	1	1
FOXO1_M05738_1	-0.0666448	-0.0415535	295	0.278821	nan	1	1
LHX6_M09778_1	-0.0745194	-0.041809	167	0.259475	nan	1	1
ZNF528_ZNF528	0.0354545	-0.0421679	886	0.539627	nan	1	1
SOX21_M06102_1	-0.0575688	-0.042425	383	0.304079	nan	1	1
ZNF716_ZNF716	-0.0484154	-0.0425016	1001	0.327516	nan	1	1
TBX6_M09211_1	0.0249058	-0.0429805	447	0.514905	nan	1	1
NR1I3_M07568_1	0.0231443	-0.0431342	260	0.510823	nan	1	1
EOMES_M05671_1	-0.00897816	-0.043617	367	0.430485	nan	1	1
NFKB1_M10276_1	0.0748649	-0.0437628	1271	0.643746	nan	1	1
SP1_M07528_1	0.0984617	-0.0441727	1380	0.704702	nan	0.1	1
ZNF479_ZNF479	0.0565143	-0.0442468	1114	0.59838	nan	1	1
DMRT3_M08575_1	-0.0774754	-0.0447435	877	0.25942	nan	0.479	1
ZNF133_ZNF133	-0.00923954	-0.0448493	470	0.43295	nan	1	1
HNF4A_M05803_1	0.0191231	-0.0452933	380	0.506095	nan	1	1
ZNF764_ZNF764	0.0276635	-0.0458934	579	0.529304	nan	1	1
NFAT5_M05930_1	-0.039063	-0.0460735	940	0.360332	nan	1	1
MAF_M10114_1	0.012075	-0.046076	330	0.490186	nan	1	1
CDX1_M08520_1	-0.0445046	-0.0463054	305	0.347104	nan	1	1
TBX15_M09201_1	0.0172879	-0.0463652	663	0.504157	nan	1	1
HOXA10_M09614_1	-0.0562543	-0.0464425	385	0.317618	nan	1	1
ZNF677_M10389_1	-0.00914843	-0.0464936	915	0.437357	nan	1	1
STAT2_M05474_1	-0.0413444	-0.0467527	1081	0.356264	nan	1	1
FEZF1_M10319_1	-0.0121019	-0.0468947	1282	0.430876	nan	1	1
SREBF1_M09969_1	0.0526261	-0.0469806	157	0.595449	nan	1	1
FEZF1_M07239_1	-0.0401313	-0.0471309	424	0.360305	nan	1	1
TLX1_M09257_1	-0.0237015	-0.0472245	143	0.40226	nan	1	1
ZNF701_ZNF701	0.0540436	-0.0475922	1046	0.6006	nan	1	1
ZBTB2_M09292_1	0.00895553	-0.0477215	97	0.486443	nan	1	1
ZFP3_M10419_1	0.0154887	-0.0478364	802	0.503324	nan	1	1
ZNF85_ZNF85	0.00514015	-0.0480724	1465	0.477646	nan	1	1
ZNF549_ZNF549	0.0312974	-0.0482222	674	0.544444	nan	1	1
ZNF418_M10408_1	-0.00579021	-0.048768	989	0.451659	nan	1	1
ZNF442_ZNF442	-0.00755877	-0.0488162	1202	0.447291	nan	1	1
CLOCK_M08534_1	0.0579434	-0.0488811	433	0.613775	nan	1	1
NFIB_M05937_1	0.0356509	-0.0494359	525	0.55858	nan	1	1
NFYB_M03040_1	0.0125423	-0.0498291	1396	0.500902	nan	1	1
RELA_M05337_1	0.0382019	-0.0499539	830	0.566373	nan	1	1
SIX1_M09121_1	-0.00129641	-0.0506139	26	0.467756	nan	1	1
GLI2_M05763_1	0.061294	-0.0508676	591	0.627327	nan	1	1
MLX_M08929_1	0.0556231	-0.0509475	294	0.613131	nan	1	1
ZNF382_ZNF382	0.0023057	-0.0510655	800	0.478049	nan	1	1
TGIF1_M06208_1	0.0078361	-0.0511404	371	0.492282	nan	1	1
MEIS1_M06401_1	0.026961	-0.0514914	298	0.541734	nan	1	1
ESRRB_M05685_1	-0.0204664	-0.0523692	497	0.423538	nan	1	1
ZNF33B_ZNF33B	-0.0584307	-0.0524639	995	0.327381	nan	1	1
PRDM4_M06025_1	0.044772	-0.0525499	498	0.589647	nan	1	1
ZNF550_ZNF550	0.028788	-0.0527481	1299	0.549564	nan	1	1
MYCL_M08941_1	0.0645479	-0.0527914	380	0.640474	nan	1	1
RUNX1_M09108_1	0.0116406	-0.0530037	553	0.506674	nan	1	1
NR4A2_M05962_1	-0.0467868	-0.0532673	273	0.358987	nan	1	1
PKNOX2_M05997_1	0.00603822	-0.053529	499	0.493782	nan	1	1
ZSCAN1_M09407_1	0.00335584	-0.0538476	920	0.48778	nan	1	1
ZBTB49_M06234_1	0.0400486	-0.0539169	248	0.581125	nan	1	1
FOXO6_M05746_1	-0.0723261	-0.0542377	247	0.296603	nan	1	1
CDX1_M08523_1	-0.0641048	-0.0547072	357	0.31867	nan	1	1
HOXA13_M09621_1	-0.08157	-0.0550951	288	0.275308	nan	1	1
ZNF565_ZNF565	0.00268331	-0.0559065	842	0.4913	nan	1	1
SPI1_M09193_1	-0.0167876	-0.0561588	664	0.442501	nan	1	1
DDIT3_M06487_1	0.00874242	-0.0567862	402	0.508919	nan	1	1
ZNF789_ZNF789	0.0347596	-0.0568171	1315	0.575059	nan	1	1
ZBTB18_M06244_1	-0.0124614	-0.058359	557	0.459073	nan	1	1
ZNF525_ZNF525	-0.0719457	-0.0584396	541	0.308238	nan	1	1
ZNF528_M10374_1	-0.010704	-0.0586174	601	0.464191	nan	1	1
ZNF787_M10059_1	0.0257861	-0.05911	641	0.558096	nan	1	1
ZFP90_ZFP90	-0.0262661	-0.0592791	850	0.426357	nan	1	1
MYBL1_M05920_1	-0.0209811	-0.0596413	43	0.440696	nan	1	1
ZNF778_ZNF778	0.0460635	-0.0600721	851	0.612026	nan	1	1
PRDM14_M06945_1	0.00028377	-0.0604245	322	0.496679	nan	1	1
T_M09977_1	-0.0187125	-0.0608869	419	0.449619	nan	1	1
PPARA_M09922_1	0.0115418	-0.0614688	289	0.527917	nan	1	1
NR1D1_M08989_1	-0.00618968	-0.0615137	445	0.483008	nan	1	1
E2F4_M05636_1	0.00169202	-0.0615854	103	0.503203	nan	1	1
BBX_M08506_1	-0.0243343	-0.0620384	124	0.438268	nan	1	1
ZNF490_M10444_1	-0.000537144	-0.0623957	825	0.4996	nan	1	1
ZNF274_M09345_1	-0.00491475	-0.0629563	238	0.489908	nan	1	1
GRHL2_M06916_1	-0.0217284	-0.0630138	461	0.447362	nan	1	1
TFCP2_M06204_1	0.00140266	-0.0630489	86	0.506184	nan	1	1
TBX20_M06158_1	-0.00601035	-0.0640683	373	0.48995	nan	1	1
ZNF667_M10377_1	0.00261661	-0.064215	564	0.512228	nan	1	1
ZNF440_ZNF440	-0.0194453	-0.0652329	691	0.458793	nan	1	1
ZNF75D_ZNF75D	0.011993	-0.0662894	649	0.541303	nan	1	1
ZNF799_ZNF799	-0.0126033	-0.0663038	724	0.478885	nan	1	1
ZNF410_M09369_1	-0.0566982	-0.0663708	214	0.367092	nan	1	1
POU3F4_M06014_1	-0.109414	-0.0664917	190	0.233546	nan	1	1
FOXI1_M08679_1	-0.0670312	-0.0669177	285	0.342243	nan	1	1
HOXA9_M05806_1	-0.0754633	-0.0672435	38	0.32166	nan	1	1
ZBTB32_M09300_1	-0.0623503	-0.0678529	147	0.356503	nan	1	1
ZNF250_M09341_1	0.0417157	-0.067986	218	0.621081	nan	1	1
ZNF782_ZNF782	-0.0175575	-0.0682957	783	0.471364	nan	1	1
PLAGL1_M06723_1	0.13049	-0.0686299	872	0.848127	nan	0.01	1
ZNF614_ZNF614	-0.010888	-0.0692975	860	0.490842	nan	1	1
HOXC11_M05822_1	-0.0840868	-0.069423	34	0.305298	nan	1	1
AR_M05564_1	0.000114301	-0.0696803	277	0.519751	nan	1	1
ZKSCAN3_M06246_1	0.0276225	-0.0699904	215	0.590386	nan	1	1
MTF1_M08937_1	-0.00201271	-0.071352	164	0.518595	nan	1	1
ZSCAN31_M10415_1	-0.00181432	-0.0714669	476	0.51939	nan	1	1
ZSCAN5C_M10321_1	-0.0260441	-0.0716697	762	0.458382	nan	1	1
RORA_M06062_1	-0.0439895	-0.0719091	336	0.413424	nan	1	1
ZNF282_M09351_1	0.0186114	-0.0725116	812	0.573907	nan	1	1
ZNF296_M09353_1	0.00931905	-0.0732405	396	0.552163	nan	1	1
GCM1_M05761_1	0.0349883	-0.07373	66	0.618584	nan	1	1
ZNF708_ZNF708	0.0360599	-0.0740911	709	0.622222	nan	1	1
NEUROD2_M05927_1	-0.0209815	-0.0743977	114	0.478164	nan	1	1
MESP1_M08924_1	-0.0421351	-0.0747134	111	0.425253	nan	1	1
SCRT1_M09114_1	-0.012938	-0.0755393	348	0.501486	nan	1	1
ATOH7_M09989_1	0.00171339	-0.0768838	465	0.542102	nan	1	1
NFKB1_M05943_1	0.048673	-0.0773837	577	0.662609	nan	1	1
ZNF337_ZNF337	-0.0715374	-0.07836	532	0.359855	nan	1	1
ATF6_M10064_1	0.0284783	-0.0789209	136	0.615235	nan	1	1
ZSCAN4_M09417_1	-0.00785848	-0.0796457	675	0.52481	nan	1	1
TLX1_M09259_1	-0.0612047	-0.0800743	117	0.390444	nan	1	1
ZNF232_M06242_1	-0.0919859	-0.0803283	277	0.312931	nan	1	1
ATOH7_M09817_1	0.0038117	-0.0825713	247	0.561871	nan	1	1
TEAD4_M06183_1	-0.0570706	-0.0830295	462	0.408445	nan	1	1
E2F1_M09494_1	-0.00748405	-0.0830703	65	0.534457	nan	1	1
HOXC12_M05827_1	-0.0840868	-0.0831051	34	0.340039	nan	1	1
NKX2-1_M08976_1	-0.0233801	-0.0838354	557	0.496037	nan	1	1
HOXD12_M05834_1	-0.0840868	-0.0839971	34	0.342304	nan	1	1
DPF1_M08582_1	-0.0432519	-0.0840639	90	0.44616	nan	1	1
NFAT5_M08955_1	-0.0319028	-0.0841141	312	0.475104	nan	1	1
FIGLA_M05705_1	-0.00413594	-0.0841784	480	0.545772	nan	1	1
NR3C2_M05959_1	-0.0334215	-0.0841856	269	0.471429	nan	1	1
ZSCAN16_M09411_1	-0.0347165	-0.0848123	449	0.469732	nan	1	1
ATOH7_M00242_1	-0.0209815	-0.0848845	114	0.504791	nan	1	1
ATOH1_M09558_1	-0.00651907	-0.0856993	458	0.543583	nan	1	1
SCRT1_M09116_1	-0.0171895	-0.0857669	356	0.51666	nan	1	1
HOXA10_M09699_1	-0.0840868	-0.08582	34	0.346933	nan	1	1
AC138696.1_M09315_1	-6.019e-05	-0.0867252	255	0.562588	nan	1	1
ZBTB43_M09305_1	-0.007522	-0.0874244	489	0.545416	nan	1	1
IRX1_M08847_1	-0.0503058	-0.0876518	466	0.437359	nan	1	1
TEAD1_M06179_1	-0.0570706	-0.0880017	462	0.42107	nan	1	1
MNT_M05909_1	0.012536	-0.0880995	139	0.598061	nan	1	1
TEAD3_M06181_1	-0.0540864	-0.0881161	485	0.428938	nan	1	1
GATA1_M08713_1	-0.0743359	-0.0881486	33	0.377604	nan	1	1
THAP12_M02286_1	-0.00597151	-0.0883792	48	0.551778	nan	1	1
ATOH7_M08749_1	-0.00490694	-0.0890836	429	0.556269	nan	1	1
FOXL2_M08689_1	-0.0551797	-0.0894185	83	0.429469	nan	1	1
DBP_M05613_1	-0.0999758	-0.0899459	13	0.317064	nan	1	1
ZNF174_M09335_1	0.00765701	-0.0904443	195	0.591626	nan	1	1
MYBL2_M05924_1	-0.0560538	-0.0908801	38	0.430961	nan	1	1
HOXA10_M09613_1	-0.0840868	-0.0925604	34	0.364048	nan	1	1
NR2C1_M09871_1	-0.00622436	-0.092794	236	0.562345	nan	1	1
MESP1_M08932_1	-0.0318175	-0.0934915	136	0.499131	nan	1	1
NR3C1_M05958_1	-0.049073	-0.0956872	246	0.460892	nan	1	1
ATF6_M09435_1	-0.00373066	-0.0960089	139	0.57684	nan	1	1
ZNF140_M09333_1	-0.0238205	-0.096062	303	0.525964	nan	1	1
ZNF177_M09337_1	-0.0377991	-0.0971845	183	0.49332	nan	1	1
AR_M09001_1	-0.0747648	-0.100879	185	0.408839	nan	1	1
ZNF445_ZNF445	-0.0530695	-0.106355	348	0.477833	nan	1	1
ZBTB20_M09294_1	-0.0991465	-0.109757	58	0.369474	nan	1	1
PROX1_M06028_1	-0.0690404	-0.1163	57	0.462531	nan	1	1
ZNF276_M09347_1	-0.0843619	-0.117932	174	0.427772	nan	1	1
CREB3L1_M05601_1	-0.00210681	-0.119469	181	0.640532	nan	1	1
SIX1_M09127_1	-0.0842084	-0.122539	48	0.439859	nan	1	1
MAF_M00424_1	-0.0547871	-0.123316	138	0.516537	nan	1	1
TLX1_M01240_1	-0.101761	-0.12809	168	0.409385	nan	1	1
SIX1_M09119_1	-0.0842084	-0.128764	48	0.455665	nan	1	1
ZKSCAN1_M10311_1	-0.0668815	-0.133289	153	0.511151	nan	1	1
TFCP2_M09235_1	-0.0529752	-0.137326	99	0.556711	nan	1	1
DPRX_M05622_1	-0.108144	-0.144137	58	0.433923	nan	1	1
SOX12_M09155_1	-0.106289	-0.145275	31	0.441521	nan	1	1
SIX1_M09123_1	-0.0842084	-0.150019	48	0.509636	nan	1	1
E2F3_M05632_1	-0.126238	-0.159973	101	0.428192	nan	1	1
OVOL1_M09035_1	-0.142187	-0.16815	40	0.408454	nan	1	1
IRF6_M08835_1	-0.129414	-0.170679	88	0.44731	nan	1	1
DBP_M08771_1	-0.191341	-0.229775	7	0.440122	nan	1	1
HOXA10_M09609_1	-0.220683	-0.229787	24	0.365648	nan	1	1
OVOL2_M09037_1	-0.183994	-0.232191	39	0.46491	nan	1	1
E2F4_M06494_1	-0.16452	-0.276334	29	0.626446	nan	1	1
HSFY2_M05845_1	-0.37291	-0.405192	11	0.424502	nan	1	1

## Sheet: S12C- TFEA d40p53WTp53
Transcription Factor Enrichment Analysis (https://github.com/Dowell-Lab/TFEA): ∆40p53:WTp53 DMSO vs Nutlin
#TF	E-Score	Corrected E-Score	Events	GC	FPKM	P-adj	Corrected P-adj
ZNF235_ZNF235	0.0400644	0.0926954	49749	0.224542	nan	1e-35	1e-191
ZNF287_ZNF287	0.0303233	0.0725797	51860	0.25581	nan	1e-22	1e-133
ZNF487_ZNF487	0.0556874	0.0963755	38364	0.260536	nan	1e-41	1e-124
PRDM6_M10436_1	0.0488743	0.0795005	40854	0.290862	nan	1e-34	1e-92
ZNF444_M09371_1	0.00158708	-0.135099	15625	0.795122	nan	1	1e-76
ZNF146_M10372_1	-0.122222	-0.146805	12767	0.457257	nan	1e-44	1e-63
ZNF281_M10446_1	0.0278765	-0.121487	15690	0.833333	nan	0.01	1e-57
ZNF736_ZNF736	-0.134201	-0.164083	9085	0.473227	nan	1e-36	1e-55
ZNF260_M10375_1	-0.0780422	-0.134631	12043	0.553718	nan	1e-17	1e-53
ZNF148_M09349_1	0.00638796	-0.129143	11477	0.791641	nan	1	1e-49
ZNF467_M10385_1	0.00974876	-0.118263	13790	0.768979	nan	1	1e-46
ZNF181_ZNF181	0.113958	0.0600386	40065	0.545673	nan	1e-167	1e-45
ZNF443_ZNF443	0.10951	0.060663	40733	0.530387	nan	1e-149	1e-45
ZNF225_ZNF225	0.0204838	0.0557804	31382	0.276786	nan	0.001	1e-30
ZNF132_ZNF132	-0.00796818	-0.0898237	14164	0.62987	nan	1	1e-27
ZNF324_ZNF324A	-0.0940649	-0.142214	5812	0.528283	nan	1e-10	1e-25
ZNF182_ZNF182	0.0603576	0.104326	8727	0.250651	nan	1e-07	1e-22
ZNF180_ZNF180	0.0680725	-0.0659529	19164	0.787105	nan	1e-23	1e-22
ZNF620_ZNF620	-0.1067	-0.103661	7459	0.374005	nan	1e-20	1e-19
ZNF880_ZNF880	0.0157404	-0.0507822	26129	0.583658	nan	0.1	1e-18
SPIC_M06140_1	-0.0927193	-0.101832	7399	0.410631	nan	1e-14	1e-17
SPI1_M06138_1	-0.103287	-0.101533	6870	0.377881	nan	1e-17	1e-16
ZNF496_ZNF496	0.101934	0.0336759	41645	0.588889	nan	1e-144	1e-15
ZNF571_ZNF571	0.126694	-0.0336415	41074	0.866401	nan	1e-205	1e-13
ZNF98_M10322_1	0.0523725	0.0577215	16284	0.367045	nan	1e-10	1e-13
ZNF300_ZNF300	-0.0144436	-0.0782364	7867	0.575431	nan	1	1e-10
PRDM9_PRDM9	0.0442623	-0.0456902	18156	0.654274	nan	1e-08	1e-09
ZNF492_ZNF492	0.0567331	0.0642556	9658	0.360494	nan	1e-07	1e-09
ZNF44_ZNF44	0.160619	0.0876153	5427	0.60319	nan	1e-29	1e-08
ZNF341_M10427_1	0.0506478	-0.042108	18636	0.662722	nan	1e-12	1e-08
ZNF382_M10422_1	-0.0744511	-0.112362	3231	0.497427	nan	0.001	1e-08
ZNF441_ZNF441	0.181361	0.0519249	11817	0.773273	nan	1e-89	1e-06
ZNF248_ZNF248	-0.101051	-0.107652	2594	0.403061	nan	1e-05	1e-05
ZIK1_ZIK1	-0.0705822	-0.100488	2850	0.4733	nan	0.01	1e-05
ZNF383_ZNF383	0.13352	0.0465641	11512	0.645241	nan	1e-47	1e-05
ZFX_M02702_1	0.166328	0.0448245	13105	0.749364	nan	1e-80	1e-05
PAX5_M05982_1	0.281002	0.222886	522	0.558323	nan	1e-08	0.0001
PAX2_M09049_1	0.262033	0.191438	595	0.595932	nan	1e-08	0.0001
ZNF317_ZNF317	-0.0742276	-0.0759026	3792	0.388214	nan	0.0001	0.0001
ZNF267_ZNF267	0.160048	0.053005	7424	0.705782	nan	1e-46	0.0001
ZNF879_ZNF879	0.0109154	0.036494	14806	0.306075	nan	1	0.0001
ZNF283_ZNF283	0.154346	0.048137	8595	0.70327	nan	1e-47	0.001
PAX1_M09051_1	0.260841	0.1928	579	0.588234	nan	1e-07	0.001
PAX1_M09041_1	0.254635	0.180084	589	0.607855	nan	1e-07	0.001
HKR1_HKR1	0.12801	0.0466318	7844	0.62843	nan	1e-29	0.001
ZNF548_ZNF548	0.151229	0.0441091	8789	0.706013	nan	1e-47	0.001
PAX2_M09043_1	0.226929	0.151094	791	0.611726	nan	1e-08	0.001
ZNF780A_ZNF780A	0.124124	0.0508473	6931	0.604013	nan	1e-22	0.001
ZNF566_ZNF566	0.159427	0.0588403	4874	0.686323	nan	1e-26	0.01
ZNF12_ZNF12	0.170966	0.0947883	1815	0.612757	nan	1e-11	0.01
ZNF774_M10380_1	0.0854467	0.0274471	17886	0.557971	nan	1e-34	0.01
XPA_M09278_1	0.0033286	-0.0800386	2381	0.634426	nan	1	0.01
ZNF611_ZNF611	0.185495	0.0558555	4951	0.773887	nan	1e-37	0.01
ZNF18_M10343_1	0.156682	0.108294	1427	0.529	nan	1e-06	0.01
ZNF93_ZNF93	0.105797	0.0346469	11266	0.597606	nan	1e-28	0.01
ZNF529_ZNF529	0.0787528	-0.0268775	16632	0.701525	nan	1e-25	0.01
ZNF18_ZNF18	0.148365	0.0911664	1853	0.555555	nan	1e-07	0.01
BORCS8-MEF2B_M06400_1	0.058909	0.126604	931	0.179141	nan	1	0.01
MEF2D_M05892_1	0.0587962	0.111184	1041	0.225275	nan	1	0.01
FOXL1_M05736_1	0.0353815	0.088268	1627	0.223772	nan	1	0.1
ZNF136_ZNF136	-0.0605247	-0.0522481	4611	0.358221	nan	0.01	0.1
ZNF304_ZNF304	0.0846338	-0.0265593	14226	0.71829	nan	1e-23	0.1
BCL11A_M08508_1	-0.0935738	-0.134194	553	0.505591	nan	0.606	0.1
ZNF90_ZNF90	0.0976216	0.0608822	3142	0.493895	nan	1e-05	0.1
ELK1_M08656_1	0.217546	0.147314	406	0.594838	nan	0.001	0.1
YY1_M10305_1	0.157044	0.119441	677	0.496498	nan	0.01	0.1
ZSCAN22_M10335_1	0.147404	0.0428906	4570	0.698158	nan	1e-22	0.1
ZNF682_ZNF682	0.13794	0.037518	5694	0.685826	nan	1e-23	1
NFE2_M05934_1	-0.139706	-0.152767	381	0.422532	nan	1	1
ZFP2_M07132_1	-0.0651617	-0.0708909	1538	0.400433	nan	1	1
RREB1_M02642_1	0.0459956	-0.03349	6272	0.622727	nan	0.01	1
GLIS1_M08729_1	0.171305	0.0658341	1725	0.701043	nan	1e-10	1
NR3C2_M05959_1	-0.139322	-0.168607	265	0.471429	nan	0.667	1
ZNF787_M10060_1	0.083508	0.0318768	6664	0.538777	nan	1e-10	1
ZNF320_M10320_1	0.137146	0.0343641	5643	0.692939	nan	1e-23	1
ZIM2_ZIM2	0.130312	0.0302917	6820	0.684615	nan	1e-26	1
RBAK_RBAK	0.107688	0.0392897	4449	0.58931	nan	1e-10	1
ZFX_M06848_1	0.152429	0.0317645	6480	0.746835	nan	1e-32	1
ZNF354A_M10328_1	-0.0740266	-0.0420084	3512	0.286667	nan	0.001	1
ZNF354B_ZNF354B	-0.0836438	-0.0465648	3021	0.271414	nan	0.001	1
E2F6_M03012_1	0.163153	0.0601937	2085	0.693475	nan	1e-09	1
NR3C1_M05958_1	-0.144235	-0.170024	241	0.460892	nan	0.86	1
TEAD3_M06181_1	-0.0991657	-0.114353	483	0.428938	nan	0.822	1
ZIC1_M00636_1	0.172902	0.0891053	731	0.635722	nan	0.0001	0.374
ZNF716_ZNF716	-0.0956131	-0.0771484	1004	0.327516	nan	0.1	0.398
ZNF394_M10376_1	0.105865	0.03368	5339	0.600725	nan	1e-12	0.417
ZNF792_ZNF792	0.158657	0.0269886	7690	0.78	nan	1e-45	0.42
ZNF354A_ZNF354A	-0.0738486	-0.0392417	3648	0.278865	nan	0.001	0.47
ARGFX_M09430_1	0.0214	0.102353	556	0.139183	nan	1	0.488
OSR2_M09027_1	-0.0384681	-0.0948559	613	0.553113	nan	1	0.547
ZNF543_M10366_1	0.0922705	-0.0398125	3250	0.78125	nan	1e-05	0.57
ZNF432_ZNF432	0.0573133	-0.0125577	25015	0.59375	nan	1e-23	0.575
ZNF100_ZNF100	0.171136	0.0328607	4690	0.799914	nan	1e-30	0.59
ATOH1_M09557_1	0.00061712	-0.0689964	989	0.592974	nan	1	0.623
RARA_M10181_1	0.0602404	0.0250291	8535	0.489289	nan	1e-05	0.667
AR_M05564_1	-0.0875866	-0.132905	273	0.519751	nan	1	0.714
BACH1_M06885_1	-0.0583452	-0.0708727	1093	0.420923	nan	1	0.73
OSR1_M09025_1	-0.0384681	-0.089644	613	0.537405	nan	1	0.739
SREBF2_M06141_1	0.222541	0.184915	139	0.496565	nan	1	0.759
NRF1_M05963_1	0.184774	0.0834631	697	0.688506	nan	0.0001	0.8
ZSCAN5C_M10321_1	-0.0497452	-0.0747016	754	0.458382	nan	1	0.863
NR4A1_M06696_1	-0.0476491	-0.0826736	611	0.488726	nan	1	0.865
ZNF567_ZNF567	0.0388338	0.0321237	4267	0.40339	nan	1	0.899
ZSCAN4_M09417_1	-0.032714	-0.079711	668	0.52481	nan	1	0.929
MBNL2_M08908_1	0.170212	0.113692	372	0.553511	nan	0.1	0.933
IRX1_M08847_1	-0.0790818	-0.0970628	458	0.437359	nan	1	0.934
ZNF30_ZNF30	0.184166	0.0246884	7147	0.863815	nan	1e-52	0.941
ATOH7_M09989_1	-0.0452767	-0.098011	468	0.542102	nan	1	0.96
ZBED1_M09284_1	0.457974	0.423723	9	0.486397	nan	1	1
GATA1_M08711_1	0.408961	0.400831	6	0.407669	nan	1	1
CEBPA_M08526_1	0.33663	0.312197	11	0.456804	nan	1	1
DMBX1_M05620_1	0.223453	0.214473	15	0.410233	nan	1	1
HSFY1_M09727_1	0.214899	0.197453	41	0.435746	nan	1	1
GSC2_M05776_1	0.192693	0.186795	30	0.400941	nan	1	1
TFEC_M06207_1	0.222541	0.171268	139	0.537696	nan	1	1
ELK1_M09537_1	0.219785	0.169166	17	0.535725	nan	1	1
TFEB_M06206_1	0.222541	0.165631	139	0.554685	nan	1	1
HOXC13_M05829_1	0.15133	0.161209	31	0.353392	nan	1	1
ZBTB7B_M06236_1	0.247874	0.159257	112	0.650247	nan	1	1
HOXD13_M05837_1	0.15133	0.157729	31	0.363881	nan	1	1
TFE3_M06205_1	0.222541	0.155968	139	0.583809	nan	1	1
FOXN2_M08691_1	0.22148	0.149968	165	0.598695	nan	1	1
ZBTB7A_M09309_1	0.251914	0.149134	107	0.692934	nan	1	1
ZBTB20_M09294_1	0.138352	0.142895	57	0.369474	nan	1	1
ZBED1_M06233_1	0.174871	0.14104	8	0.485128	nan	1	1
CCDC169-SOHLH2_M09149_1	0.229445	0.14031	122	0.651811	nan	0.485	1
ARID5A_M00146_1	0.129694	0.139655	39	0.353143	nan	1	1
TFDP1_M06816_1	0.188631	0.134134	143	0.547414	nan	0.614	1
ZBTB7C_M06237_1	0.219033	0.132444	125	0.644137	nan	0.413	1
GCM1_M05761_1	0.20775	0.129639	64	0.618584	nan	1	1
USF1_M06218_1	0.181015	0.125726	153	0.549801	nan	0.77	1
E2F1_M09494_1	0.175167	0.12497	66	0.534457	nan	1	1
GCM2_M05762_1	0.198443	0.123408	30	0.609312	nan	1	1
ERG_M08653_1	0.172195	0.114674	258	0.556528	nan	1	1
HESX1_M05782_1	0.0778836	0.114013	156	0.274276	nan	1	1
BHLHE41_M05584_1	0.181015	0.1127	153	0.589061	nan	0.61	1
ZNF32_M09355_1	0.13923	0.110855	79	0.468686	nan	1	1
ARNTL_M05565_1	0.181015	0.110777	153	0.594855	nan	0.652	1
BHLHE40_M08516_1	0.181015	0.110439	153	0.595875	nan	0.712	1
SREBF1_M09970_1	0.181015	0.110231	153	0.596502	nan	0.745	1
RARA_M10176_1	0.160731	0.108022	141	0.542028	nan	1	1
ZNF778_M10417_1	0.168008	0.106471	161	0.568631	nan	1	1
ELK1_M10260_1	0.157918	0.105412	295	0.541412	nan	1	1
ELK1_M08659_1	0.168171	0.104537	294	0.574952	nan	1	1
ALX1_M08464_1	-0.00141292	0.102725	145	0.0693045	nan	1	1
PROX1_M09088_1	0.152779	0.0993171	102	0.544294	nan	1	1
GBX1_M05755_1	0.0778836	0.09822	156	0.321874	nan	1	1
TCFL5_M09217_1	0.219607	0.09799	112	0.749706	nan	0.66	1
MECP2_M01775_1	0.115161	0.0971386	161	0.437484	nan	1	1
ARID3A_M00140_1	0.0194086	0.0957843	395	0.152978	nan	1	1
LBX2_M05870_1	0.0778836	0.0945261	156	0.333007	nan	1	1
MITF_M09237_1	0.177043	0.0918004	100	0.640079	nan	1	1
MITF_M09241_1	0.1644	0.0901296	400	0.607008	nan	0.1	1
BATF_M08500_1	0.151909	0.0874024	44	0.577581	nan	1	1
MITF_M00255_1	0.148345	0.0863083	321	0.570139	nan	1	1
MESP1_M08924_1	0.0999661	0.0860019	111	0.425253	nan	1	1
NKX1-1_M01370_1	0.0778836	0.0855016	156	0.360206	nan	1	1
USF1_M09267_1	0.1644	0.0830649	400	0.628301	nan	0.1	1
MGA_M05904_1	0.110925	0.0825808	130	0.468594	nan	1	1
USF1_M09265_1	0.1644	0.0820847	400	0.631255	nan	0.1	1
ZNF777_M10317_1	0.154473	0.0820292	142	0.601504	nan	1	1
TLX1_M09259_1	0.082998	0.0805831	120	0.390444	nan	1	1
ZNF681_ZNF681	0.153085	0.0804266	281	0.602151	nan	1	1
ELK1_M08655_1	0.145466	0.078314	177	0.585555	nan	1	1
ARID5A_M00144_1	0.0198414	0.0780118	109	0.207847	nan	1	1
ALX1_M05586_1	0.0264247	0.0778875	451	0.228063	nan	1	1
THAP12_M02286_1	0.133341	0.0773967	49	0.551778	nan	1	1
BATF3_M08502_1	0.120231	0.0770892	161	0.513191	nan	1	1
PHOX2B_M05991_1	0.00296469	0.076807	141	0.160613	nan	1	1
ZNF616_ZNF616	0.140531	0.0767189	698	0.57549	nan	0.01	1
ZNF200_M10359_1	0.157685	0.0753528	505	0.631306	nan	0.1	1
ARX_M05566_1	0.011818	0.0750451	604	0.192606	nan	1	1
POU4F1_M09911_1	0.0490267	0.0750173	180	0.304833	nan	1	1
ZBTB14_M09286_1	0.174937	0.0749001	780	0.684667	nan	0.0001	1
DRGX_M05623_1	0.0117947	0.0728245	212	0.199229	nan	1	1
IRF6_M08835_1	0.0939634	0.0726807	91	0.44731	nan	1	1
ATF2_M08481_1	0.117875	0.0722599	172	0.520645	nan	1	1
NFIL3_M05938_1	0.0606152	0.0721497	80	0.348402	nan	1	1
PHOX2A_M05989_1	-0.00141292	0.0710369	145	0.16481	nan	1	1
KMT2A_M00878_1	0.14376	0.0692582	311	0.607706	nan	0.403	1
HINFP_M05789_1	0.193629	0.0689729	598	0.758866	nan	0.0001	1
ZNF771_M09401_1	0.108409	0.0685078	116	0.503424	nan	1	1
ZBTB7A_M06235_1	0.169367	0.0679424	227	0.688849	nan	1	1
ZBTB4_M06841_1	0.129622	0.0677554	349	0.569625	nan	1	1
DMRTC2_M09488_1	0.0384848	0.0665955	325	0.298444	nan	1	1
SOX1_M09157_1	0.0705028	0.0640673	61	0.402562	nan	1	1
HIVEP1_M06846_1	0.12771	0.0639017	509	0.575479	nan	1	1
TCF3_M06175_1	0.135519	0.0638682	256	0.599113	nan	0.997	1
ZNF410_M09369_1	0.0583505	0.063684	213	0.367092	nan	1	1
PROP1_M06027_1	-0.00141292	0.0630105	145	0.189001	nan	1	1
MEF2A_M05890_1	0.0070883	0.0622217	407	0.217	nan	1	1
ZBTB48_M10336_1	0.123278	0.0622044	92	0.567235	nan	1	1
IRF7_M08839_1	0.065401	0.0602045	106	0.398828	nan	1	1
ERG_M05674_1	0.112274	0.0601186	185	0.540356	nan	1	1
FEV_M05704_1	0.112274	0.0598739	185	0.541094	nan	1	1
THRA_M10017_1	0.112454	0.0598509	412	0.541706	nan	0.498	1
FOS_M08663_1	0.0966449	0.0596044	122	0.494802	nan	1	1
ERF_M05673_1	0.112274	0.0591526	185	0.543267	nan	1	1
EGR2_M05643_1	0.15486	0.0587152	579	0.672936	nan	0.1	1
SRY_M06144_1	0.0137101	0.0583893	315	0.248508	nan	1	1
SPZ1_M06787_1	0.134848	0.0574357	386	0.616477	nan	1	1
ZNF140_M10354_1	0.110435	0.0567188	1315	0.545061	nan	0.01	1
SOX3_M09163_1	0.0705028	0.0562281	61	0.426189	nan	1	1
ZBTB7B_M09311_1	0.173726	0.0557766	149	0.738654	nan	0.898	1
BACH1_M09446_1	0.0571878	0.0554157	73	0.388507	nan	1	1
CREBL2_M07230_1	0.0629589	0.0547799	159	0.407817	nan	1	1
FOXJ2_M05730_1	0.00730583	0.0546244	720	0.240553	nan	1	1
ETV1_M05695_1	0.112274	0.0544162	185	0.557543	nan	1	1
ATF2_M08542_1	0.0723917	0.0542908	123	0.43772	nan	1	1
FLI1_M05706_1	0.112274	0.0538303	185	0.559308	nan	1	1
HLF_M05791_1	0.0398857	0.0538076	42	0.341207	nan	1	1
YY2_M06231_1	0.106778	0.0537158	648	0.54309	nan	1	1
ETS1_M08647_1	0.122231	0.0534726	150	0.590397	nan	1	1
ZIC4_M06240_1	0.164667	0.0531719	766	0.719201	nan	0.001	1
ZNF525_ZNF525	0.0282268	0.0530879	539	0.308238	nan	1	1
FOXF1_M04073_1	0.0453622	0.05268	240	0.361111	nan	1	1
HHEX_M01568_1	0.0721528	0.05233	75	0.44291	nan	1	1
FOXP3_M08699_1	0.0116531	0.0522116	324	0.260927	nan	1	1
EGR3_M05644_1	0.15508	0.0520568	1308	0.693667	nan	1e-05	1
ZNF417_ZNF417	0.137027	0.0518554	813	0.639865	nan	0.01	1
ELK4_M05660_1	0.112274	0.0517677	185	0.565525	nan	1	1
BHLHE40_M05580_1	0.125741	0.051765	296	0.606121	nan	0.883	1
DMRT3_M00894_1	0.0381537	0.0511666	224	0.343947	nan	1	1
GLIS2_M08731_1	0.166974	0.0509539	670	0.732839	nan	0.001	1
E2F3_M05632_1	0.0657844	0.050845	102	0.428192	nan	1	1
XBP1_M06228_1	0.0986617	0.0507261	145	0.527639	nan	1	1
HMGA1_M06581_1	0.0201483	0.0505075	144	0.291667	nan	1	1
ZNF594_M10414_1	0.135326	0.0501638	1305	0.639837	nan	0.0001	1
GFI1_M08723_1	0.0723607	0.0496441	833	0.451632	nan	0.876	1
ETV5_M05699_1	0.112274	0.0493799	185	0.572721	nan	1	1
ZIC1_M09327_1	0.142587	0.0490962	1778	0.664937	nan	1e-07	1
ZBTB33_M06968_1	0.128035	0.0483479	191	0.623333	nan	1	1
KLF14_M05867_1	0.147793	0.0475822	1492	0.68519	nan	1e-06	1
ELK1_M05658_1	0.112274	0.047301	185	0.578987	nan	1	1
ETS1_M05692_1	0.108171	0.047158	196	0.567053	nan	1	1
ATF6_M09436_1	0.0957315	0.0466779	138	0.531008	nan	1	1
NKX2-1_M01445_1	0.0657615	0.0466224	311	0.440849	nan	1	1
ELK1_M00977_1	0.0840464	0.0457706	130	0.498525	nan	1	1
ZNF263_M09343_1	0.145723	0.0452261	284	0.686053	nan	0.515	1
TFCP2_M06204_1	0.0857931	0.0449762	85	0.506184	nan	1	1
POU5F1B_M06020_1	5.9103e-05	0.0449051	457	0.248005	nan	1	1
HAND1_M08969_1	0.13953	0.0443047	1074	0.670165	nan	0.001	1
ELK1_M09521_1	0.112274	0.0437836	185	0.589588	nan	1	1
ZNF189_M10331_1	0.108305	0.0436546	2100	0.578014	nan	0.0001	1
NR1I2_M07567_1	0.0944471	0.0435928	272	0.536436	nan	1	1
ZNF343_M09359_1	0.138817	0.0435351	578	0.670335	nan	0.1	1
SKOR2_M09135_1	0.00601786	0.0435306	267	0.270107	nan	1	1
ZNF85_ZNF85	0.0747154	0.0433671	1460	0.477646	nan	1	1
HSFY1_M09728_1	0.0502437	0.0431948	10	0.404411	nan	1	1
ZNF534_ZNF534	0.136023	0.0427146	1603	0.664387	nan	1e-05	1
FOXB1_M05711_1	-0.00791512	0.0425359	672	0.231112	nan	1	1
POU4F2_M06017_1	-0.00556135	0.0424561	530	0.238447	nan	1	1
ZNF589_M06860_1	0.102536	0.041826	347	0.566139	nan	1	1
SOX21_M06102_1	0.0149382	0.0411791	378	0.304079	nan	1	1
MYF5_M09836_1	0.104976	0.0410505	161	0.57583	nan	1	1
ZBTB1_M00608_1	0.117645	0.0407987	537	0.614772	nan	1	1
ZNF19_ZNF19	0.108755	0.0405032	876	0.58887	nan	0.1	1
ZFP14_M10309_1	0.0934371	0.0402017	1136	0.543612	nan	0.1	1
SOX12_M09155_1	0.059526	0.040164	31	0.441521	nan	1	1
NKX2-1_M01425_1	0.0553329	0.0400748	212	0.429152	nan	1	1
REL_M02665_1	0.0980487	0.0397662	420	0.558824	nan	1	1
NR0B1_M06682_1	0.142262	0.0395382	563	0.692763	nan	0.1	1
PRDM4_M09085_1	0.105076	0.039236	407	0.581601	nan	0.874	1
FOXD1_M09581_1	-0.0176127	0.0391111	715	0.212207	nan	1	1
FOXJ1_M01034_1	0.0107703	0.0390547	969	0.29792	nan	1	1
HOXA10_M09614_1	0.0171272	0.0388759	387	0.317618	nan	1	1
KLF1_M00616_1	0.128464	0.0386908	1496	0.653734	nan	0.0001	1
NKX2-1_M08974_1	0.075669	0.0384718	276	0.495275	nan	1	1
WT1_M00579_1	0.163834	0.0380743	1594	0.762193	nan	1e-08	1
VENTX_M10022_1	0.0372326	0.0380625	158	0.380665	nan	1	1
ZNF445_ZNF445	0.0694433	0.0380333	343	0.477833	nan	1	1
ZNF23_M09339_1	0.144863	0.0380055	2243	0.705224	nan	1e-08	1
ZNF274_M09345_1	0.0734106	0.037994	239	0.489908	nan	1	1
TBX5_M06174_1	0.0575153	0.0378048	2554	0.442571	nan	1	1
ZNF213_M10324_1	0.140029	0.0376376	1098	0.691763	nan	0.001	1
ZNF17_ZNF17	0.0921407	0.0375331	1753	0.547748	nan	0.01	1
SOX7_M06111_1	0.0012164	0.037516	474	0.273763	nan	1	1
DNMT1_M00879_1	0.136308	0.0373278	2096	0.681483	nan	1e-07	1
ZNF587_ZNF587	0.108597	0.0372933	968	0.598067	nan	0.1	1
HMX1_M05793_1	0.00993043	0.0372595	343	0.300799	nan	1	1
RFX1_M09096_1	0.0731117	0.0366492	389	0.49306	nan	1	1
CDX1_M08520_1	0.0243334	0.0362987	302	0.347104	nan	1	1
HMG20B_M02159_1	-0.03907	0.0361165	719	0.156562	nan	1	1
ZFP42_M10416_1	0.0797021	0.0361	1069	0.514578	nan	1	1
ZNF157_ZNF157	0.0846381	0.0357242	878	0.530588	nan	0.403	1
ZNF513_M10396_1	0.0599514	0.035625	2962	0.456483	nan	0.1	1
ALX4_M05562_1	-0.0138436	0.0354528	335	0.234592	nan	1	1
HAND1_M08971_1	0.132186	0.0344577	816	0.677709	nan	0.01	1
VDR_M06221_1	0.0637251	0.0344492	296	0.471401	nan	1	1
ZNF189_ZNF189	0.108749	0.0341282	2414	0.608066	nan	1e-05	1
ZNF75A_M06254_1	0.0694649	0.0338566	900	0.490486	nan	1	1
TBX4_M06172_1	0.0622329	0.0337486	2789	0.469015	nan	0.1	1
ZNF3_ZNF3	0.0128461	0.0332777	2271	0.321587	nan	1	1
ONECUT3_M05972_1	-0.0287786	0.0331935	1170	0.196389	nan	1	1
SOX15_M06094_1	-0.0129778	0.0331334	512	0.244192	nan	1	1
ZNF454_M10047_1	0.159397	0.0329865	453	0.764153	nan	0.1	1
ZNF274_ZNF274	0.0472092	0.0327935	478	0.426614	nan	1	1
CDX1_M08523_1	0.0113372	0.032737	356	0.31867	nan	1	1
POU2F2_M06003_1	0.00401159	0.0327049	608	0.296688	nan	1	1
ELF1_M09516_1	0.088087	0.0325427	243	0.550571	nan	1	1
ZNF660_M09383_1	0.0642249	0.0320668	391	0.480087	nan	1	1
SOX2_M06107_1	-0.00416898	0.0320274	409	0.274074	nan	1	1
ZNF816_ZNF816	0.104994	0.0315283	3369	0.604585	nan	1e-07	1
POU4F2_M06016_1	-0.0146369	0.0314778	551	0.244181	nan	1	1
IRF4_M08829_1	0.0547395	0.0314515	159	0.453354	nan	1	1
ZNF76_M10350_1	0.113219	0.031445	2702	0.629624	nan	1e-06	1
ONECUT1_M07569_1	0.00262616	0.0314023	33	0.296438	nan	1	1
FOXA1_M09574_1	-0.0159191	0.0311205	936	0.241394	nan	1	1
ZNF35_M10404_1	0.083127	0.0310923	1728	0.539993	nan	0.1	1
FOXR1_M08703_1	-0.0251879	0.0310026	3291	0.213814	nan	1	1
FOXD1_M09582_1	-0.004991	0.030858	307	0.275121	nan	1	1
ZNF597_M09381_1	0.084059	0.0307813	1037	0.54374	nan	1	1
MYNN_M10435_1	-0.00378507	0.0307476	692	0.279088	nan	1	1
DMRT2_M08579_1	0.020151	0.0302524	298	0.352722	nan	1	1
ZNF891_ZNF891	0.11443	0.029975	2553	0.637706	nan	1e-06	1
RBPJ_M00862_1	0.0729604	0.0295545	165	0.513987	nan	1	1
POU3F4_M06014_1	-0.0207529	0.0288907	193	0.233546	nan	1	1
MESP1_M05902_1	0.100387	0.0288724	74	0.598705	nan	1	1
OVOL2_M09037_1	0.0558592	0.0287367	38	0.46491	nan	1	1
NR1H2_M06684_1	0.0461667	0.0285028	478	0.436403	nan	1	1
ZNF114_ZNF114	0.0964616	0.0284469	553	0.588155	nan	0.735	1
SP1_M09179_1	0.118905	0.0282616	3002	0.656357	nan	1e-07	1
RFX1_M02098_1	0.0736623	0.0281707	769	0.520273	nan	1	1
ZNF626_ZNF626	0.0738559	0.0280481	937	0.521226	nan	0.619	1
ZNF184_ZNF184	0.0501244	0.0280268	621	0.449766	nan	1	1
HES1_M00238_1	0.11441	0.0279311	1261	0.643804	nan	0.01	1
ZNF662_ZNF662	0.100934	0.0276997	2068	0.603886	nan	0.0001	1
GFI1_M08721_1	0.0614655	0.0274426	910	0.485708	nan	1	1
MIXL1_M08926_1	-0.0308665	0.0273461	225	0.20772	nan	1	1
ZNF430_ZNF430	0.0982547	0.0271447	1367	0.597484	nan	0.01	1
MBD2_M06638_1	0.169678	0.0269576	1600	0.813312	nan	1e-09	1
DUX1_M03009_1	-0.0210943	0.0269539	283	0.238354	nan	1	1
NR2C1_M09871_1	0.0860461	0.026595	233	0.562345	nan	1	1
ZNF791_ZNF791	0.0825686	0.0265225	860	0.552083	nan	0.549	1
EGR1_M05640_1	0.129909	0.0264511	753	0.694976	nan	0.1	1
HNF1B_M05798_1	-0.0220784	0.0262865	228	0.2374	nan	1	1
SP4_M06130_1	0.118634	0.0261945	2743	0.661769	nan	1e-07	1
FOXF1_M04169_1	-0.0104159	0.0257923	452	0.274039	nan	1	1
ATF6_M10064_1	0.102222	0.0252224	135	0.615235	nan	1	1
KLF1_M08886_1	0.126945	0.0251561	1181	0.689946	nan	0.001	1
ZNF675_ZNF675	0.0898661	0.0250397	1936	0.578546	nan	0.01	1
POU3F1_M06006_1	-0.0273936	0.0248002	787	0.225859	nan	1	1
ZNF320_ZNF320	0.132327	0.0247523	5252	0.707385	nan	1e-19	1
ZNF570_ZNF570	-0.005974	0.0245827	3445	0.291071	nan	1	1
ZBTB6_M06843_1	0.0852773	0.0244698	560	0.566434	nan	1	1
ZNF484_ZNF484	0.0912536	0.024322	6470	0.584891	nan	1e-11	1
MECOM_M02602_1	-0.00980478	0.024285	353	0.280423	nan	1	1
ZNF619_ZNF619	0.126833	0.0242611	2624	0.692308	nan	1e-08	1
ZNF124_ZNF124	0.06208	0.0241701	1521	0.497423	nan	1	1
FOXD3_M08675_1	-0.00450535	0.0241147	691	0.296908	nan	1	1
MYBL2_M05924_1	0.0398041	0.023946	38	0.430961	nan	1	1
ZFP1_M10308_1	0.0357747	0.0239381	784	0.418841	nan	1	1
ZNF141_ZNF141	0.135176	0.0237415	3587	0.719019	nan	1e-14	1
KLF11_M08872_1	0.133679	0.0237156	4127	0.714584	nan	1e-14	1
ZNF429_ZNF429	0.0848172	0.0234588	1333	0.568094	nan	0.1	1
ZNF410_M06247_1	0.0226368	0.0232936	234	0.381187	nan	1	1
FOXA1_M08671_1	-0.0182266	0.0231256	748	0.258535	nan	1	1
ELF5_M05654_1	0.0652643	0.022963	158	0.510658	nan	1	1
SP8_M06131_1	0.129136	0.022824	2747	0.703579	nan	1e-08	1
EHF_M05647_1	0.0689723	0.022607	183	0.522906	nan	1	1
ZNF311_ZNF311	0.149263	0.0223349	6861	0.765714	nan	1e-32	1
ZNF322_M10383_1	0.106156	0.021676	3231	0.63778	nan	1e-06	1
CLOCK_M08987_1	0.0930042	0.0216689	358	0.598163	nan	1	1
ZFHX3_M06847_1	-0.0760186	0.0216216	519	0.0888888	nan	1	1
MLX_M08929_1	0.0979137	0.0216122	290	0.613131	nan	1	1
RFX5_M06055_1	0.0650257	0.0216028	699	0.514038	nan	1	1
ZNF776_ZNF776	0.106578	0.0213855	2661	0.639928	nan	1e-06	1
FOXC2_M05719_1	-0.0290068	0.0211376	715	0.232036	nan	1	1
POU2F1_M06001_1	-0.0145356	0.021081	579	0.275821	nan	1	1
IRF5_M08831_1	0.0533391	0.0208897	112	0.480965	nan	1	1
ZNF79_ZNF79	-0.0218693	0.0207897	1792	0.254596	nan	1	1
ZNF771_M09399_1	0.05579	0.020633	116	0.489126	nan	1	1
ATF7_M08490_1	0.0434138	0.0203311	123	0.452735	nan	1	1
ZNF224_ZNF224	0.047712	0.0201177	6443	0.466333	nan	0.01	1
ZSCAN29_M09415_1	0.0773232	0.0199249	49	0.556159	nan	1	1
TCF4_M06176_1	0.0981766	0.0198689	377	0.619177	nan	1	1
ZNF143_M09397_1	0.0745267	0.0195678	946	0.548806	nan	0.659	1
POU1F1_M05999_1	-0.0242787	0.019564	782	0.251029	nan	1	1
ZIC1_M09321_1	0.139121	0.0193266	1074	0.744213	nan	0.001	1
SP1_M09177_1	0.12151	0.0190549	2902	0.691954	nan	1e-08	1
ELF1_M09501_1	0.0682887	0.0189899	234	0.531747	nan	1	1
ZFP69_ZFP69	0.0367525	0.0187429	848	0.437445	nan	1	1
ZNF543_ZNF543	0.16937	0.0186677	5227	0.837366	nan	1e-30	1
HIC1_M08769_1	0.105669	0.0183214	299	0.646423	nan	1	1
BPTF_M04009_1	0.0283082	0.0181803	594	0.413691	nan	1	1
ESX1_M05689_1	-0.000870537	0.0181335	206	0.32589	nan	1	1
IRX1_M08849_1	-0.00597026	0.0179234	247	0.311153	nan	1	1
ZFP64_M10434_1	0.162424	0.0178939	4041	0.818765	nan	1e-24	1
E2F7_M05637_1	0.039417	0.0177287	295	0.448532	nan	1	1
ZNF224_M10440_1	0.0610807	0.0175383	2040	0.514398	nan	1	1
ZIC1_M09329_1	0.138815	0.0174222	746	0.749031	nan	0.01	1
ETV6_M05700_1	0.0942319	0.0172867	570	0.615071	nan	0.881	1
T_M09977_1	0.0390554	0.0170066	411	0.449619	nan	1	1
NFYA_M06672_1	0.0612547	0.0167726	1000	0.51723	nan	1	1
POU3F3_M06012_1	-0.0434016	0.0165655	424	0.202432	nan	1	1
ZNF285_ZNF285	0.0341244	0.0164257	506	0.436508	nan	1	1
SRF_M06142_1	0.0202507	0.0162831	196	0.395124	nan	1	1
KLF10_M08863_1	0.126367	0.0162772	6744	0.714964	nan	1e-23	1
ZNF85_M10363_1	0.0442123	0.0160671	525	0.467993	nan	1	1
NR1I2_M08993_1	0.0640968	0.0157704	271	0.528817	nan	1	1
PROX1_M06028_1	0.0419584	0.0156254	58	0.462531	nan	1	1
EGR1_M08604_1	0.13692	0.0155816	1426	0.748867	nan	0.0001	1
ZNF35_M07124_1	-0.0217741	0.0154136	1892	0.271086	nan	1	1
ZNF671_ZNF671	0.0613582	0.0152762	1263	0.522053	nan	0.744	1
POU4F1_M09918_1	-0.0407946	0.0150868	462	0.214745	nan	1	1
RFX2_M06048_1	0.0563374	0.0150006	519	0.507751	nan	1	1
POU3F2_M10279_1	-0.0287455	0.0148877	588	0.25166	nan	1	1
ZNF34_M10393_1	0.0456942	0.014829	1657	0.476191	nan	1	1
ZNF605_ZNF605	0.0710845	0.0147641	1657	0.55291	nan	0.1	1
IRF1_M08823_1	0.0231984	0.0147376	125	0.408666	nan	1	1
ZFP82_M10394_1	-0.0044051	0.0147324	1418	0.325488	nan	1	1
ZBTB26_M09298_1	0.0114437	0.0147158	680	0.373304	nan	1	1
ZNF530_ZNF530	0.103474	0.0143149	5284	0.651883	nan	1e-12	1
ARNT_M08469_1	0.0872251	0.0141569	152	0.603386	nan	1	1
ATF1_M08544_1	0.0630984	0.0140475	261	0.531	nan	1	1
SP3_M06129_1	0.127152	0.0138976	4883	0.724503	nan	1e-17	1
ZNF460_ZNF460	0.170281	0.0138386	7430	0.854667	nan	1e-47	1
EN1_M05665_1	-0.000870537	0.0137821	206	0.339005	nan	1	1
ATOH1_M08943_1	0.0123546	0.013752	261	0.378954	nan	1	1
ZNF682_M10316_1	0.100347	0.0136612	984	0.644428	nan	0.1	1
ZNF669_ZNF669	0.106692	0.0136332	263	0.663637	nan	1	1
GBX2_M05758_1	-0.000870537	0.0134716	206	0.339941	nan	1	1
HSF5_M09723_1	0.0324317	0.0134674	68	0.440323	nan	1	1
ZNF16_M10342_1	0.0656075	0.0134556	980	0.540346	nan	1	1
HES1_M08751_1	0.130188	0.0128444	1345	0.736828	nan	0.001	1
HMX3_M05795_1	0.00997428	0.0126721	15	0.375035	nan	1	1
ZNF707_ZNF707	0.091482	0.0124476	1306	0.621367	nan	0.1	1
ETV6_M09550_1	0.0570126	0.0122543	108	0.518063	nan	1	1
FOXA1_M09573_1	-0.0194639	0.0120606	1156	0.288154	nan	1	1
KLF1_M00600_1	0.119496	0.0120508	1130	0.706995	nan	0.01	1
FOS_M08665_1	0.0460781	0.0116034	129	0.487069	nan	1	1
T_M09203_1	0.0364464	0.0115033	187	0.458342	nan	1	1
ZNF385D_M09365_1	0.101284	0.0114908	19	0.653794	nan	1	1
ARNT_M08470_1	0.0872251	0.0114402	152	0.611574	nan	1	1
ELF1_M09509_1	0.0651819	0.0112012	256	0.545858	nan	1	1
ZNF350_M10429_1	0.0259091	0.0105643	527	0.429414	nan	1	1
KLF10_M08868_1	0.124528	0.0101846	4230	0.727785	nan	1e-13	1
BCL6B_M09457_1	0.0297148	0.0101347	336	0.442178	nan	1	1
ELF3_M05650_1	0.0558496	0.00999689	212	0.521361	nan	1	1
RFX4_M06052_1	0.0460471	0.00985524	550	0.492244	nan	1	1
CREB3L1_M05601_1	0.0952395	0.00984657	180	0.640532	nan	1	1
ZNF527_ZNF527	0.0678732	0.00928842	3118	0.559735	nan	0.01	1
HNF1A_M05796_1	-0.0425387	0.00925915	251	0.227053	nan	1	1
ZNF563_M10403_1	0.086448	0.00920304	2117	0.615974	nan	0.01	1
STAT3_M05480_1	0.0332715	0.00919397	935	0.455733	nan	1	1
CLOCK_M08534_1	0.0855404	0.00902507	431	0.613775	nan	1	1
ARNT_M00267_1	0.0754304	0.00894804	128	0.583537	nan	1	1
FOXA1_M09569_1	-0.0188291	0.00883915	1177	0.299777	nan	1	1
ZSCAN9_M09421_1	-0.00812035	0.00856039	480	0.332892	nan	1	1
ZNF280A_M10358_1	0.0222168	0.00811655	593	0.425663	nan	1	1
ATF1_M10066_1	0.0521584	0.00797128	219	0.516341	nan	1	1
ZNF765_ZNF765	0.117515	0.00794316	5270	0.713403	nan	1e-15	1
FOXO1_M05738_1	-0.0267395	0.00788186	292	0.278821	nan	1	1
EHF_M06390_1	0.0616141	0.00758681	190	0.545999	nan	1	1
FOXC1_M05716_1	-0.0518104	0.00752118	305	0.204347	nan	1	1
ZNF345_M09361_1	0.0534211	0.00746981	175	0.521658	nan	1	1
SP1_M09181_1	0.126828	0.00709256	3844	0.744037	nan	1e-12	1
ATF2_M08540_1	0.0397994	0.00685276	195	0.482464	nan	1	1
ZNF540_ZNF540	0.0346753	0.00652325	57	0.468014	nan	1	1
BARX1_M08498_1	-0.0382271	0.00645527	287	0.248498	nan	1	1
BCL6_M09454_1	0.0304498	0.0064529	64	0.45549	nan	1	1
ATOH7_M09990_1	0.0428933	0.00640156	155	0.493148	nan	1	1
ZNF519_ZNF519	0.164031	0.00637183	19279	0.858333	nan	1e-138	1
ZSCAN30_M10388_1	0.126104	0.00626027	5067	0.744363	nan	1e-16	1
PAX6_M09045_1	0.0682373	0.00622426	536	0.570067	nan	1	1
PURA_M06743_1	0.0949832	0.00614299	10290	0.650921	nan	1e-22	1
POU3F2_M06009_1	-0.0470788	0.00611129	730	0.222857	nan	1	1
ZNF232_M06242_1	-0.017468	0.00583577	276	0.312931	nan	1	1
ZNF479_ZNF479	0.0771915	0.00578434	1120	0.59838	nan	1	1
SMAD1_M06764_1	0.0752339	0.00559094	1665	0.593063	nan	0.1	1
HNF1B_M05797_1	-0.0526111	0.00552217	169	0.207959	nan	1	1
ZNF71_M10438_1	0.0525887	0.00547651	7351	0.525157	nan	0.0001	1
KLF1_M08867_1	0.122317	0.00481781	1172	0.737297	nan	0.01	1
ZNF627_ZNF627	0.0178731	0.00479633	509	0.422578	nan	1	1
CREB3L4_M10091_1	0.0774497	0.00473258	215	0.602328	nan	1	1
ATF2_M08479_1	0.0392755	0.00471346	197	0.487332	nan	1	1
ZNF101_ZNF101	0.0927033	0.00448835	1182	0.649037	nan	0.1	1
ZNF121_M10357_1	0.0987462	0.00444977	30092	0.667366	nan	1e-85	1
ZNF212_ZNF212	0.0410059	0.00435227	13978	0.493636	nan	1e-05	1
ZNF460_M09373_1	0.143	0.00434549	1765	0.801055	nan	1e-06	1
ZKSCAN3_M06246_1	0.0729473	0.00419249	214	0.590386	nan	1	1
ZNF713_M06251_1	0.0112872	0.00416141	433	0.404643	nan	1	1
ZNF574_M10384_1	0.0955093	0.00406255	467	0.658777	nan	1	1
NR1D1_M08989_1	0.0371884	0.00406128	434	0.483008	nan	1	1
ZFP14_ZFP14	0.0869884	0.00405487	4685	0.633119	nan	1e-07	1
NFYC_M06674_1	0.0577489	0.00403755	965	0.545047	nan	1	1
SREBF1_M09969_1	0.0743728	0.00393817	154	0.595449	nan	1	1
ZNF675_M10406_1	0.0413327	0.00384114	970	0.496162	nan	1	1
KLF15_M08876_1	0.11128	0.00341798	5107	0.70825	nan	1e-12	1
TGIF1_M09253_1	0.0455502	0.00317019	323	0.510895	nan	1	1
TP53_M06704_1	0.0612165	0.0031459	1564	0.558185	nan	0.567	1
ATF4_M06454_1	0.0228461	0.00311851	1342	0.442623	nan	1	1
ZNF669_M10411_1	0.0643483	0.00301974	491	0.568004	nan	1	1
ZNF486_ZNF486	0.119466	0.00260118	583	0.735385	nan	1	1
INSM1_M06607_1	0.101163	0.00257154	1064	0.68031	nan	0.1	1
SP1_M09185_1	0.119652	0.00231146	4134	0.736818	nan	1e-12	1
IRX2_M05856_1	0.00615214	0.00225752	223	0.394904	nan	1	1
IRX5_M05857_1	0.00291131	0.00218473	183	0.385356	nan	1	1
KLF1_M08884_1	0.111947	0.00204864	7869	0.714387	nan	1e-21	1
NFYB_M06673_1	0.0480647	0.00200921	1067	0.521973	nan	1	1
TOPORS_M04321_1	0.0491501	0.00191786	3714	0.525519	nan	1	1
RORA_M06062_1	0.0119452	0.00190578	334	0.413424	nan	1	1
ZNF154_ZNF154	0.0101836	0.0016517	319	0.40888	nan	1	1
HSF1_M08813_1	0.0322043	0.0016318	428	0.475309	nan	1	1
KLF1_M08888_1	0.109384	0.00149517	7588	0.708333	nan	1e-20	1
E2F7_M08594_1	0.0247628	0.00143488	302	0.453474	nan	1	1
SOX18_M06097_1	-0.0396558	0.00135076	451	0.259577	nan	1	1
KLF1_M08883_1	0.129802	0.00113759	996	0.770946	nan	0.01	1
ZNF554_M10386_1	0.0720428	0.00112323	2705	0.59691	nan	0.01	1
ZNF324B_ZNF324B	0.063568	0.00110317	1131	0.571429	nan	0.903	1
CDC5L_M03776_1	-0.0376245	0.00102961	189	0.266667	nan	1	1
ZNF69_ZNF69	0.0940592	0.00100016	750	0.663636	nan	0.374	1
TCF7L1_M06178_1	-0.00879414	0.0009652	731	0.353753	nan	1	1
GATA1_M09589_1	0.00919323	0.000910723	503	0.408129	nan	1	1
ZNF480_ZNF480	0.0365668	0.000884616	677	0.490709	nan	1	1
ZNF334_ZNF334	-0.028938	0.000762873	1423	0.293651	nan	1	1
SP1_M09183_1	0.114927	0.00060726	3748	0.727714	nan	1e-09	1
GMEB1_M08733_1	0.0120723	0.000519966	15	0.417984	nan	1	1
NFKB2_M08965_1	0.0826344	0.000495525	591	0.630724	nan	1	1
KLF10_M08865_1	0.120495	0.000387232	8830	0.74516	nan	1e-30	1
ZNF621_M07151_1	0.0565542	0.000345896	2007	0.552572	nan	1	1
KLF16_M05868_1	0.133337	0.000272398	4242	0.784208	nan	1e-15	1
ZNF485_ZNF485	0.0268456	0.00022397	760	0.463401	nan	1	1
NFIX_M05942_1	0.0509818	0.000205586	537	0.5362	nan	1	1
ZNF25_ZNF25	-0.0183388	0.000102427	1437	0.327586	nan	1	1
TGIF1_M09251_1	0.0443168	9.59951e-05	322	0.516443	nan	1	1
GSX1_M08793_1	0	0	0	0.233575	nan	1	1
TFAP4_M10006_1	0	0	0	0.508681	nan	1	1
ARGFX_M09429_1	0	0	0	0.203975	nan	1	1
ZNF547_ZNF547	0	0	0	0.5	nan	1	1
FOS_M10098_1	0	0	0	0.479633	nan	1	1
FOXG1_M01022_1	0	0	0	0.225263	nan	1	1
SOX11_M02178_1	0	0	0	0.328554	nan	1	1
EN2_M05669_1	0	0	0	0.2783	nan	1	1
TEAD2_M09221_1	0	0	0	0.459254	nan	1	1
LMX1A_M05879_1	0	0	0	0.168315	nan	1	1
ZHX1_M01278_1	0	0	0	0.473203	nan	1	1
ZNF783_ZNF783	0	0	0	0.924624	nan	1	1
BARX1_M05576_1	0	0	0	0.301575	nan	1	1
ZNF425_ZNF425	0	0	0	0.857143	nan	1	1
HOXA1_M08804_1	0	0	0	0.263041	nan	1	1
ALX1_M08859_1	0	0	0	0.21973	nan	1	1
NR2F1_M02008_1	0	0	0	0.563387	nan	1	1
BARHL1_M09447_1	0	0	0	0.365471	nan	1	1
TET1_M00880_1	0	0	0	0.572667	nan	1	1
NKX6-1_M08981_1	0	0	0	0.238277	nan	1	1
TBX4_M06171_1	0	0	0	0.499161	nan	1	1
MXD1_M05548_1	0	0	0	0.566209	nan	1	1
MYRF_M01967_1	0	0	0	0.5	nan	1	1
POU2F3_M06004_1	0	0	0	0.227091	nan	1	1
HOXA1_M05808_1	0	0	0	0.315201	nan	1	1
LHX1_M01363_1	0	0	0	0.248932	nan	1	1
MSX2_M05916_1	0	0	0	0.266566	nan	1	1
POU6F1_M10220_1	0	0	0	0.328027	nan	1	1
GSX1_M08787_1	0	0	0	0.332891	nan	1	1
MAX_M10274_1	0	0	0	0.650678	nan	1	1
ZNF711_M06970_1	0	0	0	0.723456	nan	1	1
LMX1B_M05880_1	0	0	0	0.184665	nan	1	1
ZNF641_ZNF641	0	0	0	0.798429	nan	1	1
MNX1_M05910_1	0	0	0	0.237083	nan	1	1
RARA_M01985_1	0	0	0	0.569992	nan	1	1
ARID5A_M00143_1	0	0	0	0.326426	nan	1	1
LBX1_M01263_1	0	0	0	0.239842	nan	1	1
ZNF786_ZNF786	0	0	0	0.75	nan	1	1
NOTO_M05947_1	0	0	0	0.290079	nan	1	1
ATOH1_M08945_1	0	0	0	0.434757	nan	1	1
ATOH1_M08510_1	0	0	0	0.386155	nan	1	1
GMEB1_M02116_1	0	0	0	0.581254	nan	1	1
MZF1_M06657_1	0	0	0	0.644579	nan	1	1
HOXA10_M08789_1	0	0	0	0.321096	nan	1	1
HIC2_M05787_1	0	0	0	0.629116	nan	1	1
LCOR_M02074_1	0	0	0	0.385931	nan	1	1
CIC_M02158_1	0	0	0	0.483409	nan	1	1
LHX1_M08892_1	0	0	0	0.326524	nan	1	1
HOXA10_M08788_1	0	0	0	0.348991	nan	1	1
FOXD2_M05721_1	0	0	0	0.260408	nan	1	1
ZNF343_ZNF343	0	0	0	0.686565	nan	1	1
FOXN2_M01021_1	0	0	0	0.603763	nan	1	1
MIXL1_M05906_1	0	0	0	0.293455	nan	1	1
ZNF33A_ZNF33A	0	0	0	0.578944	nan	1	1
LEF1_M09761_1	0	0	0	0.372079	nan	1	1
TBX21_M06165_1	0	0	0	0.457888	nan	1	1
PBX1_M09053_1	0	0	0	0.417037	nan	1	1
ZNF557_ZNF557	0	0	0	0.666667	nan	1	1
ZNF263_ZNF263	0	0	0	0.705976	nan	1	1
BORCS8-MEF2B_M08914_1	0	0	0	0.413948	nan	1	1
HMX1_M08779_1	0	0	0	0.354449	nan	1	1
ZNF684_ZNF684	0	0	0	0.607202	nan	1	1
ZNF205_ZNF205	0	0	0	0.555556	nan	1	1
PDX1_M05988_1	0	0	0	0.237538	nan	1	1
GSX1_M08784_1	0	0	0	0.327986	nan	1	1
ALX1_M08571_1	0	0	0	0.419696	nan	1	1
ZNF691_M00623_1	0	0	0	0.595584	nan	1	1
ALX1_M09058_1	0	0	0	0.294353	nan	1	1
CREB3L1_M00402_1	0	0	0	0.624339	nan	1	1
FOXM1_M01025_1	0	0	0	0.434744	nan	1	1
NFE2_M06660_1	0	0	0	0.393303	nan	1	1
NFATC1_M06405_1	0	0	0	0.344194	nan	1	1
HOXA1_M08781_1	0	0	0	0.291064	nan	1	1
ZNF610_M10398_1	0	0	0	0.7958	nan	1	1
HMBOX1_M05792_1	0	0	0	0.357275	nan	1	1
ATOH7_M00261_1	0	0	0	0.417218	nan	1	1
MEOX1_M05898_1	0	0	0	0.322427	nan	1	1
NR4A1_M09891_1	0	0	0	0.386347	nan	1	1
EVX1_M05702_1	0	0	0	0.346297	nan	1	1
RAX_M06046_1	0	0	0	0.259669	nan	1	1
NR1I3_M08995_1	0	0	0	0.340867	nan	1	1
HOXA10_M09720_1	0	0	0	0.252882	nan	1	1
HOXB3_M05817_1	0	0	0	0.308405	nan	1	1
ZKSCAN2_ZKSCAN2	0	0	0	0.361783	nan	1	1
TCF12_M09213_1	0	0	0	0.628784	nan	1	1
ALX3_M05560_1	0	0	0	0.275651	nan	1	1
HOXA10_M01317_1	0	0	0	0.152614	nan	1	1
BORCS8-MEF2B_M08910_1	0	0	0	0.467611	nan	1	1
TBR1_M06148_1	0	0	0	0.427193	nan	1	1
IRX1_M02784_1	0	0	0	0.219512	nan	1	1
IRX1_M01343_1	0	0	0	0.407029	nan	1	1
ZNF649_ZNF649	0	0	0	0.00103	nan	1	1
ZNF333_ZNF333	0	0	0	0.657712	nan	1	1
RHOXF1_M06060_1	0	0	0	0.452468	nan	1	1
HOXA2_M08797_1	0	0	0	0.281305	nan	1	1
HOXA10_M08812_1	0	0	0	0.315539	nan	1	1
HMX1_M08978_1	0	0	0	0.439747	nan	1	1
FOXK1_M01043_1	0	0	0	0.275469	nan	1	1
SIX1_M05532_1	0	0	0	0.522856	nan	1	1
EVX1_M08658_1	0	0	0	0.268969	nan	1	1
MLXIP_M00258_1	0	0	0	0.624399	nan	1	1
EVX2_M05703_1	0	0	0	0.343902	nan	1	1
ANHX_M01298_1	0	0	0	0.359304	nan	1	1
FOSL2_M10258_1	0	0	0	0.452103	nan	1	1
DBX1_M01414_1	0	0	0	0.349804	nan	1	1
EMX2_M05663_1	0	0	0	0.292912	nan	1	1
HOXA1_M08790_1	0	0	0	0.297513	nan	1	1
PITX1_M05994_1	0	0	0	0.357385	nan	1	1
RHOXF2_M09106_1	0	0	0	0.39524	nan	1	1
NR2C1_M09872_1	0	0	0	0.579664	nan	1	1
BHLHA15_M09899_1	0	0	0	0.395921	nan	1	1
CEBPD_M05591_1	0	0	0	0.409525	nan	1	1
ZNF169_ZNF169	0	0	0	0.56974	nan	1	1
KLF1_M00554_1	0	0	0	0.814751	nan	1	1
NOBOX_M01232_1	0	0	0	0.380815	nan	1	1
PITX3_M05995_1	0	0	0	0.400371	nan	1	1
DLX1_M08556_1	0	0	0	0.233088	nan	1	1
SOX13_M10297_1	0	0	0	0.318814	nan	1	1
ZNF613_ZNF613	0	0	0	0.110929	nan	1	1
ALX1_M08546_1	0	0	0	0.419217	nan	1	1
YBX1_M09280_1	0	0	0	0.508991	nan	1	1
NKX2-1_M01310_1	0	0	0	0.425433	nan	1	1
GSC_M08743_1	0	0	0	0.334873	nan	1	1
ALX1_M08468_1	0	0	0	0.280971	nan	1	1
ZKSCAN5_ZKSCAN5	0	0	0	0.580704	nan	1	1
DBX1_M01428_1	0	0	0	0.368902	nan	1	1
PAX7_M05984_1	0	0	0	0.172662	nan	1	1
FOXC1_M01039_1	0	0	0	0.318777	nan	1	1
DLX1_M08560_1	0	0	0	0.213482	nan	1	1
ATOH1_M08492_1	0	0	0	0.451632	nan	1	1
TLX1_M09255_1	0	0	0	0.208696	nan	1	1
IRF6_M08837_1	0	0	0	0.462037	nan	1	1
DBX1_M01380_1	0	0	0	0.0042135	nan	1	1
OLIG1_M05965_1	0	0	0	0.343613	nan	1	1
VSX2_M06226_1	0	0	0	0.211409	nan	1	1
FOXK1_M01020_1	0	0	0	0.362557	nan	1	1
DMRT2_M00897_1	0	0	0	0.378384	nan	1	1
SP2_M10360_1	0	0	0	0.899108	nan	1	1
LHX1_M08893_1	0	0	0	0.260398	nan	1	1
FOXP1_M01031_1	0	0	0	0.337082	nan	1	1
DMRT1_M00895_1	0	0	0	0.344506	nan	1	1
ZBTB42_M10323_1	0	0	0	0.622561	nan	1	1
ZNF26_ZNF26	0	0	0	0.428571	nan	1	1
CUX2_M05611_1	0	0	0	0.279672	nan	1	1
ZNF77_ZNF77	0	0	0	0.5	nan	1	1
SOX11_M02155_1	0	0	0	0.342063	nan	1	1
PPARA_M06731_1	0	0	0	0.513454	nan	1	1
GMEB2_M05768_1	0	0	0	0.481596	nan	1	1
ZNF790_ZNF790	0	0	0	0.655405	nan	1	1
GSX1_M08809_1	0	0	0	0.256312	nan	1	1
ZNF695_ZNF695	0	0	0	0.5	nan	1	1
MEOX2_M05899_1	0	0	0	0.311143	nan	1	1
GSX1_M01466_1	0	0	0	0.310095	nan	1	1
PRRX1_M06029_1	0	0	0	0.216431	nan	1	1
UNCX_M06217_1	0	0	0	0.233059	nan	1	1
ZEB1_M05322_1	0	0	0	0.612528	nan	1	1
ZNF273_ZNF273	0	0	0	0.55713	nan	1	1
HOXA10_M08799_1	0	0	0	0.302263	nan	1	1
ALX1_M08586_1	0	0	0	0.231254	nan	1	1
MAZ_M10356_1	0	0	0	0.895949	nan	1	1
CDX1_M09470_1	0	0	0	0.375232	nan	1	1
VAX1_M09269_1	0	0	0	0.258011	nan	1	1
HOXA2_M05813_1	0	0	0	0.343256	nan	1	1
ATOH1_M08953_1	0	0	0	0.482803	nan	1	1
LHX6_M01234_1	0	0	0	0.336486	nan	1	1
LEF1_M02162_1	0	0	0	0.36343	nan	1	1
LHX2_M01233_1	0	0	0	0.376513	nan	1	1
ZFHX3_M00497_1	0	0	0	0.377674	nan	1	1
IKZF1_M06606_1	0	0	0	0.582237	nan	1	1
HOXA10_M09661_1	0	0	0	0.313223	nan	1	1
BHLHA15_M09896_1	0	0	0	0.37183	nan	1	1
ZNF22_M10344_1	0	0	0	0.002618	nan	1	1
EMX1_M05661_1	0	0	0	0.315984	nan	1	1
MLXIPL_M05908_1	0	0	0	0.512991	nan	1	1
MYT1L_M00842_1	0	0	0	0.296758	nan	1	1
EVX1_M08657_1	0	0	0	0.270723	nan	1	1
ALX1_M09095_1	0	0	0	0.210369	nan	1	1
HOXA1_M01350_1	0	0	0	0.301611	nan	1	1
FOXL1_M05735_1	0	0	0	0.225071	nan	1	1
GATA3_M05752_1	0	0	0	0.358107	nan	1	1
FOXO4_M05744_1	0	0	0	0.268678	nan	1	1
NR4A1_M09892_1	0	0	0	0.398538	nan	1	1
RUNX3_M06067_1	0	0	0	0.484483	nan	1	1
GBX1_M08931_1	0	0	0	0.260136	nan	1	1
GATA4_M05753_1	0	0	0	0.3468	nan	1	1
FOXP1_M01019_1	0	0	0	0.233013	nan	1	1
GATA1_M06396_1	0	0	0	0.322428	nan	1	1
GSX2_M05778_1	0	0	0	0.293948	nan	1	1
KDM2B_M00877_1	0	0	0	0.514159	nan	1	1
ATF1_M06452_1	0	0	0	0.545611	nan	1	1
FIGLA_M08661_1	0	0	0	0.623015	nan	1	1
FOXD3_M05723_1	0	0	0	0.257476	nan	1	1
HOXA10_M09689_1	0	0	0	0.321191	nan	1	1
ZNF766_ZNF766	0	0	0	0.357143	nan	1	1
FOXR1_M01023_1	0	0	0	0.404746	nan	1	1
ZNF211_ZNF211	0	0	0	0.266155	nan	1	1
TBX5_M06173_1	0	0	0	0.524446	nan	1	1
LHX1_M08894_1	0	0	0	0.20106	nan	1	1
RAX2_M06047_1	0	0	0	0.25241	nan	1	1
OTX2_M05976_1	0	0	0	0.33491	nan	1	1
CREBZF_M00404_1	0	0	0	0.316579	nan	1	1
GRHL1_M08737_1	0	0	0	0.462787	nan	1	1
NKX6-1_M08979_1	0	0	0	0.221965	nan	1	1
KLF13_M00610_1	0	0	0	0.500612	nan	1	1
TBX15_M06156_1	0	0	0	0.508742	nan	1	1
FOXO3_M05741_1	0	0	0	0.2643	nan	1	1
ISL1_M08853_1	0	0	0	0.370701	nan	1	1
RFX5_M09102_1	0	0	0	0.531684	nan	1	1
ZNF257_ZNF257	0	0	0	0.570383	nan	1	1
ISL2_M05858_1	0	0	0	0.354167	nan	1	1
LHX6_M09777_1	0	0	0	0.252893	nan	1	1
HOXA10_M08796_1	0	0	0	0.313864	nan	1	1
DLX1_M08569_1	0	0	0	0.227582	nan	1	1
VAX1_M06219_1	0	0	0	0.243932	nan	1	1
MSX1_M05914_1	0	0	0	0.287788	nan	1	1
DLX6_M05619_1	0	0	0	0.235325	nan	1	1
ARID3A_M00142_1	0	0	0	0.223437	nan	1	1
NR2E3_M01990_1	0	0	0	0.389004	nan	1	1
ZNF10_ZNF10	0	0	0	0.656775	nan	1	1
GSX1_M08792_1	0	0	0	0.3024	nan	1	1
DMRT2_M00898_1	0	0	0	0.168293	nan	1	1
BARHL2_M05570_1	0	0	0	0.334713	nan	1	1
NOTO_M08985_1	0	0	0	0.292344	nan	1	1
HOXA13_M01268_1	0	0	0	0.341089	nan	1	1
ZNF846_ZNF846	0	0	0	0.833333	nan	1	1
HMGA1_M06580_1	0	0	0	0.150539	nan	1	1
ZNF730_ZNF730	0	0	0	0.627613	nan	1	1
ZNF354C_M02691_1	0	0	0	0.614583	nan	1	1
DLX1_M08570_1	0	0	0	0.259697	nan	1	1
IKZF3_M10442_1	0	0	0	0.607762	nan	1	1
CEBPG_M05594_1	0	0	0	0.424112	nan	1	1
ZNF284_ZNF284	0	0	0	0.51309	nan	1	1
BARHL1_M09448_1	0	0	0	0.361509	nan	1	1
TERF2_M01857_1	0	0	0	0.468198	nan	1	1
TBX1_M06152_1	0	0	0	0.492071	nan	1	1
LIN54_M02269_1	0	0	0	0.188607	nan	1	1
ZNF45_M10361_1	0	0	0	0.303891	nan	1	1
GSX1_M08810_1	0	0	0	0.325328	nan	1	1
HOXA10_M09662_1	0	0	0	0.257679	nan	1	1
SOX17_M10294_1	0	0	0	0.335407	nan	1	1
ZNF749_ZNF749	0	0	0	0.611801	nan	1	1
ATOH1_M08949_1	0	0	0	0.407295	nan	1	1
HBP1_M02157_1	0	0	0	0.427181	nan	1	1
VSX1_M09275_1	0	0	0	0.230878	nan	1	1
ZNF33A_M10364_1	0	0	0	0.560096	nan	1	1
CDX1_M05587_1	0	0	0	0.241948	nan	1	1
POU5F1B_M06019_1	0	0	0	0.224016	nan	1	1
VAX1_M09271_1	0	0	0	0.247875	nan	1	1
ZKSCAN3_ZKSCAN3	0	0	0	0.726757	nan	1	1
PBX1_M09055_1	0	0	0	0.446758	nan	1	1
ARX_M09072_1	0	0	0	0.409477	nan	1	1
NKX2-1_M08975_1	0	0	0	0.488348	nan	1	1
PHOX2A_M01308_1	0	0	0	0.169569	nan	1	1
ATOH1_M08951_1	0	0	0	0.39484	nan	1	1
OTX1_M05974_1	0	0	0	0.388215	nan	1	1
ZBTB12_M10447_1	0	0	0	0.510407	nan	1	1
SOX10_M10292_1	0	0	0	0.344089	nan	1	1
NFATC1_M02089_1	0	0	0	0.377695	nan	1	1
ZNF222_ZNF222	0	0	0	0.589745	nan	1	1
TBP_M02225_1	0	0	0	0.212636	nan	1	1
ZBTB3_M00638_1	0	0	0	0.556051	nan	1	1
SMAD4_M10290_1	0	0	0	0.516544	nan	1	1
HOXA10_M09690_1	0	0	0	0.24418	nan	1	1
ZNF384_M10409_1	0	0	0	0.0856076	nan	1	1
SOX13_M02180_1	0	0	0	0.214489	nan	1	1
ALX1_M08472_1	0	0	0	0.211592	nan	1	1
ZNF2_ZNF2	0	0	0	0.838611	nan	1	1
SOX13_M10296_1	0	0	0	0.308701	nan	1	1
FOXP3_M05749_1	0	0	0	0.29222	nan	1	1
SOX9_M06121_1	0	0	0	0.330514	nan	1	1
ALX1_M01344_1	0	0	0	0.303206	nan	1	1
NKX6-1_M01395_1	0	0	0	0.282336	nan	1	1
ZNF561_ZNF561	0	0	0	0.387218	nan	1	1
LHX1_M08890_1	0	0	0	0.323649	nan	1	1
ARX_M09068_1	0	0	0	0.423259	nan	1	1
ISL1_M08855_1	0	0	0	0.372886	nan	1	1
GSC_M08741_1	0	0	0	0.38683	nan	1	1
TEAD3_M06182_1	0	0	0	0.442756	nan	1	1
CEBPA_M00400_1	0	0	0	0.393435	nan	1	1
HOXD8_M05838_1	0	0	0	0.299256	nan	1	1
ATOH1_M08947_1	0	0	0	0.435716	nan	1	1
NANOG_M08942_1	0	0	0	0.478303	nan	1	1
GTF3A_M10410_1	0	0	0	0.646667	nan	1	1
FOXA1_M01044_1	0	0	0	0.292117	nan	1	1
HOXA2_M08798_1	0	0	0	0.356025	nan	1	1
LHX2_M08896_1	0	0	0	0.224864	nan	1	1
HMBOX1_M08773_1	0	0	0	0.401068	nan	1	1
NKX6-1_M08983_1	0	0	0	0.296872	nan	1	1
GSX1_M08811_1	0	0	0	0.24317	nan	1	1
NKX2-1_M01366_1	0	0	0	0.432863	nan	1	1
PATZ1_M10432_1	0	0	0	0.868	nan	1	1
HOXD11_M05830_1	0	0	0	0.281231	nan	1	1
GSX1_M08794_1	0	0	0	0.315068	nan	1	1
BSX_M05585_1	0	0	0	0.311511	nan	1	1
NR2E1_M08999_1	0	0	0	0.442425	nan	1	1
ATOH1_M09462_1	0	0	0	0.488442	nan	1	1
ALX1_M01294_1	0	0	0	0.228405	nan	1	1
MEIS1_M05893_1	0	0	0	0.453589	nan	1	1
CPEB1_M05597_1	0	0	0	0.106774	nan	1	1
HOXB2_M05816_1	0	0	0	0.307281	nan	1	1
HOXC10_M05821_1	0	0	0	0.283416	nan	1	1
MXI1_M05518_1	0	0	0	0.738239	nan	1	1
PAX4_M05980_1	0	0	0	0.224295	nan	1	1
GSX1_M05777_1	0	0	0	0.308389	nan	1	1
SIX1_M09129_1	0	0	0	0.516638	nan	1	1
CXXC1_M00872_1	0	0	0	0.66287	nan	1	1
ARX_M09070_1	0	0	0	0.373511	nan	1	1
FOXJ2_M06395_1	0	0	0	0.208243	nan	1	1
SOX30_M09165_1	0	0	0	0.323207	nan	1	1
ZFHX2_M01262_1	0	0	0	0.302098	nan	1	1
CUX1_M05609_1	0	0	0	0.298475	nan	1	1
LMX1A_M08899_1	0	0	0	0.115225	nan	1	1
ZNF564_ZNF564	0	0	0	0.421076	nan	1	1
DLX3_M05616_1	0	0	0	0.252168	nan	1	1
ISL1_M08857_1	0	0	0	0.38386	nan	1	1
ZNF250_M10340_1	0	0	0	0.660714	nan	1	1
MYCL_M02668_1	0	0	0	0.673468	nan	1	1
JUN_M10267_1	0	0	0	0.417235	nan	1	1
ZNF135_ZNF135	0	0	0	0.616596	nan	1	1
GSX1_M08786_1	0	0	0	0.320927	nan	1	1
ZNF585A_ZNF585A	0	0	0	0.417002	nan	1	1
BHLHA15_M00224_1	0	0	0	0.423312	nan	1	1
CLOCK_M05596_1	0	0	0	0.518699	nan	1	1
ZNF184_M10424_1	0	0	0	0.499644	nan	1	1
BORCS8-MEF2B_M08916_1	0	0	0	0.392157	nan	1	1
GSX1_M08747_1	0	0	0	0.315982	nan	1	1
HMX1_M08775_1	0	0	0	0.436518	nan	1	1
HOXA10_M08803_1	0	0	0	0.279745	nan	1	1
ZFP57_ZFP57	0	0	0	0.833333	nan	1	1
ZNF655_M00582_1	0	0	0	0.41526	nan	1	1
NR2C1_M08997_1	0	0	0	0.540967	nan	1	1
ZNF610_ZNF610	0	0	0	0.823562	nan	1	1
FOXP1_M10259_1	0	0	0	0.267886	nan	1	1
POU6F2_M06021_1	0	0	0	0.288125	nan	1	1
NFATC1_M02087_1	0	0	0	0.380473	nan	1	1
GSX1_M08745_1	0	0	0	0.347982	nan	1	1
GCM1_M08719_1	0	0	0	0.641732	nan	1	1
VAX2_M06220_1	0	0	0	0.25837	nan	1	1
ALX1_M09090_1	0	0	0	0.198567	nan	1	1
DLX4_M05617_1	0	0	0	0.252541	nan	1	1
SHOX2_M06082_1	0	0	0	0.217687	nan	1	1
ZNF37A_M10345_1	0	0	0	0.62366	nan	1	1
GATA1_M08709_1	0	0	0	0.438924	nan	1	1
NKX1-1_M01433_1	0	0	0	0.348969	nan	1	1
GSX1_M08802_1	0	0	0	0.253731	nan	1	1
ZNF784_M10400_1	0	0	0	0.545034	nan	1	1
ZNF202_ZNF202	0	0	0	0.8125	nan	1	1
LEF1_M09993_1	0	0	0	0.375141	nan	1	1
ATOH1_M08512_1	0.0147175	-0.000229737	253	0.428215	nan	1	1
ZNF552_ZNF552	0.114795	-0.000400996	298	0.730354	nan	1	1
SNAI1_M09139_1	0.0699396	-0.000412292	919	0.595199	nan	0.86	1
ATOH7_M08749_1	0.0565821	-0.000852923	429	0.556269	nan	1	1
ZNF324_M10329_1	0.0309418	-0.0012565	1265	0.480208	nan	1	1
STAT5A_M06793_1	-0.013932	-0.00135466	1022	0.345259	nan	1	1
TFAP2B_M06446_1	0.147503	-0.0014936	5487	0.832226	nan	1e-25	1
ZNF764_ZNF764	0.0469176	-0.00157044	575	0.529304	nan	1	1
ZNF816_M10368_1	0.0621766	-0.00180837	1152	0.57601	nan	0.857	1
ATF3_M08485_1	0.0352211	-0.00209353	130	0.495629	nan	1	1
GLIS2_M05766_1	0.119928	-0.00232634	384	0.751627	nan	0.532	1
GLI4_M10337_1	0.0581277	-0.00234142	914	0.565414	nan	1	1
ZNF329_M10387_1	0.0682363	-0.00241509	2157	0.596102	nan	0.1	1
PATZ1_M04345_1	0.131813	-0.00255573	2034	0.788139	nan	1e-07	1
TBX20_M06158_1	0.0327516	-0.00267883	372	0.48995	nan	1	1
ZNF582_ZNF582	0.0762491	-0.00280561	879	0.621429	nan	0.621	1
MEIS3_M05897_1	0.0350589	-0.00294065	695	0.497693	nan	1	1
RFX3_M06050_1	0.0365363	-0.00333365	606	0.50333	nan	1	1
BORCS8-MEF2B_M08912_1	-0.00464734	-0.00337189	235	0.379322	nan	1	1
ZNF667_M10377_1	0.0394299	-0.00339227	561	0.512228	nan	1	1
ATF3_M09744_1	0.0235748	-0.00350823	172	0.464791	nan	1	1
STAT5A_M06792_1	-0.00189287	-0.00353228	782	0.388107	nan	1	1
BARX1_M05575_1	-0.0459224	-0.00358012	291	0.255551	nan	1	1
ASCL1_M08474_1	0.0786502	-0.00359996	1569	0.631059	nan	0.1	1
PBX3_M06715_1	0.0259852	-0.00367369	837	0.472555	nan	1	1
GATA1_M08713_1	-0.00552484	-0.00367942	35	0.377604	nan	1	1
KLF15_M08874_1	0.110803	-0.00385856	6429	0.728745	nan	1e-16	1
FOXQ1_M08701_1	-0.0416426	-0.00393323	349	0.269514	nan	1	1
FEZF1_M07239_1	-0.0115453	-0.00396	423	0.360305	nan	1	1
ZNF860_ZNF860	0.0897593	-0.00409794	3352	0.666042	nan	1e-05	1
MECOM_M06525_1	-0.034927	-0.00431919	561	0.290917	nan	1	1
ZNF770_M10379_1	0.114747	-0.00452429	39751	0.742638	nan	1e-169	1
KLF1_M08881_1	0.110197	-0.00468711	7607	0.729415	nan	1e-17	1
ZNF81_ZNF81	0.0361055	-0.00496372	527	0.506945	nan	1	1
ATOH1_M09442_1	0.0147175	-0.00515458	253	0.443058	nan	1	1
ASCL1_M08476_1	0.0786502	-0.00517233	1569	0.635798	nan	1	1
KLF11_M08878_1	0.112507	-0.0054085	1066	0.73855	nan	0.01	1
TFAP2B_M09227_1	0.117314	-0.00562524	732	0.753691	nan	0.1	1
ZNF418_M10408_1	0.016916	-0.00580965	983	0.451659	nan	1	1
ZFP28_M10402_1	-0.00084792	-0.00623445	5453	0.399401	nan	1	1
ZNF431_ZNF431	0.0699769	-0.00627804	1408	0.61299	nan	1	1
ZNF331_M10437_1	0.0602622	-0.00648622	2432	0.584339	nan	0.1	1
SPZ1_M04770_1	0.0730906	-0.00656895	1466	0.623252	nan	1	1
HOMEZ_M05805_1	-0.052305	-0.00660119	64	0.24542	nan	1	1
TBX1_M02208_1	0.0114239	-0.00673266	534	0.437888	nan	1	1
ZNF177_M09337_1	0.0296668	-0.00688198	187	0.49332	nan	1	1
ZNF175_M10448_1	-0.0152177	-0.0070103	717	0.35843	nan	1	1
ZNF823_ZNF823	0.0204066	-0.00703068	10043	0.465859	nan	0.813	1
POU3F2_M09082_1	-0.0401216	-0.00727635	573	0.284174	nan	1	1
PLAG1_M02715_1	0.129938	-0.00757585	2235	0.797619	nan	1e-07	1
RXRA_M09959_1	0.0266792	-0.00778696	1480	0.487043	nan	1	1
RBPJL_M07039_1	0.0357705	-0.00789053	186	0.514756	nan	1	1
NFKB1_M10276_1	0.0783746	-0.00808477	1268	0.643746	nan	1	1
TFAP2C_M06195_1	0.103874	-0.00817489	980	0.720871	nan	0.1	1
HSF2_M08819_1	0.0114938	-0.00822005	595	0.442582	nan	1	1
DUXA_M05624_1	-0.0349803	-0.00841072	293	0.303088	nan	1	1
TBR1_M06149_1	0.000419831	-0.00842946	316	0.409837	nan	1	1
ZNF250_M09341_1	0.0704357	-0.00850372	220	0.621081	nan	1	1
ZNF439_ZNF439	0.0670561	-0.00873988	1081	0.611607	nan	0.939	1
ATF6_M09435_1	0.0554574	-0.00880307	140	0.57684	nan	1	1
ARNT_M00226_1	0.0304306	-0.00887419	155	0.501627	nan	1	1
FOXI1_M08681_1	-0.0479927	-0.00937334	472	0.266771	nan	1	1
KLF17_M08880_1	0.0803116	-0.0093842	1809	0.6535	nan	0.1	1
TGIF1_M09243_1	0.0245246	-0.0100214	356	0.487284	nan	1	1
ATF3_M08483_1	0.024851	-0.0102798	154	0.489047	nan	1	1
ZNF582_M10418_1	0.0401419	-0.0102967	1194	0.535183	nan	1	1
LHX6_M09778_1	-0.0514047	-0.0103645	172	0.259475	nan	1	1
ZNF490_M10444_1	0.0282402	-0.0103922	820	0.4996	nan	1	1
SP1_M06128_1	0.101381	-0.0103936	5968	0.720043	nan	1e-11	1
TBX19_M06157_1	0.00567926	-0.0105546	174	0.432093	nan	1	1
ZNF596_M10405_1	0.0776206	-0.0107238	7882	0.649427	nan	1e-10	1
YY1_M09317_1	0.04045	-0.0111511	822	0.538686	nan	1	1
MEIS1_M09076_1	0.0277902	-0.0111771	318	0.50061	nan	1	1
TEF_M06185_1	-0.0452902	-0.0112763	216	0.280652	nan	1	1
ZNF134_M10355_1	0.0438795	-0.011489	795	0.550041	nan	1	1
ZBTB4_M06842_1	0.0709975	-0.011625	813	0.632182	nan	1	1
FOXH1_M03020_1	-0.00580704	-0.0117547	148	0.401092	nan	1	1
ZNF506_ZNF506	0.0769145	-0.0121528	1429	0.651606	nan	0.1	1
TBX15_M09201_1	0.0279299	-0.0122143	663	0.504157	nan	1	1
ZNF680_ZNF680	0.0202416	-0.0122298	1226	0.481032	nan	1	1
ZNF555_ZNF555	0.0753142	-0.0124304	2950	0.647619	nan	0.01	1
ZNF8_M10347_1	0.0280797	-0.0128049	132	0.506388	nan	1	1
ZBTB34_M09303_1	0.061687	-0.0128954	191	0.60795	nan	1	1
MAFA_M09011_1	0.0177871	-0.0131707	89	0.47647	nan	1	1
MTF1_M05917_1	0.0519276	-0.0132291	221	0.579542	nan	1	1
ZFP30_M10310_1	0.0180027	-0.0133419	590	0.477635	nan	1	1
TBX1_M09197_1	0.0219635	-0.0134811	514	0.489993	nan	1	1
PBX1_M06714_1	-0.0239703	-0.0135259	396	0.351688	nan	1	1
ZNF524_M09377_1	0.0712601	-0.0136058	305	0.638943	nan	1	1
TBX6_M09211_1	0.0301021	-0.0136085	445	0.514905	nan	1	1
PRDM1_M06024_1	-0.0162752	-0.0137938	884	0.375687	nan	1	1
ZNF440_ZNF440	0.0109712	-0.0141217	685	0.458793	nan	1	1
THRA_M06211_1	0.0186205	-0.0144615	292	0.482872	nan	1	1
CTCF_M10351_1	0.120319	-0.0145841	3437	0.789751	nan	1e-09	1
JUN_M10271_1	0.00859846	-0.0146746	126	0.453309	nan	1	1
ZNF419_ZNF419	0.0411039	-0.014725	1442	0.551429	nan	1	1
ATOH1_M09441_1	0.0328233	-0.0147531	346	0.526556	nan	1	1
ZSCAN10_M00592_1	0.0440937	-0.0150147	429	0.561313	nan	1	1
PPARA_M09921_1	0.0188003	-0.0150177	1499	0.48509	nan	1	1
ZNF74_ZNF74	-0.00736896	-0.0150855	2131	0.406423	nan	1	1
CTCF_M05451_1	0.122467	-0.0151288	2933	0.797867	nan	1e-07	1
FEZF1_M10319_1	0.000564636	-0.0152653	1277	0.430876	nan	1	1
GLIS3_M05767_1	0.0833847	-0.0153241	296	0.680664	nan	1	1
ETV6_M09549_1	0.0464331	-0.01539	262	0.569494	nan	1	1
NFKB1_M05943_1	0.0772738	-0.0154444	578	0.662609	nan	1	1
ZNF419_M10413_1	0.0183967	-0.0155069	1982	0.485348	nan	1	1
ZNF398_ZNF398	0.0601823	-0.0155775	11459	0.611498	nan	1e-09	1
RORA_M10286_1	-0.00266505	-0.0156198	151	0.42221	nan	1	1
ZNF501_M09375_1	0.0738345	-0.0156611	156	0.652897	nan	1	1
PPARA_M09922_1	0.032342	-0.0156858	287	0.527917	nan	1	1
GLI1_M08727_1	0.0785152	-0.0157301	658	0.667211	nan	1	1
MEIS1_M09078_1	0.0244035	-0.0157915	291	0.50431	nan	1	1
ZNF28_ZNF28	0.105587	-0.015972	4610	0.749533	nan	1e-09	1
RORA_M06061_1	0.0123881	-0.0164641	568	0.470124	nan	1	1
ZNF214_M10443_1	-0.00880223	-0.0169237	418	0.407643	nan	1	1
E2F7_M08596_1	0.0400165	-0.0170127	160	0.555046	nan	1	1
ZNF708_ZNF708	0.0622853	-0.0170326	704	0.622222	nan	1	1
ZNF704_M09387_1	0.137106	-0.0170945	500	0.847911	nan	0.1	1
RELB_M06749_1	0.0418181	-0.017532	835	0.562041	nan	1	1
ZNF580_M10051_1	0.0413251	-0.0175548	1783	0.560624	nan	1	1
ZNF789_ZNF789	0.0456419	-0.0180275	1315	0.575059	nan	1	1
NR5A1_M09007_1	0.0372289	-0.0181027	1756	0.54993	nan	1	1
ZNF821_M09405_1	0.0319933	-0.0181812	815	0.534387	nan	1	1
MYC_M06652_1	0.073122	-0.0182841	414	0.658655	nan	1	1
ZNF621_ZNF621	0.0277624	-0.0182975	1281	0.521986	nan	1	1
ZNF787_M10059_1	0.0394137	-0.0186275	633	0.558096	nan	1	1
NR2C2_M05948_1	0.0192479	-0.0189189	1533	0.498197	nan	1	1
ZIC1_M09323_1	0.0974644	-0.0190376	838	0.734291	nan	1	1
TBX2_M09209_1	0.042926	-0.0192055	688	0.570424	nan	1	1
ZNF653_M07152_1	-0.0120648	-0.01934	92	0.405093	nan	1	1
HOXA13_M09621_1	-0.0553344	-0.0195474	287	0.275308	nan	1	1
ZIM3_ZIM3	-0.0154577	-0.0196276	945	0.395734	nan	1	1
BHLHE22_M05582_1	-0.0323174	-0.0196728	365	0.345057	nan	1	1
FOXA1_M08669_1	-0.0311405	-0.0197204	399	0.348747	nan	1	1
ZNF793_ZNF793	0.0683863	-0.0198775	1069	0.649184	nan	0.812	1
ZNF785_ZNF785	0.0194037	-0.019997	9106	0.501916	nan	1	1
ZNF436_M10428_1	0.0604366	-0.0200393	2584	0.625712	nan	0.1	1
DPRX_M05622_1	-0.00326174	-0.0201028	55	0.433923	nan	1	1
IRF3_M08827_1	-0.00789743	-0.020854	1141	0.422216	nan	1	1
ZNF133_ZNF133	-0.00452723	-0.0210454	466	0.43295	nan	1	1
ZNF805_ZNF805	0.0331736	-0.0211771	1616	0.546974	nan	1	1
ZNF264_ZNF264	0.0466121	-0.0216041	1819	0.588762	nan	1	1
ZNF737_ZNF737	0.0102518	-0.0217071	244	0.479487	nan	1	1
NR2F1_M05951_1	0.0186431	-0.0217373	1597	0.504869	nan	1	1
ZNF684_M09385_1	0.0312988	-0.0221659	716	0.544303	nan	1	1
ZNF768_M10431_1	0.0293046	-0.0222241	3523	0.538468	nan	1	1
PKNOX2_M05997_1	0.0143628	-0.0223391	502	0.493782	nan	1	1
ESRRA_M08639_1	0.0224447	-0.0223482	1019	0.518167	nan	1	1
ZNF143_M06241_1	0.0145505	-0.022473	592	0.494751	nan	1	1
TBX2_M09205_1	0.0564425	-0.0226208	748	0.621454	nan	1	1
ZNF84_ZNF84	0.0178255	-0.0226324	3767	0.505102	nan	1	1
HSF1_M08821_1	0.00184572	-0.0226804	488	0.457085	nan	1	1
CREB3_M10072_1	0.043777	-0.0227739	171	0.583744	nan	1	1
SOX1_M02182_1	-0.0302225	-0.0227788	295	0.360732	nan	1	1
RXRA_M06070_1	0.0185996	-0.0228129	1459	0.507979	nan	1	1
ZNF219_M06854_1	0.105356	-0.0229053	8329	0.769733	nan	1e-19	1
ZNF41_M10352_1	0.0177345	-0.0232048	2729	0.506553	nan	1	1
ZBTB2_M09292_1	0.011061	-0.0232061	96	0.486443	nan	1	1
INSM1_M02710_1	0.070751	-0.0233136	981	0.666667	nan	0.863	1
SOX8_M06116_1	-0.038838	-0.0234902	390	0.33691	nan	1	1
ZNF468_ZNF468	0.109712	-0.023623	6252	0.785024	nan	1e-16	1
TLX1_M06827_1	0.0213972	-0.0236821	873	0.51903	nan	1	1
ZNF615_ZNF615	-0.0199189	-0.0241219	564	0.395834	nan	1	1
BCL11A_M05292_1	-0.00582366	-0.0241705	1710	0.438462	nan	1	1
TFAP2B_M10002_1	0.096658	-0.0243748	1364	0.747946	nan	0.1	1
ZNF680_M10401_1	-0.0124024	-0.0244573	880	0.419498	nan	1	1
TGIF1_M09245_1	0.0128045	-0.0246136	315	0.495941	nan	1	1
REST_M02696_1	0.0458312	-0.0246524	1717	0.595596	nan	1	1
MAFF_M09793_1	0.0231244	-0.0246723	259	0.52722	nan	1	1
ZNF337_ZNF337	-0.0325683	-0.0248338	534	0.359855	nan	1	1
ZNF808_ZNF808	0.00495179	-0.0250993	625	0.473737	nan	1	1
ZNF708_M10341_1	0.0243908	-0.0251008	789	0.532328	nan	1	1
ZNF614_ZNF614	0.0105617	-0.0251649	854	0.490842	nan	1	1
BPTF_M06463_1	-0.0234174	-0.0253161	712	0.388889	nan	1	1
ZNF674_ZNF674	0.0751677	-0.0254942	689	0.686551	nan	1	1
GLIS1_M05765_1	0.0779763	-0.0255117	209	0.695068	nan	1	1
ZBTB49_M06234_1	0.0399217	-0.0257603	247	0.581125	nan	1	1
PRDM4_M06025_1	0.0424374	-0.0260723	499	0.589647	nan	1	1
HELT_M08761_1	0.0662415	-0.0261392	1507	0.661592	nan	1	1
NR5A1_M10142_1	0.0138142	-0.0261623	809	0.503651	nan	1	1
IRF9_M05855_1	-0.015223	-0.0261907	454	0.416222	nan	1	1
NFIA_M08961_1	0.0466702	-0.0266341	696	0.604098	nan	1	1
STAT1_M06794_1	-0.00292908	-0.026965	783	0.455608	nan	1	1
RXRG_M06075_1	0.0122531	-0.0278869	1440	0.504144	nan	1	1
ETV6_M05701_1	0.0352867	-0.0281597	180	0.574387	nan	1	1
HNF4A_M05803_1	0.0121622	-0.0286251	383	0.506095	nan	1	1
DMRTA1_M08577_1	-0.0525376	-0.0288612	367	0.311808	nan	1	1
NFIA_M05935_1	0.0292943	-0.0288957	490	0.558545	nan	1	1
ZSCAN16_M09411_1	-0.000222705	-0.0289451	447	0.469732	nan	1	1
PLAGL1_M06723_1	0.12522	-0.0290523	870	0.848127	nan	0.01	1
BCL6_M09453_1	-0.00700242	-0.0290789	304	0.449702	nan	1	1
ZNF677_M10389_1	-0.0111712	-0.0291514	905	0.437357	nan	1	1
NFYB_M03040_1	0.00983784	-0.0292266	1404	0.500902	nan	1	1
AC138696.1_M09315_1	0.030075	-0.0294564	256	0.562588	nan	1	1
STAT2_M06795_1	-0.0273997	-0.0294711	1377	0.389409	nan	1	1
ESR1_M08629_1	0.0322817	-0.03019	337	0.571449	nan	1	1
ZNF442_ZNF442	-0.00925629	-0.0305326	1202	0.447291	nan	1	1
MEIS1_M06401_1	0.0220055	-0.0306069	296	0.541734	nan	1	1
ZNF223_ZNF223	0.0598615	-0.0306122	1724	0.655844	nan	0.538	1
E2F8_M05638_1	0.00985057	-0.0307345	319	0.505485	nan	1	1
ZNF692_M07147_1	0.0989026	-0.0309109	1604	0.77441	nan	0.01	1
ZNF331_ZNF331	0.0463599	-0.0310053	1636	0.616336	nan	1	1
HSFY2_M05845_1	-0.0173262	-0.0310414	11	0.424502	nan	1	1
ZNF740_M09391_1	0.105005	-0.0311841	3132	0.793626	nan	1e-06	1
SIX1_M09131_1	-0.00112389	-0.0314178	45	0.474469	nan	1	1
ZNF692_M10425_1	0.0982267	-0.0316155	1686	0.774497	nan	0.01	1
ZNF282_M09351_1	0.0316308	-0.0316563	803	0.573907	nan	1	1
ZNF528_ZNF528	0.0201558	-0.0317574	878	0.539627	nan	1	1
ETV2_M05696_1	-0.0033819	-0.0317646	83	0.468709	nan	1	1
HELT_M08763_1	0.0662415	-0.0320037	1507	0.679267	nan	1	1
IRF1_M06920_1	-0.042748	-0.0323242	1087	0.35175	nan	1	1
SP1_M07528_1	0.074334	-0.0323506	1391	0.704702	nan	1	1
ZNF296_M09353_1	0.0237116	-0.032361	393	0.552163	nan	1	1
ZSCAN5A_M09419_1	0.029916	-0.0324223	2538	0.571047	nan	1	1
HES5_M05779_1	0.0730949	-0.0326073	1455	0.701741	nan	1	1
NR2F6_M05957_1	0.00470473	-0.0330506	1527	0.496957	nan	1	1
HELT_M08767_1	0.0662415	-0.0330731	1507	0.68249	nan	1	1
ZNF558_ZNF558	-0.0185897	-0.0330845	3745	0.426852	nan	1	1
ZNF528_M10374_1	-0.00654519	-0.033429	595	0.464191	nan	1	1
SMAD3_M06083_1	-0.00461274	-0.0336712	29	0.470745	nan	1	1
ZNF384_M09363_1	-0.0342963	-0.0337762	892	0.381599	nan	1	1
ZNF140_M09333_1	0.0133861	-0.0339937	307	0.525964	nan	1	1
ZNF415_M10315_1	-0.0135084	-0.0342292	90	0.445616	nan	1	1
TLX1_M06826_1	0.0129764	-0.0348894	420	0.527429	nan	1	1
CEBPZ_M06474_1	0.000786964	-0.0349932	666	0.491004	nan	1	1
ZNF197_ZNF197	5.40641e-05	-0.0350694	1736	0.489024	nan	1	1
JUN_M10269_1	-0.0208429	-0.0352496	76	0.426587	nan	1	1
SNAI2_M09145_1	0.031391	-0.0352616	458	0.58405	nan	1	1
ZNF7_ZNF7	-0.0160654	-0.0357688	1546	0.44255	nan	1	1
NFIB_M05937_1	0.0223574	-0.0358443	520	0.55858	nan	1	1
ZNF483_ZNF483	0.0361586	-0.0360933	1566	0.600926	nan	1	1
NR1I3_M07568_1	0.00615347	-0.0362027	261	0.510823	nan	1	1
T_M09978_1	-0.0152648	-0.0362574	132	0.446436	nan	1	1
HSF4_M05842_1	-0.024724	-0.0363441	767	0.418188	nan	1	1
ZFP3_M10419_1	0.00337056	-0.0364973	805	0.503324	nan	1	1
TP63_M06417_1	0.0241467	-0.0367462	1764	0.566691	nan	1	1
MYCL_M07013_1	0.0598397	-0.036923	574	0.674799	nan	1	1
CENPB_M05595_1	0.0234829	-0.0371658	74	0.565955	nan	1	1
MYBL1_M05920_1	-0.0182206	-0.0373088	43	0.440696	nan	1	1
ZNF547_M10390_1	0.0175683	-0.0375193	395	0.549194	nan	1	1
ZNF573_ZNF573	0.0218304	-0.0377996	1310	0.562885	nan	1	1
STAT6_M06798_1	-0.0410018	-0.0378155	747	0.373563	nan	1	1
ZFP69B_ZFP69B	0.0363638	-0.0383024	2204	0.608202	nan	1	1
GSX1_M01465_1	-0.0564662	-0.038478	257	0.328952	nan	1	1
ZNF302_ZNF302	-0.0113096	-0.0384881	518	0.465079	nan	1	1
ZIM3_M10420_1	-0.0336832	-0.0393221	2682	0.400161	nan	1	1
HES7_M05781_1	0.0738812	-0.0400482	1440	0.726537	nan	1	1
RELA_M05337_1	0.0206719	-0.0401155	830	0.566373	nan	1	1
ZNF705G_ZNF705G	-0.0384858	-0.0401931	746	0.388312	nan	1	1
ZFP90_ZFP90	-0.0259831	-0.0403135	853	0.426357	nan	1	1
ZSCAN23_M09413_1	-0.0468652	-0.0405973	282	0.364275	nan	1	1
ZNF423_M04652_1	0.0570458	-0.0409687	381	0.678571	nan	1	1
FOXP1_M08697_1	-0.0317849	-0.0411495	337	0.41139	nan	1	1
NR1D1_M08991_1	-0.0212192	-0.0414986	347	0.444286	nan	1	1
ZNF33B_ZNF33B	-0.0601513	-0.041642	992	0.327381	nan	1	1
NFAT5_M05930_1	-0.0498237	-0.0422475	937	0.360332	nan	1	1
MYCL_M08941_1	0.0428797	-0.0424943	382	0.640474	nan	1	1
ZKSCAN7_M10313_1	-0.0192788	-0.0424959	351	0.45314	nan	1	1
ZNF701_ZNF701	0.0294034	-0.0427406	1044	0.6006	nan	1	1
GLI2_M05763_1	0.0382496	-0.0427622	581	0.627327	nan	1	1
STAT2_M05474_1	-0.0521523	-0.0432263	1083	0.356264	nan	1	1
TGIF1_M06208_1	-0.00747929	-0.0436836	376	0.492282	nan	1	1
HES5_M08757_1	0.0757511	-0.0439782	1386	0.744018	nan	1	1
FOXI1_M08679_1	-0.0577253	-0.0441473	282	0.342243	nan	1	1
STAT4_M06797_1	-0.0438886	-0.0444441	959	0.38484	nan	1	1
STAT5A_M04818_1	-0.0493879	-0.0444944	594	0.368418	nan	1	1
SMAD1_M09137_1	-0.00461274	-0.0445084	29	0.503407	nan	1	1
MAF_M10120_1	-0.0273644	-0.0450613	254	0.436503	nan	1	1
E2F1_M05625_1	0.0221343	-0.045157	77	0.585975	nan	1	1
ZNF273_M10371_1	0.0107552	-0.045219	546	0.551866	nan	1	1
ZNF396_M09367_1	-0.0195347	-0.0454662	48	0.461321	nan	1	1
ZNF584_ZNF584	-0.0549717	-0.0456137	808	0.354962	nan	1	1
NR6A1_M09009_1	-0.0185573	-0.0462168	756	0.466529	nan	1	1
ZNF174_M09335_1	0.0228298	-0.0463365	191	0.591626	nan	1	1
ZNF254_ZNF254	0.0422356	-0.0463896	830	0.650273	nan	1	1
HES1_M08753_1	0.0662484	-0.0466483	1507	0.723425	nan	0.416	1
TFAP2B_M10001_1	0.0883862	-0.0468196	229	0.790662	nan	1	1
ZNF799_ZNF799	-0.0154705	-0.0472299	719	0.478885	nan	1	1
ESRRB_M05685_1	-0.033966	-0.0473611	491	0.423538	nan	1	1
ZNF782_ZNF782	-0.0181533	-0.047417	771	0.471364	nan	1	1
ZNF714_ZNF714	0.0253419	-0.047462	913	0.60259	nan	1	1
ZNF135_M10312_1	-0.00208052	-0.0474815	1791	0.52	nan	1	1
SIX1_M09121_1	-0.0195873	-0.047654	26	0.467756	nan	1	1
ZNF586_M10439_1	0.0676163	-0.0477484	1734	0.730863	nan	1	1
NFIA_M08959_1	0.0274288	-0.0481268	903	0.610883	nan	1	1
BHLHA15_M06569_1	-0.00457637	-0.048127	731	0.514423	nan	1	1
ZNF317_M10421_1	-0.0169565	-0.0484845	473	0.478188	nan	1	1
MAF_M00424_1	-0.00454646	-0.0487986	135	0.516537	nan	1	1
ZSCAN1_M09407_1	-0.0141351	-0.0488456	923	0.48778	nan	1	1
SCRT1_M09116_1	-0.00460911	-0.048902	358	0.51666	nan	1	1
ZNF549_ZNF549	0.00432432	-0.0491872	666	0.544444	nan	1	1
AIRE_M06440_1	-0.0458746	-0.0496586	377	0.394571	nan	1	1
MYF5_M09843_1	0.004752	-0.0497274	134	0.547361	nan	1	1
IRF4_M05848_1	-0.0260543	-0.0501229	150	0.455706	nan	1	1
SPI1_M09193_1	-0.0309706	-0.0506578	662	0.442501	nan	1	1
PRDM14_M06945_1	-0.0137525	-0.0514158	317	0.496679	nan	1	1
SCRT1_M09114_1	-0.0124234	-0.0516816	350	0.501486	nan	1	1
SKOR1_M09133_1	-0.0770666	-0.0517485	153	0.30686	nan	1	1
CDC5L_M06466_1	-0.0716134	-0.051761	202	0.323333	nan	1	1
MAFK_M05885_1	-0.028765	-0.0518105	203	0.452623	nan	1	1
ATF7_M05568_1	-0.0277792	-0.0525218	109	0.457738	nan	1	1
TEAD4_M06183_1	-0.0446397	-0.0530272	452	0.408445	nan	1	1
ZNF565_ZNF565	-0.0177227	-0.0536012	842	0.4913	nan	1	1
ZNF266_ZNF266	0.00658789	-0.0536181	833	0.564621	nan	1	1
ZNF433_ZNF433	-0.052382	-0.0541585	299	0.38852	nan	1	1
IRF4_M08843_1	-0.0358209	-0.0545647	220	0.439658	nan	1	1
DMRT3_M08575_1	-0.0958722	-0.0548138	883	0.25942	nan	1	1
ZNF8_ZNF8	-0.0199603	-0.0549068	930	0.488491	nan	1	1
SNAI1_M09141_1	0.0107316	-0.0552727	590	0.582096	nan	1	1
PAX3_M07571_1	-0.0977765	-0.0564286	116	0.258548	nan	1	1
PAX2_M05978_1	0.00526059	-0.0567504	107	0.570061	nan	1	1
ZNF550_ZNF550	-0.00192988	-0.0571402	1286	0.549564	nan	1	1
TEAD1_M06179_1	-0.0446397	-0.0572161	452	0.42107	nan	1	1
FOXL2_M08689_1	-0.0422	-0.0575633	83	0.429469	nan	1	1
HIVEP1_M06845_1	0.00325775	-0.057705	624	0.566901	nan	1	1
EBF1_M05639_1	0.00192045	-0.0579804	561	0.563701	nan	1	1
ZNF778_ZNF778	0.0177077	-0.0582273	844	0.612026	nan	1	1
E2F4_M05636_1	-0.018407	-0.0582347	103	0.503203	nan	1	1
ZNF449_M10044_1	0.0582019	-0.0585726	289	0.735112	nan	1	1
ATOH1_M09091_1	-0.00303647	-0.0591376	342	0.552249	nan	1	1
FOXO6_M05746_1	-0.0879109	-0.0591893	244	0.296603	nan	1	1
ZBTB32_M09300_1	-0.0681543	-0.0593077	150	0.356503	nan	1	1
ESRRA_M08633_1	-0.0193376	-0.0604771	804	0.507156	nan	1	1
IRX1_M08851_1	-0.0457444	-0.0604968	166	0.427628	nan	1	1
TP63_M06215_1	-0.0413849	-0.0605149	378	0.440822	nan	1	1
DDIT3_M06487_1	-0.0188514	-0.0605757	397	0.508919	nan	1	1
MAF_M10114_1	-0.0263517	-0.0618605	327	0.490186	nan	1	1
NFIA_M05936_1	-0.0260051	-0.0625751	272	0.493384	nan	1	1
ESRRA_M08637_1	-0.0193376	-0.0639368	804	0.517583	nan	1	1
ZBTB43_M09305_1	-0.0108496	-0.0646836	483	0.545416	nan	1	1
ZBTB18_M06244_1	-0.0395595	-0.0647451	559	0.459073	nan	1	1
ZNF416_M07145_1	-0.0169102	-0.0650463	1086	0.528243	nan	1	1
NKX2-1_M08977_1	-0.0394471	-0.0651883	250	0.460748	nan	1	1
MAFF_M09798_1	-0.0102828	-0.0659013	283	0.550795	nan	1	1
NFKB2_M05944_1	0.0281469	-0.0665878	578	0.668686	nan	1	1
ZNF75D_ZNF75D	-0.0143585	-0.0668277	636	0.541303	nan	1	1
ZNF562_ZNF562	-0.0355893	-0.0670354	539	0.477941	nan	1	1
EOMES_M05671_1	-0.0519486	-0.0676488	370	0.430485	nan	1	1
ZNF382_ZNF382	-0.0363893	-0.0678712	808	0.478049	nan	1	1
HOXA10_M09609_1	-0.0743065	-0.0684939	23	0.365648	nan	1	1
BBX_M08506_1	-0.0508063	-0.0690889	122	0.438268	nan	1	1
NR4A2_M05962_1	-0.0776531	-0.0696304	273	0.358987	nan	1	1
TFCP2_M09261_1	-0.007021	-0.0699312	107	0.572771	nan	1	1
SIX1_M09127_1	-0.0513371	-0.0701477	48	0.439859	nan	1	1
IRF9_M08845_1	-0.0588845	-0.0734013	330	0.426918	nan	1	1
ZNF423_M06859_1	0.0294287	-0.0736848	501	0.693939	nan	1	1
ZSCAN31_M10415_1	-0.0285014	-0.0737002	476	0.51939	nan	1	1
PAX9_M05986_1	-0.0117027	-0.0747796	164	0.573273	nan	1	1
SIX1_M09119_1	-0.0513371	-0.075392	48	0.455665	nan	1	1
FIGLA_M05705_1	-0.021593	-0.075545	485	0.545772	nan	1	1
ZSCAN31_M09357_1	-0.0137209	-0.0760843	318	0.571123	nan	1	1
ATOH1_M09558_1	-0.0229753	-0.0762009	458	0.543583	nan	1	1
AR_M07575_1	-0.0374056	-0.0772638	205	0.503294	nan	1	1
NKX2-1_M08976_1	-0.0398814	-0.0773316	556	0.496037	nan	1	1
RUNX1_M09108_1	-0.0367	-0.0776794	557	0.506674	nan	1	1
GRHL2_M06916_1	-0.0568675	-0.0781674	459	0.447362	nan	1	1
SCRT2_M06080_1	-0.032218	-0.0796708	413	0.526184	nan	1	1
MTF1_M08937_1	-0.0352897	-0.0802244	165	0.518595	nan	1	1
RBAK_M09331_1	-0.0503248	-0.0823735	543	0.479758	nan	1	1
SNAI2_M09147_1	-0.0253315	-0.0860111	411	0.566048	nan	1	1
NKX2-1_M08973_1	-0.045415	-0.0867096	314	0.507624	nan	1	1
HES6_M08756_1	-0.0103097	-0.0887902	123	0.619698	nan	1	1
MESP1_M08932_1	-0.0522427	-0.0907196	136	0.499131	nan	1	1
PAX1_M05977_1	-0.0307035	-0.0909912	86	0.564867	nan	1	1
SIX1_M09123_1	-0.0513371	-0.0932992	48	0.509636	nan	1	1
BACH1_M09445_1	-0.084329	-0.0941478	432	0.412759	nan	1	1
SPDEF_M06135_1	-0.0422382	-0.0968797	56	0.54785	nan	1	1
MYF5_M09828_1	-0.0487031	-0.0983008	265	0.532648	nan	1	1
DBP_M05613_1	-0.120453	-0.0985207	12	0.317064	nan	1	1
ZNF276_M09347_1	-0.0921374	-0.106938	175	0.427772	nan	1	1
NFE2_M08957_1	-0.0847629	-0.10733	370	0.451181	nan	1	1
TLX1_M09257_1	-0.102231	-0.108567	143	0.40226	nan	1	1
AR_M05563_1	-0.0630165	-0.11036	195	0.525854	nan	1	1
PBX1_M01230_1	-0.099003	-0.116669	90	0.43641	nan	1	1
AR_M09001_1	-0.109002	-0.11752	178	0.408839	nan	1	1
LIN28A_M08897_1	-0.0393604	-0.118379	88	0.621321	nan	1	1
NFAT5_M08955_1	-0.0882366	-0.118741	315	0.475104	nan	1	1
ATF4_M08489_1	-0.0714153	-0.118916	78	0.526327	nan	1	1
ZBTB22_M09296_1	-0.116312	-0.125278	128	0.410188	nan	1	1
ATOH7_M09817_1	-0.0674386	-0.126732	250	0.561871	nan	1	1
MNT_M05909_1	-0.0566641	-0.127965	141	0.598061	nan	1	1
RORA_M10287_1	-0.120146	-0.13203	204	0.418983	nan	1	1
ONECUT1_M09903_1	-0.10934	-0.132189	8	0.452031	nan	1	1
HSF5_M09724_1	-0.088499	-0.132841	71	0.516809	nan	1	1
TLX1_M01240_1	-0.128485	-0.137185	165	0.409385	nan	1	1
ZBTB45_M09307_1	-0.117934	-0.13847	121	0.445061	nan	1	1
OVOL1_M09035_1	-0.130994	-0.139385	38	0.408454	nan	1	1
ZKSCAN1_M10311_1	-0.0981795	-0.140645	153	0.511151	nan	1	1
NEUROD2_M05927_1	-0.110272	-0.141792	115	0.478164	nan	1	1
TFCP2_M09235_1	-0.089514	-0.147096	98	0.556711	nan	1	1
ATOH7_M00242_1	-0.110272	-0.150627	115	0.504791	nan	1	1
OVOL2_M09039_1	-0.126534	-0.15366	23	0.464923	nan	1	1
E2F4_M06494_1	-0.0848138	-0.165533	29	0.626446	nan	1	1
DPF1_M08582_1	-0.16032	-0.181221	92	0.44616	nan	1	1
HOXA9_M05806_1	-0.211453	-0.191045	38	0.32166	nan	1	1
HOXC11_M05822_1	-0.226576	-0.200739	34	0.305298	nan	1	1
HOXC12_M05827_1	-0.226576	-0.212266	34	0.340039	nan	1	1
HOXD12_M05834_1	-0.226576	-0.213018	34	0.342304	nan	1	1
HOXA10_M09699_1	-0.226576	-0.214553	34	0.346933	nan	1	1
HOXA10_M09613_1	-0.226576	-0.220232	34	0.364048	nan	1	1
ONECUT1_M09023_1	-0.21847	-0.220336	6	0.388789	nan	1	1
CEBPE_M05592_1	-0.215376	-0.224806	23	0.411586	nan	1	1
CEBPB_M05589_1	-0.215376	-0.226178	23	0.415722	nan	1	1
SIX1_M09125_1	-0.188457	-0.237668	35	0.531481	nan	1	1
DBP_M08771_1	-0.376334	-0.395231	8	0.440122	nan	1	1

## Sheet: S12D- TFEA WTp53 vs d40p53WTp53
Transcription Factor Enrichment Analysis (https://github.com/Dowell-Lab/TFEA): WTp53 vs ∆40p53:WTp53 Nutlin
#TF	E-Score	Corrected E-Score	Events	GC	FPKM	P-adj	Corrected P-adj
ZNF571_ZNF571	0.040554	0.218146	41339	0.866401	nan	1e-20	1e-604
ZNF770_M10379_1	0.0550923	0.198442	40030	0.742638	nan	1e-39	1e-518
ZNF496_ZNF496	0.0599135	0.160725	41959	0.588889	nan	1e-46	1e-336
ZNF181_ZNF181	0.068577	0.157431	40368	0.545673	nan	1e-57	1e-303
ZNF443_ZNF443	0.0665318	0.151157	41027	0.530387	nan	1e-55	1e-288
ZNF121_M10357_1	0.0281151	0.150639	30325	0.667366	nan	1e-06	1e-197
TP53_M06704_1	-0.755689	-0.663373	1751	0.558185	nan	1e-248	1e-191
TP63_M06417_1	-0.669668	-0.574999	1928	0.566691	nan	1e-194	1e-142
ZNF519_ZNF519	-0.0108926	0.164467	19380	0.858333	nan	1	1e-132
ZNF146_M10372_1	0.123842	0.188234	12801	0.457257	nan	1e-45	1e-105
ZNF444_M09371_1	-0.00114286	0.156728	15704	0.795122	nan	1	1e-99
ZNF736_ZNF736	0.136133	0.204943	9118	0.473227	nan	1e-38	1e-86
ZFX_M02702_1	0.019418	0.164629	13172	0.749364	nan	0.666	1e-81
ZNF260_M10375_1	0.0676543	0.158734	12131	0.553718	nan	1e-13	1e-75
ZNF441_ZNF441	0.0154358	0.167262	11957	0.773273	nan	1	1e-71
ZNF467_M10385_1	-0.00386167	0.146776	13853	0.768979	nan	1	1e-69
ZNF281_M10446_1	-0.0398532	0.12859	15759	0.833333	nan	1e-05	1e-66
ZNF148_M09349_1	-0.00268706	0.154221	11547	0.791641	nan	1	1e-63
ZNF620_ZNF620	0.140887	0.182245	7479	0.374005	nan	1e-37	1e-63
ZNF287_ZNF287	0.0440945	0.0527506	52226	0.25581	nan	1e-42	1e-61
ZNF324_ZNF324A	0.126562	0.210604	5822	0.528283	nan	1e-21	1e-61
SPIC_M06140_1	0.126557	0.178048	7405	0.410631	nan	1e-28	1e-56
ZNF219_M06854_1	0.0259272	0.176774	8384	0.769733	nan	0.517	1e-56
ZNF225_ZNF225	0.0620676	0.0765272	31538	0.276786	nan	1e-35	1e-54
ZNF132_ZNF132	0.00564654	0.117796	14252	0.62987	nan	1	1e-52
ZNF880_ZNF880	-0.017865	0.0814988	26285	0.583658	nan	0.1	1e-50
SPI1_M06138_1	0.129812	0.172242	6878	0.377881	nan	1e-26	1e-48
KLF1_M08881_1	0.0274652	0.167157	7652	0.729415	nan	0.531	1e-44
KLF1_M08884_1	0.021163	0.156696	7916	0.714387	nan	1	1e-42
ZNF487_ZNF487	0.0449538	0.0549177	38623	0.260536	nan	1e-26	1e-40
TP63_M06215_1	-0.698947	-0.639102	423	0.440822	nan	1e-48	1e-40
KLF1_M08888_1	0.0273593	0.161218	7632	0.708333	nan	0.595	1e-39
PRDM6_M10436_1	0.0333622	0.0517165	41158	0.290862	nan	1e-15	1e-38
ZNF879_ZNF879	0.0763624	0.0989256	14872	0.306075	nan	1e-21	1e-37
ZNF382_M10422_1	0.143254	0.218759	3226	0.497427	nan	1e-15	1e-36
ZNF235_ZNF235	0.0412279	0.0412329	50166	0.224542	nan	1e-36	1e-36
RARA_M10181_1	0.0498458	0.1231	8610	0.489289	nan	0.0001	1e-30
TFAP2B_M06446_1	-0.0176552	0.150481	5509	0.832226	nan	1	1e-26
PRDM9_PRDM9	-0.048254	0.0706474	18268	0.654274	nan	1e-11	1e-25
ZNF136_ZNF136	0.112232	0.149223	4653	0.358221	nan	1e-12	1e-23
ZNF98_M10322_1	0.0323871	0.0718192	16402	0.367045	nan	0.001	1e-22
ZNF300_ZNF300	0.0165809	0.113668	7899	0.575431	nan	1	1e-22
ZNF341_M10427_1	-0.0560169	0.0652221	19236	0.662722	nan	1e-15	1e-21
ZNF248_ZNF248	0.129418	0.178815	2617	0.403061	nan	1e-09	1e-18
ZIK1_ZIK1	0.104318	0.173149	2876	0.4733	nan	1e-06	1e-18
ZNF354A_ZNF354A	0.139834	0.154869	3681	0.278865	nan	1e-14	1e-17
ZNF354A_M10328_1	0.137353	0.154547	3543	0.286667	nan	1e-13	1e-17
ZNF317_ZNF317	0.0984359	0.143725	3840	0.388214	nan	1e-07	1e-16
ZNF354B_ZNF354B	0.137832	0.150805	3045	0.271414	nan	1e-12	1e-14
ZNF432_ZNF432	-0.0595388	0.0426172	25206	0.59375	nan	1e-26	1e-12
ZNF740_M09391_1	-0.017316	0.140141	3157	0.793626	nan	1	1e-12
SP4_M06130_1	-0.267869	-0.146893	2747	0.661769	nan	1e-41	1e-12
ZNF76_M10350_1	-0.260538	-0.148457	2729	0.629624	nan	1e-35	1e-10
ZNF780A_ZNF780A	-0.0190064	0.0859892	7012	0.604013	nan	1	1e-10
ZNF774_M10380_1	-0.0443845	0.0478723	18074	0.557971	nan	1e-08	1e-10
ZNF180_ZNF180	-0.10845	0.0472027	19252	0.787105	nan	1e-56	1e-10
HES7_M05781_1	0.0414089	0.180304	1449	0.726537	nan	1	1e-09
ZNF596_M10405_1	-0.0392901	0.0782704	7929	0.649427	nan	0.1	1e-09
TBX4_M06172_1	0.0592933	0.126938	2812	0.469015	nan	0.1	1e-09
HES1_M08753_1	0.0372585	0.175292	1516	0.723425	nan	1	1e-09
TOPORS_M04321_1	0.0269841	0.110262	3743	0.525519	nan	1	1e-09
ZNF529_ZNF529	-0.0844364	0.0475383	16723	0.701525	nan	1e-29	1e-08
HES5_M05779_1	0.0423142	0.174349	1464	0.701741	nan	1	1e-08
SP1_M09177_1	-0.247994	-0.118667	2913	0.691954	nan	1e-38	1e-08
HES5_M08757_1	0.0311337	0.174865	1397	0.744018	nan	1	1e-08
ZNF224_ZNF224	0.00694087	0.0738435	6498	0.466333	nan	1	1e-07
ZNF143_M09397_1	-0.293266	-0.203545	952	0.548806	nan	1e-17	1e-07
ZNF398_ZNF398	-0.0519764	0.0550902	11562	0.611498	nan	1e-06	1e-07
YY1_M10305_1	-0.304681	-0.229433	682	0.496498	nan	1e-14	1e-07
XPA_M09278_1	0.0118049	0.125215	2397	0.634426	nan	1	1e-07
TBX5_M06174_1	0.0604925	0.120821	2571	0.442571	nan	0.1	1e-07
HELT_M08763_1	0.0371725	0.162989	1516	0.679267	nan	1	1e-07
HELT_M08767_1	0.0371725	0.163881	1516	0.68249	nan	1	1e-07
GLIS1_M08729_1	0.0171759	0.149017	1745	0.701043	nan	1	1e-07
ZNF18_M10343_1	0.0814733	0.165714	1443	0.529	nan	0.1	1e-07
ZFP14_ZFP14	-0.0280051	0.0850433	4714	0.633119	nan	1	1e-07
ZNF212_ZNF212	-0.0288005	0.0456565	14087	0.493636	nan	0.01	1e-07
ZNF18_ZNF18	0.0481157	0.139704	1858	0.555555	nan	0.926	1e-07
ZNF28_ZNF28	-0.0576561	0.0876014	4644	0.749533	nan	0.01	1e-07
HELT_M08761_1	0.0371725	0.158099	1516	0.661592	nan	1	1e-07
ZNF492_ZNF492	0.0199033	0.0575231	9718	0.360494	nan	1	1e-06
ZNF200_M10359_1	-0.383777	-0.27123	505	0.631306	nan	1e-14	1e-06
ZNF90_ZNF90	0.0303735	0.104902	3189	0.493895	nan	1	1e-06
ZSCAN30_M10388_1	-0.0648019	0.0790251	5101	0.744363	nan	0.0001	1e-06
ZNF30_ZNF30	-0.110568	0.066309	7197	0.863815	nan	1e-18	1e-06
ZNF787_M10060_1	-0.0206451	0.0663012	6718	0.538777	nan	1	1e-06
RREB1_M02642_1	-0.0423593	0.067814	6346	0.622727	nan	0.1	1e-05
ZNF558_ZNF558	0.039388	0.0953674	3808	0.426852	nan	0.634	1e-05
ZNF460_ZNF460	-0.111177	0.063168	7459	0.854667	nan	1e-19	1e-05
YY2_M06231_1	-0.294326	-0.206187	654	0.54309	nan	1e-12	1e-05
ZNF597_M09381_1	-0.258408	-0.170089	1041	0.54374	nan	1e-14	1e-05
ZIM3_M10420_1	0.0538789	0.102474	2714	0.400161	nan	1	1e-05
ETV6_M05700_1	-0.329531	-0.221476	572	0.615071	nan	1e-12	1e-05
NRF1_M05963_1	-0.317811	-0.189439	698	0.688506	nan	1e-15	1e-05
YY1_M09317_1	-0.258515	-0.171593	827	0.538686	nan	1e-12	0.0001
ZNF567_ZNF567	0.0255392	0.0750272	4281	0.40339	nan	1	0.0001
ZNF74_ZNF74	0.0561201	0.106447	2148	0.406423	nan	1	0.0001
ZNF816_ZNF816	-0.0220508	0.0831029	3395	0.604585	nan	1	0.0001
ZNF311_ZNF311	-0.202246	-0.0525118	6915	0.765714	nan	1e-70	0.0001
SP1_M09181_1	-0.219386	-0.0756492	3857	0.744037	nan	1e-37	0.001
HES1_M08751_1	-0.0143213	0.127421	1348	0.736828	nan	1	0.001
ZNF135_M10312_1	0.0265555	0.108307	1794	0.52	nan	1	0.001
ZNF8_ZNF8	0.0718273	0.144861	929	0.488491	nan	0.693	0.001
ZNF785_ZNF785	-0.0339575	0.0427902	9204	0.501916	nan	0.1	0.001
ZNF468_ZNF468	-0.0989587	0.0561182	6368	0.785024	nan	1e-12	0.001
ZNF682_ZNF682	-0.18421	-0.0565792	5750	0.685826	nan	1e-43	0.001
ELK1_M10260_1	-0.345163	-0.257488	296	0.541412	nan	1e-06	0.001
ZNF41_M10352_1	0.00195221	0.0799829	2765	0.506553	nan	1	0.001
ZNF44_ZNF44	-0.161682	-0.0569144	5460	0.60319	nan	1e-31	0.001
ETV6_M05701_1	-0.417626	-0.320828	181	0.574387	nan	1e-05	0.001
ELK1_M08656_1	-0.318171	-0.215714	405	0.594838	nan	1e-07	0.001
KLF15_M08876_1	-0.19089	-0.0570546	5141	0.70825	nan	1e-42	0.001
PLAG1_M02715_1	-0.0690473	0.0895144	2248	0.797619	nan	0.1	0.01
ZBTB33_M06968_1	-0.402274	-0.291933	191	0.623333	nan	1e-06	0.01
SP1_M09179_1	-0.197314	-0.0778366	3022	0.656357	nan	1e-22	0.01
KLF11_M08872_1	-0.196686	-0.0610981	4145	0.714584	nan	1e-33	0.01
ELK1_M08655_1	-0.333279	-0.23339	279	0.585555	nan	1e-06	0.01
ZFP42_M10416_1	-0.201356	-0.121104	1076	0.514578	nan	1e-08	0.01
PAX1_M09051_1	0.0592787	0.159909	581	0.588234	nan	1	0.01
ZSCAN5A_M09419_1	-0.0222736	0.0736011	2555	0.571047	nan	1	0.01
ELK1_M08659_1	-0.322919	-0.225964	293	0.574952	nan	1e-05	0.01
KLF14_M05867_1	-0.226787	-0.0993315	1498	0.68519	nan	1e-15	0.01
PAX2_M09049_1	0.0598487	0.162608	598	0.595932	nan	1	0.01
GATA1_M09589_1	-0.209303	-0.158504	519	0.408129	nan	0.0001	0.01
HES1_M00238_1	-0.00769226	0.108312	1264	0.643804	nan	1	0.01
ELK4_M05660_1	-0.350362	-0.256015	185	0.565525	nan	0.0001	0.01
PAX1_M09041_1	0.058148	0.164206	592	0.607855	nan	1	0.01
BCL11A_M08508_1	0.0838617	0.161626	557	0.505591	nan	1	0.1
KLF1_M08886_1	-0.23326	-0.104489	1182	0.689946	nan	1e-13	0.1
ZNF304_ZNF304	-0.109107	0.0275062	14290	0.71829	nan	1e-43	0.1
FLI1_M05706_1	-0.350362	-0.257735	185	0.559308	nan	0.0001	0.1
FEV_M05704_1	-0.350362	-0.262774	185	0.541094	nan	0.0001	0.1
ZNF7_ZNF7	0.0286073	0.0889299	1554	0.44255	nan	1	0.1
ERF_M05673_1	-0.350362	-0.262173	185	0.543267	nan	0.0001	0.1
ETV1_M05695_1	-0.350362	-0.258223	185	0.557543	nan	0.0001	0.1
ZNF823_ZNF823	-0.0349811	0.0317906	10142	0.465859	nan	0.01	0.1
DNMT1_M00879_1	-0.206285	-0.0798549	2090	0.681483	nan	1e-17	0.1
ELK1_M09521_1	-0.350362	-0.249357	185	0.589588	nan	0.0001	0.1
SP3_M06129_1	-0.189402	-0.05107	4898	0.724503	nan	1e-35	0.1
PAX5_M05982_1	0.0600593	0.152413	525	0.558323	nan	1	0.1
ZNF550_ZNF550	0.00641309	0.096344	1300	0.549564	nan	1	0.1
ERG_M08653_1	-0.307114	-0.215256	278	0.556528	nan	0.0001	0.1
ZFP28_M10402_1	-0.00250459	0.0458796	5450	0.399401	nan	1	0.1
ELK1_M05658_1	-0.350362	-0.25229	185	0.578987	nan	0.0001	0.1
ZNF85_ZNF85	0.0202549	0.0902879	1478	0.477646	nan	1	0.1
ERG_M05674_1	-0.350362	-0.262979	185	0.540356	nan	0.001	0.1
PATZ1_M04345_1	-0.0785676	0.077371	1931	0.788139	nan	0.1	0.1
ETV5_M05699_1	-0.350362	-0.254024	185	0.572721	nan	0.001	0.1
ZNF805_ZNF805	-0.00721721	0.0819969	1629	0.546974	nan	1	0.1
ZFX_M06848_1	-0.18552	-0.0410093	6509	0.746835	nan	1e-50	0.1
BACH1_M06885_1	-0.161111	-0.106772	1103	0.420923	nan	0.0001	0.1
ZNF570_ZNF570	0.0384586	0.0568707	3439	0.291071	nan	0.686	0.1
NFYB_M06673_1	-0.190098	-0.107801	1066	0.521973	nan	1e-06	0.1
ZFP90_ZFP90	0.0514024	0.107245	860	0.426357	nan	1	0.1
KLF16_M05868_1	-0.20409	-0.0492388	4252	0.784208	nan	1e-39	0.1
NFYA_M06672_1	-0.186289	-0.105304	1000	0.51723	nan	1e-06	0.1
ELF1_M09501_1	-0.296247	-0.211246	236	0.531747	nan	0.001	0.1
ZNF566_ZNF566	-0.170337	-0.0425681	4885	0.686323	nan	1e-33	0.1
OSR2_M09027_1	0.0341328	0.125046	615	0.553113	nan	1	0.1
ELF1_M09516_1	-0.300004	-0.209794	245	0.550571	nan	0.001	0.1
NFKB1_M10276_1	-0.0284228	0.0875658	1287	0.643746	nan	1	0.1
ELF1_M09509_1	-0.27749	-0.188585	258	0.545858	nan	0.001	0.1
SP1_M09185_1	-0.192133	-0.0503936	4158	0.736818	nan	1e-30	0.1
EGR3_M05644_1	-0.218638	-0.0888377	1318	0.693667	nan	1e-12	0.1
ZNF100_ZNF100	-0.203343	-0.0441461	4722	0.799914	nan	1e-43	0.1
ELF5_M05654_1	-0.322602	-0.243436	159	0.510658	nan	0.01	0.1
ZNF33B_ZNF33B	0.0664629	0.094921	1000	0.327381	nan	0.949	0.1
KLF10_M08868_1	-0.185884	-0.0466441	4252	0.727785	nan	1e-31	0.1
OSR1_M09025_1	0.0341328	0.1207	615	0.537405	nan	1	0.1
ATF2_M08479_1	-0.278559	-0.205846	198	0.487332	nan	0.01	0.1
ZNF525_ZNF525	0.101542	0.124704	546	0.308238	nan	0.46	0.1
NFYC_M06674_1	-0.187081	-0.0984002	972	0.545047	nan	1e-06	1
ELK1_M00977_1	-0.339381	-0.263572	131	0.498525	nan	0.01	1
RBAK_M09331_1	0.0581054	0.128722	547	0.479758	nan	1	1
SP8_M06131_1	-0.187842	-0.0552986	2758	0.703579	nan	1e-20	1
NR2C2_M05948_1	-0.00420356	0.0715152	1551	0.498197	nan	1	1
ZNF35_M07124_1	0.0490362	0.0619189	1913	0.271086	nan	0.685	1
ATF2_M08540_1	-0.276948	-0.205582	196	0.482464	nan	0.01	1
NFAT5_M05930_1	-0.129855	-0.0922804	952	0.360332	nan	0.01	1
SNAI2_M09147_1	0.0427151	0.137207	415	0.566048	nan	1	1
ZNF442_ZNF442	0.0149392	0.0765735	1209	0.447291	nan	1	1
ZFP1_M10308_1	0.0449331	0.0986959	790	0.418841	nan	1	1
ATF1_M08544_1	-0.250454	-0.16566	262	0.531	nan	0.01	1
ZNF182_ZNF182	0.0209876	0.0282164	8798	0.250651	nan	1	1
ATF1_M10066_1	-0.267823	-0.187084	219	0.516341	nan	0.01	1
RXRA_M06070_1	-0.00702728	0.0713979	1471	0.507979	nan	1	1
ZFP2_M07132_1	0.0191905	0.0678604	1542	0.400433	nan	1	1
ZNF692_M07147_1	-0.088978	0.0631624	1669	0.77441	nan	0.01	1
ATOH1_M09557_1	-0.0190762	0.0828651	1011	0.592974	nan	1	1
EHF_M05647_1	-0.286782	-0.204226	185	0.522906	nan	0.01	1
GLIS2_M08731_1	-0.0383906	0.102248	676	0.732839	nan	1	1
NR2F1_M05951_1	-0.0100873	0.0674774	1603	0.504869	nan	1	1
PURA_M06743_1	-0.0934489	0.024525	10333	0.650921	nan	1e-21	1
ZNF71_M10438_1	-0.0546728	0.0285053	7391	0.525157	nan	0.0001	1
NFKB1_M05943_1	-0.0117694	0.109438	587	0.662609	nan	1	1
ONECUT3_M05972_1	0.08458	0.0767957	1181	0.196389	nan	1	1
USF1_M06218_1	-0.293907	-0.203911	153	0.549801	nan	0.01	1
CEBPZ_M06474_1	-0.176003	-0.102274	668	0.491004	nan	0.001	1
PAX2_M09043_1	-0.0125022	0.0946275	800	0.611726	nan	1	1
EHF_M06390_1	-0.282565	-0.193621	191	0.545999	nan	0.01	1
RFX3_M06050_1	-0.177493	-0.100354	611	0.50333	nan	0.001	1
KLF11_M08878_1	-0.223181	-0.0809624	1068	0.73855	nan	1e-10	1
ZNF821_M09405_1	0.00346814	0.0891997	824	0.534387	nan	1	1
ZNF501_M09375_1	-0.318592	-0.200072	157	0.652897	nan	0.01	1
ZNF337_ZNF337	0.0743417	0.111785	539	0.359855	nan	1	1
ZNF513_M10396_1	-0.0190469	0.0451308	2993	0.456483	nan	1	1
RXRG_M06075_1	-0.00976894	0.0675952	1453	0.504144	nan	1	1
ZNF555_ZNF555	-0.0738493	0.043211	2991	0.647619	nan	0.001	1
ZNF134_M10355_1	-0.00591605	0.0841468	807	0.550041	nan	1	1
EGR1_M08604_1	-0.214634	-0.0695613	1425	0.748867	nan	1e-11	0.375
SP1_M09183_1	-0.180253	-0.0410321	3766	0.727714	nan	1e-24	0.386
ZNF17_ZNF17	-0.147048	-0.0576201	1770	0.547748	nan	1e-07	0.406
TFAP2B_M09227_1	-0.23596	-0.0895519	734	0.753691	nan	1e-08	0.411
ZNF418_M10408_1	0.0110084	0.0738512	965	0.451659	nan	1	0.417
ZNF324_M10329_1	-0.00210348	0.0686383	1273	0.480208	nan	1	0.439
BHLHE40_M08516_1	-0.293907	-0.191164	153	0.595875	nan	0.01	0.445
ZNF692_M10425_1	-0.0934723	0.058692	1695	0.774497	nan	0.01	0.448
PPARA_M09921_1	-0.00934901	0.0627434	1506	0.48509	nan	1	0.451
BATF3_M08502_1	-0.268614	-0.188746	162	0.513191	nan	0.1	0.456
ZNF143_M06241_1	-0.17184	-0.0970751	594	0.494751	nan	0.001	0.461
RFX1_M02098_1	0.00634381	0.0881706	769	0.520273	nan	1	0.477
EGR1_M05640_1	-0.221815	-0.0916517	749	0.694976	nan	1e-06	0.484
KLF1_M00600_1	-0.203287	-0.0697994	1129	0.706995	nan	1e-09	0.485
RUNX1_M09108_1	0.0251224	0.103186	560	0.506674	nan	1	0.485
SREBF1_M09970_1	-0.293907	-0.19099	153	0.596502	nan	0.01	0.489
EGR2_M05643_1	-0.224697	-0.100632	579	0.672936	nan	1e-05	0.494
BHLHE41_M05584_1	-0.293907	-0.193049	153	0.589061	nan	0.1	0.497
SOX8_M06116_1	0.0839266	0.115021	390	0.33691	nan	1	0.506
ARNTL_M05565_1	-0.293907	-0.191446	153	0.594855	nan	0.1	0.522
ATF3_M08483_1	-0.253587	-0.1804	155	0.489047	nan	0.1	0.581
STAT3_M05480_1	-0.13549	-0.0715202	953	0.455733	nan	0.001	0.633
ATF2_M08542_1	-0.263891	-0.204905	124	0.43772	nan	1	0.642
DMRT3_M08575_1	0.0662265	0.0758816	890	0.25942	nan	1	0.661
ELF3_M05650_1	-0.236584	-0.154456	214	0.521361	nan	0.1	0.667
ZNF530_ZNF530	-0.0879256	0.0303145	5336	0.651883	nan	1e-08	0.678
SCRT2_M06080_1	0.0286571	0.112119	415	0.526184	nan	1	0.689
ZNF681_ZNF681	-0.23354	-0.129059	286	0.602151	nan	0.01	0.736
PBX3_M06715_1	-0.144843	-0.0762184	844	0.472555	nan	0.001	0.737
ZNF792_ZNF792	-0.178736	-0.0250491	7714	0.78	nan	1e-52	0.772
ZNF675_M10406_1	-0.00360745	0.0715482	978	0.496162	nan	1	0.778
E2F8_M05638_1	0.0379347	0.11567	318	0.505485	nan	1	0.804
NR2F6_M05957_1	-0.0206728	0.0547028	1535	0.496957	nan	1	0.813
ATF3_M09744_1	-0.235766	-0.16929	173	0.464791	nan	0.1	0.814
CREBL2_M07230_1	-0.224616	-0.173904	160	0.407817	nan	1	0.826
REST_M02696_1	-0.0523379	0.0503289	1740	0.595596	nan	0.709	0.829
ZFP69B_ZFP69B	-0.0623538	0.0438008	2218	0.608202	nan	0.1	0.87
NR2C1_M09871_1	0.0404727	0.13394	237	0.562345	nan	1	0.903
RXRA_M09959_1	-0.017662	0.0549709	1492	0.487043	nan	1	0.915
ZNF430_ZNF430	-0.0463063	0.0568829	1369	0.597484	nan	1	0.937
ZNF486_ZNF486	-0.227645	-0.0863024	588	0.735385	nan	1e-05	0.956
ZNF214_M10443_1	0.0459503	0.0966151	424	0.407643	nan	1	0.967
HMX3_M05795_1	0.231933	0.273576	24	0.375035	nan	1	1
SOX12_M09155_1	0.177246	0.237284	31	0.441521	nan	1	1
ONECUT1_M09023_1	0.154904	0.200352	5	0.388789	nan	1	1
HES6_M08756_1	0.063257	0.172592	122	0.619698	nan	1	1
E2F1_M09494_1	0.0830721	0.168823	66	0.534457	nan	1	1
ZNF777_M10317_1	0.0574634	0.161765	145	0.601504	nan	1	1
GATA1_M08713_1	0.111498	0.153851	34	0.377604	nan	1	1
ZNF177_M09337_1	0.0788877	0.153257	188	0.49332	nan	1	1
ZBED1_M09284_1	0.0498721	0.122326	9	0.486397	nan	1	1
ATOH1_M08943_1	0.0763238	0.119051	260	0.378954	nan	1	1
OVOL2_M09037_1	0.0451628	0.111672	38	0.46491	nan	1	1
NFIL3_M05938_1	0.0764055	0.11068	82	0.348402	nan	1	1
MESP1_M08924_1	0.0542831	0.10982	111	0.425253	nan	1	1
MEIS1_M06401_1	0.0216619	0.109426	297	0.541734	nan	1	1
HOXD13_M05837_1	0.0623229	0.10088	32	0.363881	nan	1	1
TGIF1_M09243_1	0.026058	0.0987575	356	0.487284	nan	1	1
SCRT1_M09116_1	0.0179086	0.0987357	355	0.51666	nan	1	1
HMGA1_M06581_1	0.0800275	0.0986043	143	0.291667	nan	1	1
ZBTB22_M09296_1	0.0468231	0.098192	130	0.410188	nan	1	1
HOXC13_M05829_1	0.0623229	0.0979778	32	0.353392	nan	1	1
ATOH1_M09441_1	0.0137487	0.0973139	351	0.526556	nan	1	1
SIX1_M09121_1	0.0284671	0.0957637	26	0.467756	nan	1	1
DMRT3_M00894_1	0.0607182	0.0937597	227	0.343947	nan	1	1
E2F4_M05636_1	0.0143216	0.0914254	101	0.503203	nan	1	1
ZNF423_M04652_1	-0.035295	0.0903291	380	0.678571	nan	1	1
E2F1_M05625_1	-0.0100632	0.0899416	78	0.585975	nan	1	1
SNAI2_M09145_1	-0.00989817	0.0895741	462	0.58405	nan	1	1
TGIF1_M09251_1	0.00852748	0.0892945	321	0.516443	nan	1	1
CLOCK_M08534_1	-0.019221	0.0884756	434	0.613775	nan	1	1
IRX2_M05856_1	0.0409162	0.0880564	229	0.394904	nan	1	1
ZNF133_ZNF133	0.0301595	0.0878261	472	0.43295	nan	1	1
TGIF1_M09245_1	0.0109108	0.0860053	315	0.495941	nan	1	1
E2F7_M08594_1	0.0221277	0.0854727	312	0.453474	nan	1	1
ATOH1_M09558_1	-0.00297089	0.085305	477	0.543583	nan	1	1
ZNF552_ZNF552	-0.0553306	0.0846206	301	0.730354	nan	1	1
E2F7_M05637_1	0.0207797	0.0827575	296	0.448532	nan	1	1
BPTF_M04009_1	0.0301062	0.0824441	600	0.413691	nan	1	1
SCRT1_M09114_1	0.00525588	0.0818846	347	0.501486	nan	1	1
GLIS3_M05767_1	-0.0449158	0.0812872	298	0.680664	nan	1	1
ZSCAN23_M09413_1	0.042136	0.0808019	284	0.364275	nan	1	1
ZNF140_M09333_1	-0.00276834	0.0806329	310	0.525964	nan	1	1
GMEB1_M08733_1	0.0268362	0.0803619	15	0.417984	nan	1	1
ATOH7_M08749_1	-0.0120818	0.0797042	436	0.556269	nan	1	1
ZNF627_ZNF627	0.0248938	0.0796906	510	0.422578	nan	1	1
TFDP1_M06816_1	-0.00965051	0.0796853	145	0.547414	nan	1	1
PKNOX2_M05997_1	0.00517719	0.0796744	501	0.493782	nan	1	1
ZNF449_M10044_1	-0.061606	0.0796615	289	0.735112	nan	1	1
SOX2_M06107_1	0.0649749	0.0786843	412	0.274074	nan	1	1
ALX4_M05562_1	0.0740467	0.0768323	335	0.234592	nan	1	1
ATOH7_M00242_1	-0.000971393	0.0765718	115	0.504791	nan	1	1
ZNF85_M10363_1	0.00913865	0.0765007	531	0.467993	nan	1	1
ONECUT1_M09903_1	0.0134529	0.0763987	7	0.452031	nan	1	1
ZNF440_ZNF440	0.0110227	0.0758395	693	0.458793	nan	1	1
SREBF1_M09969_1	-0.0273749	0.0752511	155	0.595449	nan	1	1
NFIA_M08961_1	-0.0307022	0.0743168	706	0.604098	nan	1	1
ZNF445_ZNF445	0.00408478	0.0741692	353	0.477833	nan	1	1
MEIS1_M09076_1	-0.00294175	0.0734445	318	0.50061	nan	1	1
CCDC169-SOHLH2_M09149_1	-0.0450961	0.0731238	121	0.651811	nan	1	1
ZSCAN10_M00592_1	-0.0207882	0.0723932	433	0.561313	nan	1	1
MYCL_M08941_1	-0.0432534	0.0718302	387	0.640474	nan	1	1
NKX2-1_M08973_1	-0.00656249	0.0717644	316	0.507624	nan	1	1
ZNF296_M09353_1	-0.0190336	0.0716163	397	0.552163	nan	1	1
HOXA10_M09614_1	0.0454059	0.0711628	393	0.317618	nan	1	1
ZNF485_ZNF485	0.00474668	0.0708382	765	0.463401	nan	1	1
NFKB2_M05944_1	-0.0522511	0.070638	581	0.668686	nan	1	1
BHLHA15_M06569_1	-0.00974918	0.070459	738	0.514423	nan	1	1
SOX21_M06102_1	0.0479077	0.0699187	383	0.304079	nan	1	1
MEIS3_M05897_1	-0.00615945	0.0694198	695	0.497693	nan	1	1
NEUROD2_M05927_1	-0.000971393	0.0692046	115	0.478164	nan	1	1
E2F7_M08596_1	-0.0224587	0.0689888	162	0.555046	nan	1	1
ZBTB43_M09305_1	-0.0207789	0.0680043	487	0.545416	nan	1	1
PLAGL1_M06723_1	-0.105378	0.0671579	877	0.848127	nan	0.1	1
PAX6_M09045_1	-0.0288942	0.0667093	544	0.570067	nan	1	1
PRDM14_M06945_1	-0.00936078	0.0659381	321	0.496679	nan	1	1
CLOCK_M08987_1	-0.0375878	0.0657892	364	0.598163	nan	1	1
ZBTB20_M09294_1	0.0254932	0.0655975	57	0.369474	nan	1	1
TLX1_M09259_1	0.0193764	0.0652827	122	0.390444	nan	1	1
MYC_M06652_1	-0.0554104	0.0647031	416	0.658655	nan	1	1
TEAD1_M06179_1	0.00976917	0.0641489	459	0.42107	nan	1	1
HNF4A_M05803_1	-0.0162657	0.0616381	387	0.506095	nan	1	1
ZNF677_M10389_1	0.00271982	0.0616056	918	0.437357	nan	1	1
SNAI1_M09141_1	-0.0376297	0.0613019	601	0.582096	nan	1	1
PPARA_M09922_1	-0.0228856	0.0610559	291	0.527917	nan	1	1
TEAD4_M06183_1	0.00976917	0.0606558	459	0.408445	nan	1	1
T_M09977_1	-0.00174946	0.060529	408	0.449619	nan	1	1
GFI1_M08723_1	-0.00288534	0.05995	847	0.451632	nan	1	1
ZNF324B_ZNF324B	-0.0363764	0.0596038	1139	0.571429	nan	1	1
NKX1-1_M01370_1	0.021837	0.0593771	161	0.360206	nan	1	1
ZNF254_ZNF254	-0.0585872	0.0592075	976	0.650273	nan	1	1
SIX1_M09131_1	-0.00996043	0.0591934	46	0.474469	nan	1	1
PRDM4_M06025_1	-0.0418829	0.0591379	500	0.589647	nan	1	1
GCM1_M05761_1	-0.0500702	0.0589568	88	0.618584	nan	1	1
MTF1_M05917_1	-0.0394717	0.0587532	224	0.579542	nan	1	1
TGIF1_M06208_1	-0.0156026	0.0584797	376	0.492282	nan	1	1
TBX2_M09209_1	-0.0373439	0.0583584	689	0.570424	nan	1	1
MEF2D_M05892_1	0.0580037	0.0582114	1054	0.225275	nan	1	1
TBX20_M06158_1	-0.0156302	0.0578068	377	0.48995	nan	1	1
ZNF75A_M06254_1	-0.0159029	0.0576824	910	0.490486	nan	1	1
ZNF274_M09345_1	-0.0157844	0.057641	240	0.489908	nan	1	1
T_M09978_1	-0.00449774	0.0568999	133	0.446436	nan	1	1
GLI1_M08727_1	-0.065838	0.056643	671	0.667211	nan	1	1
GFI1_M08721_1	-0.0160084	0.0562549	924	0.485708	nan	1	1
SOX15_M06094_1	0.0503568	0.0557985	518	0.244192	nan	1	1
ZNF549_ZNF549	-0.0327702	0.0557441	674	0.544444	nan	1	1
ALX1_M05586_1	0.0546123	0.0555915	453	0.228063	nan	1	1
ZNF708_ZNF708	-0.0545881	0.0554455	716	0.622222	nan	1	1
BHLHE40_M05580_1	-0.0508757	0.0547031	299	0.606121	nan	1	1
MEIS1_M09078_1	-0.0227833	0.0546267	291	0.50431	nan	1	1
MYCL_M07013_1	-0.0700027	0.0545776	579	0.674799	nan	1	1
ATOH1_M09442_1	-0.00676563	0.0536976	254	0.443058	nan	1	1
ZNF547_M10390_1	-0.0362525	0.053576	407	0.549194	nan	1	1
NFYB_M03040_1	-0.0234386	0.0530287	1411	0.500902	nan	1	1
TGIF1_M09253_1	-0.0263728	0.0528592	322	0.510895	nan	1	1
ZNF480_ZNF480	-0.0208101	0.0528368	799	0.490709	nan	1	1
MECOM_M06525_1	0.0342339	0.0526034	564	0.290917	nan	1	1
NFIA_M08959_1	-0.0545598	0.0523365	914	0.610883	nan	1	1
CDC5L_M06466_1	0.0247465	0.0520847	204	0.323333	nan	1	1
ZNF410_M09369_1	0.0125004	0.0519455	213	0.367092	nan	1	1
LBX2_M05870_1	0.021837	0.0518518	161	0.333007	nan	1	1
SRF_M06142_1	0.00461291	0.0518139	198	0.395124	nan	1	1
ZNF764_ZNF764	-0.03285	0.0514753	581	0.529304	nan	1	1
ZNF382_ZNF382	-0.0187056	0.0514388	812	0.478049	nan	1	1
BPTF_M06463_1	0.00553886	0.0510147	714	0.388889	nan	1	1
ZIM3_ZIM3	0.0030911	0.0504608	957	0.395734	nan	1	1
ZNF614_ZNF614	-0.0237987	0.0498853	864	0.490842	nan	1	1
CDX1_M08520_1	0.0159388	0.0498538	309	0.347104	nan	1	1
ATOH1_M08512_1	-0.00676563	0.0495909	254	0.428215	nan	1	1
FOXF1_M04169_1	0.0351212	0.0488207	454	0.274039	nan	1	1
ZNF35_M10404_1	-0.0384753	0.0488075	1755	0.539993	nan	1	1
ZNF75D_ZNF75D	-0.0388496	0.0487956	648	0.541303	nan	1	1
GBX1_M05755_1	0.021837	0.0487715	161	0.321874	nan	1	1
DMRTC2_M09488_1	0.0282152	0.0486671	334	0.298444	nan	1	1
MIXL1_M08926_1	0.0530796	0.0484303	223	0.20772	nan	1	1
POU3F2_M09082_1	0.0317819	0.0482857	576	0.284174	nan	1	1
ZNF345_M09361_1	-0.0341936	0.0480164	175	0.521658	nan	1	1
EBF1_M05639_1	-0.0462616	0.0475806	577	0.563701	nan	1	1
POU3F4_M06014_1	0.0450408	0.0475369	194	0.233546	nan	1	1
ETV2_M05696_1	-0.0201421	0.047418	84	0.468709	nan	1	1
TBX15_M09201_1	-0.0299605	0.0474072	666	0.504157	nan	1	1
ZNF782_ZNF782	-0.0213419	0.0469528	784	0.471364	nan	1	1
ZBTB34_M09303_1	-0.0592138	0.0468709	192	0.60795	nan	1	1
ARX_M05566_1	0.0554972	0.0466665	601	0.192606	nan	1	1
ZFP82_M10394_1	0.0184137	0.046348	1450	0.325488	nan	1	1
ZNF565_ZNF565	-0.0275561	0.0462545	849	0.4913	nan	1	1
ZNF273_M10371_1	-0.0445087	0.0460591	550	0.551866	nan	1	1
ZNF302_ZNF302	-0.0208048	0.0457511	526	0.465079	nan	1	1
NR4A1_M06696_1	-0.0274142	0.0456842	619	0.488726	nan	1	1
ZSCAN5C_M10321_1	-0.0193301	0.0453729	770	0.458382	nan	1	1
ATOH7_M09989_1	-0.0429467	0.0449196	470	0.542102	nan	1	1
ZFP3_M10419_1	-0.0323737	0.0447635	811	0.503324	nan	1	1
ZNF285_ZNF285	-0.0139563	0.0446946	513	0.436508	nan	1	1
FOXL1_M05736_1	0.0443938	0.0441858	1638	0.223772	nan	1	1
ZNF25_ZNF25	0.0152309	0.0437457	1457	0.327586	nan	1	1
ASCL1_M08476_1	-0.0700643	0.0437254	1579	0.635798	nan	1	1
ZNF282_M09351_1	-0.0530361	0.0436297	812	0.573907	nan	1	1
AR_M09001_1	-0.00765387	0.0433416	183	0.408839	nan	1	1
PBX1_M01230_1	-0.0153299	0.043294	90	0.43641	nan	1	1
T_M09203_1	-0.0215144	0.0431774	184	0.458342	nan	1	1
TCF7L1_M06178_1	0.00729089	0.0430454	744	0.353753	nan	1	1
TLX1_M09257_1	-0.00637551	0.0427999	143	0.40226	nan	1	1
TBX1_M02208_1	-0.0166112	0.0424216	536	0.437888	nan	1	1
ASCL1_M08474_1	-0.0700643	0.0424143	1579	0.631059	nan	1	1
ZNF416_M07145_1	-0.0416826	0.0423492	1103	0.528243	nan	1	1
VENTX_M10022_1	-0.000876793	0.0423237	163	0.380665	nan	1	1
SOX18_M06097_1	0.0323104	0.0420087	451	0.259577	nan	1	1
ATOH7_M09817_1	-0.0513463	0.0419896	252	0.561871	nan	1	1
ZNF778_ZNF778	-0.0652913	0.0419214	846	0.612026	nan	1	1
ZNF705G_ZNF705G	-0.00363584	0.0416803	747	0.388312	nan	1	1
ZNF274_ZNF274	-0.0148226	0.0410907	479	0.426614	nan	1	1
ZNF586_M10439_1	-0.0993899	0.040702	1748	0.730863	nan	0.01	1
GLI4_M10337_1	-0.0537532	0.0405628	930	0.565414	nan	1	1
ARGFX_M09430_1	0.0641539	0.0405423	555	0.139183	nan	1	1
KLF17_M08880_1	-0.0781778	0.0405095	1813	0.6535	nan	0.1	1
ZNF280A_M10358_1	-0.0151719	0.0404785	603	0.425663	nan	1	1
ZNF157_ZNF157	-0.0444255	0.040255	886	0.530588	nan	1	1
ZSCAN16_M09411_1	-0.0276125	0.0402308	456	0.469732	nan	1	1
MECOM_M02602_1	0.02447	0.039936	357	0.280423	nan	1	1
ZNF224_M10440_1	-0.0405998	0.0396015	2063	0.514398	nan	1	1
SMAD1_M06764_1	-0.0627068	0.039259	1683	0.593063	nan	1	1
ZNF460_M09373_1	-0.120589	0.0389231	1780	0.801055	nan	0.0001	1
ZNF716_ZNF716	0.0104208	0.0389162	1014	0.327516	nan	1	1
AR_M07575_1	-0.0383278	0.0388013	209	0.503294	nan	1	1
NKX2-1_M08977_1	-0.0267689	0.0385886	253	0.460748	nan	1	1
FOXA1_M08671_1	0.0290694	0.0384795	745	0.258535	nan	1	1
ZNF684_M09385_1	-0.0501028	0.0383725	726	0.544303	nan	1	1
SRY_M06144_1	0.0312919	0.0379277	317	0.248508	nan	1	1
ZNF329_M10387_1	-0.0649159	0.0378909	2168	0.596102	nan	0.1	1
RBPJL_M07039_1	-0.0424335	0.0378667	185	0.514756	nan	1	1
DDIT3_M06487_1	-0.0413053	0.03738	397	0.508919	nan	1	1
ZNF713_M06251_1	-0.012476	0.0373585	434	0.404643	nan	1	1
MLX_M08929_1	-0.0702304	0.0372878	294	0.613131	nan	1	1
ZNF580_M10051_1	-0.0558737	0.0371172	1815	0.560624	nan	0.386	1
SMAD1_M09137_1	-0.0400926	0.0370677	30	0.503407	nan	1	1
ZNF175_M10448_1	-0.000151696	0.0368969	710	0.35843	nan	1	1
NKX2-1_M08974_1	-0.0381537	0.0367565	280	0.495275	nan	1	1
ZNF789_ZNF789	-0.0602657	0.036719	1318	0.575059	nan	0.844	1
TFCP2_M06204_1	-0.0413531	0.0365755	83	0.506184	nan	1	1
BCL6_M09453_1	-0.025834	0.0364675	303	0.449702	nan	1	1
ZNF479_ZNF479	-0.0670279	0.036409	1123	0.59838	nan	0.728	1
ZNF429_ZNF429	-0.0586567	0.0364008	1360	0.568094	nan	0.95	1
FEZF1_M10319_1	-0.0207079	0.0363848	1272	0.430876	nan	1	1
ZNF79_ZNF79	0.0276438	0.0359641	1782	0.254596	nan	1	1
BORCS8-MEF2B_M08912_1	-0.00687202	0.0359569	236	0.379322	nan	1	1
HESX1_M05782_1	0.021837	0.0356022	161	0.274276	nan	1	1
ZSCAN9_M09421_1	0.00548142	0.0354643	490	0.332892	nan	1	1
HNF1B_M05798_1	0.031814	0.0353764	230	0.2374	nan	1	1
ESR1_M08629_1	-0.0606159	0.03537	342	0.571449	nan	1	1
ZNF584_ZNF584	-0.00101235	0.0350768	804	0.354962	nan	1	1
ZNF154_ZNF154	-0.0160004	0.0350066	321	0.40888	nan	1	1
ZNF490_M10444_1	-0.0412906	0.0348164	827	0.4996	nan	1	1
FOXP1_M08697_1	-0.0171528	0.0345487	341	0.41139	nan	1	1
ZNF250_M09341_1	-0.0755093	0.0342086	218	0.621081	nan	1	1
NFIB_M05937_1	-0.0586163	0.033809	525	0.55858	nan	1	1
HNF1A_M05796_1	0.0331031	0.0338028	248	0.227053	nan	1	1
NFIX_M05942_1	-0.05251	0.0337233	541	0.5362	nan	1	1
HIC1_M08769_1	-0.0832192	0.03351	303	0.646423	nan	1	1
RELA_M05337_1	-0.0611049	0.0334765	833	0.566373	nan	1	1
HMX1_M05793_1	0.0122675	0.0333711	347	0.300799	nan	1	1
NR6A1_M09009_1	-0.0340753	0.0328817	763	0.466529	nan	1	1
NR1I2_M07567_1	-0.0535951	0.0327034	277	0.536436	nan	1	1
TLX1_M06826_1	-0.0512112	0.0325953	419	0.527429	nan	1	1
ZNF223_ZNF223	-0.086789	0.032547	1752	0.655844	nan	0.1	1
MNT_M05909_1	-0.0710624	0.0322863	143	0.598061	nan	1	1
SNAI1_M09139_1	-0.0703031	0.0322538	924	0.595199	nan	0.86	1
GLI2_M05763_1	-0.0792809	0.0321651	591	0.627327	nan	1	1
FIGLA_M05705_1	-0.0568223	0.0320593	482	0.545772	nan	1	1
NFIA_M05935_1	-0.0605312	0.0318844	494	0.558545	nan	1	1
AR_M05564_1	-0.0501526	0.0315296	277	0.519751	nan	1	1
THRA_M06211_1	-0.0399555	0.0315233	293	0.482872	nan	1	1
ZNF81_ZNF81	-0.0466357	0.0315034	540	0.506945	nan	1	1
ZBTB49_M06234_1	-0.06736	0.0313029	246	0.581125	nan	1	1
TBX6_M09211_1	-0.0491272	0.0312144	450	0.514905	nan	1	1
ZNF808_ZNF808	-0.0380857	0.0308656	630	0.473737	nan	1	1
PBX1_M06714_1	-0.00440573	0.0307775	405	0.351688	nan	1	1
BORCS8-MEF2B_M06400_1	0.0433298	0.0307737	938	0.179141	nan	1	1
SIX1_M09123_1	-0.0485228	0.0303608	48	0.509636	nan	1	1
POU3F2_M10279_1	0.0226604	0.0301683	595	0.25166	nan	1	1
ZNF768_M10431_1	-0.0567196	0.0301412	3572	0.538468	nan	0.1	1
ZBTB6_M06843_1	-0.0645308	0.0300674	568	0.566434	nan	1	1
CDX1_M08523_1	0.00391825	0.0299661	361	0.31867	nan	1	1
ZNF264_ZNF264	-0.0709732	0.0298029	1837	0.588762	nan	0.1	1
ZNF707_ZNF707	-0.0800475	0.0297495	1315	0.621367	nan	1	1
TBX2_M09205_1	-0.0805272	0.029294	754	0.621454	nan	0.652	1
ZNF69_ZNF69	-0.0922159	0.029276	751	0.663636	nan	0.406	1
INSM1_M02710_1	-0.0939193	0.028411	987	0.666667	nan	0.1	1
ZNF433_ZNF433	-0.0169796	0.0283944	298	0.38852	nan	1	1
KLF1_M08867_1	-0.113754	0.028118	1178	0.737297	nan	0.01	1
ZNF660_M09383_1	-0.0426183	0.02809	400	0.480087	nan	1	1
ZNF141_ZNF141	-0.108764	0.0280515	3621	0.719019	nan	1e-09	1
SMAD3_M06083_1	-0.0400926	0.0280309	30	0.470745	nan	1	1
PAX3_M07571_1	0.0184379	0.0278516	117	0.258548	nan	1	1
ZNF331_ZNF331	-0.0808058	0.0275993	1654	0.616336	nan	0.1	1
ZBTB26_M09298_1	-0.0136238	0.0275403	683	0.373304	nan	1	1
STAT2_M06795_1	-0.0181073	0.0275125	1379	0.389409	nan	1	1
ZNF101_ZNF101	-0.0903392	0.0271133	1193	0.649037	nan	0.1	1
NKX2-1_M01425_1	-0.0295793	0.0270365	215	0.429152	nan	1	1
ZNF232_M06242_1	0.00207388	0.026534	277	0.312931	nan	1	1
TEAD3_M06181_1	-0.0300523	0.0265042	485	0.428938	nan	1	1
ZNF384_M09363_1	-0.0169617	0.0264971	901	0.381599	nan	1	1
IRX5_M05857_1	-0.0180284	0.02647	186	0.385356	nan	1	1
ZKSCAN3_M06246_1	-0.0748394	0.0263858	218	0.590386	nan	1	1
ZNF197_ZNF197	-0.0471148	0.0260662	1751	0.489024	nan	1	1
ZNF543_M10366_1	-0.128607	0.0254259	3266	0.78125	nan	1e-10	1
ZNF621_M07151_1	-0.0658088	0.0249542	2023	0.552572	nan	0.1	1
GRHL2_M06916_1	-0.0368364	0.0248175	463	0.447362	nan	1	1
ZNF669_ZNF669	-0.0968874	0.0246045	266	0.663637	nan	1	1
ZNF84_ZNF84	-0.0531457	0.0244836	3781	0.505102	nan	0.1	1
ZNF334_ZNF334	0.00529794	0.0244237	1431	0.293651	nan	1	1
ZNF611_ZNF611	-0.127768	0.0242277	4991	0.773887	nan	1e-15	1
POU5F1B_M06020_1	0.0173507	0.0238474	468	0.248005	nan	1	1
FOXA1_M09569_1	0.00280859	0.0236294	1186	0.299777	nan	1	1
ZNF350_M10429_1	-0.0333273	0.0233608	534	0.429414	nan	1	1
TBX19_M06157_1	-0.0341601	0.0232694	175	0.432093	nan	1	1
ZNF16_M10342_1	-0.0645282	0.0228523	987	0.540346	nan	1	1
FOXA1_M08669_1	-0.0119866	0.022383	400	0.348747	nan	1	1
NR1D1_M08991_1	-0.0384596	0.0223434	353	0.444286	nan	1	1
IRF9_M05855_1	-0.0308586	0.0221796	456	0.416222	nan	1	1
FOXJ1_M01034_1	0.00113256	0.0214394	979	0.29792	nan	1	1
ZNF554_M10386_1	-0.0816154	0.0214149	2729	0.59691	nan	0.001	1
ZNF619_ZNF619	-0.108588	0.0208362	2649	0.692308	nan	1e-05	1
RORA_M10287_1	-0.0330789	0.0207232	212	0.418983	nan	1	1
NR1I2_M08993_1	-0.0637778	0.0204128	274	0.528817	nan	1	1
MYBL1_M05920_1	-0.0394352	0.0203744	43	0.440696	nan	1	1
ZFP69_ZFP69	-0.0385691	0.0203412	859	0.437445	nan	1	1
ZNF675_ZNF675	-0.0780311	0.0199183	1960	0.578546	nan	0.1	1
ZNF189_ZNF189	-0.0863756	0.0197413	2424	0.608066	nan	0.001	1
MTF1_M08937_1	-0.0617777	0.0195846	163	0.518595	nan	1	1
ZNF626_ZNF626	-0.0625242	0.0195661	941	0.521226	nan	1	1
ZIC1_M09321_1	-0.124866	0.0189191	1091	0.744213	nan	0.001	1
MYNN_M10435_1	0.00367068	0.0187673	694	0.279088	nan	1	1
ESRRB_M05685_1	-0.0366481	0.0184142	504	0.423538	nan	1	1
SKOR2_M09135_1	0.00552529	0.018137	267	0.270107	nan	1	1
STAT2_M05474_1	-0.0183657	0.0180838	1088	0.356264	nan	1	1
SP1_M07528_1	-0.114893	0.0179611	1397	0.704702	nan	0.01	1
ZNF587_ZNF587	-0.0858272	0.0175233	974	0.598067	nan	1	1
ZNF701_ZNF701	-0.0868117	0.0172397	1055	0.6006	nan	1	1
ONECUT1_M07569_1	-0.00266241	0.0172345	33	0.296438	nan	1	1
BCL6B_M09457_1	-0.0431127	0.0171071	341	0.442178	nan	1	1
AIRE_M06440_1	-0.0299872	0.0170608	383	0.394571	nan	1	1
ZNF439_ZNF439	-0.0902369	0.0168597	1089	0.611607	nan	0.1	1
ZNF787_M10059_1	-0.0754566	0.0168348	643	0.558096	nan	1	1
ZNF621_ZNF621	-0.0655106	0.01679	1297	0.521986	nan	0.423	1
MAF_M00424_1	-0.0641722	0.016621	122	0.516537	nan	1	1
ZBTB7A_M06235_1	-0.111924	0.0165435	228	0.688849	nan	1	1
TBX1_M09197_1	-0.0569759	0.0164729	523	0.489993	nan	1	1
ZNF765_ZNF765	-0.118797	0.0164645	5298	0.713403	nan	1e-17	1
ZNF410_M06247_1	-0.027188	0.0161568	232	0.381187	nan	1	1
FOXB1_M05711_1	0.0142405	0.0160633	675	0.231112	nan	1	1
GLIS1_M05765_1	-0.114305	0.0158831	210	0.695068	nan	1	1
ZNF276_M09347_1	-0.0406341	0.0155999	177	0.427772	nan	1	1
TLX1_M01240_1	-0.0355523	0.0155943	166	0.409385	nan	1	1
DUX1_M03009_1	0.011694	0.0155206	283	0.238354	nan	1	1
SIX1_M09119_1	-0.0485228	0.0154284	48	0.455665	nan	1	1
MITF_M09237_1	-0.0996259	0.0153483	100	0.640079	nan	1	1
FOXA1_M09573_1	-0.00249253	0.0151125	1169	0.288154	nan	1	1
EOMES_M05671_1	-0.04206	0.0149246	372	0.430485	nan	1	1
ZNF23_M09339_1	-0.118403	0.0145956	2251	0.705224	nan	1e-06	1
NR5A1_M09007_1	-0.0755603	0.0144717	1770	0.54993	nan	0.1	1
POU2F1_M06001_1	0.00023765	0.0144305	588	0.275821	nan	1	1
FOXA1_M09574_1	0.00963335	0.0143009	936	0.241394	nan	1	1
KLF10_M08865_1	-0.129901	0.0141463	8890	0.74516	nan	1e-33	1
NFKB2_M08965_1	-0.0982685	0.0141174	591	0.630724	nan	0.48	1
ZNF124_ZNF124	-0.061534	0.0139705	1617	0.497423	nan	0.418	1
RORA_M06062_1	-0.0383174	0.0139467	336	0.413424	nan	1	1
ZNF423_M06859_1	-0.116113	0.0137634	504	0.693939	nan	1	1
GBX2_M05758_1	-0.0182515	0.0136816	206	0.339941	nan	1	1
ESRRA_M08639_1	-0.0676333	0.0136108	1026	0.518167	nan	0.841	1
EN1_M05665_1	-0.0182515	0.0134226	206	0.339005	nan	1	1
ZNF320_M10320_1	-0.116205	0.0133945	5690	0.692939	nan	1e-16	1
ZNF653_M07152_1	-0.0367436	0.0132155	92	0.405093	nan	1	1
ZNF419_M10413_1	-0.0590376	0.0131262	2002	0.485348	nan	1	1
ZNF506_ZNF506	-0.105167	0.0129962	1429	0.651606	nan	0.01	1
RORA_M10286_1	-0.0418537	0.0128414	149	0.42221	nan	1	1
ZSCAN1_M09407_1	-0.0600116	0.0128251	926	0.48778	nan	1	1
AC138696.1_M09315_1	-0.0807092	0.0128249	257	0.562588	nan	1	1
KLF10_M08863_1	-0.123024	0.0126694	6815	0.714964	nan	1e-22	1
BBX_M08506_1	-0.0465908	0.0125471	122	0.438268	nan	1	1
ZNF528_M10374_1	-0.0541421	0.012168	601	0.464191	nan	1	1
ZNF776_ZNF776	-0.102943	0.0119896	2695	0.639928	nan	1e-05	1
ZNF563_M10403_1	-0.0963383	0.0119666	2135	0.615974	nan	0.001	1
NR4A2_M05962_1	-0.0252789	0.0119238	271	0.358987	nan	1	1
ZIM2_ZIM2	-0.115426	0.0118705	6872	0.684615	nan	1e-20	1
ZNF32_M09355_1	-0.0561083	0.0114454	83	0.468686	nan	1	1
SKOR1_M09133_1	-0.0114643	0.0113161	163	0.30686	nan	1	1
FOXR1_M08703_1	0.0140554	0.0110922	3288	0.213814	nan	1	1
SIX1_M09127_1	-0.0485228	0.0110554	48	0.439859	nan	1	1
IRF6_M08835_1	-0.0506548	0.0109848	91	0.44731	nan	1	1
BHLHE22_M05582_1	-0.0224793	0.0108693	370	0.345057	nan	1	1
ZSCAN4_M09417_1	-0.0726826	0.0103995	674	0.52481	nan	1	1
POU2F2_M06003_1	-0.0098692	0.0100968	617	0.296688	nan	1	1
ESX1_M05689_1	-0.0182515	0.00979412	206	0.32589	nan	1	1
ATF6_M09435_1	-0.0880071	0.00947035	140	0.57684	nan	1	1
TFAP2B_M10002_1	-0.13558	0.00923886	1372	0.747946	nan	0.0001	1
NR1D1_M08989_1	-0.0624532	0.0090631	449	0.483008	nan	1	1
ZKSCAN7_M10313_1	-0.0545243	0.00872832	354	0.45314	nan	1	1
CTCF_M05451_1	-0.149967	0.00866324	2940	0.797867	nan	1e-14	1
ZNF799_ZNF799	-0.0619037	0.00847205	725	0.478885	nan	1	1
ZNF548_ZNF548	-0.124941	0.00827504	8858	0.706013	nan	1e-30	1
ZNF816_M10368_1	-0.0893495	0.00789832	1165	0.57601	nan	0.1	1
ZNF320_ZNF320	-0.125703	0.00789273	5299	0.707385	nan	1e-19	1
MAFF_M09793_1	-0.0762282	0.00752069	263	0.52722	nan	1	1
IRF3_M08827_1	-0.0472526	0.00744403	1142	0.422216	nan	1	1
TLX1_M06827_1	-0.0741689	0.00731396	904	0.51903	nan	0.772	1
ZNF528_ZNF528	-0.0799954	0.00718607	886	0.539627	nan	0.382	1
FOXD1_M09581_1	0.0104242	0.00701641	714	0.212207	nan	1	1
ZNF436_M10428_1	-0.10413	0.00686904	2617	0.625712	nan	1e-05	1
NR3C1_M05958_1	-0.0588807	0.0065168	247	0.460892	nan	1	1
ZNF483_ZNF483	-0.0976262	0.00651518	1580	0.600926	nan	0.01	1
ZNF34_M10393_1	-0.0631848	0.00644535	1671	0.476191	nan	1	1
ZSCAN22_M10335_1	-0.124898	0.00614552	4637	0.698158	nan	1e-14	1
ATF6_M10064_1	-0.102302	0.00579827	136	0.615235	nan	1	1
THRA_M10017_1	-0.0819828	0.00577384	424	0.541706	nan	1	1
NFE2_M08957_1	-0.057064	0.0056467	371	0.451181	nan	1	1
ZNF543_ZNF543	-0.164315	0.00524381	5263	0.837366	nan	1e-32	1
NR1H2_M06684_1	-0.0537503	0.00487171	479	0.436403	nan	1	1
ZNF860_ZNF860	-0.117737	0.00442018	3380	0.666042	nan	1e-09	1
FOXP3_M08699_1	-0.00568017	0.00439181	325	0.260927	nan	1	1
MESP1_M08932_1	-0.0717302	0.00424712	137	0.499131	nan	1	1
ZNF671_ZNF671	-0.0782025	0.00411655	1253	0.522053	nan	1	1
GLIS2_M05766_1	-0.142118	0.0037185	386	0.751627	nan	1	1
FOXF1_M04073_1	-0.0344551	0.00333535	245	0.361111	nan	1	1
ESRRA_M08637_1	-0.077769	0.00331356	813	0.517583	nan	0.745	1
MAF_M10114_1	-0.0702972	0.00320513	335	0.490186	nan	1	1
DMBX1_M05620_1	-0.048517	0.0028642	16	0.410233	nan	1	1
POU4F2_M06017_1	-0.00130856	0.00254356	536	0.238447	nan	1	1
NKX2-1_M01445_1	-0.0575838	0.00226826	311	0.440849	nan	1	1
MYF5_M09828_1	-0.0830989	0.00215173	269	0.532648	nan	1	1
MAFK_M05885_1	-0.0610382	0.00207127	206	0.452623	nan	1	1
ZNF484_ZNF484	-0.0978225	0.00188243	6539	0.584891	nan	1e-14	1
PAX1_M05977_1	-0.0923585	0.00180628	87	0.564867	nan	1	1
WT1_M00579_1	-0.147024	0.00173591	1598	0.762193	nan	1e-07	1
NR5A1_M10142_1	-0.0757522	0.00147566	821	0.503651	nan	0.797	1
MGA_M05904_1	-0.0664079	0.00112038	134	0.468594	nan	1	1
HSF1_M08821_1	-0.0633403	0.00100386	485	0.457085	nan	1	1
NFIA_M05936_1	-0.0736435	0.000743769	271	0.493384	nan	1	1
RBAK_RBAK	-0.100264	0.000663751	4477	0.58931	nan	1e-09	1
ZNF322_M10383_1	-0.113777	0.000560861	3249	0.63778	nan	1e-07	1
ZNF184_ZNF184	-0.0617885	0.000530589	625	0.449766	nan	1	1
HHEX_M01568_1	-0.0599208	0.000501468	75	0.44291	nan	1	1
ESRRA_M08633_1	-0.077769	0.000428583	813	0.507156	nan	0.815	1
ZNF615_ZNF615	-0.0471325	0.000264839	572	0.395834	nan	1	1
PRDM4_M09085_1	-0.0986006	0.000194134	408	0.581601	nan	1	1
ZNF547_ZNF547	0	0	0	0.5	nan	1	1
GSX1_M08793_1	0	0	0	0.233575	nan	1	1
FOS_M10098_1	0	0	0	0.479633	nan	1	1
ARGFX_M09429_1	0	0	0	0.203975	nan	1	1
TFAP4_M10006_1	0	0	0	0.508681	nan	1	1
FOXG1_M01022_1	0	0	0	0.225263	nan	1	1
SOX11_M02178_1	0	0	0	0.328554	nan	1	1
EN2_M05669_1	0	0	0	0.2783	nan	1	1
TEAD2_M09221_1	0	0	0	0.459254	nan	1	1
ZHX1_M01278_1	0	0	0	0.473203	nan	1	1
LMX1A_M05879_1	0	0	0	0.168315	nan	1	1
ZNF783_ZNF783	0	0	0	0.924624	nan	1	1
BARX1_M05576_1	0	0	0	0.301575	nan	1	1
ZNF425_ZNF425	0	0	0	0.857143	nan	1	1
ALX1_M08859_1	0	0	0	0.21973	nan	1	1
HOXA1_M08804_1	0	0	0	0.263041	nan	1	1
NR2F1_M02008_1	0	0	0	0.563387	nan	1	1
NKX6-1_M08981_1	0	0	0	0.238277	nan	1	1
BARHL1_M09447_1	0	0	0	0.365471	nan	1	1
TBX4_M06171_1	0	0	0	0.499161	nan	1	1
TET1_M00880_1	0	0	0	0.572667	nan	1	1
MXD1_M05548_1	0	0	0	0.566209	nan	1	1
MYRF_M01967_1	0	0	0	0.5	nan	1	1
HOXA1_M05808_1	0	0	0	0.315201	nan	1	1
POU2F3_M06004_1	0	0	0	0.227091	nan	1	1
LHX1_M01363_1	0	0	0	0.248932	nan	1	1
MSX2_M05916_1	0	0	0	0.266566	nan	1	1
POU6F1_M10220_1	0	0	0	0.328027	nan	1	1
GSX1_M08787_1	0	0	0	0.332891	nan	1	1
MAX_M10274_1	0	0	0	0.650678	nan	1	1
LMX1B_M05880_1	0	0	0	0.184665	nan	1	1
ZNF711_M06970_1	0	0	0	0.723456	nan	1	1
ZNF641_ZNF641	0	0	0	0.798429	nan	1	1
MNX1_M05910_1	0	0	0	0.237083	nan	1	1
RARA_M01985_1	0	0	0	0.569992	nan	1	1
ARID5A_M00143_1	0	0	0	0.326426	nan	1	1
LBX1_M01263_1	0	0	0	0.239842	nan	1	1
ZNF786_ZNF786	0	0	0	0.75	nan	1	1
NOTO_M05947_1	0	0	0	0.290079	nan	1	1
ATOH1_M08945_1	0	0	0	0.434757	nan	1	1
GMEB1_M02116_1	0	0	0	0.581254	nan	1	1
ATOH1_M08510_1	0	0	0	0.386155	nan	1	1
KLF1_M00616_1	0	0	0	0.653734	nan	1	1
MZF1_M06657_1	0	0	0	0.644579	nan	1	1
HOXA10_M08789_1	0	0	0	0.321096	nan	1	1
HIC2_M05787_1	0	0	0	0.629116	nan	1	1
LCOR_M02074_1	0	0	0	0.385931	nan	1	1
LHX1_M08892_1	0	0	0	0.326524	nan	1	1
CIC_M02158_1	0	0	0	0.483409	nan	1	1
HOXA10_M08788_1	0	0	0	0.348991	nan	1	1
FOXD2_M05721_1	0	0	0	0.260408	nan	1	1
ZNF343_ZNF343	0	0	0	0.686565	nan	1	1
FOXN2_M01021_1	0	0	0	0.603763	nan	1	1
ZNF33A_ZNF33A	0	0	0	0.578944	nan	1	1
MIXL1_M05906_1	0	0	0	0.293455	nan	1	1
LEF1_M09761_1	0	0	0	0.372079	nan	1	1
TBX21_M06165_1	0	0	0	0.457888	nan	1	1
PBX1_M09053_1	0	0	0	0.417037	nan	1	1
ZNF557_ZNF557	0	0	0	0.666667	nan	1	1
ZNF263_ZNF263	0	0	0	0.705976	nan	1	1
ZNF684_ZNF684	0	0	0	0.607202	nan	1	1
HMX1_M08779_1	0	0	0	0.354449	nan	1	1
BORCS8-MEF2B_M08914_1	0	0	0	0.413948	nan	1	1
ZNF205_ZNF205	0	0	0	0.555556	nan	1	1
PDX1_M05988_1	0	0	0	0.237538	nan	1	1
GSX1_M08784_1	0	0	0	0.327986	nan	1	1
ALX1_M08571_1	0	0	0	0.419696	nan	1	1
ZNF691_M00623_1	0	0	0	0.595584	nan	1	1
ALX1_M09058_1	0	0	0	0.294353	nan	1	1
CREB3L1_M00402_1	0	0	0	0.624339	nan	1	1
FOXM1_M01025_1	0	0	0	0.434744	nan	1	1
NFE2_M06660_1	0	0	0	0.393303	nan	1	1
NFATC1_M06405_1	0	0	0	0.344194	nan	1	1
HOXA1_M08781_1	0	0	0	0.291064	nan	1	1
ZNF610_M10398_1	0	0	0	0.7958	nan	1	1
HMBOX1_M05792_1	0	0	0	0.357275	nan	1	1
ATOH7_M00261_1	0	0	0	0.417218	nan	1	1
MEOX1_M05898_1	0	0	0	0.322427	nan	1	1
NR4A1_M09891_1	0	0	0	0.386347	nan	1	1
EVX1_M05702_1	0	0	0	0.346297	nan	1	1
RAX_M06046_1	0	0	0	0.259669	nan	1	1
NR1I3_M08995_1	0	0	0	0.340867	nan	1	1
HOXA10_M09720_1	0	0	0	0.252882	nan	1	1
HOXB3_M05817_1	0	0	0	0.308405	nan	1	1
ZKSCAN2_ZKSCAN2	0	0	0	0.361783	nan	1	1
ALX3_M05560_1	0	0	0	0.275651	nan	1	1
TCF12_M09213_1	0	0	0	0.628784	nan	1	1
HOXA10_M01317_1	0	0	0	0.152614	nan	1	1
BORCS8-MEF2B_M08910_1	0	0	0	0.467611	nan	1	1
TBR1_M06148_1	0	0	0	0.427193	nan	1	1
IRX1_M02784_1	0	0	0	0.219512	nan	1	1
ZNF649_ZNF649	0	0	0	0.00103	nan	1	1
IRX1_M01343_1	0	0	0	0.407029	nan	1	1
ZNF333_ZNF333	0	0	0	0.657712	nan	1	1
RHOXF1_M06060_1	0	0	0	0.452468	nan	1	1
HOXA2_M08797_1	0	0	0	0.281305	nan	1	1
HOXA10_M08812_1	0	0	0	0.315539	nan	1	1
HMX1_M08978_1	0	0	0	0.439747	nan	1	1
FOXK1_M01043_1	0	0	0	0.275469	nan	1	1
SIX1_M05532_1	0	0	0	0.522856	nan	1	1
EVX1_M08658_1	0	0	0	0.268969	nan	1	1
MLXIP_M00258_1	0	0	0	0.624399	nan	1	1
EVX2_M05703_1	0	0	0	0.343902	nan	1	1
ANHX_M01298_1	0	0	0	0.359304	nan	1	1
FOSL2_M10258_1	0	0	0	0.452103	nan	1	1
DBX1_M01414_1	0	0	0	0.349804	nan	1	1
EMX2_M05663_1	0	0	0	0.292912	nan	1	1
HOXA1_M08790_1	0	0	0	0.297513	nan	1	1
PITX1_M05994_1	0	0	0	0.357385	nan	1	1
RHOXF2_M09106_1	0	0	0	0.39524	nan	1	1
NR2C1_M09872_1	0	0	0	0.579664	nan	1	1
BHLHA15_M09899_1	0	0	0	0.395921	nan	1	1
CEBPD_M05591_1	0	0	0	0.409525	nan	1	1
ZNF169_ZNF169	0	0	0	0.56974	nan	1	1
KLF1_M00554_1	0	0	0	0.814751	nan	1	1
NOBOX_M01232_1	0	0	0	0.380815	nan	1	1
PITX3_M05995_1	0	0	0	0.400371	nan	1	1
DLX1_M08556_1	0	0	0	0.233088	nan	1	1
SOX13_M10297_1	0	0	0	0.318814	nan	1	1
ZNF613_ZNF613	0	0	0	0.110929	nan	1	1
ALX1_M08546_1	0	0	0	0.419217	nan	1	1
YBX1_M09280_1	0	0	0	0.508991	nan	1	1
NKX2-1_M01310_1	0	0	0	0.425433	nan	1	1
GSC_M08743_1	0	0	0	0.334873	nan	1	1
ALX1_M08468_1	0	0	0	0.280971	nan	1	1
ZKSCAN5_ZKSCAN5	0	0	0	0.580704	nan	1	1
DBX1_M01428_1	0	0	0	0.368902	nan	1	1
PAX7_M05984_1	0	0	0	0.172662	nan	1	1
FOXC1_M01039_1	0	0	0	0.318777	nan	1	1
DLX1_M08560_1	0	0	0	0.213482	nan	1	1
ARID5A_M00144_1	0	0	0	0.207847	nan	1	1
ATOH1_M08492_1	0	0	0	0.451632	nan	1	1
TLX1_M09255_1	0	0	0	0.208696	nan	1	1
IRF6_M08837_1	0	0	0	0.462037	nan	1	1
OLIG1_M05965_1	0	0	0	0.343613	nan	1	1
DBX1_M01380_1	0	0	0	0.0042135	nan	1	1
FOXK1_M01020_1	0	0	0	0.362557	nan	1	1
VSX2_M06226_1	0	0	0	0.211409	nan	1	1
DMRT2_M00897_1	0	0	0	0.378384	nan	1	1
SP2_M10360_1	0	0	0	0.899108	nan	1	1
LHX1_M08893_1	0	0	0	0.260398	nan	1	1
FOXP1_M01031_1	0	0	0	0.337082	nan	1	1
DMRT1_M00895_1	0	0	0	0.344506	nan	1	1
ZBTB42_M10323_1	0	0	0	0.622561	nan	1	1
ZNF26_ZNF26	0	0	0	0.428571	nan	1	1
CUX2_M05611_1	0	0	0	0.279672	nan	1	1
ZNF77_ZNF77	0	0	0	0.5	nan	1	1
SOX11_M02155_1	0	0	0	0.342063	nan	1	1
GMEB2_M05768_1	0	0	0	0.481596	nan	1	1
PPARA_M06731_1	0	0	0	0.513454	nan	1	1
GSX1_M08809_1	0	0	0	0.256312	nan	1	1
ZNF790_ZNF790	0	0	0	0.655405	nan	1	1
ZNF695_ZNF695	0	0	0	0.5	nan	1	1
MEOX2_M05899_1	0	0	0	0.311143	nan	1	1
GSX1_M01466_1	0	0	0	0.310095	nan	1	1
PRRX1_M06029_1	0	0	0	0.216431	nan	1	1
UNCX_M06217_1	0	0	0	0.233059	nan	1	1
ZEB1_M05322_1	0	0	0	0.612528	nan	1	1
ZNF273_ZNF273	0	0	0	0.55713	nan	1	1
HOXA10_M08799_1	0	0	0	0.302263	nan	1	1
ALX1_M08586_1	0	0	0	0.231254	nan	1	1
MAZ_M10356_1	0	0	0	0.895949	nan	1	1
CDX1_M09470_1	0	0	0	0.375232	nan	1	1
VAX1_M09269_1	0	0	0	0.258011	nan	1	1
HOXA2_M05813_1	0	0	0	0.343256	nan	1	1
ATOH1_M08953_1	0	0	0	0.482803	nan	1	1
LHX6_M01234_1	0	0	0	0.336486	nan	1	1
LEF1_M02162_1	0	0	0	0.36343	nan	1	1
LHX2_M01233_1	0	0	0	0.376513	nan	1	1
ZFHX3_M00497_1	0	0	0	0.377674	nan	1	1
IKZF1_M06606_1	0	0	0	0.582237	nan	1	1
HOXA10_M09661_1	0	0	0	0.313223	nan	1	1
BHLHA15_M09896_1	0	0	0	0.37183	nan	1	1
ZNF22_M10344_1	0	0	0	0.002618	nan	1	1
EMX1_M05661_1	0	0	0	0.315984	nan	1	1
MYT1L_M00842_1	0	0	0	0.296758	nan	1	1
MLXIPL_M05908_1	0	0	0	0.512991	nan	1	1
EVX1_M08657_1	0	0	0	0.270723	nan	1	1
ALX1_M09095_1	0	0	0	0.210369	nan	1	1
HOXA1_M01350_1	0	0	0	0.301611	nan	1	1
FOXL1_M05735_1	0	0	0	0.225071	nan	1	1
GATA3_M05752_1	0	0	0	0.358107	nan	1	1
FOXO4_M05744_1	0	0	0	0.268678	nan	1	1
NR4A1_M09892_1	0	0	0	0.398538	nan	1	1
RUNX3_M06067_1	0	0	0	0.484483	nan	1	1
GBX1_M08931_1	0	0	0	0.260136	nan	1	1
GATA4_M05753_1	0	0	0	0.3468	nan	1	1
FOXP1_M01019_1	0	0	0	0.233013	nan	1	1
GSX2_M05778_1	0	0	0	0.293948	nan	1	1
GATA1_M06396_1	0	0	0	0.322428	nan	1	1
KDM2B_M00877_1	0	0	0	0.514159	nan	1	1
FIGLA_M08661_1	0	0	0	0.623015	nan	1	1
ATF1_M06452_1	0	0	0	0.545611	nan	1	1
HOXA10_M09689_1	0	0	0	0.321191	nan	1	1
FOXD3_M05723_1	0	0	0	0.257476	nan	1	1
ZNF766_ZNF766	0	0	0	0.357143	nan	1	1
FOXR1_M01023_1	0	0	0	0.404746	nan	1	1
ZNF211_ZNF211	0	0	0	0.266155	nan	1	1
TBX5_M06173_1	0	0	0	0.524446	nan	1	1
LHX1_M08894_1	0	0	0	0.20106	nan	1	1
RAX2_M06047_1	0	0	0	0.25241	nan	1	1
OTX2_M05976_1	0	0	0	0.33491	nan	1	1
CREBZF_M00404_1	0	0	0	0.316579	nan	1	1
GRHL1_M08737_1	0	0	0	0.462787	nan	1	1
NKX6-1_M08979_1	0	0	0	0.221965	nan	1	1
KLF13_M00610_1	0	0	0	0.500612	nan	1	1
TBX15_M06156_1	0	0	0	0.508742	nan	1	1
FOXO3_M05741_1	0	0	0	0.2643	nan	1	1
ISL1_M08853_1	0	0	0	0.370701	nan	1	1
RFX5_M09102_1	0	0	0	0.531684	nan	1	1
ZNF257_ZNF257	0	0	0	0.570383	nan	1	1
ISL2_M05858_1	0	0	0	0.354167	nan	1	1
LHX6_M09777_1	0	0	0	0.252893	nan	1	1
HOXA10_M08796_1	0	0	0	0.313864	nan	1	1
VAX1_M06219_1	0	0	0	0.243932	nan	1	1
DLX1_M08569_1	0	0	0	0.227582	nan	1	1
MSX1_M05914_1	0	0	0	0.287788	nan	1	1
DLX6_M05619_1	0	0	0	0.235325	nan	1	1
ARID3A_M00142_1	0	0	0	0.223437	nan	1	1
NR2E3_M01990_1	0	0	0	0.389004	nan	1	1
ZNF10_ZNF10	0	0	0	0.656775	nan	1	1
GSX1_M08792_1	0	0	0	0.3024	nan	1	1
DMRT2_M00898_1	0	0	0	0.168293	nan	1	1
BARHL2_M05570_1	0	0	0	0.334713	nan	1	1
NOTO_M08985_1	0	0	0	0.292344	nan	1	1
HOXA13_M01268_1	0	0	0	0.341089	nan	1	1
ZNF846_ZNF846	0	0	0	0.833333	nan	1	1
HMGA1_M06580_1	0	0	0	0.150539	nan	1	1
ZNF354C_M02691_1	0	0	0	0.614583	nan	1	1
ZNF730_ZNF730	0	0	0	0.627613	nan	1	1
DLX1_M08570_1	0	0	0	0.259697	nan	1	1
IKZF3_M10442_1	0	0	0	0.607762	nan	1	1
CEBPG_M05594_1	0	0	0	0.424112	nan	1	1
BARHL1_M09448_1	0	0	0	0.361509	nan	1	1
ZNF284_ZNF284	0	0	0	0.51309	nan	1	1
TERF2_M01857_1	0	0	0	0.468198	nan	1	1
TBX1_M06152_1	0	0	0	0.492071	nan	1	1
LIN54_M02269_1	0	0	0	0.188607	nan	1	1
ZNF45_M10361_1	0	0	0	0.303891	nan	1	1
GSX1_M08810_1	0	0	0	0.325328	nan	1	1
HOXA10_M09662_1	0	0	0	0.257679	nan	1	1
SOX17_M10294_1	0	0	0	0.335407	nan	1	1
ZNF749_ZNF749	0	0	0	0.611801	nan	1	1
ATOH1_M08949_1	0	0	0	0.407295	nan	1	1
HBP1_M02157_1	0	0	0	0.427181	nan	1	1
VSX1_M09275_1	0	0	0	0.230878	nan	1	1
ZNF33A_M10364_1	0	0	0	0.560096	nan	1	1
CDX1_M05587_1	0	0	0	0.241948	nan	1	1
POU5F1B_M06019_1	0	0	0	0.224016	nan	1	1
VAX1_M09271_1	0	0	0	0.247875	nan	1	1
PBX1_M09055_1	0	0	0	0.446758	nan	1	1
ZKSCAN3_ZKSCAN3	0	0	0	0.726757	nan	1	1
ARX_M09072_1	0	0	0	0.409477	nan	1	1
NKX2-1_M08975_1	0	0	0	0.488348	nan	1	1
PHOX2A_M01308_1	0	0	0	0.169569	nan	1	1
OTX1_M05974_1	0	0	0	0.388215	nan	1	1
ZBTB12_M10447_1	0	0	0	0.510407	nan	1	1
ATOH1_M08951_1	0	0	0	0.39484	nan	1	1
SOX10_M10292_1	0	0	0	0.344089	nan	1	1
NFATC1_M02089_1	0	0	0	0.377695	nan	1	1
ZNF222_ZNF222	0	0	0	0.589745	nan	1	1
TBP_M02225_1	0	0	0	0.212636	nan	1	1
ZBTB3_M00638_1	0	0	0	0.556051	nan	1	1
HOXA10_M09690_1	0	0	0	0.24418	nan	1	1
SMAD4_M10290_1	0	0	0	0.516544	nan	1	1
SOX13_M02180_1	0	0	0	0.214489	nan	1	1
ZNF384_M10409_1	0	0	0	0.0856076	nan	1	1
ALX1_M08472_1	0	0	0	0.211592	nan	1	1
ZNF2_ZNF2	0	0	0	0.838611	nan	1	1
SOX13_M10296_1	0	0	0	0.308701	nan	1	1
FOXP3_M05749_1	0	0	0	0.29222	nan	1	1
SOX9_M06121_1	0	0	0	0.330514	nan	1	1
ALX1_M01344_1	0	0	0	0.303206	nan	1	1
NKX6-1_M01395_1	0	0	0	0.282336	nan	1	1
ZNF561_ZNF561	0	0	0	0.387218	nan	1	1
ARX_M09068_1	0	0	0	0.423259	nan	1	1
LHX1_M08890_1	0	0	0	0.323649	nan	1	1
ISL1_M08855_1	0	0	0	0.372886	nan	1	1
GSC_M08741_1	0	0	0	0.38683	nan	1	1
TEAD3_M06182_1	0	0	0	0.442756	nan	1	1
CEBPA_M00400_1	0	0	0	0.393435	nan	1	1
HOXD8_M05838_1	0	0	0	0.299256	nan	1	1
NANOG_M08942_1	0	0	0	0.478303	nan	1	1
ATOH1_M08947_1	0	0	0	0.435716	nan	1	1
GTF3A_M10410_1	0	0	0	0.646667	nan	1	1
HOXA2_M08798_1	0	0	0	0.356025	nan	1	1
FOXA1_M01044_1	0	0	0	0.292117	nan	1	1
LHX2_M08896_1	0	0	0	0.224864	nan	1	1
HMBOX1_M08773_1	0	0	0	0.401068	nan	1	1
NKX6-1_M08983_1	0	0	0	0.296872	nan	1	1
GSX1_M08811_1	0	0	0	0.24317	nan	1	1
NKX2-1_M01366_1	0	0	0	0.432863	nan	1	1
PATZ1_M10432_1	0	0	0	0.868	nan	1	1
HOXD11_M05830_1	0	0	0	0.281231	nan	1	1
GSX1_M08794_1	0	0	0	0.315068	nan	1	1
BSX_M05585_1	0	0	0	0.311511	nan	1	1
NR2E1_M08999_1	0	0	0	0.442425	nan	1	1
ATOH1_M09462_1	0	0	0	0.488442	nan	1	1
ALX1_M01294_1	0	0	0	0.228405	nan	1	1
MEIS1_M05893_1	0	0	0	0.453589	nan	1	1
HOXB2_M05816_1	0	0	0	0.307281	nan	1	1
CPEB1_M05597_1	0	0	0	0.106774	nan	1	1
MXI1_M05518_1	0	0	0	0.738239	nan	1	1
HOXC10_M05821_1	0	0	0	0.283416	nan	1	1
PAX4_M05980_1	0	0	0	0.224295	nan	1	1
GSX1_M05777_1	0	0	0	0.308389	nan	1	1
SIX1_M09129_1	0	0	0	0.516638	nan	1	1
CXXC1_M00872_1	0	0	0	0.66287	nan	1	1
ARX_M09070_1	0	0	0	0.373511	nan	1	1
FOXJ2_M06395_1	0	0	0	0.208243	nan	1	1
SOX30_M09165_1	0	0	0	0.323207	nan	1	1
ZFHX2_M01262_1	0	0	0	0.302098	nan	1	1
CUX1_M05609_1	0	0	0	0.298475	nan	1	1
LMX1A_M08899_1	0	0	0	0.115225	nan	1	1
ZNF564_ZNF564	0	0	0	0.421076	nan	1	1
DLX3_M05616_1	0	0	0	0.252168	nan	1	1
ISL1_M08857_1	0	0	0	0.38386	nan	1	1
ZNF250_M10340_1	0	0	0	0.660714	nan	1	1
MYCL_M02668_1	0	0	0	0.673468	nan	1	1
JUN_M10267_1	0	0	0	0.417235	nan	1	1
ZNF135_ZNF135	0	0	0	0.616596	nan	1	1
GSX1_M08786_1	0	0	0	0.320927	nan	1	1
ZNF585A_ZNF585A	0	0	0	0.417002	nan	1	1
BHLHA15_M00224_1	0	0	0	0.423312	nan	1	1
CLOCK_M05596_1	0	0	0	0.518699	nan	1	1
ZNF184_M10424_1	0	0	0	0.499644	nan	1	1
BORCS8-MEF2B_M08916_1	0	0	0	0.392157	nan	1	1
GSX1_M08747_1	0	0	0	0.315982	nan	1	1
HMX1_M08775_1	0	0	0	0.436518	nan	1	1
HOXA10_M08803_1	0	0	0	0.279745	nan	1	1
ZFP57_ZFP57	0	0	0	0.833333	nan	1	1
ZNF655_M00582_1	0	0	0	0.41526	nan	1	1
NR2C1_M08997_1	0	0	0	0.540967	nan	1	1
ZNF610_ZNF610	0	0	0	0.823562	nan	1	1
FOXP1_M10259_1	0	0	0	0.267886	nan	1	1
POU6F2_M06021_1	0	0	0	0.288125	nan	1	1
NFATC1_M02087_1	0	0	0	0.380473	nan	1	1
GSX1_M08745_1	0	0	0	0.347982	nan	1	1
GCM1_M08719_1	0	0	0	0.641732	nan	1	1
VAX2_M06220_1	0	0	0	0.25837	nan	1	1
ALX1_M09090_1	0	0	0	0.198567	nan	1	1
DLX4_M05617_1	0	0	0	0.252541	nan	1	1
ZNF37A_M10345_1	0	0	0	0.62366	nan	1	1
SHOX2_M06082_1	0	0	0	0.217687	nan	1	1
GATA1_M08709_1	0	0	0	0.438924	nan	1	1
NKX1-1_M01433_1	0	0	0	0.348969	nan	1	1
GSX1_M08802_1	0	0	0	0.253731	nan	1	1
ZNF202_ZNF202	0	0	0	0.8125	nan	1	1
ZNF784_M10400_1	0	0	0	0.545034	nan	1	1
LEF1_M09993_1	0	0	0	0.375141	nan	1	1
ZNF708_M10341_1	-0.0853122	-0.000150018	801	0.532328	nan	0.476	1
ZNF527_ZNF527	-0.0933681	-0.000623293	3152	0.559735	nan	1e-05	1
PAX9_M05986_1	-0.0975018	-0.00101121	165	0.573273	nan	1	1
TBR1_M06149_1	-0.052428	-0.00115629	321	0.409837	nan	1	1
BACH1_M09446_1	-0.0470313	-0.00166103	73	0.388507	nan	1	1
ZNF714_ZNF714	-0.106278	-0.00167601	924	0.60259	nan	0.1	1
STAT4_M06797_1	-0.0463435	-0.0019877	974	0.38484	nan	1	1
ZFP30_M10310_1	-0.0722447	-0.00221477	604	0.477635	nan	1	1
SIX1_M09125_1	-0.0871535	-0.00222589	35	0.531481	nan	1	1
FOXO6_M05746_1	-0.0222258	-0.0022833	251	0.296603	nan	1	1
KLF15_M08874_1	-0.141925	-0.00241916	6471	0.728745	nan	1e-29	1
ZBTB4_M06842_1	-0.115531	-0.00274147	819	0.632182	nan	0.1	1
FOXD1_M09582_1	-0.0168493	-0.00285023	311	0.275121	nan	1	1
MYF5_M09843_1	-0.0923827	-0.00306139	136	0.547361	nan	1	1
NKX2-1_M08976_1	-0.0781948	-0.00307363	561	0.496037	nan	1	1
ZNF317_M10421_1	-0.0737975	-0.0036147	479	0.478188	nan	1	1
ZNF263_M09343_1	-0.131855	-0.00416067	285	0.686053	nan	0.642	1
ZNF793_ZNF793	-0.121683	-0.00418975	1072	0.649184	nan	0.01	1
FOXQ1_M08701_1	-0.0173657	-0.00491796	350	0.269514	nan	1	1
ZNF667_M10377_1	-0.0849692	-0.00536853	571	0.512228	nan	1	1
ZNF594_M10414_1	-0.120337	-0.00543009	1296	0.639837	nan	0.001	1
ZNF674_ZNF674	-0.133329	-0.00549723	689	0.686551	nan	0.1	1
RELB_M06749_1	-0.0991165	-0.00573357	839	0.562041	nan	1	1
ZNF431_ZNF431	-0.113403	-0.00592329	1419	0.61299	nan	0.01	1
ZNF394_M10376_1	-0.110247	-0.00616157	5372	0.600725	nan	1e-14	1
REL_M02665_1	-0.0987858	-0.00629316	419	0.558824	nan	1	1
IRF5_M08831_1	-0.0774173	-0.00646615	114	0.480965	nan	1	1
ZNF791_ZNF791	-0.0972397	-0.00661187	879	0.552083	nan	0.1	1
THAP12_M02286_1	-0.0974968	-0.00695352	49	0.551778	nan	1	1
FEZF1_M07239_1	-0.0445831	-0.00701579	425	0.360305	nan	1	1
ZNF582_ZNF582	-0.117348	-0.0075344	890	0.621429	nan	0.1	1
STAT5A_M06793_1	-0.0412864	-0.00788173	1034	0.345259	nan	1	1
MEF2A_M05890_1	-0.00641067	-0.00849235	409	0.217	nan	1	1
FOXC1_M05716_1	-0.00391566	-0.0094981	304	0.204347	nan	1	1
SOX7_M06111_1	-0.0233717	-0.00974841	488	0.273763	nan	1	1
ZFP64_M10434_1	-0.174514	-0.0101015	4072	0.818765	nan	1e-27	1
ATOH7_M09990_1	-0.0844449	-0.010123	156	0.493148	nan	1	1
DMRT2_M08579_1	-0.0456723	-0.0102031	299	0.352722	nan	1	1
FOXD3_M08675_1	-0.0302445	-0.0102174	694	0.296908	nan	1	1
ZNF140_M10354_1	-0.0990879	-0.010403	1330	0.545061	nan	0.1	1
FOXC2_M05719_1	-0.0126707	-0.0105922	726	0.232036	nan	1	1
ARID3A_M00140_1	0.00911156	-0.0106835	399	0.152978	nan	1	1
ZNF534_ZNF534	-0.132574	-0.0108745	1603	0.664387	nan	1e-05	1
NR3C2_M05959_1	-0.0792879	-0.0109751	272	0.471429	nan	1	1
ZNF704_M09387_1	-0.183461	-0.0109852	505	0.847911	nan	0.01	1
ZNF8_M10347_1	-0.0890744	-0.0110894	132	0.506388	nan	1	1
HSF1_M08813_1	-0.08058	-0.0111939	434	0.475309	nan	1	1
BARX1_M08498_1	-0.0182481	-0.0116149	288	0.248498	nan	1	1
CTCF_M10351_1	-0.168768	-0.0123835	3452	0.789751	nan	1e-20	1
ZNF662_ZNF662	-0.118495	-0.0135344	2096	0.603886	nan	1e-05	1
FOXO1_M05738_1	-0.0287735	-0.0137508	300	0.278821	nan	1	1
ATF4_M06454_1	-0.0745342	-0.0141914	1353	0.442623	nan	1	1
ZNF415_M10315_1	-0.0753677	-0.0141967	90	0.445616	nan	1	1
ZNF383_ZNF383	-0.130763	-0.0143608	11593	0.645241	nan	1e-48	1
ZFP14_M10309_1	-0.102678	-0.0143942	1153	0.543612	nan	0.01	1
HSF4_M05842_1	-0.0682186	-0.0146364	777	0.418188	nan	1	1
ZNF267_ZNF267	-0.148022	-0.0148695	7442	0.705782	nan	1e-36	1
MAF_M10120_1	-0.07357	-0.0149205	255	0.436503	nan	1	1
CREB3_M10072_1	-0.114535	-0.0151472	172	0.583744	nan	1	1
PROP1_M06027_1	-0.00567948	-0.0155079	147	0.189001	nan	1	1
IRF9_M08845_1	-0.071978	-0.0159803	334	0.426918	nan	1	1
ZBTB32_M09300_1	-0.0532152	-0.0166996	150	0.356503	nan	1	1
ARID5A_M00146_1	-0.052619	-0.0170333	39	0.353143	nan	1	1
SPZ1_M04770_1	-0.127752	-0.0174338	1483	0.623252	nan	0.0001	1
ZNF93_ZNF93	-0.120832	-0.0176091	11366	0.597606	nan	1e-41	1
NFAT5_M08955_1	-0.0874387	-0.0181092	317	0.475104	nan	1	1
AR_M05563_1	-0.101582	-0.0182108	199	0.525854	nan	1	1
PHOX2B_M05991_1	-0.0006431	-0.0183256	142	0.160613	nan	1	1
IRF4_M08843_1	-0.0781353	-0.0186129	226	0.439658	nan	1	1
ZNF331_M10437_1	-0.118428	-0.018876	2452	0.584339	nan	1e-06	1
HIVEP1_M06846_1	-0.116418	-0.0193171	514	0.575479	nan	1	1
STAT6_M06798_1	-0.0605711	-0.0193355	780	0.373563	nan	1	1
HSF2_M08819_1	-0.0803651	-0.0200337	600	0.442582	nan	1	1
GSC2_M05776_1	-0.0690207	-0.0202101	30	0.400941	nan	1	1
ZNF283_ZNF283	-0.152777	-0.0203199	8671	0.70327	nan	1e-47	1
ZNF343_M09359_1	-0.143787	-0.0204418	581	0.670335	nan	0.1	1
GSX1_M01465_1	-0.0494513	-0.0205586	260	0.328952	nan	1	1
RARA_M10176_1	-0.109038	-0.0211924	140	0.542028	nan	1	1
PROX1_M06028_1	-0.0871734	-0.0213225	57	0.462531	nan	1	1
BARX1_M05575_1	-0.0299505	-0.021366	294	0.255551	nan	1	1
RORA_M06061_1	-0.0897206	-0.0217691	570	0.470124	nan	0.876	1
HKR1_HKR1	-0.133554	-0.0218024	7920	0.62843	nan	1e-34	1
PHOX2A_M05989_1	-0.00567948	-0.0222008	147	0.16481	nan	1	1
BCL11A_M05292_1	-0.0817336	-0.0225421	1725	0.438462	nan	0.1	1
E2F6_M03012_1	-0.152424	-0.0226764	2089	0.693475	nan	1e-10	1
POU3F1_M06006_1	-0.0232164	-0.0228468	795	0.225859	nan	1	1
IRF4_M08829_1	-0.0869517	-0.0236399	161	0.453354	nan	1	1
ZNF562_ZNF562	-0.0937936	-0.0236791	551	0.477941	nan	0.875	1
DMRTA1_M08577_1	-0.0478928	-0.0237433	369	0.311808	nan	1	1
ZNF189_M10331_1	-0.121925	-0.0241232	2118	0.578014	nan	1e-06	1
CREB3L1_M05601_1	-0.139397	-0.0242982	183	0.640532	nan	1	1
SP1_M06128_1	-0.161425	-0.0243272	6003	0.720043	nan	1e-36	1
ZNF891_ZNF891	-0.138693	-0.0243754	2581	0.637706	nan	1e-10	1
SOX3_M09163_1	-0.0802795	-0.0244838	59	0.426189	nan	1	1
MYBL2_M05924_1	-0.0818182	-0.0247021	38	0.430961	nan	1	1
POU1F1_M05999_1	-0.0324154	-0.0250821	799	0.251029	nan	1	1
KLF1_M08883_1	-0.176411	-0.0252293	1002	0.770946	nan	1e-05	1
ZNF582_M10418_1	-0.111702	-0.0257499	1201	0.535183	nan	0.01	1
ZNF573_ZNF573	-0.119684	-0.026068	1319	0.562885	nan	0.001	1
SPZ1_M06787_1	-0.134851	-0.0264067	394	0.616477	nan	1	1
CDC5L_M03776_1	-0.038239	-0.0265791	191	0.266667	nan	1	1
ZNF605_ZNF605	-0.117842	-0.0269859	1685	0.55291	nan	0.0001	1
ZNF574_M10384_1	-0.147169	-0.0270219	449	0.658777	nan	0.1	1
ZNF454_M10047_1	-0.176388	-0.027086	463	0.764153	nan	0.01	1
MBD2_M06638_1	-0.190004	-0.0271006	1609	0.813312	nan	1e-12	1
HNF1B_M05797_1	-0.022647	-0.0272301	171	0.207959	nan	1	1
ZNF419_ZNF419	-0.117897	-0.0274503	1455	0.551429	nan	0.001	1
BATF_M08500_1	-0.125489	-0.0278062	45	0.577581	nan	1	1
STAT5A_M06792_1	-0.0735992	-0.0283396	786	0.388107	nan	0.769	1
MAFF_M09798_1	-0.119162	-0.0288904	284	0.550795	nan	1	1
HAND1_M08969_1	-0.152811	-0.0295122	1075	0.670165	nan	1e-05	1
ZNF3_ZNF3	-0.0564187	-0.0295635	2293	0.321587	nan	1	1
USF1_M09265_1	-0.142124	-0.0295912	402	0.631255	nan	1	1
HIVEP1_M06845_1	-0.124755	-0.030027	626	0.566901	nan	0.1	1
INSM1_M06607_1	-0.156208	-0.0301032	1081	0.68031	nan	1e-05	1
ZNF616_ZNF616	-0.127418	-0.0303143	703	0.57549	nan	0.1	1
USF1_M09267_1	-0.142124	-0.0304086	402	0.628301	nan	1	1
ZNF669_M10411_1	-0.125591	-0.0305586	499	0.568004	nan	1	1
TFAP2C_M06195_1	-0.167966	-0.0306391	985	0.720871	nan	1e-05	1
SOX1_M09157_1	-0.0802795	-0.0310206	59	0.402562	nan	1	1
FOXJ2_M05730_1	-0.0356608	-0.0312259	735	0.240553	nan	1	1
DRGX_M05623_1	-0.0243508	-0.0313493	213	0.199229	nan	1	1
ZBTB18_M06244_1	-0.0963947	-0.0315007	567	0.459073	nan	0.617	1
ZIC1_M09327_1	-0.153601	-0.0317493	1788	0.664937	nan	1e-08	1
ZBTB4_M06841_1	-0.127736	-0.0322545	351	0.569625	nan	0.427	1
IRF4_M05848_1	-0.0966066	-0.032644	155	0.455706	nan	1	1
ZNF417_ZNF417	-0.147646	-0.0327311	819	0.639865	nan	0.001	1
ZNF114_ZNF114	-0.133424	-0.0328164	555	0.588155	nan	0.1	1
POU4F2_M06016_1	-0.0389486	-0.0335098	559	0.244181	nan	1	1
ZNF19_ZNF19	-0.134585	-0.0337793	889	0.58887	nan	0.01	1
ZSCAN31_M10415_1	-0.115596	-0.034013	483	0.51939	nan	1	1
ZNF680_M10401_1	-0.0880413	-0.0340965	896	0.419498	nan	1	1
HOXA13_M09621_1	-0.0486095	-0.0345587	292	0.275308	nan	1	1
POU4F1_M09911_1	-0.0568001	-0.0345804	192	0.304833	nan	1	1
ZNF12_ZNF12	-0.142552	-0.0351368	1823	0.612757	nan	1e-07	1
PRDM1_M06024_1	-0.0775072	-0.0356839	899	0.375687	nan	0.512	1
STAT5A_M04818_1	-0.0756786	-0.0358666	611	0.368418	nan	1	1
E2F3_M05632_1	-0.0924995	-0.0361494	102	0.428192	nan	1	1
MITF_M09241_1	-0.142124	-0.0362996	402	0.607008	nan	1	1
OVOL1_M09035_1	-0.0878651	-0.036976	40	0.408454	nan	1	1
RBPJ_M00862_1	-0.117064	-0.0369763	165	0.513987	nan	1	1
ETV6_M09549_1	-0.133618	-0.0381731	265	0.569494	nan	0.973	1
ZNF213_M10324_1	-0.168491	-0.0392175	1101	0.691763	nan	1e-05	1
NR0B1_M06682_1	-0.169107	-0.039556	569	0.692763	nan	0.01	1
ZIC1_M09323_1	-0.181269	-0.0402289	850	0.734291	nan	1e-05	1
FOXI1_M08679_1	-0.0745505	-0.0419803	245	0.342243	nan	1	1
ZIC1_M09329_1	-0.1871	-0.0419815	760	0.749031	nan	1e-05	1
HAND1_M08971_1	-0.167584	-0.0421988	819	0.677709	nan	0.0001	1
RFX1_M09096_1	-0.116766	-0.0424684	391	0.49306	nan	0.642	1
IRX1_M08849_1	-0.0664791	-0.0425109	250	0.311153	nan	1	1
ZIC4_M06240_1	-0.180726	-0.0438612	779	0.719201	nan	1e-05	1
ZNF680_ZNF680	-0.115945	-0.0449758	1238	0.481032	nan	0.01	1
POU4F1_M09918_1	-0.0424841	-0.0451895	468	0.214745	nan	1	1
POU3F2_M06009_1	-0.0448113	-0.0452725	739	0.222857	nan	1	1
RFX5_M06055_1	-0.125503	-0.0454017	705	0.514038	nan	0.1	1
ZNF524_M09377_1	-0.16039	-0.0457303	308	0.638943	nan	0.1	1
FOXH1_M03020_1	-0.094724	-0.0458719	150	0.401092	nan	1	1
ZNF266_ZNF266	-0.140263	-0.0461663	842	0.564621	nan	0.01	1
POU3F3_M06012_1	-0.0401435	-0.0462559	433	0.202432	nan	1	1
DUXA_M05624_1	-0.0680835	-0.0463466	292	0.303088	nan	1	1
HSFY1_M09727_1	-0.105362	-0.0469218	42	0.435746	nan	1	1
ATOH1_M09091_1	-0.138525	-0.0478513	348	0.552249	nan	1	1
ZNF682_M10316_1	-0.164411	-0.0482337	984	0.644428	nan	0.0001	1
ALX1_M08464_1	-0.00567948	-0.0486249	147	0.0693045	nan	1	1
HSF5_M09723_1	-0.110266	-0.0505598	67	0.440323	nan	1	1
HMG20B_M02159_1	-0.0319192	-0.0507225	726	0.156562	nan	1	1
ARNT_M00226_1	-0.127488	-0.0508203	175	0.501627	nan	1	1
IRF1_M06920_1	-0.0873688	-0.0521684	1103	0.35175	nan	1	1
FOXL2_M08689_1	-0.109345	-0.0526417	82	0.429469	nan	1	1
ZSCAN31_M09357_1	-0.152251	-0.0563555	325	0.571123	nan	1	1
ZIC1_M00636_1	-0.170267	-0.0564984	729	0.635722	nan	0.001	1
ZFHX3_M06847_1	-0.0189948	-0.0565217	525	0.0888888	nan	1	1
TCF3_M06175_1	-0.160233	-0.0565928	257	0.599113	nan	1	1
VDR_M06221_1	-0.125231	-0.0569265	301	0.471401	nan	0.564	1
ZBTB48_M10336_1	-0.152034	-0.0572139	92	0.567235	nan	1	1
SPI1_M09193_1	-0.118249	-0.0579401	669	0.442501	nan	0.1	1
FOXI1_M08681_1	-0.0706438	-0.0589549	480	0.266771	nan	1	1
ZKSCAN1_M10311_1	-0.139376	-0.0600732	156	0.511151	nan	1	1
TFE3_M06205_1	-0.159635	-0.0602298	138	0.583809	nan	1	1
TCF4_M06176_1	-0.172919	-0.0637278	373	0.619177	nan	0.1	1
ZBTB1_M00608_1	-0.173221	-0.0652491	535	0.614772	nan	0.01	1
RFX2_M06048_1	-0.14367	-0.0653079	521	0.507751	nan	0.1	1
ZBTB14_M09286_1	-0.192659	-0.0653488	780	0.684667	nan	1e-05	1
SOX1_M02182_1	-0.10319	-0.0655043	295	0.360732	nan	1	1
OVOL2_M09039_1	-0.13331	-0.0667975	25	0.464923	nan	1	1
MAFA_M09011_1	-0.136865	-0.067158	88	0.47647	nan	1	1
TCFL5_M09217_1	-0.212902	-0.0675969	111	0.749706	nan	0.71	1
MYF5_M09836_1	-0.16507	-0.0678724	161	0.57583	nan	0.905	1
TFEB_M06206_1	-0.159635	-0.0682877	138	0.554685	nan	1	1
SPDEF_M06135_1	-0.157901	-0.0684449	58	0.54785	nan	1	1
ZNF771_M09401_1	-0.145675	-0.0685105	116	0.503424	nan	1	1
ZNF778_M10417_1	-0.163907	-0.0687011	165	0.568631	nan	0.976	1
HINFP_M05789_1	-0.216679	-0.0688391	598	0.758866	nan	1e-05	1
TFCP2_M09235_1	-0.161211	-0.0693032	98	0.556711	nan	1	1
NFE2_M05934_1	-0.12426	-0.0694759	381	0.422532	nan	0.508	1
ZBTB2_M09292_1	-0.143411	-0.0709447	97	0.486443	nan	1	1
STAT1_M06794_1	-0.136482	-0.0725466	785	0.455608	nan	0.01	1
TFEC_M06207_1	-0.159635	-0.0729882	138	0.537696	nan	1	1
MBNL2_M08908_1	-0.164178	-0.0731547	374	0.553511	nan	0.1	1
LHX6_M09778_1	-0.0841908	-0.0745206	171	0.259475	nan	1	1
RFX4_M06052_1	-0.149734	-0.0756625	554	0.492244	nan	0.1	1
CREB3L4_M10091_1	-0.180891	-0.076362	214	0.602328	nan	1	1
TFAP2B_M10001_1	-0.233503	-0.0768658	372	0.790662	nan	0.001	1
BACH1_M09445_1	-0.129215	-0.0771347	437	0.412759	nan	1	1
IRX1_M08847_1	-0.136235	-0.0773492	476	0.437359	nan	0.1	1
ZNF771_M09399_1	-0.150726	-0.0775172	121	0.489126	nan	1	1
TFCP2_M09261_1	-0.174763	-0.0784113	108	0.572771	nan	1	1
TEF_M06185_1	-0.0940971	-0.0785678	192	0.280652	nan	1	1
MESP1_M05902_1	-0.182558	-0.0790308	76	0.598705	nan	1	1
SREBF2_M06141_1	-0.159635	-0.0843681	138	0.496565	nan	1	1
IRX1_M08851_1	-0.142209	-0.0860149	173	0.427628	nan	1	1
XBP1_M06228_1	-0.171068	-0.0872033	151	0.527639	nan	0.962	1
PROX1_M09088_1	-0.176352	-0.0878791	101	0.544294	nan	1	1
NR1I3_M07568_1	-0.167259	-0.0880464	261	0.510823	nan	1	1
MITF_M00255_1	-0.183895	-0.0882715	322	0.570139	nan	0.1	1
ZBTB7B_M06236_1	-0.209523	-0.0917353	111	0.650247	nan	0.778	1
ZNF589_M06860_1	-0.186348	-0.0918311	351	0.566139	nan	0.1	1
ZNF174_M09335_1	-0.198138	-0.0965696	194	0.591626	nan	1	1
KMT2A_M00878_1	-0.20446	-0.0984421	310	0.607706	nan	0.1	1
PAX2_M05978_1	-0.196758	-0.101157	107	0.570061	nan	1	1
IRF7_M08839_1	-0.149673	-0.101447	107	0.398828	nan	1	1
FOS_M08663_1	-0.176602	-0.101822	123	0.494802	nan	1	1
ARNT_M00267_1	-0.201727	-0.102397	131	0.583537	nan	0.821	1
ZSCAN29_M09415_1	-0.196866	-0.105111	49	0.556159	nan	1	1
CENPB_M05595_1	-0.200864	-0.106398	75	0.565955	nan	1	1
HLF_M05791_1	-0.143371	-0.111088	43	0.341207	nan	1	1
ETS1_M08647_1	-0.215181	-0.113952	151	0.590397	nan	1	1
HSF5_M09724_1	-0.200337	-0.119469	73	0.516809	nan	1	1
ETS1_M05692_1	-0.214441	-0.119672	194	0.567053	nan	1	1
ZNF396_M09367_1	-0.185591	-0.120075	48	0.461321	nan	1	1
ARNT_M08470_1	-0.228955	-0.121867	154	0.611574	nan	1	1
ARNT_M08469_1	-0.228955	-0.124133	154	0.603386	nan	1	1
FOS_M08665_1	-0.197449	-0.124809	130	0.487069	nan	0.617	1
MECP2_M01775_1	-0.184587	-0.125667	161	0.437484	nan	0.468	1
ZNF540_ZNF540	-0.194096	-0.126728	56	0.468014	nan	1	1
ZNF737_ZNF737	-0.199926	-0.129384	244	0.479487	nan	0.1	1
DPRX_M05622_1	-0.190223	-0.132287	57	0.433923	nan	1	1
ATF6_M09436_1	-0.217633	-0.132836	139	0.531008	nan	1	1
ZBTB7A_M09309_1	-0.263209	-0.133611	105	0.692934	nan	1	1
FOXN2_M08691_1	-0.23932	-0.135795	167	0.598695	nan	0.1	1
GCM2_M05762_1	-0.242365	-0.135904	30	0.609312	nan	1	1
JUN_M10269_1	-0.193077	-0.137171	77	0.426587	nan	1	1
E2F4_M06494_1	-0.249293	-0.138091	29	0.626446	nan	1	1
DPF1_M08582_1	-0.203201	-0.141879	93	0.44616	nan	1	1
ATF7_M05568_1	-0.206561	-0.142037	111	0.457738	nan	0.95	1
ZBTB7C_M06237_1	-0.26072	-0.144624	123	0.644137	nan	1	1
ZBTB7B_M09311_1	-0.287351	-0.145103	148	0.738654	nan	0.1	1
BCL6_M09454_1	-0.210633	-0.14673	65	0.45549	nan	1	1
JUN_M10271_1	-0.212566	-0.149267	128	0.453309	nan	0.439	1
ETV6_M09550_1	-0.234113	-0.152898	108	0.518063	nan	0.507	1
ATF2_M08481_1	-0.237986	-0.156057	172	0.520645	nan	0.1	1
ATF4_M08489_1	-0.248554	-0.165052	80	0.526327	nan	0.834	1
IRF1_M08823_1	-0.220253	-0.169305	126	0.408666	nan	0.618	1
HOXA9_M05806_1	-0.203405	-0.17653	37	0.32166	nan	1	1
ZBTB45_M09307_1	-0.23796	-0.176943	123	0.445061	nan	1	1
HOXA10_M09613_1	-0.215829	-0.177226	33	0.364048	nan	1	1
ATF3_M08485_1	-0.253025	-0.178017	137	0.495629	nan	1	1
HOXA10_M09699_1	-0.215829	-0.181961	33	0.346933	nan	1	1
HOXD12_M05834_1	-0.215829	-0.183242	33	0.342304	nan	1	1
HOXC12_M05827_1	-0.215829	-0.183868	33	0.340039	nan	1	1
ATF7_M08490_1	-0.247302	-0.184161	113	0.452735	nan	1	1
HOXC11_M05822_1	-0.215829	-0.19348	33	0.305298	nan	1	1
ZBED1_M06233_1	-0.273834	-0.201731	8	0.485128	nan	1	1
LIN28A_M08897_1	-0.317429	-0.207645	87	0.621321	nan	1	1
CEBPB_M05589_1	-0.272266	-0.219366	23	0.415722	nan	1	1
CEBPE_M05592_1	-0.272266	-0.220511	23	0.411586	nan	1	1
HOMEZ_M05805_1	-0.235223	-0.229441	64	0.24542	nan	1	1
HOXA10_M09609_1	-0.271347	-0.232301	24	0.365648	nan	1	1
CEBPA_M08526_1	-0.299242	-0.234976	11	0.456804	nan	1	1
HSFY2_M05845_1	-0.301534	-0.246205	11	0.424502	nan	1	1
DBP_M05613_1	-0.331639	-0.306035	13	0.317064	nan	1	1
ELK1_M09537_1	-0.466547	-0.380445	17	0.535725	nan	1	1
ZNF385D_M09365_1	-0.509439	-0.390671	19	0.653794	nan	0.615	1
GATA1_M08711_1	-0.448045	-0.397373	6	0.407669	nan	1	1
DBP_M08771_1	-0.476862	-0.417211	8	0.440122	nan	1	1
HSFY1_M09728_1	-0.478014	-0.428244	10	0.404411	nan	1	1

## Sheet: S12E - PRO-seq Metagenes
PRO-seq: Regions used to sum RPM via normalized bigwigs in 100bp bins over a +/-1500pb window (gereated with this python package: https://github.com/deeptools/pyGenomeTracks). Regions were selected from DESeq2. Regions with a modest Nutlin induction (padj >= 0.25) in any of the three cell lines were used.
chr1	29083	29581	BIDIR_0
chr1	96166	96830	BIDIR_3
chr1	199220	200454	BIDIR_4
chr1	605297	605737	BIDIR_8
chr1	999636	1001112	BIDIR_13
chr1	1358894	1361492	BIDIR_25
chr1	1409677	1413685	BIDIR_26
chr1	1511449	1512833	BIDIR_31
chr1	1574673	1575143	BIDIR_34
chr1	1616106	1620652	BIDIR_41
chr1	1691899	1693993	BIDIR_43
chr1	1908873	1909549	BIDIR_44
chr1	2428479	2428765	BIDIR_57
chr1	3690175	3690947	BIDIR_77
chr1	3796328	3796814	BIDIR_82
chr1	3857118	3857552	BIDIR_85
chr1	3899552	3901080	BIDIR_86
chr1	6074201	6074635	BIDIR_105
chr1	6199538	6199836	BIDIR_109
chr1	6554507	6554651	BIDIR_118
chr1	6743444	6744430	BIDIR_125
chr1	6784199	6785277	BIDIR_128
chr1	8817405	8818187	BIDIR_179
chr1	9129060	9129228	BIDIR_196
chr1	9180572	9183894	BIDIR_197
chr1	9192128	9193396	BIDIR_198
chr1	9196359	9196867	BIDIR_199
chr1	10822832	10823908	BIDIR_235
chr1	10899941	10900901	BIDIR_237
chr1	11011892	11013064	BIDIR_243
chr1	11027246	11027480	BIDIR_244
chr1	11730280	11730720	BIDIR_253
chr1	11734690	11737466	BIDIR_254
chr1	16074197	16076415	BIDIR_319
chr1	16155628	16156588	BIDIR_322
chr1	16352333	16352687	BIDIR_326
chr1	16366250	16368106	BIDIR_327
chr1	16440165	16441105	BIDIR_332
chr1	16644437	16644991	BIDIR_339
chr1	16666833	16667407	BIDIR_340
chr1	16740040	16740624	BIDIR_343
chr1	16872191	16872849	BIDIR_347
chr1	16913746	16914360	BIDIR_353
chr1	16925354	16926094	BIDIR_354
chr1	19210233	19210627	BIDIR_399
chr1	19311898	19312546	BIDIR_401
chr1	19485282	19485996	BIDIR_402
chr1	19631452	19634612	BIDIR_406
chr1	20165923	20166649	BIDIR_415
chr1	20661081	20662003	BIDIR_426
chr1	21439981	21440207	BIDIR_440
chr1	21933632	21938166	BIDIR_449
chr1	21955986	21957724	BIDIR_451
chr1	22817392	22817856	BIDIR_472
chr1	23278777	23281427	BIDIR_484
chr1	23370001	23371281	BIDIR_486
chr1	23559313	23559833	BIDIR_493
chr1	23867598	23869082	BIDIR_510
chr1	24642826	24643372	BIDIR_542
chr1	24744688	24745720	BIDIR_547
chr1	25337673	25338383	BIDIR_564
chr1	25859319	25859671	BIDIR_581
chr1	25875246	25876036	BIDIR_582
chr1	25906067	25906925	BIDIR_583
chr1	26177370	26177684	BIDIR_592
chr1	26432028	26432394	BIDIR_601
chr1	26529693	26531833	BIDIR_607
chr1	26620386	26621732	BIDIR_611
chr1	26826451	26826791	BIDIR_616
chr1	26861663	26864265	BIDIR_617
chr1	26921423	26921893	BIDIR_619
chr1	27833158	27834262	BIDIR_655
chr1	28088595	28088781	BIDIR_666
chr1	28123767	28124069	BIDIR_670
chr1	28259265	28259529	BIDIR_675
chr1	28369319	28369959	BIDIR_686
chr1	28505717	28506117	BIDIR_688
chr1	28507095	28508393	BIDIR_689
chr1	28648191	28648677	BIDIR_692
chr1	28717949	28719939	BIDIR_695
chr1	28886863	28887199	BIDIR_702
chr1	29140965	29142909	BIDIR_708
chr1	29709036	29710388	BIDIR_719
chr1	30748110	30748528	BIDIR_730
chr1	30787337	30790145	BIDIR_732
chr1	31065591	31066009	BIDIR_738
chr1	31644353	31645483	BIDIR_757
chr1	32291722	32292274	BIDIR_775
chr1	32724754	32725966	BIDIR_793
chr1	33298542	33303490	BIDIR_812
chr1	33349868	33350230	BIDIR_815
chr1	34754044	34755942	BIDIR_827
chr1	34866273	34866685	BIDIR_832
chr1	35557310	35557912	BIDIR_843
chr1	36184720	36186072	BIDIR_852
chr1	36464234	36464598	BIDIR_855
chr1	36511942	36512304	BIDIR_858
chr1	37514683	37514889	BIDIR_868
chr1	39576733	39576989	BIDIR_889
chr1	39738599	39739043	BIDIR_897
chr1	39954927	39955181	BIDIR_912
chr1	40039995	40041069	BIDIR_916
chr1	40691528	40692570	BIDIR_935
chr1	40886516	40887134	BIDIR_941
chr1	41007341	41007799	BIDIR_950
chr1	42335207	42335415	BIDIR_983
chr1	42456254	42456748	BIDIR_985
chr1	43152822	43153238	BIDIR_999
chr1	44631777	44633007	BIDIR_1028
chr1	44739575	44739873	BIDIR_1035
chr1	44775345	44775697	BIDIR_1038
chr1	44800006	44800472	BIDIR_1040
chr1	44819809	44820273	BIDIR_1041
chr1	45012006	45012462	BIDIR_1045
chr1	45013860	45016906	BIDIR_1046
chr1	45303237	45304415	BIDIR_1063
chr1	45684542	45689082	BIDIR_1075
chr1	45750478	45750916	BIDIR_1076
chr1	45803395	45803637	BIDIR_1078
chr1	47189985	47190579	BIDIR_1134
chr1	47314055	47314533	BIDIR_1135
chr1	47333337	47334341	BIDIR_1136
chr1	48018589	48019327	BIDIR_1147
chr1	51729444	51729916	BIDIR_1197
chr1	51768429	51774077	BIDIR_1198
chr1	51878657	51879161	BIDIR_1199
chr1	52697788	52699008	BIDIR_1212
chr1	52894219	52896505	BIDIR_1220
chr1	53763441	53765687	BIDIR_1230
chr1	54541985	54543047	BIDIR_1248
chr1	58783958	58784592	BIDIR_1291
chr1	63467786	63476168	BIDIR_1377
chr1	64744270	64745478	BIDIR_1392
chr1	66970934	66975600	BIDIR_1419
chr1	67054049	67054793	BIDIR_1420
chr1	67684561	67685569	BIDIR_1434
chr1	67686133	67690509	BIDIR_1435
chr1	69055156	69055674	BIDIR_1451
chr1	75724048	75725156	BIDIR_1516
chr1	77219346	77219550	BIDIR_1535
chr1	84296940	84299834	BIDIR_1608
chr1	85262536	85265216	BIDIR_1645
chr1	85580446	85581018	BIDIR_1658
chr1	85650346	85650916	BIDIR_1659
chr1	86703408	86705924	BIDIR_1680
chr1	88891520	88891704	BIDIR_1702
chr1	88992454	88993230	BIDIR_1703
chr1	89994870	89995078	BIDIR_1735
chr1	92298871	92299119	BIDIR_1771
chr1	92785025	92785493	BIDIR_1777
chr1	93345480	93346214	BIDIR_1789
chr1	93447877	93448223	BIDIR_1792
chr1	93516277	93516369	BIDIR_1794
chr1	93602539	93603177	BIDIR_1795
chr1	93772510	93778022	BIDIR_1797
chr1	93804062	93805246	BIDIR_1799
chr1	97920963	97921183	BIDIR_1864
chr1	98323048	98324758	BIDIR_1872
chr1	99849829	99850251	BIDIR_1899
chr1	100035931	100039185	BIDIR_1902
chr1	100153159	100155927	BIDIR_1904
chr1	101025544	101026118	BIDIR_1912
chr1	107688213	107689021	BIDIR_1953
chr1	108199905	108200819	BIDIR_1958
chr1	108721105	108721695	BIDIR_1966
chr1	108746475	108747199	BIDIR_1967
chr1	108809749	108814283	BIDIR_1968
chr1	109042092	109042374	BIDIR_1972
chr1	109075883	109076185	BIDIR_1974
chr1	109099968	109100236	BIDIR_1976
chr1	109483917	109484039	BIDIR_1985
chr1	109548264	109548830	BIDIR_1987
chr1	109909091	109912269	BIDIR_2008
chr1	109959782	109960346	BIDIR_2010
chr1	110339109	110339729	BIDIR_2026
chr1	110350958	110355118	BIDIR_2027
chr1	111139715	111140593	BIDIR_2039
chr1	111176024	111180450	BIDIR_2040
chr1	111214303	111214979	BIDIR_2041
chr1	111364609	111365233	BIDIR_2046
chr1	111741775	111745859	BIDIR_2055
chr1	112319337	112320319	BIDIR_2063
chr1	112762023	112764267	BIDIR_2072
chr1	112848971	112852089	BIDIR_2080
chr1	112956130	112956504	BIDIR_2081
chr1	114780556	114780864	BIDIR_2119
chr1	115300469	115300885	BIDIR_2131
chr1	115838715	115839905	BIDIR_2139
chr1	115877318	115878020	BIDIR_2140
chr1	116373045	116373275	BIDIR_2154
chr1	116878457	116879805	BIDIR_2164
chr1	117059756	117060550	BIDIR_2166
chr1	119027639	119028863	BIDIR_2184
chr1	120068126	120071242	BIDIR_2198
chr1	120338071	120338641	BIDIR_2206
chr1	120354531	120355075	BIDIR_2207
chr1	120414494	120415564	BIDIR_2211
chr1	120532833	120534023	BIDIR_2213
chr1	120571050	120571122	BIDIR_2215
chr1	120637317	120640181	BIDIR_2219
chr1	120827585	120827671	BIDIR_2225
chr1	121182924	121186790	BIDIR_2232
chr1	121305621	121308083	BIDIR_2233
chr1	121387746	121389330	BIDIR_2236
chr1	143735926	143736170	BIDIR_2268
chr1	143970578	143974196	BIDIR_2275
chr1	144461157	144462061	BIDIR_2292
chr1	144523953	144524459	BIDIR_2298
chr1	144715812	144716226	BIDIR_2302
chr1	145094121	145096999	BIDIR_2315
chr1	145409648	145409840	BIDIR_2319
chr1	145425374	145425794	BIDIR_2321
chr1	145465514	145466136	BIDIR_2324
chr1	145589625	145591539	BIDIR_2330
chr1	145825325	145825671	BIDIR_2339
chr1	145858779	145859503	BIDIR_2340
chr1	145996438	145996996	BIDIR_2343
chr1	146052191	146052629	BIDIR_2345
chr1	146161252	146162908	BIDIR_2346
chr1	146217122	146218152	BIDIR_2347
chr1	146227415	146230723	BIDIR_2348
chr1	146376362	146376873	BIDIR_2356
chr1	146387004	146387460	BIDIR_2357
chr1	146974971	146975533	BIDIR_2371
chr1	147302115	147305241	BIDIR_2390
chr1	147670076	147671066	BIDIR_2401
chr1	148353404	148353624	BIDIR_2419
chr1	148612098	148614040	BIDIR_2425
chr1	148667860	148668902	BIDIR_2426
chr1	148988307	148988949	BIDIR_2437
chr1	149102819	149103449	BIDIR_2438
chr1	149185871	149188855	BIDIR_2446
chr1	149257120	149257352	BIDIR_2449
chr1	149338983	149341315	BIDIR_2451
chr1	149402098	149402990	BIDIR_2456
chr1	149457719	149458699	BIDIR_2457
chr1	149636314	149636882	BIDIR_2459
chr1	149860672	149861810	BIDIR_2461
chr1	150010668	150010922	BIDIR_2467
chr1	150067288	150068182	BIDIR_2468
chr1	150293589	150294093	BIDIR_2480
chr1	151327358	151327904	BIDIR_2502
chr1	151347124	151347584	BIDIR_2503
chr1	151713843	151714203	BIDIR_2512
chr1	151763242	151763812	BIDIR_2513
chr1	151890531	151891779	BIDIR_2520
chr1	152036841	152037389	BIDIR_2525
chr1	152167705	152168493	BIDIR_2531
chr1	152487825	152488299	BIDIR_2546
chr1	152785643	152786731	BIDIR_2555
chr1	152806522	152806720	BIDIR_2556
chr1	152811005	152811641	BIDIR_2557
chr1	152880217	152880805	BIDIR_2559
chr1	152908160	152908698	BIDIR_2561
chr1	152972436	152972792	BIDIR_2566
chr1	153357647	153357873	BIDIR_2569
chr1	153506927	153507157	BIDIR_2574
chr1	153564691	153567745	BIDIR_2576
chr1	154182879	154183573	BIDIR_2589
chr1	154391204	154391720	BIDIR_2598
chr1	154813272	154813892	BIDIR_2609
chr1	155051063	155051419	BIDIR_2615
chr1	155562758	155563468	BIDIR_2624
chr1	156572312	156572658	BIDIR_2652
chr1	156661368	156661632	BIDIR_2655
chr1	156814754	156818851	BIDIR_2661
chr1	157138240	157138768	BIDIR_2670
chr1	157968520	157969656	BIDIR_2676
chr1	158102317	158103267	BIDIR_2678
chr1	159472798	159474014	BIDIR_2706
chr1	159853887	159854645	BIDIR_2715
chr1	159914880	159917348	BIDIR_2720
chr1	160031155	160032749	BIDIR_2730
chr1	160238071	160238421	BIDIR_2734
chr1	160262358	160262740	BIDIR_2735
chr1	161045286	161046674	BIDIR_2754
chr1	161074282	161075378	BIDIR_2756
chr1	161202109	161202423	BIDIR_2762
chr1	161389843	161390409	BIDIR_2774
chr1	161399727	161400033	BIDIR_2775
chr1	161469738	161471482	BIDIR_2777
chr1	161480499	161480587	BIDIR_2779
chr1	161524099	161524189	BIDIR_2781
chr1	161540002	161540274	BIDIR_2783
chr1	161726460	161727796	BIDIR_2791
chr1	162561292	162561722	BIDIR_2804
chr1	162790299	162790995	BIDIR_2810
chr1	165717872	165720320	BIDIR_2837
chr1	165768826	165769068	BIDIR_2838
chr1	166839049	166839699	BIDIR_2849
chr1	167572827	167573681	BIDIR_2865
chr1	167935325	167937525	BIDIR_2883
chr1	168178524	168179372	BIDIR_2886
chr1	168225526	168226386	BIDIR_2887
chr1	169118117	169122299	BIDIR_2896
chr1	169794607	169795143	BIDIR_2907
chr1	170531399	170532749	BIDIR_2913
chr1	171269744	171270876	BIDIR_2919
chr1	171485363	171485553	BIDIR_2926
chr1	171781271	171781739	BIDIR_2932
chr1	172476181	172476553	BIDIR_2952
chr1	173714592	173715260	BIDIR_2999
chr1	174022332	174022520	BIDIR_3002
chr1	174159284	174159572	BIDIR_3005
chr1	174982479	174986819	BIDIR_3011
chr1	175221800	175222506	BIDIR_3020
chr1	178725141	178727113	BIDIR_3051
chr1	179134369	179134515	BIDIR_3056
chr1	180154533	180154993	BIDIR_3073
chr1	180515873	180516345	BIDIR_3079
chr1	180586158	180587186	BIDIR_3084
chr1	181022338	181023674	BIDIR_3088
chr1	181087553	181089659	BIDIR_3096
chr1	182391037	182392527	BIDIR_3125
chr1	182588421	182590135	BIDIR_3128
chr1	182604343	182604569	BIDIR_3129
chr1	182643569	182644209	BIDIR_3133
chr1	182962516	182963022	BIDIR_3140
chr1	183163809	183165261	BIDIR_3145
chr1	183180824	183181190	BIDIR_3146
chr1	183185950	183186374	BIDIR_3147
chr1	183635578	183636242	BIDIR_3159
chr1	184754764	184755230	BIDIR_3174
chr1	192808884	192809034	BIDIR_3254
chr1	193059085	193059857	BIDIR_3262
chr1	193121691	193122207	BIDIR_3265
chr1	197902203	197903643	BIDIR_3301
chr1	198443349	198443759	BIDIR_3309
chr1	198449386	198450248	BIDIR_3310
chr1	198462313	198463207	BIDIR_3312
chr1	198681772	198682264	BIDIR_3315
chr1	198937401	198937577	BIDIR_3317
chr1	200620192	200621394	BIDIR_3336
chr1	200738695	200738979	BIDIR_3340
chr1	200894712	200894946	BIDIR_3343
chr1	201299616	201300494	BIDIR_3358
chr1	201650277	201650797	BIDIR_3374
chr1	201739615	201740001	BIDIR_3378
chr1	201884706	201885850	BIDIR_3380
chr1	201981624	201983498	BIDIR_3385
chr1	202056799	202058379	BIDIR_3391
chr1	202234386	202234708	BIDIR_3400
chr1	202341925	202342179	BIDIR_3402
chr1	202927120	202927410	BIDIR_3406
chr1	203305054	203305728	BIDIR_3418
chr1	203327268	203327782	BIDIR_3419
chr1	204516105	204516655	BIDIR_3454
chr1	205493102	205493620	BIDIR_3486
chr1	205534787	205536577	BIDIR_3489
chr1	205590216	205592578	BIDIR_3490
chr1	206201679	206204937	BIDIR_3507
chr1	206262307	206265139	BIDIR_3508
chr1	206389885	206390085	BIDIR_3509
chr1	206601721	206607891	BIDIR_3512
chr1	206635276	206635596	BIDIR_3514
chr1	207707190	207707760	BIDIR_3542
chr1	207963373	207963989	BIDIR_3551
chr1	208496317	208496935	BIDIR_3554
chr1	209428110	209433398	BIDIR_3573
chr1	209806093	209806319	BIDIR_3589
chr1	209873303	209873993	BIDIR_3593
chr1	209895675	209896141	BIDIR_3595
chr1	210321434	210321936	BIDIR_3602
chr1	210328557	210329697	BIDIR_3603
chr1	210917224	210917328	BIDIR_3609
chr1	211382510	211382906	BIDIR_3619
chr1	211515065	211515829	BIDIR_3622
chr1	211637504	211641602	BIDIR_3629
chr1	212558782	212559248	BIDIR_3644
chr1	212857984	212858324	BIDIR_3654
chr1	213015390	213015682	BIDIR_3657
chr1	214549856	214554094	BIDIR_3668
chr1	214901548	214902260	BIDIR_3675
chr1	215001842	215002544	BIDIR_3680
chr1	218337898	218338566	BIDIR_3696
chr1	218601126	218603090	BIDIR_3709
chr1	219613052	219613156	BIDIR_3726
chr1	220089768	220090022	BIDIR_3732
chr1	220336420	220336782	BIDIR_3734
chr1	222550167	222552379	BIDIR_3778
chr1	222643990	222644436	BIDIR_3781
chr1	222814791	222815147	BIDIR_3785
chr1	223712344	223712552	BIDIR_3809
chr1	223845644	223846454	BIDIR_3810
chr1	224113959	224114155	BIDIR_3821
chr1	224183023	224183345	BIDIR_3822
chr1	224223704	224224822	BIDIR_3823
chr1	224356565	224357143	BIDIR_3826
chr1	224929466	224929806	BIDIR_3837
chr1	225427910	225428484	BIDIR_3840
chr1	225975618	225977760	BIDIR_3863
chr1	225999344	225999608	BIDIR_3864
chr1	226060869	226061357	BIDIR_3865
chr1	226083213	226083889	BIDIR_3867
chr1	226186650	226186818	BIDIR_3871
chr1	226308746	226309810	BIDIR_3873
chr1	226939730	226940492	BIDIR_3891
chr1	227136908	227138282	BIDIR_3892
chr1	228139791	228140351	BIDIR_3908
chr1	228457848	228458124	BIDIR_3913
chr1	229238590	229239116	BIDIR_3942
chr1	230459345	230459859	BIDIR_3957
chr1	230627595	230628305	BIDIR_3961
chr1	230974705	230975507	BIDIR_3965
chr1	230982001	230986361	BIDIR_3967
chr1	231240976	231241416	BIDIR_3973
chr1	231421901	231422827	BIDIR_3975
chr1	232629507	232630851	BIDIR_3994
chr1	233613257	233614705	BIDIR_4009
chr1	234372788	234373930	BIDIR_4024
chr1	235367137	235367575	BIDIR_4068
chr1	235504346	235504842	BIDIR_4069
chr1	235866738	235867272	BIDIR_4075
chr1	236182770	236186860	BIDIR_4091
chr1	236394976	236395716	BIDIR_4094
chr1	236604425	236604733	BIDIR_4098
chr1	236795031	236795359	BIDIR_4099
chr1	241639991	241640909	BIDIR_4151
chr1	242199951	242200734	BIDIR_4164
chr1	244231035	244231579	BIDIR_4193
chr1	244239215	244239935	BIDIR_4194
chr1	244322966	244323402	BIDIR_4198
chr1	244353848	244354048	BIDIR_4202
chr1	244864423	244864819	BIDIR_4214
chr1	244969905	244971449	BIDIR_4218
chr1	246507224	246507408	BIDIR_4233
chr1	247028941	247030885	BIDIR_4244
chr1	248837898	248838816	BIDIR_4273
chr1	248874271	248874577	BIDIR_4275
chr10	988179	988541	BIDIR_4306
chr10	1737458	1737694	BIDIR_4311
chr10	1955992	1959534	BIDIR_4315
chr10	3172472	3173228	BIDIR_4339
chr10	4903610	4903756	BIDIR_4403
chr10	5896622	5898500	BIDIR_4464
chr10	5916631	5920769	BIDIR_4466
chr10	6234579	6238255	BIDIR_4473
chr10	7818323	7818503	BIDIR_4525
chr10	8053451	8053707	BIDIR_4526
chr10	8073736	8076638	BIDIR_4527
chr10	13586815	13586969	BIDIR_4675
chr10	13758223	13758901	BIDIR_4686
chr10	14847306	14847860	BIDIR_4720
chr10	14849236	14852670	BIDIR_4721
chr10	18659089	18659511	BIDIR_4828
chr10	21427568	21428418	BIDIR_4888
chr10	21525464	21527996	BIDIR_4893
chr10	23095422	23095642	BIDIR_4923
chr10	24253000	24258026	BIDIR_4958
chr10	24723684	24725772	BIDIR_4960
chr10	26860575	26861633	BIDIR_5020
chr10	27169891	27174801	BIDIR_5028
chr10	27503997	27504331	BIDIR_5042
chr10	29951631	29952321	BIDIR_5127
chr10	31031549	31032707	BIDIR_5169
chr10	31928304	31929544	BIDIR_5199
chr10	32056299	32056623	BIDIR_5208
chr10	33133857	33134943	BIDIR_5264
chr10	33703821	33704439	BIDIR_5278
chr10	38094120	38094402	BIDIR_5393
chr10	38355871	38356707	BIDIR_5397
chr10	42782510	42782948	BIDIR_5456
chr10	43436158	43437694	BIDIR_5475
chr10	43454601	43456505	BIDIR_5476
chr10	43606218	43606634	BIDIR_5482
chr10	43791800	43791888	BIDIR_5486
chr10	44959527	44959783	BIDIR_5517
chr10	45005056	45007626	BIDIR_5521
chr10	45726582	45727704	BIDIR_5541
chr10	45972255	45972625	BIDIR_5545
chr10	46635457	46635947	BIDIR_5565
chr10	46786441	46787169	BIDIR_5568
chr10	47396273	47396711	BIDIR_5576
chr10	47482049	47486161	BIDIR_5580
chr10	47553077	47554003	BIDIR_5581
chr10	47705527	47706413	BIDIR_5583
chr10	48250890	48253254	BIDIR_5589
chr10	48655584	48656598	BIDIR_5594
chr10	49941782	49942220	BIDIR_5622
chr10	50067529	50068197	BIDIR_5624
chr10	50739310	50740530	BIDIR_5631
chr10	51699593	51699983	BIDIR_5643
chr10	52454246	52456462	BIDIR_5664
chr10	58293899	58296009	BIDIR_5781
chr10	58401699	58405833	BIDIR_5783
chr10	60733257	60733775	BIDIR_5824
chr10	62811215	62814277	BIDIR_5883
chr10	67883370	67885882	BIDIR_6006
chr10	68632652	68633018	BIDIR_6036
chr10	70170472	70170790	BIDIR_6103
chr10	70816389	70816829	BIDIR_6134
chr10	71713100	71713810	BIDIR_6149
chr10	72296093	72298699	BIDIR_6171
chr10	73730233	73730799	BIDIR_6201
chr10	77405612	77405972	BIDIR_6290
chr10	77759094	77759590	BIDIR_6307
chr10	79826382	79826858	BIDIR_6350
chr10	80139553	80140889	BIDIR_6362
chr10	80205500	80205678	BIDIR_6363
chr10	84157957	84159461	BIDIR_6466
chr10	86400125	86400647	BIDIR_6526
chr10	86879268	86879944	BIDIR_6539
chr10	87504653	87505067	BIDIR_6546
chr10	87842848	87843556	BIDIR_6552
chr10	87862446	87864602	BIDIR_6556
chr10	88880046	88881386	BIDIR_6601
chr10	88988712	88993236	BIDIR_6602
chr10	89342177	89344435	BIDIR_6619
chr10	89643621	89644635	BIDIR_6636
chr10	90906135	90910385	BIDIR_6700
chr10	91409078	91409824	BIDIR_6717
chr10	91923576	91923914	BIDIR_6738
chr10	92572675	92575473	BIDIR_6750
chr10	92601740	92602158	BIDIR_6752
chr10	93496336	93496678	BIDIR_6781
chr10	94317311	94321031	BIDIR_6817
chr10	94616263	94618345	BIDIR_6821
chr10	96513091	96514561	BIDIR_6908
chr10	97334511	97335387	BIDIR_6932
chr10	97633374	97633706	BIDIR_6937
chr10	97685360	97689408	BIDIR_6939
chr10	99677569	99686401	BIDIR_7003
chr10	100286477	100286945	BIDIR_7018
chr10	100480192	100482756	BIDIR_7032
chr10	100529781	100530073	BIDIR_7033
chr10	101221586	101221916	BIDIR_7059
chr10	102065800	102067842	BIDIR_7077
chr10	102120487	102120719	BIDIR_7080
chr10	102165252	102166830	BIDIR_7081
chr10	102744285	102744723	BIDIR_7097
chr10	103395982	103397128	BIDIR_7123
chr10	103966980	103967286	BIDIR_7133
chr10	104117823	104118165	BIDIR_7139
chr10	104338256	104338898	BIDIR_7152
chr10	106506155	106507403	BIDIR_7197
chr10	110007560	110008176	BIDIR_7272
chr10	110497017	110498581	BIDIR_7295
chr10	110870902	110872668	BIDIR_7317
chr10	112183429	112184167	BIDIR_7342
chr10	112443156	112443596	BIDIR_7359
chr10	112950931	112957873	BIDIR_7367
chr10	114026169	114027273	BIDIR_7382
chr10	117215729	117217963	BIDIR_7482
chr10	119002891	119004889	BIDIR_7537
chr10	119080477	119081215	BIDIR_7539
chr10	119178601	119179089	BIDIR_7542
chr10	119494309	119495513	BIDIR_7548
chr10	119596891	119597327	BIDIR_7555
chr10	120503595	120505261	BIDIR_7575
chr10	120822516	120822614	BIDIR_7583
chr10	120851169	120851399	BIDIR_7584
chr10	121963874	121969896	BIDIR_7608
chr10	122440535	122443575	BIDIR_7628
chr10	123153995	123154467	BIDIR_7645
chr10	123538863	123539277	BIDIR_7650
chr10	124152335	124153409	BIDIR_7657
chr10	128047142	128047882	BIDIR_7755
chr10	130110267	130111191	BIDIR_7791
chr10	133373254	133373550	BIDIR_7855
chr10	133775895	133776687	BIDIR_7866
chr11	189044	189494	BIDIR_7868
chr11	529414	536903	BIDIR_7885
chr11	786012	788980	BIDIR_7890
chr11	910658	911186	BIDIR_7892
chr11	1073142	1073918	BIDIR_7896
chr11	1083866	1084514	BIDIR_7897
chr11	1270292	1271552	BIDIR_7901
chr11	1869978	1874056	BIDIR_7926
chr11	3165250	3165424	BIDIR_7954
chr11	3855140	3856102	BIDIR_7994
chr11	5711108	5713874	BIDIR_8051
chr11	6318877	6322239	BIDIR_8066
chr11	6389986	6390684	BIDIR_8069
chr11	6488428	6489286	BIDIR_8075
chr11	6503743	6508375	BIDIR_8077
chr11	6977591	6979527	BIDIR_8089
chr11	8138145	8139241	BIDIR_8126
chr11	8681498	8691838	BIDIR_8142
chr11	8809974	8811972	BIDIR_8143
chr11	8832430	8832992	BIDIR_8144
chr11	8909515	8912735	BIDIR_8149
chr11	9384480	9384676	BIDIR_8168
chr11	9460138	9461564	BIDIR_8169
chr11	9665326	9666276	BIDIR_8180
chr11	10541073	10541401	BIDIR_8194
chr11	10750980	10751388	BIDIR_8206
chr11	10811353	10815443	BIDIR_8208
chr11	10842724	10845382	BIDIR_8211
chr11	11621728	11622478	BIDIR_8221
chr11	11841804	11842074	BIDIR_8231
chr11	12765823	12766387	BIDIR_8254
chr11	13160658	13161158	BIDIR_8270
chr11	13463182	13463446	BIDIR_8281
chr11	14330120	14331126	BIDIR_8307
chr11	14891621	14891833	BIDIR_8340
chr11	16154477	16155437	BIDIR_8370
chr11	16632705	16633113	BIDIR_8381
chr11	17207804	17208194	BIDIR_8397
chr11	18394029	18394907	BIDIR_8416
chr11	18588655	18588839	BIDIR_8421
chr11	18634246	18634670	BIDIR_8422
chr11	18634786	18635076	BIDIR_8423
chr11	19116065	19118093	BIDIR_8444
chr11	20121556	20124138	BIDIR_8482
chr11	27472275	27473485	BIDIR_8642
chr11	28701835	28703273	BIDIR_8668
chr11	28835016	28837694	BIDIR_8670
chr11	30197815	30198283	BIDIR_8689
chr11	30322899	30323149	BIDIR_8692
chr11	32829659	32829963	BIDIR_8743
chr11	33038043	33040779	BIDIR_8748
chr11	33100273	33105373	BIDIR_8749
chr11	33135302	33135848	BIDIR_8750
chr11	33256023	33258571	BIDIR_8759
chr11	34916188	34916732	BIDIR_8818
chr11	35138803	35139369	BIDIR_8832
chr11	43311757	43312077	BIDIR_8975
chr11	43650896	43652256	BIDIR_8979
chr11	43864438	43867928	BIDIR_8982
chr11	44565054	44565914	BIDIR_8996
chr11	45918301	45919151	BIDIR_9029
chr11	46345042	46345426	BIDIR_9042
chr11	46845633	46847045	BIDIR_9048
chr11	47184334	47187874	BIDIR_9056
chr11	47213225	47216351	BIDIR_9059
chr11	47269796	47270640	BIDIR_9060
chr11	47578901	47579291	BIDIR_9067
chr11	47601176	47602780	BIDIR_9069
chr11	47738092	47740654	BIDIR_9076
chr11	47848292	47848572	BIDIR_9077
chr11	54848700	54849714	BIDIR_9182
chr11	55108463	55108573	BIDIR_9190
chr11	56755814	56755938	BIDIR_9224
chr11	57335548	57336278	BIDIR_9239
chr11	57403225	57406121	BIDIR_9241
chr11	57637689	57638915	BIDIR_9255
chr11	58399108	58400146	BIDIR_9273
chr11	59550741	59551551	BIDIR_9304
chr11	61161447	61161869	BIDIR_9362
chr11	61967706	61967974	BIDIR_9398
chr11	62112500	62112768	BIDIR_9412
chr11	62761364	62761582	BIDIR_9436
chr11	62855670	62856320	BIDIR_9438
chr11	62880529	62881001	BIDIR_9439
chr11	63738607	63743261	BIDIR_9489
chr11	64183925	64187907	BIDIR_9497
chr11	64221205	64229571	BIDIR_9498
chr11	64304320	64306536	BIDIR_9499
chr11	64777153	64780491	BIDIR_9524
chr11	65182632	65184620	BIDIR_9541
chr11	65261696	65262018	BIDIR_9543
chr11	65385645	65387453	BIDIR_9545
chr11	65420698	65424740	BIDIR_9546
chr11	65453397	65454867	BIDIR_9547
chr11	65495779	65501167	BIDIR_9548
chr11	65569512	65571080	BIDIR_9551
chr11	65792987	65793499	BIDIR_9566
chr11	65857203	65859823	BIDIR_9570
chr11	66729576	66730328	BIDIR_9603
chr11	66932292	66933018	BIDIR_9607
chr11	66935027	66941475	BIDIR_9608
chr11	67056125	67057531	BIDIR_9618
chr11	67428302	67428522	BIDIR_9624
chr11	67444656	67445540	BIDIR_9625
chr11	67482654	67483380	BIDIR_9627
chr11	67629609	67630807	BIDIR_9637
chr11	67803896	67806600	BIDIR_9651
chr11	68008565	68013067	BIDIR_9672
chr11	68213583	68214059	BIDIR_9676
chr11	70363074	70368910	BIDIR_9744
chr11	71921672	71925118	BIDIR_9789
chr11	74949042	74949362	BIDIR_9876
chr11	75399349	75399563	BIDIR_9889
chr11	75500770	75501118	BIDIR_9892
chr11	75560202	75564276	BIDIR_9897
chr11	75814520	75815396	BIDIR_9906
chr11	76439056	76440032	BIDIR_9914
chr11	77411891	77412145	BIDIR_9944
chr11	77658239	77661451	BIDIR_9954
chr11	78079729	78080043	BIDIR_9960
chr11	79168484	79169048	BIDIR_9985
chr11	82688962	82690406	BIDIR_10025
chr11	82901546	82901798	BIDIR_10028
chr11	83169728	83170404	BIDIR_10036
chr11	88337703	88337945	BIDIR_10183
chr11	90188800	90191454	BIDIR_10214
chr11	93739547	93743581	BIDIR_10285
chr11	93819220	93820852	BIDIR_10287
chr11	94104689	94105133	BIDIR_10299
chr11	94694170	94695036	BIDIR_10327
chr11	94706510	94707740	BIDIR_10328
chr11	95066486	95067448	BIDIR_10333
chr11	96228332	96229176	BIDIR_10356
chr11	96350474	96351062	BIDIR_10357
chr11	96389627	96390173	BIDIR_10359
chr11	102256046	102256770	BIDIR_10471
chr11	102306107	102306671	BIDIR_10473
chr11	103051122	103055058	BIDIR_10496
chr11	107590294	107590418	BIDIR_10577
chr11	108007673	108009813	BIDIR_10601
chr11	108368995	108374427	BIDIR_10603
chr11	108467383	108467715	BIDIR_10612
chr11	112022775	112027457	BIDIR_10703
chr11	112226079	112226783	BIDIR_10708
chr11	114059203	114059889	BIDIR_10764
chr11	114411537	114413677	BIDIR_10772
chr11	116742739	116745251	BIDIR_10810
chr11	117274536	117278626	BIDIR_10819
chr11	118092933	118093251	BIDIR_10837
chr11	118572146	118572564	BIDIR_10861
chr11	118997660	118998460	BIDIR_10885
chr11	119030780	119031002	BIDIR_10886
chr11	119121224	119121636	BIDIR_10888
chr11	119136147	119137161	BIDIR_10890
chr11	120210297	120211305	BIDIR_10924
chr11	122420303	122424341	BIDIR_10960
chr11	122559876	122559978	BIDIR_10964
chr11	123062080	123062662	BIDIR_10982
chr11	123193178	123197090	BIDIR_10983
chr11	124622674	124622956	BIDIR_11018
chr11	124946887	124947317	BIDIR_11037
chr11	124953825	124954311	BIDIR_11038
chr11	125111429	125112029	BIDIR_11040
chr11	125568508	125570282	BIDIR_11046
chr11	126211633	126211811	BIDIR_11067
chr11	126353054	126358082	BIDIR_11070
chr11	128454165	128456833	BIDIR_11099
chr11	128522149	128522645	BIDIR_11101
chr11	128904257	128907367	BIDIR_11108
chr11	129279337	129279921	BIDIR_11111
chr11	129625900	129626380	BIDIR_11124
chr11	129857107	129859953	BIDIR_11141
chr11	130314862	130315072	BIDIR_11151
chr12	30722	32026	BIDIR_11222
chr12	598192	598738	BIDIR_11240
chr12	990162	992428	BIDIR_11264
chr12	1660630	1662698	BIDIR_11272
chr12	2004104	2005104	BIDIR_11280
chr12	4030803	4032255	BIDIR_11326
chr12	4320884	4321282	BIDIR_11339
chr12	6383899	6384245	BIDIR_11384
chr12	6753016	6753188	BIDIR_11400
chr12	6890925	6891365	BIDIR_11406
chr12	7039342	7039780	BIDIR_11412
chr12	10392363	10392749	BIDIR_11598
chr12	11153611	11154623	BIDIR_11614
chr12	12110818	12111216	BIDIR_11661
chr12	12560683	12561909	BIDIR_11675
chr12	12611416	12612190	BIDIR_11677
chr12	12951184	12956426	BIDIR_11690
chr12	13173510	13173924	BIDIR_11701
chr12	14364814	14366716	BIDIR_11732
chr12	14769905	14772467	BIDIR_11738
chr12	15882126	15882534	BIDIR_11781
chr12	15904599	15908687	BIDIR_11782
chr12	19431725	19432285	BIDIR_11859
chr12	22624999	22625239	BIDIR_11931
chr12	25226714	25235636	BIDIR_11963
chr12	26832765	26833827	BIDIR_12008
chr12	27032503	27034071	BIDIR_12014
chr12	27523743	27524725	BIDIR_12028
chr12	27710515	27711033	BIDIR_12030
chr12	28190219	28190611	BIDIR_12051
chr12	29331437	29335519	BIDIR_12063
chr12	30754794	30755176	BIDIR_12088
chr12	32385199	32386157	BIDIR_12140
chr12	32398905	32399901	BIDIR_12142
chr12	32654502	32656116	BIDIR_12143
chr12	41363617	41363705	BIDIR_12273
chr12	45989772	45991810	BIDIR_12344
chr12	46071253	46071929	BIDIR_12351
chr12	46107485	46108087	BIDIR_12352
chr12	46271249	46273735	BIDIR_12356
chr12	46382868	46384464	BIDIR_12365
chr12	47212301	47212793	BIDIR_12404
chr12	47904374	47905734	BIDIR_12424
chr12	47967379	47970919	BIDIR_12428
chr12	49131376	49131636	BIDIR_12480
chr12	49264684	49265126	BIDIR_12483
chr12	49366491	49368093	BIDIR_12492
chr12	49568011	49568401	BIDIR_12494
chr12	50400596	50401058	BIDIR_12532
chr12	50486503	50487871	BIDIR_12533
chr12	50936862	50940944	BIDIR_12547
chr12	51047744	51048740	BIDIR_12551
chr12	51390528	51392822	BIDIR_12564
chr12	52232416	52233880	BIDIR_12613
chr12	52305619	52305757	BIDIR_12614
chr12	52473568	52473916	BIDIR_12629
chr12	52519414	52522636	BIDIR_12631
chr12	52904974	52905256	BIDIR_12641
chr12	52906567	52908153	BIDIR_12642
chr12	52948755	52949299	BIDIR_12645
chr12	53005764	53006896	BIDIR_12651
chr12	53251782	53252296	BIDIR_12661
chr12	53324837	53325037	BIDIR_12663
chr12	53370797	53371773	BIDIR_12670
chr12	53441439	53441789	BIDIR_12675
chr12	53624826	53627678	BIDIR_12676
chr12	54146702	54155694	BIDIR_12703
chr12	54188810	54189244	BIDIR_12704
chr12	56041447	56042513	BIDIR_12767
chr12	56104119	56104521	BIDIR_12771
chr12	56115863	56117269	BIDIR_12772
chr12	56645940	56646332	BIDIR_12789
chr12	56687934	56688874	BIDIR_12791
chr12	57546608	57547838	BIDIR_12830
chr12	59357742	59358258	BIDIR_12893
chr12	59928969	59929629	BIDIR_12901
chr12	62259797	62260787	BIDIR_12956
chr12	62785782	62786364	BIDIR_12964
chr12	64221584	64222968	BIDIR_13000
chr12	64881679	64883309	BIDIR_13013
chr12	67844086	67844230	BIDIR_13088
chr12	68042154	68042732	BIDIR_13094
chr12	68131959	68132499	BIDIR_13096
chr12	68686640	68687074	BIDIR_13121
chr12	68745741	68746415	BIDIR_13123
chr12	68807475	68809597	BIDIR_13125
chr12	68868841	68871283	BIDIR_13126
chr12	68875029	68875195	BIDIR_13127
chr12	74537676	74537918	BIDIR_13254
chr12	76084437	76085257	BIDIR_13301
chr12	76259518	76260046	BIDIR_13307
chr12	76763746	76764138	BIDIR_13320
chr12	80777976	80778510	BIDIR_13416
chr12	82358201	82358729	BIDIR_13440
chr12	82650589	82650963	BIDIR_13444
chr12	89368797	89372911	BIDIR_13595
chr12	90234407	90234911	BIDIR_13605
chr12	92141520	92142020	BIDIR_13633
chr12	92929101	92929721	BIDIR_13660
chr12	93083626	93084054	BIDIR_13668
chr12	93377716	93377986	BIDIR_13688
chr12	93782885	93787873	BIDIR_13697
chr12	93790742	93791124	BIDIR_13698
chr12	95003630	95003856	BIDIR_13731
chr12	95473907	95474253	BIDIR_13742
chr12	96094050	96094686	BIDIR_13767
chr12	96500907	96501591	BIDIR_13783
chr12	97721682	97721760	BIDIR_13823
chr12	98503005	98503909	BIDIR_13851
chr12	98515411	98515661	BIDIR_13852
chr12	98644228	98645836	BIDIR_13857
chr12	101876839	101878343	BIDIR_13928
chr12	102061773	102062407	BIDIR_13932
chr12	102142009	102142685	BIDIR_13934
chr12	103841037	103841651	BIDIR_13960
chr12	103929385	103930563	BIDIR_13963
chr12	104319208	104320330	BIDIR_13984
chr12	105079031	105081557	BIDIR_13996
chr12	105106838	105107378	BIDIR_14001
chr12	105107508	105107860	BIDIR_14002
chr12	105236033	105236387	BIDIR_14003
chr12	106513879	106516245	BIDIR_14045
chr12	106774030	106774760	BIDIR_14054
chr12	108857084	108858214	BIDIR_14095
chr12	109573286	109574076	BIDIR_14115
chr12	109820836	109821480	BIDIR_14119
chr12	109888269	109888709	BIDIR_14122
chr12	110341194	110345264	BIDIR_14134
chr12	110613824	110614270	BIDIR_14141
chr12	111405745	111405943	BIDIR_14175
chr12	111599173	111599793	BIDIR_14176
chr12	112125307	112125557	BIDIR_14193
chr12	112382131	112382727	BIDIR_14195
chr12	112418795	112418981	BIDIR_14197
chr12	112974171	112977321	BIDIR_14203
chr12	113114585	113114685	BIDIR_14213
chr12	113185278	113185812	BIDIR_14216
chr12	113220685	113222027	BIDIR_14217
chr12	113422198	113422534	BIDIR_14224
chr12	116575804	116577088	BIDIR_14276
chr12	118134382	118137556	BIDIR_14317
chr12	119667204	119668592	BIDIR_14346
chr12	120316024	120319406	BIDIR_14358
chr12	120335699	120335915	BIDIR_14361
chr12	120436922	120439068	BIDIR_14370
chr12	120686476	120687384	BIDIR_14379
chr12	121184186	121184910	BIDIR_14403
chr12	121399777	121400211	BIDIR_14410
chr12	121404141	121410499	BIDIR_14411
chr12	121712614	121712854	BIDIR_14428
chr12	121991902	121992592	BIDIR_14439
chr12	122001249	122001915	BIDIR_14440
chr12	122642125	122646027	BIDIR_14458
chr12	122835052	122835720	BIDIR_14478
chr12	123228025	123228473	BIDIR_14484
chr12	123233002	123233564	BIDIR_14485
chr12	123364534	123365676	BIDIR_14488
chr12	124577630	124578758	BIDIR_14525
chr12	124588882	124589468	BIDIR_14527
chr12	124863789	124864151	BIDIR_14543
chr12	124913166	124916918	BIDIR_14544
chr12	124927660	124928532	BIDIR_14545
chr12	124939631	124940031	BIDIR_14546
chr12	130871560	130872312	BIDIR_14640
chr12	131710630	131711256	BIDIR_14664
chr12	131938514	131938978	BIDIR_14677
chr13	19603182	19604468	BIDIR_14785
chr13	19637956	19642826	BIDIR_14786
chr13	20902455	20904395	BIDIR_14816
chr13	21176509	21176689	BIDIR_14834
chr13	23578848	23579724	BIDIR_14941
chr13	24512544	24513008	BIDIR_14966
chr13	25017990	25018228	BIDIR_14999
chr13	25287353	25287725	BIDIR_15006
chr13	26221454	26222358	BIDIR_15054
chr13	28137219	28139197	BIDIR_15131
chr13	28139425	28141897	BIDIR_15132
chr13	28658911	28659187	BIDIR_15144
chr13	32315146	32315772	BIDIR_15297
chr13	32402903	32404545	BIDIR_15298
chr13	32531344	32532110	BIDIR_15300
chr13	32586214	32586560	BIDIR_15302
chr13	33285592	33286012	BIDIR_15315
chr13	34941836	34942470	BIDIR_15363
chr13	36322858	36326318	BIDIR_15400
chr13	36827347	36832521	BIDIR_15422
chr13	37059172	37060188	BIDIR_15425
chr13	40235580	40237476	BIDIR_15544
chr13	40332266	40334634	BIDIR_15552
chr13	40771136	40771402	BIDIR_15568
chr13	40788954	40789308	BIDIR_15569
chr13	41019254	41019472	BIDIR_15575
chr13	41085161	41087759	BIDIR_15576
chr13	41378648	41381416	BIDIR_15591
chr13	43153721	43154095	BIDIR_15632
chr13	43879131	43880363	BIDIR_15653
chr13	44141727	44142555	BIDIR_15663
chr13	44436718	44437126	BIDIR_15681
chr13	44577057	44578089	BIDIR_15682
chr13	44918010	44918140	BIDIR_15714
chr13	46796904	46797466	BIDIR_15781
chr13	48094953	48095295	BIDIR_15818
chr13	48232362	48233880	BIDIR_15833
chr13	48303378	48304028	BIDIR_15835
chr13	48463416	48464536	BIDIR_15836
chr13	49443597	49444783	BIDIR_15862
chr13	49585227	49586579	BIDIR_15864
chr13	50529188	50529772	BIDIR_15891
chr13	50730972	50732016	BIDIR_15902
chr13	50755858	50756536	BIDIR_15906
chr13	51431362	51432604	BIDIR_15929
chr13	51453031	51453427	BIDIR_15931
chr13	52035459	52036417	BIDIR_15948
chr13	52348462	52349782	BIDIR_15978
chr13	52479929	52483947	BIDIR_15982
chr13	52702882	52703834	BIDIR_15993
chr13	60800290	60800396	BIDIR_16137
chr13	67229828	67231060	BIDIR_16239
chr13	72781888	72782150	BIDIR_16325
chr13	73058515	73059135	BIDIR_16328
chr13	75279396	75280488	BIDIR_16424
chr13	75531376	75533994	BIDIR_16428
chr13	80330349	80333983	BIDIR_16567
chr13	81689568	81690334	BIDIR_16608
chr13	83941529	83942209	BIDIR_16642
chr13	90415103	90415785	BIDIR_16751
chr13	93217625	93217943	BIDIR_16815
chr13	95569816	95572776	BIDIR_16881
chr13	95676878	95677150	BIDIR_16883
chr13	97433032	97434398	BIDIR_16915
chr13	99087444	99087984	BIDIR_16989
chr13	99200358	99201160	BIDIR_17001
chr13	100088901	100089147	BIDIR_17028
chr13	101969239	101969319	BIDIR_17068
chr13	102773661	102773965	BIDIR_17084
chr13	106103324	106104886	BIDIR_17155
chr13	109156004	109157164	BIDIR_17234
chr13	111153245	111154037	BIDIR_17291
chr13	112587785	112588527	BIDIR_17302
chr13	113584708	113587238	BIDIR_17329
chr13	113862404	113865422	BIDIR_17336
chr13	114234286	114235570	BIDIR_17349
chr14	19062165	19062483	BIDIR_17379
chr14	19337540	19337866	BIDIR_17382
chr14	20333033	20333633	BIDIR_17411
chr14	20413266	20413644	BIDIR_17412
chr14	20663228	20663340	BIDIR_17427
chr14	20971147	20972007	BIDIR_17445
chr14	20989669	20989987	BIDIR_17446
chr14	21040463	21044027	BIDIR_17448
chr14	21102587	21105267	BIDIR_17450
chr14	21308654	21309130	BIDIR_17460
chr14	23267239	23267787	BIDIR_17545
chr14	24113860	24115032	BIDIR_17576
chr14	24270651	24272239	BIDIR_17580
chr14	31420310	31421032	BIDIR_17732
chr14	31946915	31947737	BIDIR_17743
chr14	32485004	32485090	BIDIR_17766
chr14	34035560	34036106	BIDIR_17810
chr14	34297763	34298419	BIDIR_17825
chr14	34705770	34709032	BIDIR_17855
chr14	34775945	34779285	BIDIR_17859
chr14	35402988	35407134	BIDIR_17872
chr14	37178314	37179460	BIDIR_17908
chr14	39024857	39026723	BIDIR_17942
chr14	39170279	39170527	BIDIR_17946
chr14	44108608	44108986	BIDIR_18060
chr14	49619936	49621458	BIDIR_18179
chr14	49892375	49893545	BIDIR_18191
chr14	50311207	50313671	BIDIR_18202
chr14	50379515	50381729	BIDIR_18204
chr14	50643994	50648562	BIDIR_18211
chr14	50814904	50815296	BIDIR_18217
chr14	50955307	50955853	BIDIR_18224
chr14	51337349	51337903	BIDIR_18250
chr14	51395090	51396848	BIDIR_18258
chr14	52355128	52355574	BIDIR_18293
chr14	52791316	52792042	BIDIR_18305
chr14	53153108	53153534	BIDIR_18321
chr14	53509344	53510468	BIDIR_18341
chr14	54311946	54312578	BIDIR_18374
chr14	55191548	55191844	BIDIR_18391
chr14	57268589	57269315	BIDIR_18442
chr14	57390216	57390722	BIDIR_18449
chr14	60091596	60092210	BIDIR_18508
chr14	61178483	61179231	BIDIR_18541
chr14	63728016	63728190	BIDIR_18611
chr14	64333078	64335174	BIDIR_18625
chr14	64679670	64681392	BIDIR_18647
chr14	65355970	65357188	BIDIR_18682
chr14	66013859	66014215	BIDIR_18696
chr14	67600117	67600447	BIDIR_18733
chr14	68475692	68477104	BIDIR_18747
chr14	69783771	69786899	BIDIR_18781
chr14	71070628	71081598	BIDIR_18812
chr14	73058280	73058580	BIDIR_18860
chr14	73458407	73459007	BIDIR_18863
chr14	73490281	73491541	BIDIR_18868
chr14	73492776	73496552	BIDIR_18869
chr14	73851093	73852529	BIDIR_18887
chr14	73886389	73887073	BIDIR_18888
chr14	74018771	74019847	BIDIR_18890
chr14	74712972	74713262	BIDIR_18909
chr14	74955541	74955773	BIDIR_18916
chr14	76150936	76152782	BIDIR_18956
chr14	77007207	77007829	BIDIR_18993
chr14	81219618	81222106	BIDIR_19065
chr14	85233793	85234543	BIDIR_19114
chr14	88562660	88563274	BIDIR_19182
chr14	89428801	89429115	BIDIR_19199
chr14	90396843	90397045	BIDIR_19224
chr14	90408561	90409925	BIDIR_19225
chr14	91087222	91087904	BIDIR_19246
chr14	91509927	91511097	BIDIR_19255
chr14	93042785	93043997	BIDIR_19311
chr14	94115088	94116456	BIDIR_19341
chr14	95157480	95157936	BIDIR_19373
chr14	96204185	96205341	BIDIR_19399
chr14	96501867	96502773	BIDIR_19411
chr14	96897266	96900478	BIDIR_19416
chr14	100229224	100229828	BIDIR_19475
chr14	100234873	100235541	BIDIR_19476
chr14	100376019	100376741	BIDIR_19480
chr14	100397969	100398429	BIDIR_19481
chr14	100692534	100694194	BIDIR_19484
chr14	101948003	101948371	BIDIR_19513
chr14	102141181	102142653	BIDIR_19517
chr14	102552159	102552357	BIDIR_19525
chr14	102591139	102592959	BIDIR_19526
chr14	103243704	103244704	BIDIR_19543
chr14	103260462	103260870	BIDIR_19545
chr14	103385179	103385473	BIDIR_19556
chr14	103921442	103921716	BIDIR_19565
chr14	104677523	104678109	BIDIR_19585
chr14	105089618	105095418	BIDIR_19601
chr15	20159947	20161985	BIDIR_19653
chr15	20506053	20506369	BIDIR_19670
chr15	22494667	22494949	BIDIR_19737
chr15	23039525	23039751	BIDIR_19749
chr15	23303541	23303867	BIDIR_19760
chr15	26082292	26082488	BIDIR_19821
chr15	28589233	28589551	BIDIR_19854
chr15	29822042	29823046	BIDIR_19895
chr15	30489860	30492942	BIDIR_19925
chr15	30903612	30904052	BIDIR_19941
chr15	30906038	30907332	BIDIR_19942
chr15	30909450	30914328	BIDIR_19943
chr15	30991304	30992070	BIDIR_19944
chr15	31150683	31150901	BIDIR_19950
chr15	31215415	31217133	BIDIR_19955
chr15	31464937	31466497	BIDIR_19970
chr15	32515062	32518052	BIDIR_20007
chr15	33145452	33145986	BIDIR_20027
chr15	34038401	34038831	BIDIR_20050
chr15	34354870	34357406	BIDIR_20063
chr15	34849703	34851013	BIDIR_20079
chr15	35545749	35546431	BIDIR_20093
chr15	38072147	38073005	BIDIR_20132
chr15	38453878	38454328	BIDIR_20142
chr15	39556403	39557093	BIDIR_20185
chr15	39599014	39599828	BIDIR_20187
chr15	39920713	39921239	BIDIR_20201
chr15	40195295	40195865	BIDIR_20217
chr15	40339135	40343365	BIDIR_20224
chr15	40573342	40576608	BIDIR_20231
chr15	41116074	41116892	BIDIR_20246
chr15	41207529	41208753	BIDIR_20259
chr15	42491009	42491323	BIDIR_20285
chr15	42495371	42497305	BIDIR_20286
chr15	43370734	43371264	BIDIR_20305
chr15	43592866	43594976	BIDIR_20309
chr15	43693190	43694368	BIDIR_20311
chr15	43824545	43824979	BIDIR_20313
chr15	44195131	44195615	BIDIR_20319
chr15	44288339	44288751	BIDIR_20329
chr15	44663462	44663998	BIDIR_20330
chr15	44729296	44729654	BIDIR_20335
chr15	45031303	45031607	BIDIR_20358
chr15	45129805	45130071	BIDIR_20360
chr15	45279053	45279565	BIDIR_20370
chr15	45402115	45402445	BIDIR_20378
chr15	48343031	48345719	BIDIR_20438
chr15	48347547	48350487	BIDIR_20439
chr15	48878000	48878156	BIDIR_20449
chr15	49119896	49122908	BIDIR_20457
chr15	50908104	50909118	BIDIR_20521
chr15	55309189	55312687	BIDIR_20595
chr15	55324963	55330147	BIDIR_20597
chr15	55917126	55917420	BIDIR_20613
chr15	56886842	56887824	BIDIR_20665
chr15	57718672	57721718	BIDIR_20679
chr15	58933525	58933869	BIDIR_20708
chr15	59372776	59373078	BIDIR_20712
chr15	60478945	60479327	BIDIR_20747
chr15	61748811	61749709	BIDIR_20777
chr15	62390310	62390634	BIDIR_20798
chr15	63157080	63157790	BIDIR_20824
chr15	63277093	63277665	BIDIR_20826
chr15	63564323	63570137	BIDIR_20836
chr15	63833710	63834306	BIDIR_20837
chr15	64095535	64096153	BIDIR_20844
chr15	64381398	64381690	BIDIR_20846
chr15	65029537	65029735	BIDIR_20868
chr15	65185129	65185723	BIDIR_20874
chr15	65517536	65517976	BIDIR_20884
chr15	65530286	65530590	BIDIR_20885
chr15	65611025	65611429	BIDIR_20887
chr15	65869263	65869351	BIDIR_20893
chr15	66302521	66307477	BIDIR_20900
chr15	67505239	67512337	BIDIR_20937
chr15	68257027	68257465	BIDIR_20959
chr15	68638402	68641715	BIDIR_20969
chr15	68826711	68829843	BIDIR_20972
chr15	71164638	71165564	BIDIR_21053
chr15	72230981	72231727	BIDIR_21064
chr15	72272376	72273064	BIDIR_21065
chr15	72374880	72377296	BIDIR_21069
chr15	72636738	72637234	BIDIR_21078
chr15	72670507	72670947	BIDIR_21082
chr15	72685828	72686528	BIDIR_21083
chr15	74048072	74050208	BIDIR_21113
chr15	74100001	74100519	BIDIR_21118
chr15	74461067	74461339	BIDIR_21137
chr15	74539004	74543038	BIDIR_21138
chr15	74937925	74938369	BIDIR_21152
chr15	75023432	75023670	BIDIR_21157
chr15	75201666	75201974	BIDIR_21172
chr15	75274400	75274678	BIDIR_21180
chr15	75335780	75336246	BIDIR_21191
chr15	75758294	75758760	BIDIR_21201
chr15	75903607	75904029	BIDIR_21208
chr15	76177604	76178052	BIDIR_21223
chr15	77543360	77543654	BIDIR_21236
chr15	78076530	78078972	BIDIR_21246
chr15	78299509	78299841	BIDIR_21255
chr15	78401544	78401646	BIDIR_21259
chr15	78540189	78540603	BIDIR_21262
chr15	78798268	78798928	BIDIR_21277
chr15	80989783	80990041	BIDIR_21351
chr15	82262253	82263273	BIDIR_21388
chr15	82540399	82540719	BIDIR_21398
chr15	82749980	82751026	BIDIR_21405
chr15	84748177	84749475	BIDIR_21477
chr15	85722626	85728972	BIDIR_21502
chr15	85732059	85736941	BIDIR_21503
chr15	86372613	86373867	BIDIR_21512
chr15	88619584	88622970	BIDIR_21560
chr15	89243704	89244154	BIDIR_21585
chr15	89957898	89958564	BIDIR_21612
chr15	90336956	90337642	BIDIR_21629
chr15	90717139	90717367	BIDIR_21643
chr15	91022443	91022751	BIDIR_21649
chr15	91854969	91857281	BIDIR_21680
chr15	92831759	92832223	BIDIR_21697
chr15	92977365	92977737	BIDIR_21705
chr15	93029712	93031124	BIDIR_21706
chr15	95226657	95227419	BIDIR_21777
chr15	97974397	97976833	BIDIR_21815
chr15	99251128	99251550	BIDIR_21855
chr15	99454536	99455658	BIDIR_21864
chr15	99701614	99706736	BIDIR_21871
chr15	101250676	101252918	BIDIR_21914
chr15	101960840	101962412	BIDIR_21924
chr15	101962870	101964386	BIDIR_21925
chr16	138313	138995	BIDIR_21927
chr16	229159	229743	BIDIR_21931
chr16	425382	425822	BIDIR_21936
chr16	1082557	1082931	BIDIR_21945
chr16	1426934	1430258	BIDIR_21952
chr16	1471239	1471579	BIDIR_21953
chr16	1963184	1966666	BIDIR_21971
chr16	2266463	2270227	BIDIR_21978
chr16	2600840	2604442	BIDIR_21993
chr16	2738178	2740230	BIDIR_21997
chr16	3019860	3024284	BIDIR_22013
chr16	3233035	3233557	BIDIR_22021
chr16	4182832	4184512	BIDIR_22047
chr16	4270818	4271632	BIDIR_22050
chr16	4624457	4624715	BIDIR_22070
chr16	4846925	4847897	BIDIR_22073
chr16	5071278	5072348	BIDIR_22083
chr16	8621531	8621795	BIDIR_22101
chr16	10743882	10744482	BIDIR_22147
chr16	11792527	11793041	BIDIR_22181
chr16	11908140	11914398	BIDIR_22185
chr16	11914398	11914542	BIDIR_22186
chr16	11915826	11916338	BIDIR_22187
chr16	14285606	14286008	BIDIR_22215
chr16	14632413	14633277	BIDIR_22225
chr16	14974636	14975112	BIDIR_22234
chr16	14977202	14979706	BIDIR_22235
chr16	18356638	18358802	BIDIR_22302
chr16	18547177	18547407	BIDIR_22304
chr16	18772547	18774405	BIDIR_22313
chr16	18870959	18871677	BIDIR_22316
chr16	19005775	19006063	BIDIR_22324
chr16	19113734	19113998	BIDIR_22329
chr16	20792666	20798684	BIDIR_22349
chr16	20806166	20806770	BIDIR_22351
chr16	20899539	20901833	BIDIR_22353
chr16	21184318	21185564	BIDIR_22363
chr16	21298944	21302778	BIDIR_22368
chr16	21520077	21520929	BIDIR_22370
chr16	21934906	21935010	BIDIR_22383
chr16	23182548	23182862	BIDIR_22403
chr16	23676896	23680454	BIDIR_22416
chr16	25107010	25107348	BIDIR_22450
chr16	25256955	25258119	BIDIR_22453
chr16	25272778	25274148	BIDIR_22454
chr16	26031395	26032937	BIDIR_22465
chr16	28538869	28539215	BIDIR_22508
chr16	28553964	28554630	BIDIR_22509
chr16	28817941	28826483	BIDIR_22518
chr16	28899866	28911979	BIDIR_22519
chr16	29056782	29058094	BIDIR_22523
chr16	29592022	29592602	BIDIR_22539
chr16	29607938	29610068	BIDIR_22540
chr16	29613614	29613948	BIDIR_22541
chr16	29926099	29926359	BIDIR_22562
chr16	29961767	29962413	BIDIR_22565
chr16	30377835	30378791	BIDIR_22577
chr16	30445846	30446050	BIDIR_22578
chr16	30534516	30535304	BIDIR_22587
chr16	30697364	30699572	BIDIR_22598
chr16	30892869	30896571	BIDIR_22605
chr16	30996866	30997838	BIDIR_22607
chr16	31179790	31180164	BIDIR_22612
chr16	32340717	32341543	BIDIR_22659
chr16	32814689	32817079	BIDIR_22664
chr16	33547081	33548757	BIDIR_22691
chr16	46830800	46831894	BIDIR_22780
chr16	46973231	46975047	BIDIR_22785
chr16	47460495	47462015	BIDIR_22792
chr16	50232800	50236726	BIDIR_22867
chr16	51538716	51539402	BIDIR_22890
chr16	53052155	53053449	BIDIR_22913
chr16	53130263	53130737	BIDIR_22915
chr16	53332409	53333077	BIDIR_22916
chr16	55719316	55720854	BIDIR_22959
chr16	56451322	56451560	BIDIR_22975
chr16	56685376	56685898	BIDIR_22985
chr16	57091336	57093724	BIDIR_22993
chr16	57266038	57266392	BIDIR_22995
chr16	57446950	57447884	BIDIR_23005
chr16	57619753	57620409	BIDIR_23012
chr16	58629750	58630230	BIDIR_23044
chr16	58732586	58733232	BIDIR_23049
chr16	66751324	66752212	BIDIR_23167
chr16	66797432	66799890	BIDIR_23170
chr16	66880175	66880777	BIDIR_23173
chr16	66934290	66934574	BIDIR_23176
chr16	67190128	67194296	BIDIR_23188
chr16	67488946	67490574	BIDIR_23192
chr16	67719271	67719513	BIDIR_23196
chr16	67968296	67969054	BIDIR_23201
chr16	68843357	68843661	BIDIR_23231
chr16	70289362	70289896	BIDIR_23256
chr16	70789451	70789595	BIDIR_23270
chr16	71845361	71846651	BIDIR_23299
chr16	73829972	73830098	BIDIR_23319
chr16	75110797	75114411	BIDIR_23345
chr16	75464384	75465068	BIDIR_23355
chr16	75517224	75517554	BIDIR_23360
chr16	75647643	75647829	BIDIR_23362
chr16	77190403	77191337	BIDIR_23390
chr16	77991228	77992526	BIDIR_23402
chr16	82145936	82147102	BIDIR_23487
chr16	82170103	82170433	BIDIR_23488
chr16	84116569	84117367	BIDIR_23505
chr16	85011200	85011874	BIDIR_23540
chr16	85027594	85027774	BIDIR_23542
chr16	85151690	85152102	BIDIR_23550
chr16	85365128	85365746	BIDIR_23552
chr16	85799619	85799739	BIDIR_23558
chr16	86354023	86356635	BIDIR_23566
chr16	86566750	86566876	BIDIR_23571
chr16	87384022	87384242	BIDIR_23596
chr16	87765189	87766799	BIDIR_23608
chr16	89506807	89509853	BIDIR_23651
chr16	89560342	89560876	BIDIR_23652
chr16	89595217	89597807	BIDIR_23655
chr16	89871503	89875593	BIDIR_23662
chr17	642593	644277	BIDIR_23678
chr17	714803	715039	BIDIR_23679
chr17	903988	904394	BIDIR_23680
chr17	1454804	1455080	BIDIR_23700
chr17	1715764	1717050	BIDIR_23706
chr17	2511858	2512066	BIDIR_23721
chr17	2593494	2593696	BIDIR_23724
chr17	2926003	2926459	BIDIR_23735
chr17	3666678	3670752	BIDIR_23758
chr17	3729162	3731072	BIDIR_23761
chr17	4366445	4366985	BIDIR_23772
chr17	4555243	4555637	BIDIR_23778
chr17	4965633	4971969	BIDIR_23791
chr17	5584102	5584842	BIDIR_23817
chr17	7015133	7016519	BIDIR_23847
chr17	7035684	7036210	BIDIR_23848
chr17	7252020	7256570	BIDIR_23855
chr17	7403290	7405098	BIDIR_23865
chr17	7483851	7484415	BIDIR_23868
chr17	8038508	8039440	BIDIR_23890
chr17	9575620	9576074	BIDIR_23924
chr17	10708010	10717676	BIDIR_23945
chr17	11944161	11945391	BIDIR_23957
chr17	13017898	13018336	BIDIR_23967
chr17	13601888	13602146	BIDIR_23975
chr17	14069315	14069643	BIDIR_23980
chr17	15563248	15564058	BIDIR_24000
chr17	15684093	15684537	BIDIR_24003
chr17	16451141	16453241	BIDIR_24024
chr17	16465016	16466244	BIDIR_24025
chr17	17019865	17020683	BIDIR_24042
chr17	17280969	17281601	BIDIR_24047
chr17	18087303	18088445	BIDIR_24065
chr17	18785417	18787037	BIDIR_24092
chr17	19004640	19004950	BIDIR_24094
chr17	19648311	19649015	BIDIR_24140
chr17	21214062	21214414	BIDIR_24185
chr17	27293899	27294183	BIDIR_24217
chr17	27893111	27893601	BIDIR_24227
chr17	28318914	28319186	BIDIR_24234
chr17	28661488	28662800	BIDIR_24242
chr17	28842458	28843254	BIDIR_24244
chr17	30040465	30041209	BIDIR_24274
chr17	30504587	30507281	BIDIR_24288
chr17	30752321	30757109	BIDIR_24296
chr17	30824619	30825007	BIDIR_24297
chr17	30970572	30971376	BIDIR_24301
chr17	31549727	31550193	BIDIR_24310
chr17	32228500	32231338	BIDIR_24328
chr17	34962656	34965904	BIDIR_24352
chr17	35241843	35244077	BIDIR_24360
chr17	35588788	35589442	BIDIR_24367
chr17	35930660	35930986	BIDIR_24374
chr17	36921209	36922169	BIDIR_24386
chr17	36948547	36949235	BIDIR_24388
chr17	37671638	37672658	BIDIR_24394
chr17	37824752	37825342	BIDIR_24397
chr17	38178985	38182241	BIDIR_24404
chr17	38256636	38257996	BIDIR_24406
chr17	38296766	38297278	BIDIR_24409
chr17	38550749	38551045	BIDIR_24418
chr17	38558802	38560332	BIDIR_24419
chr17	38853616	38854014	BIDIR_24430
chr17	39199643	39200709	BIDIR_24449
chr17	39460793	39462703	BIDIR_24454
chr17	39636909	39637267	BIDIR_24460
chr17	39664447	39665831	BIDIR_24461
chr17	40367066	40368928	BIDIR_24481
chr17	40417851	40418247	BIDIR_24482
chr17	40647498	40648410	BIDIR_24488
chr17	41654713	41656655	BIDIR_24520
chr17	41688590	41689128	BIDIR_24522
chr17	41918904	41919386	BIDIR_24533
chr17	42458533	42459137	BIDIR_24552
chr17	42744336	42745756	BIDIR_24562
chr17	42832940	42833272	BIDIR_24567
chr17	42833272	42833476	BIDIR_24568
chr17	43315579	43315969	BIDIR_24576
chr17	43387998	43388914	BIDIR_24577
chr17	43546029	43546877	BIDIR_24584
chr17	43839567	43840053	BIDIR_24598
chr17	44343926	44346322	BIDIR_24621
chr17	44708407	44708813	BIDIR_24636
chr17	44947610	44948010	BIDIR_24644
chr17	45060945	45061471	BIDIR_24650
chr17	45585296	45587680	BIDIR_24669
chr17	46260233	46261043	BIDIR_24682
chr17	46372570	46372860	BIDIR_24685
chr17	46590494	46590778	BIDIR_24687
chr17	46949858	46952156	BIDIR_24690
chr17	47492386	47492836	BIDIR_24710
chr17	47529895	47532127	BIDIR_24715
chr17	47648919	47650969	BIDIR_24718
chr17	47895720	47896340	BIDIR_24726
chr17	47940940	47942008	BIDIR_24727
chr17	47969986	47971906	BIDIR_24728
chr17	48022947	48024169	BIDIR_24731
chr17	48107154	48107774	BIDIR_24733
chr17	49192227	49192351	BIDIR_24765
chr17	49507885	49509081	BIDIR_24777
chr17	49677534	49678388	BIDIR_24783
chr17	50037524	50038368	BIDIR_24796
chr17	50051056	50055700	BIDIR_24797
chr17	50371313	50371789	BIDIR_24809
chr17	50541452	50542956	BIDIR_24818
chr17	50719386	50719628	BIDIR_24822
chr17	50786981	50787501	BIDIR_24824
chr17	50866337	50866765	BIDIR_24827
chr17	51153192	51153746	BIDIR_24837
chr17	51302993	51305607	BIDIR_24838
chr17	56914002	56914218	BIDIR_24896
chr17	58540943	58543559	BIDIR_24931
chr17	58631742	58632210	BIDIR_24939
chr17	58692111	58693043	BIDIR_24944
chr17	58704980	58707032	BIDIR_24945
chr17	59618927	59620145	BIDIR_24970
chr17	59663166	59668782	BIDIR_24971
chr17	61927848	61928196	BIDIR_25007
chr17	62065749	62066257	BIDIR_25008
chr17	62423688	62423986	BIDIR_25021
chr17	62724197	62725613	BIDIR_25028
chr17	64144936	64147722	BIDIR_25045
chr17	64487958	64494156	BIDIR_25055
chr17	64679716	64680316	BIDIR_25062
chr17	64975223	64975969	BIDIR_25066
chr17	65064174	65064696	BIDIR_25068
chr17	67066434	67069240	BIDIR_25089
chr17	67245752	67247782	BIDIR_25090
chr17	67366479	67366795	BIDIR_25096
chr17	67799740	67799856	BIDIR_25101
chr17	68247288	68248674	BIDIR_25111
chr17	68511286	68513236	BIDIR_25120
chr17	69141761	69143551	BIDIR_25132
chr17	69326997	69327477	BIDIR_25135
chr17	69430497	69430915	BIDIR_25138
chr17	72273107	72273999	BIDIR_25169
chr17	73232258	73232458	BIDIR_25185
chr17	74429660	74432868	BIDIR_25208
chr17	75012427	75012829	BIDIR_25222
chr17	75046825	75047265	BIDIR_25224
chr17	75289297	75289753	BIDIR_25232
chr17	75667155	75667357	BIDIR_25245
chr17	75675545	75681079	BIDIR_25246
chr17	75784580	75785286	BIDIR_25250
chr17	75978959	75979837	BIDIR_25253
chr17	76072267	76072785	BIDIR_25255
chr17	76132333	76132979	BIDIR_25259
chr17	76464832	76467254	BIDIR_25277
chr17	79036037	79037289	BIDIR_25346
chr17	79228389	79229352	BIDIR_25348
chr17	80454203	80455361	BIDIR_25375
chr17	81187477	81190721	BIDIR_25394
chr17	81345539	81346987	BIDIR_25399
chr17	81394423	81396293	BIDIR_25402
chr17	81487663	81488353	BIDIR_25404
chr17	81636529	81637533	BIDIR_25408
chr17	82450477	82451167	BIDIR_25423
chr17	82874710	82876418	BIDIR_25432
chr17	83237405	83238279	BIDIR_25440
chr17	83241537	83243883	BIDIR_25441
chr18	267851	268309	BIDIR_25451
chr18	646827	648423	BIDIR_25474
chr18	2112388	2113060	BIDIR_25514
chr18	2482017	2482195	BIDIR_25525
chr18	2655411	2655889	BIDIR_25530
chr18	3247215	3247943	BIDIR_25554
chr18	3251435	3252571	BIDIR_25555
chr18	5237703	5238365	BIDIR_25630
chr18	7920315	7922695	BIDIR_25727
chr18	9260956	9263614	BIDIR_25762
chr18	9293516	9295458	BIDIR_25763
chr18	9474740	9476028	BIDIR_25774
chr18	9648266	9649144	BIDIR_25779
chr18	11669660	11669954	BIDIR_25881
chr18	12306153	12310187	BIDIR_25929
chr18	12702701	12703017	BIDIR_25937
chr18	12883263	12885401	BIDIR_25946
chr18	14005194	14005278	BIDIR_25981
chr18	14132393	14132641	BIDIR_25984
chr18	21600541	21601457	BIDIR_26098
chr18	22168980	22169864	BIDIR_26127
chr18	23585564	23588154	BIDIR_26180
chr18	23872731	23873019	BIDIR_26187
chr18	24397653	24398197	BIDIR_26199
chr18	24426407	24426937	BIDIR_26200
chr18	26090082	26091496	BIDIR_26226
chr18	26171298	26171410	BIDIR_26234
chr18	26544629	26544985	BIDIR_26243
chr18	26575063	26575577	BIDIR_26244
chr18	31042215	31043347	BIDIR_26341
chr18	32090756	32093436	BIDIR_26383
chr18	35240223	35241759	BIDIR_26467
chr18	35343694	35345278	BIDIR_26471
chr18	35579724	35582512	BIDIR_26482
chr18	40215842	40216692	BIDIR_26568
chr18	46173620	46174330	BIDIR_26722
chr18	47853255	47853347	BIDIR_26760
chr18	48160859	48162711	BIDIR_26777
chr18	48410276	48410524	BIDIR_26784
chr18	48848567	48849097	BIDIR_26790
chr18	49561751	49562177	BIDIR_26812
chr18	49813350	49814372	BIDIR_26829
chr18	50307836	50308494	BIDIR_26836
chr18	50374842	50375062	BIDIR_26846
chr18	51029677	51030585	BIDIR_26870
chr18	54357697	54358085	BIDIR_26945
chr18	57802738	57804082	BIDIR_27043
chr18	57901642	57902370	BIDIR_27059
chr18	58567491	58567779	BIDIR_27083
chr18	59189049	59189575	BIDIR_27121
chr18	59904809	59905905	BIDIR_27158
chr18	62903229	62904931	BIDIR_27235
chr18	63970110	63971146	BIDIR_27278
chr18	69967159	69968815	BIDIR_27406
chr18	74148619	74150507	BIDIR_27531
chr18	74291889	74292315	BIDIR_27539
chr18	74597275	74598707	BIDIR_27544
chr18	76563470	76565372	BIDIR_27572
chr19	70657	71195	BIDIR_27662
chr19	488054	490130	BIDIR_27671
chr19	1179483	1181915	BIDIR_27692
chr19	1383420	1383556	BIDIR_27697
chr19	1652684	1653156	BIDIR_27707
chr19	1772934	1773834	BIDIR_27717
chr19	1875999	1877253	BIDIR_27720
chr19	2327553	2328683	BIDIR_27737
chr19	3177826	3178100	BIDIR_27800
chr19	3343081	3345555	BIDIR_27808
chr19	3504295	3507747	BIDIR_27811
chr19	4007326	4007758	BIDIR_27834
chr19	4124146	4124320	BIDIR_27837
chr19	4800223	4801793	BIDIR_27860
chr19	4848500	4850640	BIDIR_27861
chr19	4909270	4909546	BIDIR_27869
chr19	5308812	5309174	BIDIR_27876
chr19	5680324	5680780	BIDIR_27892
chr19	5826762	5829526	BIDIR_27899
chr19	6590405	6591899	BIDIR_27927
chr19	6728685	6729975	BIDIR_27934
chr19	7098818	7100422	BIDIR_27943
chr19	7636884	7637202	BIDIR_27957
chr19	8320675	8322289	BIDIR_27998
chr19	8362603	8365517	BIDIR_28003
chr19	8409580	8410394	BIDIR_28005
chr19	8525600	8526746	BIDIR_28010
chr19	9674897	9675283	BIDIR_28044
chr19	10106236	10106440	BIDIR_28064
chr19	10251321	10252635	BIDIR_28071
chr19	10333449	10333791	BIDIR_28075
chr19	10502352	10504732	BIDIR_28084
chr19	10933941	10936711	BIDIR_28100
chr19	10960262	10961380	BIDIR_28101
chr19	11089174	11089572	BIDIR_28102
chr19	11155757	11156061	BIDIR_28103
chr19	11608314	11608800	BIDIR_28122
chr19	12551360	12551810	BIDIR_28161
chr19	13148978	13155964	BIDIR_28181
chr19	13747522	13748084	BIDIR_28198
chr19	13840778	13844996	BIDIR_28200
chr19	13933445	13935967	BIDIR_28202
chr19	14528071	14530703	BIDIR_28233
chr19	14621896	14622742	BIDIR_28237
chr19	15836615	15837717	BIDIR_28267
chr19	17075171	17076015	BIDIR_28292
chr19	17244724	17247752	BIDIR_28293
chr19	17334812	17338084	BIDIR_28299
chr19	17932527	17933241	BIDIR_28332
chr19	18034355	18035899	BIDIR_28337
chr19	18093391	18093885	BIDIR_28342
chr19	18224174	18225044	BIDIR_28349
chr19	18364519	18365539	BIDIR_28356
chr19	18374005	18374989	BIDIR_28357
chr19	18385863	18386239	BIDIR_28358
chr19	18422748	18426482	BIDIR_28364
chr19	18521987	18522595	BIDIR_28365
chr19	18683331	18683813	BIDIR_28374
chr19	19138410	19138668	BIDIR_28385
chr19	20923062	20923336	BIDIR_28430
chr19	21020473	21020709	BIDIR_28433
chr19	21329299	21329545	BIDIR_28439
chr19	21767496	21767750	BIDIR_28447
chr19	29200586	29203346	BIDIR_28516
chr19	29606042	29606464	BIDIR_28521
chr19	29677728	29679482	BIDIR_28525
chr19	32345416	32345724	BIDIR_28537
chr19	32405316	32406306	BIDIR_28540
chr19	34172140	34172718	BIDIR_28566
chr19	34476069	34477395	BIDIR_28570
chr19	34703348	34703500	BIDIR_28573
chr19	34741591	34743845	BIDIR_28575
chr19	34999988	35000574	BIDIR_28583
chr19	35153670	35155812	BIDIR_28588
chr19	35612603	35612823	BIDIR_28597
chr19	36138751	36141467	BIDIR_28615
chr19	36214304	36215846	BIDIR_28618
chr19	36687336	36687660	BIDIR_28627
chr19	37268783	37268901	BIDIR_28647
chr19	37273861	37273971	BIDIR_28648
chr19	37654828	37656316	BIDIR_28662
chr19	38264092	38264740	BIDIR_28680
chr19	38849051	38852635	BIDIR_28702
chr19	39124910	39126450	BIDIR_28719
chr19	39435871	39436227	BIDIR_28726
chr19	39507034	39507394	BIDIR_28730
chr19	40425420	40426808	BIDIR_28757
chr19	40766531	40768571	BIDIR_28768
chr19	41506077	41506173	BIDIR_28787
chr19	41959167	41959473	BIDIR_28800
chr19	42075415	42075841	BIDIR_28807
chr19	42075841	42076239	BIDIR_28808
chr19	42112808	42114682	BIDIR_28810
chr19	42269879	42271655	BIDIR_28815
chr19	42286742	42290806	BIDIR_28816
chr19	43147703	43149725	BIDIR_28866
chr19	43475295	43475501	BIDIR_28882
chr19	43617500	43622126	BIDIR_28885
chr19	43646234	43648854	BIDIR_28887
chr19	43780048	43784032	BIDIR_28890
chr19	44002652	44003080	BIDIR_28900
chr19	44237597	44242119	BIDIR_28911
chr19	45178219	45178843	BIDIR_28946
chr19	45422961	45424261	BIDIR_28955
chr19	45730751	45731217	BIDIR_28969
chr19	45862224	45864198	BIDIR_28975
chr19	45902526	45902986	BIDIR_28977
chr19	46132734	46134232	BIDIR_28985
chr19	46346753	46347215	BIDIR_28997
chr19	46450621	46452297	BIDIR_29002
chr19	46850534	46851384	BIDIR_29017
chr19	46859293	46861341	BIDIR_29019
chr19	47110206	47114264	BIDIR_29026
chr19	47130293	47131203	BIDIR_29027
chr19	47225849	47226423	BIDIR_29029
chr19	48319311	48324123	BIDIR_29075
chr19	48362438	48363744	BIDIR_29076
chr19	48612125	48613799	BIDIR_29087
chr19	48619129	48619615	BIDIR_29088
chr19	48899876	48900640	BIDIR_29103
chr19	49085173	49085377	BIDIR_29111
chr19	49272144	49272784	BIDIR_29116
chr19	49452570	49454000	BIDIR_29120
chr19	49486980	49487924	BIDIR_29121
chr19	49875042	49880102	BIDIR_29140
chr19	49927760	49930550	BIDIR_29142
chr19	50049384	50051402	BIDIR_29145
chr19	50137063	50137703	BIDIR_29157
chr19	50376253	50376587	BIDIR_29169
chr19	53431789	53432025	BIDIR_29224
chr19	54188888	54192122	BIDIR_29262
chr19	54200495	54201057	BIDIR_29263
chr19	54448351	54449903	BIDIR_29269
chr19	55342604	55344620	BIDIR_29299
chr19	55344620	55345422	BIDIR_29300
chr19	55597146	55601200	BIDIR_29314
chr19	56140538	56141152	BIDIR_29325
chr19	57191329	57191553	BIDIR_29348
chr19	57240369	57240809	BIDIR_29349
chr19	57320247	57320603	BIDIR_29350
chr19	57363128	57363578	BIDIR_29352
chr19	57422871	57427025	BIDIR_29356
chr19	58182361	58184055	BIDIR_29382
chr19	58519189	58520475	BIDIR_29389
chr2	70499	72446	BIDIR_29396
chr2	263838	265088	BIDIR_29403
chr2	677361	677617	BIDIR_29408
chr2	1705070	1705338	BIDIR_29429
chr2	3375672	3380104	BIDIR_29461
chr2	3518820	3520206	BIDIR_29462
chr2	9003060	9004756	BIDIR_29552
chr2	9511496	9517806	BIDIR_29572
chr2	9692714	9693382	BIDIR_29579
chr2	9843170	9843680	BIDIR_29591
chr2	10689837	10690135	BIDIR_29612
chr2	11343610	11345910	BIDIR_29627
chr2	11437198	11440826	BIDIR_29632
chr2	14631862	14633358	BIDIR_29732
chr2	14633358	14634970	BIDIR_29733
chr2	15591367	15592299	BIDIR_29747
chr2	18560379	18561077	BIDIR_29821
chr2	19228587	19229277	BIDIR_29839
chr2	19347855	19348321	BIDIR_29842
chr2	19989905	19990393	BIDIR_29865
chr2	20071495	20071957	BIDIR_29868
chr2	20224728	20225602	BIDIR_29881
chr2	20242684	20243132	BIDIR_29883
chr2	23926945	23927407	BIDIR_29950
chr2	24082876	24086668	BIDIR_29953
chr2	24792875	24793539	BIDIR_29965
chr2	24971447	24972383	BIDIR_29969
chr2	25673128	25674178	BIDIR_29994
chr2	26033554	26034262	BIDIR_30016
chr2	26407195	26410637	BIDIR_30024
chr2	26764084	26764410	BIDIR_30037
chr2	26799872	26803318	BIDIR_30038
chr2	27084262	27087944	BIDIR_30048
chr2	27409517	27409783	BIDIR_30063
chr2	27428306	27429372	BIDIR_30064
chr2	27489721	27490007	BIDIR_30065
chr2	27772498	27773838	BIDIR_30086
chr2	27890486	27890948	BIDIR_30087
chr2	28172270	28172866	BIDIR_30088
chr2	28751269	28752127	BIDIR_30120
chr2	28870068	28870642	BIDIR_30121
chr2	29067996	29069436	BIDIR_30129
chr2	29112481	29118483	BIDIR_30134
chr2	29966031	29966927	BIDIR_30146
chr2	32039725	32039905	BIDIR_30213
chr2	33574575	33575899	BIDIR_30245
chr2	36502660	36503038	BIDIR_30313
chr2	37361346	37361834	BIDIR_30331
chr2	39124090	39124748	BIDIR_30415
chr2	39469887	39470225	BIDIR_30424
chr2	41717698	41718460	BIDIR_30480
chr2	42169101	42169457	BIDIR_30503
chr2	42795964	42796334	BIDIR_30522
chr2	43051091	43051933	BIDIR_30544
chr2	43199986	43200268	BIDIR_30555
chr2	43224887	43228325	BIDIR_30556
chr2	45172517	45176595	BIDIR_30594
chr2	45610267	45610439	BIDIR_30600
chr2	46297078	46297508	BIDIR_30615
chr2	46388666	46391106	BIDIR_30616
chr2	46616834	46617380	BIDIR_30624
chr2	47906220	47907106	BIDIR_30683
chr2	48440414	48441000	BIDIR_30703
chr2	53970910	53971256	BIDIR_30789
chr2	54114638	54116504	BIDIR_30791
chr2	54723228	54723728	BIDIR_30800
chr2	55212460	55213276	BIDIR_30824
chr2	55230745	55235137	BIDIR_30825
chr2	55563745	55569231	BIDIR_30836
chr2	55693686	55694088	BIDIR_30838
chr2	55779283	55780519	BIDIR_30843
chr2	60260689	60261127	BIDIR_30960
chr2	60306239	60306569	BIDIR_30962
chr2	60756089	60756281	BIDIR_30975
chr2	60881234	60881662	BIDIR_30980
chr2	60910647	60914737	BIDIR_30981
chr2	61059953	61064149	BIDIR_30983
chr2	61143391	61146627	BIDIR_30984
chr2	61538057	61538567	BIDIR_30985
chr2	61888497	61888939	BIDIR_31008
chr2	63960530	63961304	BIDIR_31068
chr2	64653768	64654240	BIDIR_31095
chr2	68062920	68063178	BIDIR_31202
chr2	68252458	68252964	BIDIR_31204
chr2	69456084	69459392	BIDIR_31240
chr2	69643305	69644753	BIDIR_31241
chr2	69742074	69742558	BIDIR_31251
chr2	70301615	70302695	BIDIR_31262
chr2	70371729	70372259	BIDIR_31272
chr2	70552844	70555254	BIDIR_31278
chr2	70596419	70597175	BIDIR_31281
chr2	71067956	71069118	BIDIR_31294
chr2	71079904	71082932	BIDIR_31295
chr2	71276320	71276712	BIDIR_31313
chr2	72825914	72826090	BIDIR_31340
chr2	73779372	73780934	BIDIR_31363
chr2	73932323	73937693	BIDIR_31373
chr2	73981139	73985871	BIDIR_31374
chr2	74179091	74179523	BIDIR_31376
chr2	74529563	74529929	BIDIR_31387
chr2	74654068	74654324	BIDIR_31394
chr2	74834554	74835944	BIDIR_31411
chr2	74958269	74959677	BIDIR_31414
chr2	75646246	75647286	BIDIR_31434
chr2	75710713	75711055	BIDIR_31435
chr2	83851122	83851490	BIDIR_31575
chr2	85327838	85328216	BIDIR_31629
chr2	85417495	85419843	BIDIR_31631
chr2	86963152	86969290	BIDIR_31715
chr2	87026104	87029668	BIDIR_31716
chr2	87739710	87743612	BIDIR_31732
chr2	87801206	87808816	BIDIR_31733
chr2	87994180	87994460	BIDIR_31742
chr2	88046015	88046601	BIDIR_31747
chr2	88055694	88055968	BIDIR_31748
chr2	94209073	94214299	BIDIR_31855
chr2	95121903	95122135	BIDIR_31869
chr2	95221514	95225918	BIDIR_31875
chr2	95991672	95992284	BIDIR_31900
chr2	96208207	96208663	BIDIR_31912
chr2	96637844	96638644	BIDIR_31926
chr2	97605317	97606125	BIDIR_31957
chr2	99040618	99041296	BIDIR_31994
chr2	99385230	99389298	BIDIR_32001
chr2	101184184	101186188	BIDIR_32058
chr2	101308565	101308935	BIDIR_32066
chr2	102736773	102736989	BIDIR_32128
chr2	105403492	105405042	BIDIR_32165
chr2	105409645	105410363	BIDIR_32167
chr2	106424271	106427949	BIDIR_32197
chr2	107867128	107873158	BIDIR_32218
chr2	108448941	108449369	BIDIR_32240
chr2	108533943	108534519	BIDIR_32242
chr2	108893984	108897162	BIDIR_32246
chr2	109613930	109614416	BIDIR_32270
chr2	109794187	109794341	BIDIR_32279
chr2	110577137	110577293	BIDIR_32315
chr2	110624119	110627849	BIDIR_32316
chr2	111168365	111168853	BIDIR_32324
chr2	112275126	112276450	BIDIR_32364
chr2	112433553	112433713	BIDIR_32366
chr2	112805268	112806158	BIDIR_32382
chr2	113324012	113325746	BIDIR_32406
chr2	113437546	113437798	BIDIR_32407
chr2	113469426	113470760	BIDIR_32408
chr2	113582919	113585321	BIDIR_32419
chr2	119678980	119679302	BIDIR_32559
chr2	119759469	119760051	BIDIR_32567
chr2	119803281	119803643	BIDIR_32568
chr2	128091027	128091237	BIDIR_32758
chr2	128196941	128199927	BIDIR_32759
chr2	128262899	128266663	BIDIR_32762
chr2	130369844	130374008	BIDIR_32821
chr2	131468485	131470307	BIDIR_32859
chr2	134918280	134918974	BIDIR_32934
chr2	135163478	135165052	BIDIR_32943
chr2	135836960	135838370	BIDIR_32952
chr2	135985243	135986405	BIDIR_32955
chr2	143397766	143398514	BIDIR_33064
chr2	147844164	147844560	BIDIR_33128
chr2	151409333	151410395	BIDIR_33231
chr2	152110389	152112387	BIDIR_33281
chr2	152175625	152176139	BIDIR_33282
chr2	152764051	152766721	BIDIR_33291
chr2	156400177	156401775	BIDIR_33350
chr2	156435432	156436502	BIDIR_33352
chr2	158455105	158458451	BIDIR_33415
chr2	158968181	158968939	BIDIR_33425
chr2	159615062	159616026	BIDIR_33429
chr2	160198065	160202391	BIDIR_33438
chr2	161077962	161078402	BIDIR_33464
chr2	161159820	161160768	BIDIR_33469
chr2	161308259	161308537	BIDIR_33472
chr2	169694167	169694689	BIDIR_33641
chr2	170221782	170222554	BIDIR_33652
chr2	170751231	170752011	BIDIR_33673
chr2	170770371	170771399	BIDIR_33674
chr2	171735206	171742160	BIDIR_33698
chr2	171893854	171894814	BIDIR_33700
chr2	173895862	173898502	BIDIR_33777
chr2	173982520	173984168	BIDIR_33779
chr2	174063582	174064242	BIDIR_33786
chr2	174248464	174248816	BIDIR_33788
chr2	174558020	174558102	BIDIR_33801
chr2	174846578	174848784	BIDIR_33808
chr2	176269204	176269608	BIDIR_33841
chr2	177169437	177171353	BIDIR_33857
chr2	178402688	178404168	BIDIR_33887
chr2	178450695	178451707	BIDIR_33888
chr2	182715956	182716420	BIDIR_33991
chr2	183175593	183179085	BIDIR_34002
chr2	186522491	186525401	BIDIR_34090
chr2	186589822	186590108	BIDIR_34096
chr2	186767205	186769561	BIDIR_34098
chr2	187554227	187554731	BIDIR_34109
chr2	188292645	188292861	BIDIR_34124
chr2	189210090	189211610	BIDIR_34133
chr2	189441019	189441499	BIDIR_34136
chr2	189783951	189784687	BIDIR_34141
chr2	191041762	191041950	BIDIR_34177
chr2	191677815	191678165	BIDIR_34207
chr2	192544314	192545040	BIDIR_34223
chr2	196068571	196069087	BIDIR_34328
chr2	196817827	196818587	BIDIR_34357
chr2	196926376	196927088	BIDIR_34358
chr2	197434984	197435238	BIDIR_34364
chr2	197453074	197453776	BIDIR_34365
chr2	197499114	197501068	BIDIR_34366
chr2	200278766	200279190	BIDIR_34432
chr2	200925732	200932046	BIDIR_34459
chr2	201232824	201233932	BIDIR_34466
chr2	201642227	201643201	BIDIR_34478
chr2	201780757	201781261	BIDIR_34483
chr2	202265618	202265812	BIDIR_34512
chr2	202916316	202918022	BIDIR_34528
chr2	203238500	203239658	BIDIR_34532
chr2	205670268	205670732	BIDIR_34598
chr2	205682026	205682798	BIDIR_34599
chr2	206159351	206159837	BIDIR_34608
chr2	206230227	206230737	BIDIR_34612
chr2	206274605	206275325	BIDIR_34616
chr2	207163554	207168600	BIDIR_34647
chr2	207529660	207529934	BIDIR_34678
chr2	207531178	207533684	BIDIR_34679
chr2	210002407	210002663	BIDIR_34755
chr2	212904374	212907124	BIDIR_34807
chr2	213238548	213239598	BIDIR_34813
chr2	215311767	215312215	BIDIR_34873
chr2	215352811	215356723	BIDIR_34874
chr2	218491626	218493038	BIDIR_34975
chr2	218671563	218672449	BIDIR_34978
chr2	218710508	218711128	BIDIR_34980
chr2	219277316	219281626	BIDIR_35004
chr2	219561119	219562541	BIDIR_35018
chr2	219685003	219685453	BIDIR_35033
chr2	222945312	222948538	BIDIR_35104
chr2	222951055	222954365	BIDIR_35105
chr2	223698619	223700567	BIDIR_35138
chr2	223725013	223726385	BIDIR_35139
chr2	223887118	223887537	BIDIR_35143
chr2	226791147	226792491	BIDIR_35213
chr2	227362167	227365557	BIDIR_35235
chr2	227544640	227545510	BIDIR_35249
chr2	229282743	229283923	BIDIR_35292
chr2	229757521	229759371	BIDIR_35308
chr2	230712237	230713325	BIDIR_35339
chr2	231198346	231198848	BIDIR_35350
chr2	231510500	231512650	BIDIR_35359
chr2	231514296	231514640	BIDIR_35360
chr2	231613350	231614740	BIDIR_35370
chr2	231705134	231714324	BIDIR_35379
chr2	231960913	231962433	BIDIR_35387
chr2	232869824	232873072	BIDIR_35410
chr2	233139487	233139833	BIDIR_35432
chr2	233566438	233567206	BIDIR_35437
chr2	234446691	234447267	BIDIR_35476
chr2	234953300	234955626	BIDIR_35494
chr2	237085613	237086043	BIDIR_35544
chr2	238203556	238203932	BIDIR_35587
chr2	239400635	239402405	BIDIR_35616
chr2	240025268	240025600	BIDIR_35627
chr2	240430208	240432162	BIDIR_35636
chr2	240433406	240436840	BIDIR_35637
chr2	241149597	241151171	BIDIR_35653
chr2	241614401	241614589	BIDIR_35660
chr2	241768550	241772574	BIDIR_35663
chr20	462489	462683	BIDIR_35687
chr20	1392865	1393437	BIDIR_35703
chr20	1777286	1777392	BIDIR_35722
chr20	1860410	1860760	BIDIR_35725
chr20	2470651	2471171	BIDIR_35737
chr20	2647092	2648434	BIDIR_35742
chr20	2873301	2873489	BIDIR_35751
chr20	3159578	3160246	BIDIR_35758
chr20	3470770	3471152	BIDIR_35764
chr20	3846253	3847289	BIDIR_35769
chr20	4148257	4149191	BIDIR_35786
chr20	5090019	5090517	BIDIR_35813
chr20	5119902	5120218	BIDIR_35814
chr20	6005884	6006050	BIDIR_35840
chr20	6311642	6312436	BIDIR_35843
chr20	10654168	10659058	BIDIR_35911
chr20	16572504	16574630	BIDIR_36021
chr20	17681394	17683442	BIDIR_36037
chr20	18137531	18138235	BIDIR_36051
chr20	18506878	18508190	BIDIR_36061
chr20	19757528	19758458	BIDIR_36079
chr20	20016516	20017966	BIDIR_36088
chr20	21302677	21303847	BIDIR_36105
chr20	21755039	21755777	BIDIR_36113
chr20	22379342	22380052	BIDIR_36129
chr20	22966791	22967565	BIDIR_36147
chr20	23049614	23050082	BIDIR_36151
chr20	23100171	23101287	BIDIR_36153
chr20	23421324	23421744	BIDIR_36163
chr20	23637880	23638116	BIDIR_36173
chr20	24992666	24992936	BIDIR_36192
chr20	25390794	25391010	BIDIR_36206
chr20	25623931	25624185	BIDIR_36218
chr20	25695282	25698308	BIDIR_36220
chr20	30376920	30377318	BIDIR_36275
chr20	31738988	31739416	BIDIR_36329
chr20	33685784	33687130	BIDIR_36364
chr20	34303051	34303691	BIDIR_36382
chr20	34955068	34956460	BIDIR_36396
chr20	35078433	35080441	BIDIR_36398
chr20	35411717	35412313	BIDIR_36415
chr20	35451239	35451477	BIDIR_36416
chr20	35541817	35542123	BIDIR_36419
chr20	35664752	35665142	BIDIR_36423
chr20	35741997	35742867	BIDIR_36424
chr20	36050910	36051174	BIDIR_36432
chr20	36991546	36994750	BIDIR_36462
chr20	37289406	37289856	BIDIR_36472
chr20	37404641	37408677	BIDIR_36478
chr20	37527524	37528510	BIDIR_36479
chr20	38446278	38446990	BIDIR_36508
chr20	39812020	39812558	BIDIR_36546
chr20	40688415	40692369	BIDIR_36575
chr20	43657328	43657748	BIDIR_36609
chr20	44089911	44090411	BIDIR_36631
chr20	44194420	44195532	BIDIR_36634
[truncated: 1,443 more rows]
