# Supplementary material for: The Δ40p53 isoform inhibits p53-dependent eRNA transcription and enables regulation by signal-specific transcription factors during p53 activation
Source: PLoS Biol. 2021 Aug 5;19(8):e3001364. doi: 10.1371/journal.pbio.3001364 (PMC8370613; doi:10.1371/journal.pbio.3001364)
Supplement: S13 Data — Associated with S13 Fig. File contains tabs with labels corresponding to relevant panel. (XLSX) [file pbio.3001364.s039.xlsx]

## Sheet: S13AC- ChIP-seq Metagenes
ChIP-seq: Regions used to sum RPM via normalized bigwigs in 300bp bins over a +/-1500pb window (gereated with this python package: https://github.com/deeptools/pyGenomeTracks). Regions were selected by peaks called in any of the samples (all cell lines, DMSO and Nutlin at 6hr) by MACS2 (qval<=0.0001), intersected by bedtools for the p53 motif.
chr1	1907439	1907872
chr1	5083825	5084189
chr1	5083825	5084189
chr1	6074222	6074774
chr1	6864751	6864992
chr1	6864751	6864992
chr1	7570339	7570532
chr1	8224624	8224822
chr1	8911488	8911821
chr1	8911488	8911821
chr1	9181375	9182644
chr1	9181375	9182644
chr1	9891109	9891425
chr1	9891109	9891425
chr1	12206962	12207460
chr1	12206962	12207460
chr1	14733081	14733527
chr1	14733081	14733527
chr1	14907258	14908045
chr1	15303176	15303375
chr1	16152181	16152805
chr1	16184599	16184986
chr1	16184599	16184986
chr1	16492766	16493094
chr1	16492766	16493094
chr1	17309653	17310145
chr1	17443522	17443791
chr1	17443522	17443791
chr1	17582106	17582295
chr1	17957793	17958170
chr1	17957793	17958170
chr1	18192983	18193171
chr1	18922936	18923229
chr1	20133526	20133903
chr1	20133526	20133903
chr1	21730477	21730711
chr1	21955850	21956123
chr1	21955850	21956123
chr1	23592535	23593279
chr1	24972301	24972646
chr1	24972301	24972646
chr1	25748416	25749049
chr1	25748416	25749049
chr1	26861305	26861550
chr1	27342956	27343190
chr1	27542748	27543274
chr1	27542748	27543274
chr1	28239172	28239420
chr1	28241828	28242189
chr1	28373366	28373682
chr1	29239303	29239566
chr1	30420511	30421059
chr1	30420511	30421059
chr1	30748110	30748488
chr1	30748110	30748488
chr1	31047606	31048198
chr1	31753471	31754006
chr1	31753471	31754006
chr1	32064327	32064597
chr1	32724559	32724714
chr1	37100457	37100719
chr1	37100457	37100719
chr1	37240584	37240885
chr1	38117566	38117950
chr1	40769856	40770072
chr1	40886625	40886971
chr1	40886625	40886971
chr1	41412760	41412931
chr1	41482162	41482694
chr1	41482162	41482694
chr1	41616221	41616494
chr1	42532885	42533753
chr1	42532885	42533753
chr1	43152660	43153263
chr1	45957421	45957839
chr1	48555389	48555573
chr1	53201217	53201527
chr1	55060144	55060402
chr1	55124473	55124815
chr1	55124473	55124815
chr1	58206852	58207127
chr1	58206852	58207127
chr1	64411113	64411419
chr1	66462464	66462677
chr1	67146711	67146982
chr1	67215348	67215535
chr1	67215348	67215535
chr1	67686440	67686990
chr1	67738511	67738930
chr1	69055126	69055801
chr1	72000738	72001311
chr1	72000738	72001311
chr1	74160122	74160385
chr1	75371831	75372264
chr1	78113229	78113643
chr1	82226185	82226475
chr1	82226185	82226475
chr1	84585724	84586225
chr1	84585724	84586225
chr1	87174786	87175067
chr1	87174786	87175067
chr1	88801754	88802470
chr1	88801754	88802470
chr1	88801754	88802470
chr1	88801754	88802470
chr1	89306192	89306636
chr1	94103680	94104091
chr1	94103680	94104091
chr1	94620758	94620939
chr1	94620758	94620939
chr1	97061701	97061968
chr1	97061701	97061968
chr1	98464923	98465161
chr1	98464923	98465161
chr1	98516098	98516878
chr1	98516098	98516878
chr1	98677504	98677785
chr1	98677504	98677785
chr1	101526773	101527227
chr1	101526773	101527227
chr1	103300521	103300729
chr1	103300521	103300729
chr1	107677783	107678015
chr1	108845983	108846308
chr1	109296858	109297184
chr1	109911337	109911732
chr1	110259890	110260060
chr1	111214283	111215112
chr1	111214283	111215112
chr1	111364587	111365267
chr1	112762938	112763473
chr1	112762938	112763473
chr1	114803178	114803363
chr1	115839113	115839737
chr1	115839113	115839737
chr1	115877489	115877806
chr1	116799437	116799627
chr1	116799437	116799627
chr1	116878975	116879646
chr1	116878975	116879646
chr1	119917346	119917752
chr1	119917346	119917752
chr1	121281525	121281974
chr1	121281525	121281974
chr1	144998048	144998475
chr1	144998048	144998475
chr1	147170571	147170861
chr1	147170571	147170861
chr1	150747958	150748155
chr1	150747958	150748155
chr1	151713889	151714146
chr1	152167802	152168278
chr1	152477624	152477942
chr1	152477624	152477942
chr1	152905241	152905663
chr1	153526143	153526500
chr1	153567472	153567888
chr1	154391220	154391625
chr1	155441791	155442049
chr1	155441791	155442049
chr1	155546456	155546718
chr1	156301751	156302001
chr1	158146669	158147019
chr1	158916115	158916391
chr1	161691907	161692315
chr1	166346143	166346426
chr1	167572947	167573434
chr1	168991764	168992034
chr1	171754445	171754806
chr1	171754445	171754806
chr1	173637370	173637884
chr1	173642562	173642918
chr1	173642562	173642918
chr1	175222302	175222490
chr1	175222302	175222490
chr1	175530869	175531151
chr1	175530869	175531151
chr1	177305128	177305372
chr1	178278086	178278473
chr1	178278086	178278473
chr1	180515924	180516386
chr1	180522029	180522442
chr1	181099606	181099816
chr1	181134766	181135585
chr1	181134766	181135585
chr1	181521696	181522292
chr1	181521696	181522292
chr1	182643498	182644268
chr1	182643498	182644268
chr1	182643498	182644268
chr1	182761229	182761894
chr1	182761229	182761894
chr1	186739525	186739952
chr1	187262777	187263029
chr1	187262777	187263029
chr1	187408157	187408637
chr1	187408157	187408637
chr1	187630645	187631078
chr1	187630645	187631078
chr1	187638751	187639133
chr1	187638751	187639133
chr1	191901628	191902035
chr1	191901628	191902035
chr1	199948945	199949425
chr1	199948945	199949425
chr1	200842616	200843031
chr1	200842616	200843031
chr1	201986974	201987251
chr1	201986974	201987251
chr1	202056550	202057126
chr1	202237175	202237407
chr1	203002489	203002922
chr1	203002489	203002922
chr1	203306515	203306806
chr1	204524528	204525296
chr1	205592048	205592358
chr1	206076165	206076451
chr1	206076165	206076451
chr1	206299995	206300445
chr1	206299995	206300445
chr1	206826447	206826930
chr1	206873575	206874153
chr1	206873575	206874153
chr1	207020366	207020579
chr1	207020366	207020579
chr1	207707215	207707697
chr1	207707215	207707697
chr1	208213653	208214141
chr1	208496476	208496811
chr1	208496476	208496811
chr1	209117744	209118155
chr1	209117744	209118155
chr1	210321495	210321929
chr1	210321495	210321929
chr1	210321495	210321929
chr1	210329118	210329482
chr1	211577268	211577985
chr1	211577268	211577985
chr1	212502855	212503270
chr1	215001616	215002077
chr1	215001616	215002077
chr1	218600841	218601563
chr1	218600841	218601563
chr1	219585682	219586432
chr1	219585682	219586432
chr1	219585682	219586432
chr1	220336344	220336729
chr1	227723516	227723995
chr1	227723516	227723995
chr1	227723516	227723995
chr1	227750417	227750618
chr1	227915783	227916164
chr1	229037997	229038468
chr1	230627778	230628251
chr1	231171725	231171951
chr1	232748937	232749313
chr1	232748937	232749313
chr1	232952835	232953225
chr1	233179580	233180135
chr1	233179580	233180135
chr1	233179580	233180135
chr1	233179580	233180135
chr1	234618427	234618994
chr1	234618427	234618994
chr1	235348220	235348572
chr1	235669906	235670221
chr1	235669906	235670221
chr1	235669906	235670221
chr1	235675056	235675640
chr1	235675056	235675640
chr1	235675056	235675640
chr1	237186807	237187132
chr1	238062157	238062548
chr1	238177941	238178211
chr1	238320042	238320264
chr1	238320042	238320264
chr1	240936941	240937253
chr1	240936941	240937253
chr1	240936941	240937253
chr1	242062833	242063036
chr1	242062833	242063036
chr1	242200024	242200537
chr1	242300852	242301304
chr1	242300852	242301304
chr1	243454416	243454602
chr1	244239257	244239922
chr1	244239257	244239922
chr1	244735192	244735981
chr1	244735192	244735981
chr1	246001171	246001472
chr1	246949254	246949668
chr10	1724898	1725422
chr10	1724898	1725422
chr10	2117661	2118213
chr10	2117661	2118213
chr10	2284140	2284365
chr10	2284140	2284365
chr10	4911186	4911438
chr10	4918316	4918579
chr10	5618141	5618410
chr10	11071749	11071950
chr10	11071749	11071950
chr10	13128570	13128864
chr10	13758369	13758766
chr10	13870921	13871371
chr10	13870921	13871371
chr10	16196852	16197265
chr10	16196852	16197265
chr10	16360213	16360475
chr10	17247266	17247739
chr10	17247266	17247739
chr10	21427651	21428240
chr10	21427651	21428240
chr10	24288608	24289328
chr10	24288608	24289328
chr10	24288608	24289328
chr10	24288608	24289328
chr10	24756306	24756671
chr10	24756306	24756671
chr10	28969760	28970166
chr10	28969760	28970166
chr10	29092231	29092580
chr10	29950554	29950778
chr10	29950554	29950778
chr10	30230041	30230730
chr10	30230041	30230730
chr10	33104050	33104305
chr10	33104050	33104305
chr10	33704107	33704898
chr10	33704107	33704898
chr10	35821248	35821633
chr10	35887743	35888054
chr10	38008092	38008457
chr10	38297530	38297734
chr10	38297530	38297734
chr10	42640882	42641161
chr10	42640882	42641161
chr10	43912736	43912967
chr10	45438186	45438941
chr10	45438186	45438941
chr10	47396284	47396708
chr10	48251498	48251949
chr10	48251498	48251949
chr10	48417438	48417663
chr10	48948791	48948959
chr10	53619554	53620173
chr10	57624032	57624429
chr10	59337227	59337545
chr10	59337227	59337545
chr10	62336411	62336741
chr10	65615272	65615649
chr10	65615272	65615649
chr10	65615272	65615649
chr10	65615272	65615649
chr10	71301012	71301294
chr10	71721021	71721208
chr10	71721021	71721208
chr10	72008586	72008855
chr10	72008586	72008855
chr10	72044927	72045089
chr10	72180029	72180230
chr10	72246713	72247048
chr10	72246713	72247048
chr10	72298174	72298638
chr10	72298174	72298638
chr10	73887735	73888064
chr10	77659321	77659860
chr10	77659321	77659860
chr10	77659321	77659860
chr10	77898559	77898936
chr10	77898559	77898936
chr10	79099972	79100331
chr10	79099972	79100331
chr10	80020301	80020597
chr10	80429699	80429980
chr10	80619117	80619346
chr10	80619117	80619346
chr10	81178025	81178222
chr10	81178025	81178222
chr10	81178025	81178222
chr10	81178025	81178222
chr10	81307290	81307589
chr10	81307290	81307589
chr10	82692533	82692815
chr10	82692533	82692815
chr10	83983713	83983958
chr10	83983713	83983958
chr10	84524992	84525587
chr10	86194369	86194577
chr10	86194369	86194577
chr10	87843141	87843419
chr10	87843141	87843419
chr10	87863217	87863699
chr10	88990819	88991499
chr10	88990819	88991499
chr10	89645146	89645388
chr10	89645146	89645388
chr10	91266819	91267086
chr10	93137983	93138514
chr10	93137983	93138514
chr10	94586173	94586509
chr10	94734481	94734822
chr10	97550008	97550460
chr10	97550008	97550460
chr10	97651668	97652103
chr10	98265487	98265681
chr10	98582414	98582575
chr10	99009062	99009439
chr10	100043429	100043663
chr10	101221562	101222088
chr10	101221562	101222088
chr10	101890260	101890524
chr10	102720364	102720625
chr10	104809222	104809673
chr10	104809222	104809673
chr10	106439388	106439623
chr10	107585549	107585866
chr10	107585549	107585866
chr10	108039676	108040324
chr10	108039676	108040324
chr10	110217310	110217598
chr10	112715916	112716383
chr10	112715916	112716383
chr10	113067563	113067810
chr10	113067563	113067810
chr10	116634565	116634807
chr10	116634565	116634807
chr10	116777690	116778040
chr10	118250510	118250712
chr10	119003562	119004158
chr10	119325139	119325451
chr10	119682362	119682710
chr10	120396280	120396498
chr10	120504341	120504634
chr10	121159823	121160093
chr10	121610977	121611379
chr10	121610977	121611379
chr10	122491451	122491804
chr10	122957544	122957764
chr10	123538694	123539304
chr10	125967579	125967913
chr10	127863091	127863723
chr10	127863091	127863723
chr10	127863091	127863723
chr10	127863091	127863723
chr10	129718767	129718939
chr10	131094673	131095110
chr10	131094673	131095110
chr10	131777514	131777722
chr10	131777514	131777722
chr10	132424284	132424684
chr10	132424284	132424684
chr10	132863520	132863736
chr10	133244976	133245448
chr10	133244976	133245448
chr10	133660283	133660653
chr11	706770	707236
chr11	706770	707236
chr11	706770	707236
chr11	804113	804601
chr11	1655201	1655707
chr11	1830660	1831087
chr11	3296302	3296748
chr11	3296302	3296748
chr11	3296302	3296748
chr11	3615765	3616402
chr11	3615765	3616402
chr11	4454108	4454493
chr11	4464253	4464705
chr11	4464253	4464705
chr11	5690239	5690998
chr11	9609818	9610311
chr11	10044465	10045047
chr11	10044465	10045047
chr11	10044465	10045047
chr11	10044465	10045047
chr11	12065985	12066330
chr11	12065985	12066330
chr11	12189574	12190008
chr11	12770986	12771345
chr11	13260791	13261029
chr11	17112779	17113091
chr11	17112779	17113091
chr11	17369892	17370212
chr11	17369892	17370212
chr11	17378614	17379079
chr11	17378614	17379079
chr11	19244686	19244968
chr11	19533358	19533599
chr11	20483991	20484332
chr11	20483991	20484332
chr11	28139812	28140221
chr11	28139812	28140221
chr11	28521093	28521689
chr11	28521093	28521689
chr11	30197714	30198233
chr11	30197714	30198233
chr11	32081262	32081524
chr11	32081262	32081524
chr11	32303612	32303983
chr11	34685450	34685652
chr11	35894020	35894268
chr11	45337960	45338180
chr11	46657742	46658106
chr11	46657742	46658106
chr11	46687535	46687819
chr11	60563553	60564120
chr11	60563553	60564120
chr11	61820000	61820356
chr11	61820000	61820356
chr11	61999055	61999515
chr11	61999055	61999515
chr11	62599864	62600282
chr11	63565794	63566094
chr11	63791511	63791836
chr11	63791511	63791836
chr11	64437324	64437748
chr11	64437324	64437748
chr11	64519618	64519825
chr11	64519618	64519825
chr11	65041200	65041464
chr11	65041200	65041464
chr11	65382096	65382400
chr11	65421104	65421519
chr11	65421104	65421519
chr11	65899081	65899624
chr11	67584692	67584883
chr11	68337340	68337668
chr11	69121011	69121287
chr11	69121011	69121287
chr11	69149705	69149902
chr11	70525134	70525389
chr11	71796859	71797079
chr11	71796859	71797079
chr11	75500771	75501092
chr11	75500771	75501092
chr11	75500771	75501092
chr11	79156060	79156316
chr11	79156060	79156316
chr11	79168752	79169110
chr11	79168752	79169110
chr11	83661676	83662024
chr11	83661676	83662024
chr11	87604170	87604869
chr11	87604170	87604869
chr11	94019161	94019438
chr11	94019161	94019438
chr11	94305300	94305608
chr11	94694383	94694868
chr11	94694383	94694868
chr11	95065355	95065729
chr11	95065355	95065729
chr11	97743280	97743516
chr11	97743280	97743516
chr11	97743280	97743516
chr11	98561282	98561549
chr11	98561282	98561549
chr11	100512579	100512934
chr11	100689857	100690208
chr11	108335316	108335613
chr11	108948195	108948708
chr11	108948195	108948708
chr11	109342348	109342553
chr11	109342348	109342553
chr11	110022361	110023006
chr11	111510136	111510731
chr11	113344304	113344769
chr11	113344304	113344769
chr11	113346186	113346403
chr11	118092956	118093256
chr11	118092956	118093256
chr11	119612906	119613156
chr11	119696349	119696937
chr11	119845810	119846002
chr11	120024594	120025527
chr11	120024594	120025527
chr11	124946958	124947198
chr11	125569371	125569635
chr11	126276907	126277186
chr11	126276907	126277186
chr11	129625722	129626428
chr11	129625722	129626428
chr12	149128	149425
chr12	149128	149425
chr12	598342	598532
chr12	847752	848235
chr12	2004472	2004960
chr12	2004472	2004960
chr12	2390102	2390420
chr12	2696968	2697764
chr12	2696968	2697764
chr12	6183098	6183258
chr12	8956136	8956585
chr12	9911192	9911464
chr12	9911192	9911464
chr12	10717485	10717760
chr12	12046495	12046757
chr12	12046495	12046757
chr12	12445903	12446205
chr12	14317355	14317665
chr12	14499572	14499870
chr12	14499572	14499870
chr12	15535289	15535706
chr12	15535289	15535706
chr12	19431778	19432604
chr12	19431778	19432604
chr12	22831008	22831460
chr12	22831008	22831460
chr12	25711215	25711591
chr12	25711215	25711591
chr12	25711215	25711591
chr12	27012650	27013268
chr12	27012650	27013268
chr12	31436506	31436881
chr12	31574331	31574628
chr12	31574331	31574628
chr12	32248820	32249179
chr12	32248820	32249179
chr12	40158905	40159272
chr12	40158905	40159272
chr12	40409417	40409843
chr12	40409417	40409843
chr12	40474641	40475198
chr12	40938750	40939045
chr12	40938750	40939045
chr12	44029317	44029564
chr12	44029317	44029564
chr12	46071394	46071696
chr12	46107611	46107972
chr12	46577455	46577831
chr12	47556246	47556714
chr12	47768448	47768717
chr12	47876491	47876855
chr12	47876491	47876855
chr12	48602203	48602605
chr12	48602203	48602605
chr12	50928345	50928741
chr12	50928345	50928741
chr12	52582940	52583130
chr12	52582940	52583130
chr12	54390441	54390645
chr12	55172713	55173104
chr12	55172713	55173104
chr12	56980200	56980541
chr12	56980200	56980541
chr12	57127672	57127884
chr12	57382271	57382489
chr12	57382271	57382489
chr12	58262853	58263098
chr12	58906898	58907312
chr12	58906898	58907312
chr12	59357729	59358264
chr12	59357729	59358264
chr12	61043935	61044179
chr12	61043935	61044179
chr12	63220181	63220581
chr12	64522202	64522623
chr12	64707379	64707726
chr12	64707379	64707726
chr12	64983811	64984165
chr12	64983811	64984165
chr12	66015001	66015294
chr12	67394702	67394898
chr12	68042080	68042605
chr12	68042080	68042605
chr12	68132058	68132342
chr12	68411350	68411699
chr12	70090989	70091436
chr12	70090989	70091436
chr12	72975195	72975397
chr12	72975195	72975397
chr12	72975195	72975397
chr12	72975195	72975397
chr12	76015184	76015501
chr12	76015184	76015501
chr12	76608142	76608480
chr12	76608142	76608480
chr12	78157175	78157623
chr12	78746019	78746447
chr12	89319173	89319402
chr12	90234448	90234882
chr12	90234448	90234882
chr12	92034912	92035234
chr12	92592109	92592658
chr12	92784323	92784959
chr12	92784323	92784959
chr12	98345323	98345728
chr12	98585938	98586238
chr12	98644447	98644754
chr12	98644447	98644754
chr12	101855297	101855728
chr12	103523709	103524288
chr12	103523709	103524288
chr12	105955446	105955748
chr12	107385715	107385987
chr12	107519038	107519573
chr12	108353606	108353926
chr12	108353606	108353926
chr12	108483574	108483861
chr12	108798421	108798730
chr12	108798421	108798730
chr12	108882167	108882457
chr12	108950056	108950346
chr12	108950056	108950346
chr12	109820917	109821359
chr12	110340659	110341221
chr12	113840266	113840729
chr12	113840266	113840729
chr12	114269154	114269610
chr12	114269154	114269610
chr12	114780847	114781081
chr12	119369952	119370297
chr12	119388083	119388313
chr12	119388083	119388313
chr12	120446043	120446591
chr12	122041702	122042114
chr12	122041702	122042114
chr12	122946771	122947102
chr12	122946771	122947102
chr12	123567465	123567880
chr12	124273605	124273981
chr12	124273605	124273981
chr12	124578047	124578347
chr12	124938486	124939405
chr12	124938486	124939405
chr12	124938486	124939405
chr12	125633540	125633836
chr12	126896083	126896722
chr12	126896083	126896722
chr12	131720656	131721268
chr12	131720656	131721268
chr13	21233089	21233439
chr13	23399213	23399803
chr13	23399213	23399803
chr13	23399213	23399803
chr13	24548212	24548422
chr13	24649524	24649925
chr13	26914821	26915115
chr13	27335504	27335729
chr13	32165511	32166255
chr13	32165511	32166255
chr13	33940800	33941264
chr13	34421003	34421284
chr13	35599386	35599687
chr13	37915003	37915345
chr13	38518391	38518603
chr13	38518391	38518603
chr13	40233566	40234125
chr13	40233566	40234125
chr13	40333204	40333717
chr13	41802801	41803610
chr13	47631650	47632052
chr13	47631650	47632052
chr13	48066466	48067003
chr13	48066466	48067003
chr13	48072102	48072720
chr13	48072102	48072720
chr13	48156498	48156829
chr13	48156498	48156829
chr13	48619134	48619416
chr13	50529219	50529780
chr13	50529219	50529780
chr13	50731467	50731780
chr13	50731467	50731780
chr13	50756270	50756432
chr13	50756270	50756432
chr13	51596823	51597088
chr13	51596823	51597088
chr13	52926050	52926249
chr13	55318849	55319244
chr13	55318849	55319244
chr13	69109933	69110154
chr13	69109933	69110154
chr13	72097549	72097984
chr13	72097549	72097984
chr13	73603760	73604007
chr13	73603760	73604007
chr13	75214939	75215186
chr13	75214939	75215186
chr13	76522023	76522371
chr13	76522023	76522371
chr13	79640738	79641044
chr13	83941589	83942212
chr13	85108361	85108774
chr13	85108361	85108774
chr13	85108361	85108774
chr13	89238454	89238790
chr13	90591884	90592324
chr13	90591884	90592324
chr13	93217660	93217876
chr13	93217660	93217876
chr13	95486023	95486192
chr13	99150963	99151201
chr13	99614428	99614637
chr13	100050291	100050802
chr13	100799025	100799386
chr13	100946936	100947204
chr13	103548037	103548360
chr13	104004721	104005046
chr13	104004721	104005046
chr13	109436369	109436540
chr13	109436369	109436540
chr13	110122848	110123573
chr13	110122848	110123573
chr13	113837051	113838129
chr13	113837051	113838129
chr14	19349838	19350142
chr14	19349838	19350142
chr14	20751965	20752529
chr14	20751965	20752529
chr14	20751965	20752529
chr14	20751965	20752529
chr14	22536939	22537362
chr14	22839214	22839554
chr14	22839214	22839554
chr14	23669592	23669801
chr14	23669592	23669801
chr14	23670352	23671039
chr14	23670352	23671039
chr14	31865521	31865768
chr14	31865521	31865768
chr14	32020824	32021362
chr14	32020824	32021362
chr14	32086116	32086304
chr14	32345258	32345867
chr14	32345258	32345867
chr14	34297679	34298442
chr14	34297679	34298442
chr14	34297679	34298442
chr14	34841394	34841685
chr14	36820992	36821377
chr14	37480884	37481144
chr14	44108542	44108908
chr14	44108542	44108908
chr14	45785259	45785787
chr14	45793038	45793449
chr14	51123457	51123785
chr14	51123457	51123785
chr14	51395316	51395700
chr14	51488835	51489041
chr14	51488835	51489041
chr14	55212714	55213066
chr14	55212714	55213066
chr14	56666190	56666787
chr14	56666190	56666787
chr14	57276347	57276559
chr14	57276347	57276559
chr14	61125699	61126111
chr14	61586974	61587516
chr14	63773462	63773815
chr14	63773462	63773815
chr14	64692149	64692508
chr14	66014111	66014357
chr14	66014111	66014357
chr14	66015563	66015808
chr14	66015563	66015808
chr14	66104534	66104847
chr14	66932397	66933046
chr14	66932397	66933046
chr14	67477986	67478389
chr14	68988073	68988788
chr14	68988073	68988788
chr14	69351561	69351739
chr14	69712926	69713590
chr14	69712926	69713590
chr14	70010650	70011727
chr14	70010650	70011727
chr14	70447228	70447527
chr14	70447228	70447527
chr14	70865027	70865435
chr14	70865027	70865435
chr14	71076489	71076948
chr14	71076489	71076948
chr14	71773898	71774380
chr14	71773898	71774380
chr14	73872999	73873186
chr14	74952950	74953364
chr14	74952950	74953364
chr14	76393841	76394049
chr14	76938222	76938422
chr14	76938222	76938422
chr14	79040657	79041062
chr14	79040657	79041062
chr14	82655868	82656060
chr14	82655868	82656060
chr14	87214527	87214836
chr14	87214527	87214836
chr14	89428617	89429219
chr14	89428617	89429219
chr14	90883706	90884069
chr14	91158110	91158291
chr14	91396100	91396539
chr14	91396100	91396539
chr14	91509154	91510049
chr14	96216194	96216443
chr14	98077197	98077540
chr14	98233722	98234092
chr14	100397904	100398406
chr14	102190702	102191004
chr14	102190702	102191004
chr14	102987272	102987602
chr14	103243938	103244540
chr14	103243938	103244540
chr14	103357911	103358262
chr14	103357911	103358262
chr14	105354264	105354596
chr14	105354264	105354596
chr14_GL000009v2_random	43167	43403
chr15	20020911	20021265
chr15	20788949	20789372
chr15	20788949	20789372
chr15	21027659	21027946
chr15	21358022	21358489
chr15	21358022	21358489
chr15	24858744	24859058
chr15	24858744	24859058
chr15	29602642	29602833
chr15	29602642	29602833
chr15	29746287	29746559
chr15	29746287	29746559
chr15	31150547	31151176
chr15	31150547	31151176
chr15	33145441	33146074
chr15	33145441	33146074
chr15	34732405	34732905
chr15	35256575	35256839
chr15	35256575	35256839
chr15	36005773	36006205
chr15	36005773	36006205
chr15	39556523	39556906
chr15	42671342	42672023
chr15	44645699	44646011
chr15	44645699	44646011
chr15	44645699	44646011
chr15	44645699	44646011
chr15	49266028	49266220
chr15	49266028	49266220
chr15	49625546	49626070
chr15	49625546	49626070
chr15	49625546	49626070
chr15	49625546	49626070
chr15	52340647	52340899
chr15	52663612	52663999
chr15	56898944	56899471
chr15	56898944	56899471
chr15	57067574	57067804
chr15	59165624	59166237
chr15	59165624	59166237
chr15	60059144	60059707
chr15	60059144	60059707
chr15	60316712	60317319
chr15	60316712	60317319
chr15	60316712	60317319
chr15	62262447	62262857
chr15	62262447	62262857
chr15	62262447	62262857
chr15	62262447	62262857
chr15	63156989	63157739
chr15	64607919	64608142
chr15	65246427	65246637
chr15	67048613	67048987
chr15	71364008	71364567
chr15	71447773	71447996
chr15	71609782	71610185
chr15	71609782	71610185
chr15	73165609	73166240
chr15	73165609	73166240
chr15	74799800	74800109
chr15	75696388	75696744
chr15	80002923	80003753
chr15	80002923	80003753
chr15	80002923	80003753
chr15	80002923	80003753
chr15	80002923	80003753
chr15	80168354	80168797
chr15	80485472	80485769
chr15	80608815	80608987
chr15	80608815	80608987
chr15	81433073	81433296
chr15	81433073	81433296
chr15	81880330	81880577
chr15	82742145	82742458
chr15	84722603	84722888
chr15	84890212	84890428
chr15	84890212	84890428
chr15	84890212	84890428
chr15	85617256	85617546
chr15	88621131	88621722
chr15	88621131	88621722
chr15	89958080	89958438
chr15	89958080	89958438
chr15	91866974	91867219
chr15	92802272	92802560
chr15	92949780	92950281
chr15	92949780	92950281
chr15	92949780	92950281
chr15	92949780	92950281
chr15	95226918	95227341
chr15	99264164	99264570
chr15	99967845	99968086
chr15	100877539	100877770
chr15_KI270727v1_random	85255	85626
chr15_KI270727v1_random	85255	85626
chr16	673131	673487
chr16	1701418	1701814
chr16	2517077	2517529
chr16	2723062	2723289
chr16	2740209	2740414
chr16	4140479	4141303
chr16	4140479	4141303
chr16	4301785	4302044
chr16	4618961	4619183
chr16	4897373	4897699
chr16	5405853	5406040
chr16	5405853	5406040
chr16	10369180	10369353
chr16	10369180	10369353
chr16	10429404	10429596
chr16	10834303	10834606
chr16	11306049	11306330
chr16	11497425	11497719
chr16	11497425	11497719
chr16	11781787	11782032
chr16	12940196	12940536
chr16	12940196	12940536
chr16	13453342	13453726
chr16	13453342	13453726
chr16	20865638	20866406
chr16	20865638	20866406
chr16	21998566	21998841
chr16	21998566	21998841
chr16	24381842	24382110
chr16	24381842	24382110
chr16	24381842	24382110
chr16	25279560	25279939
chr16	25553631	25554228
chr16	25553631	25554228
chr16	25568924	25569404
chr16	27317288	27317676
chr16	27408781	27409016
chr16	27723914	27724354
chr16	27993548	27994040
chr16	27993548	27994040
chr16	28537107	28537467
chr16	28899996	28900344
chr16	28899996	28900344
chr16	31270446	31270697
chr16	31273511	31274227
chr16	31273511	31274227
chr16	31539264	31539515
chr16	31539264	31539515
chr16	35308672	35308965
chr16	47612686	47612985
chr16	47612686	47612985
chr16	50830627	50831062
chr16	51313167	51313594
chr16	51313167	51313594
chr16	51553327	51553654
chr16	51553327	51553654
chr16	53378154	53378615
chr16	53378154	53378615
chr16	53926317	53926522
chr16	56522210	56522535
chr16	56522210	56522535
chr16	59988630	59989050
chr16	61323416	61323743
chr16	61323416	61323743
chr16	61933232	61933481
chr16	61933232	61933481
chr16	62034058	62034394
chr16	62853924	62854280
chr16	64437742	64438120
chr16	64437742	64438120
chr16	64437742	64438120
chr16	65769054	65769417
chr16	65769054	65769417
chr16	66188068	66188336
chr16	66188068	66188336
chr16	66927682	66928471
chr16	66927682	66928471
chr16	66927682	66928471
chr16	67870768	67871043
chr16	67966101	67966624
chr16	67966101	67966624
chr16	68091708	68091942
chr16	70702076	70702263
chr16	74867728	74867982
chr16	75486040	75486428
chr16	75903532	75903776
chr16	77991597	77992249
chr16	77991597	77992249
chr16	77991597	77992249
chr16	77995815	77996247
chr16	77995815	77996247
chr16	77995815	77996247
chr16	78563752	78564184
chr16	78563752	78564184
chr16	81811067	81811254
chr16	81811067	81811254
chr16	83126294	83126610
chr16	83126294	83126610
chr16	83126294	83126610
chr16	85611858	85612248
chr16	87853556	87853753
chr16	87853556	87853753
chr16	89150122	89150470
chr16	89150122	89150470
chr16	89441999	89442690
chr16	89441999	89442690
chr16	89458235	89459011
chr16	89458235	89459011
chr16	89600539	89600741
chr17	4219259	4219612
chr17	4232263	4232467
chr17	6193063	6193250
chr17	6193063	6193250
chr17	6655194	6655406
chr17	6655194	6655406
chr17	7505827	7506136
chr17	7505827	7506136
chr17	8024902	8025086
chr17	10205621	10206016
chr17	10205621	10206016
chr17	13175241	13175569
chr17	13175241	13175569
chr17	13580635	13581082
chr17	14619815	14620152
chr17	14619815	14620152
chr17	15963752	15964171
chr17	17020183	17020416
chr17	17062901	17063181
chr17	19753123	19753534
chr17	19753123	19753534
chr17	19986809	19987199
chr17	21396118	21396757
chr17	21396118	21396757
chr17	27331215	27331672
chr17	28282668	28283007
chr17	28407670	28407849
chr17	28743001	28743371
chr17	28743001	28743371
chr17	29582013	29582169
chr17	30003946	30004495
chr17	30003946	30004495
chr17	30040693	30041075
chr17	30040693	30041075
chr17	30040693	30041075
chr17	30040693	30041075
chr17	30674027	30674235
chr17	33583459	33583879
chr17	33583459	33583879
chr17	37589881	37590177
chr17	39046369	39047336
chr17	39046369	39047336
chr17	39046369	39047336
chr17	39046369	39047336
chr17	39046369	39047336
chr17	39046369	39047336
chr17	39750130	39750343
chr17	39750130	39750343
chr17	40021443	40021695
chr17	40471250	40471697
chr17	40537942	40538316
chr17	41621130	41621471
chr17	42672116	42672374
chr17	44152684	44153478
chr17	44152684	44153478
chr17	44193576	44193800
chr17	44193576	44193800
chr17	45460574	45460839
chr17	45460574	45460839
chr17	46408082	46408328
chr17	46408082	46408328
chr17	46625681	46625931
chr17	46625681	46625931
chr17	50062476	50062813
chr17	50371506	50372073
chr17	50786941	50787672
chr17	50786941	50787672
chr17	50949460	50949834
chr17	50949460	50949834
chr17	50954116	50954662
chr17	52120495	52120870
chr17	52120495	52120870
chr17	53616815	53617067
chr17	56359638	56359839
chr17	56359638	56359839
chr17	56717252	56717963
chr17	56717252	56717963
chr17	57196160	57196598
chr17	57523892	57524443
chr17	57523892	57524443
chr17	61412223	61412434
chr17	62143761	62144361
chr17	62143761	62144361
chr17	62716705	62717150
chr17	62716705	62717150
chr17	62732293	62732767
chr17	63181994	63182344
chr17	65064369	65064678
chr17	66000663	66000931
chr17	67213332	67213669
chr17	68697796	68698236
chr17	68697796	68698236
chr17	69607132	69607696
chr17	71458414	71458638
chr17	71458414	71458638
chr17	76551083	76551484
chr17	77285805	77286523
chr17	78791919	78792509
chr17	78791919	78792509
chr17	79228038	79228882
chr17	79516113	79516664
chr17	79516113	79516664
chr17	79760146	79760449
chr17	79760146	79760449
chr17	80693896	80694597
chr17	80693896	80694597
chr17	80862055	80862223
chr17	81239511	81240131
chr17	81306505	81306806
chr18	604809	604996
chr18	604809	604996
chr18	6994130	6994332
chr18	6994130	6994332
chr18	7035066	7035262
chr18	7728318	7728755
chr18	7728318	7728755
chr18	7733627	7734191
chr18	7733627	7734191
chr18	8685334	8685697
chr18	8724481	8724756
chr18	8724481	8724756
chr18	10209350	10209668
chr18	10209350	10209668
chr18	10558644	10559101
chr18	10558644	10559101
chr18	10687631	10687950
chr18	12783375	12783660
chr18	14236474	14236755
chr18	22076052	22076313
chr18	22542209	22542554
chr18	23277445	23277688
chr18	23515018	23515374
chr18	23883564	23883804
chr18	23883564	23883804
chr18	25533245	25533570
chr18	30427927	30428356
chr18	30427927	30428356
chr18	31713238	31713723
chr18	31713238	31713723
chr18	33560744	33560984
chr18	33560744	33560984
chr18	35746859	35747141
chr18	35862180	35862459
chr18	36398477	36398792
chr18	40866267	40866505
chr18	40866267	40866505
chr18	46623397	46623779
chr18	46623397	46623779
chr18	46868280	46868730
chr18	46868280	46868730
chr18	48329899	48330529
chr18	48329899	48330529
chr18	48732822	48733036
chr18	54776623	54776900
chr18	55651310	55651539
chr18	55651310	55651539
chr18	59189045	59189664
chr18	59189045	59189664
chr18	62572249	62572874
chr18	62572249	62572874
chr18	63361881	63362246
chr18	63361881	63362246
chr18	63684798	63685120
chr18	64622976	64623180
chr18	64622976	64623180
chr18	70047991	70048358
chr18	70443252	70443515
chr18	70443252	70443515
chr18	70443252	70443515
chr18	73735478	73735719
chr18	73735478	73735719
chr18	74149756	74150267
chr18	74149756	74150267
chr18	76131872	76132192
chr18	80132204	80132574
chr19	933441	933748
chr19	1210195	1210886
chr19	1210195	1210886
chr19	1721741	1722000
chr19	2579511	2579706
chr19	6577275	6577867
chr19	6577275	6577867
chr19	6577275	6577867
chr19	6577275	6577867
chr19	9039652	9040231
chr19	9621889	9622140
chr19	9621889	9622140
chr19	10285935	10286511
chr19	13653759	13654298
chr19	13653759	13654298
chr19	15646536	15647061
chr19	15646536	15647061
chr19	15892628	15893042
chr19	15892628	15893042
chr19	15892628	15893042
chr19	17902670	17903027
chr19	18224498	18224869
chr19	18224498	18224869
chr19	18224498	18224869
chr19	18364484	18365199
chr19	18364484	18365199
chr19	18373699	18374510
chr19	18373699	18374510
chr19	18386042	18386396
chr19	18386042	18386396
chr19	23287673	23287955
chr19	29668751	29668914
chr19	35122948	35123316
chr19	37979730	37980095
chr19	37979730	37980095
chr19	38699109	38699369
chr19	38711058	38711213
chr19	40302243	40302635
chr19	40302243	40302635
chr19	40331090	40331479
chr19	40426015	40426346
chr19	41528080	41528743
chr19	41860110	41860932
chr19	41860110	41860932
chr19	41860110	41860932
chr19	42112020	42112243
chr19	42270752	42271104
chr19	43634194	43634349
chr19	43782710	43783128
chr19	45030547	45030801
chr19	45030547	45030801
chr19	45136354	45136626
chr19	45136354	45136626
chr19	46133247	46133849
chr19	46133247	46133849
chr19	46451344	46451650
chr19	46451344	46451650
chr19	47231185	47231552
chr19	47232361	47232826
chr19	48954940	48955400
chr19	48954940	48955400
chr19	49272176	49272462
chr19	53295059	53295449
chr19	53295059	53295449
chr19	53295059	53295449
chr19	53295059	53295449
chr19	53295059	53295449
chr19	55344536	55344977
chr19	55601163	55601624
chr19	55601163	55601624
chr1_KI270706v1_random	84345	84761
chr2	1488607	1489722
chr2	1488607	1489722
chr2	1488607	1489722
chr2	6794013	6794230
chr2	7986399	7986672
chr2	9249564	9249879
chr2	11631429	11631858
chr2	11631429	11631858
chr2	13682008	13682283
chr2	13682008	13682283
chr2	13682008	13682283
chr2	13682008	13682283
chr2	14629023	14629240
chr2	16652973	16653319
chr2	16652973	16653319
chr2	19654515	19655255
chr2	21362072	21362488
chr2	23679242	23679485
chr2	23679242	23679485
chr2	27731257	27731545
chr2	28172262	28172807
chr2	28565971	28566218
chr2	29068520	29068803
chr2	29068520	29068803
chr2	29966062	29966810
chr2	37361448	37361724
chr2	37361448	37361724
chr2	37629433	37629805
chr2	37653916	37654522
chr2	37653916	37654522
chr2	37786922	37787243
chr2	39097613	39097844
chr2	41722703	41723187
chr2	41722703	41723187
chr2	42795933	42796380
chr2	43105756	43105960
chr2	43105756	43105960
chr2	43917004	43917304
chr2	43917004	43917304
chr2	45849434	45849971
chr2	45849434	45849971
chr2	46008408	46008742
chr2	46008408	46008742
chr2	46171070	46171300
chr2	46172268	46172649
chr2	46970867	46971175
chr2	48065235	48065460
chr2	48841037	48841746
chr2	48841037	48841746
chr2	51256769	51256967
chr2	51256769	51256967
chr2	53752499	53752763
chr2	53752499	53752763
chr2	54124746	54125104
chr2	55078222	55078481
chr2	55943522	55943821
chr2	55943522	55943821
chr2	56379093	56379402
chr2	57313707	57314053
chr2	57313707	57314053
chr2	61277750	61278151
chr2	61277750	61278151
chr2	61277750	61278151
chr2	64730614	64731008
chr2	64979899	64980105
chr2	65068641	65069188
chr2	65068641	65069188
chr2	65068641	65069188
chr2	65538177	65538548
chr2	65538177	65538548
chr2	67451570	67451763
chr2	70596563	70597526
chr2	70596563	70597526
chr2	71880937	71881225
chr2	72894005	72894409
chr2	72894005	72894409
chr2	80548502	80548766
chr2	80926217	80926673
chr2	80926217	80926673
chr2	83851075	83851467
chr2	83851075	83851467
chr2	88039369	88039717
chr2	88504415	88504688
chr2	88504415	88504688
chr2	88538213	88538745
chr2	88538213	88538745
chr2	88538213	88538745
chr2	99040773	99041344
chr2	99040773	99041344
chr2	99040773	99041344
chr2	99040773	99041344
chr2	99766050	99766279
chr2	99977859	99978232
chr2	101184984	101185426
chr2	101184984	101185426
chr2	101703895	101704463
chr2	101703895	101704463
chr2	104703553	104704083
chr2	105404249	105404599
chr2	108364728	108365054
chr2	108364728	108365054
chr2	108445184	108445615
chr2	108445184	108445615
chr2	108849414	108849601
chr2	108849414	108849601
chr2	108869664	108869855
chr2	109001262	109001492
chr2	112229408	112229704
chr2	112229408	112229704
chr2	112805587	112806037
chr2	117321888	117322126
chr2	118115777	118116323
chr2	119073851	119074152
chr2	119073851	119074152
chr2	119218122	119218816
chr2	122519792	122520303
chr2	122519792	122520303
chr2	130877343	130877645
chr2	130912101	130912350
chr2	131668943	131669269
chr2	131668943	131669269
chr2	132543156	132543601
chr2	132543156	132543601
chr2	134131742	134132019
chr2	134590740	134591123
chr2	134590740	134591123
chr2	136375458	136376087
chr2	137031747	137032228
chr2	137031747	137032228
chr2	139864884	139865125
chr2	144102403	144102792
chr2	146697106	146697617
chr2	146697106	146697617
chr2	147382400	147382710
chr2	147382400	147382710
chr2	148255966	148256399
chr2	150293753	150294183
chr2	150293753	150294183
chr2	152701227	152701589
chr2	152701227	152701589
chr2	156666503	156666727
chr2	161078092	161078300
chr2	163953297	163953774
chr2	163953297	163953774
chr2	168452719	168453263
chr2	168452719	168453263
chr2	170221490	170222399
chr2	170221490	170222399
chr2	171431068	171431375
chr2	171431068	171431375
chr2	173124494	173124907
chr2	173124494	173124907
chr2	173291433	173291676
chr2	173291433	173291676
chr2	174063777	174064081
chr2	174063777	174064081
chr2	177169991	177170705
chr2	177169991	177170705
chr2	177313447	177313836
chr2	177474358	177474669
chr2	177474358	177474669
chr2	179455664	179455933
chr2	183592423	183592651
chr2	185567997	185568371
chr2	185567997	185568371
chr2	190611879	190612337
chr2	192544653	192544875
chr2	192544653	192544875
chr2	198310530	198310733
chr2	200278691	200279050
chr2	200278691	200279050
chr2	200278691	200279050
chr2	204764131	204764543
chr2	205670325	205670745
chr2	206230380	206230664
chr2	208792795	208793041
chr2	212154492	212154713
chr2	216551721	216552102
chr2	216551721	216552102
chr2	218334867	218335359
chr2	218884301	218884498
chr2	219684595	219685139
chr2	220855321	220855659
chr2	220855321	220855659
chr2	223187423	223187657
chr2	223187423	223187657
chr2	223834500	223834752
chr2	225636618	225636989
chr2	225636618	225636989
chr2	227466806	227467316
chr2	227466806	227467316
chr2	232395956	232396227
chr2	232395956	232396227
chr2	233139508	233140114
chr2	234261835	234262040
chr2	234446664	234447087
chr2	235325162	235325481
chr2	235642413	235642670
chr2	235642413	235642670
chr2	236391742	236392072
chr2	236691921	236692139
chr2	237939748	237940448
chr2	237939748	237940448
chr2	238142580	238142875
chr2	238390151	238390580
chr2	239349880	239350069
chr2	239349880	239350069
chr2	240514799	240515003
chr2	241753289	241753554
chr2	241753289	241753554
chr20	3095248	3095620
chr20	3095248	3095620
chr20	4451484	4451896
chr20	4451484	4451896
chr20	4771762	4771959
chr20	4771762	4771959
chr20	5120027	5120388
chr20	6654741	6655164
chr20	6654741	6655164
chr20	7772400	7772723
chr20	7772400	7772723
chr20	8857018	8857235
chr20	8857018	8857235
chr20	10119343	10119793
chr20	10119343	10119793
chr20	10665272	10665561
chr20	10733125	10733709
chr20	10733125	10733709
chr20	13284978	13285329
chr20	15304424	15304897
chr20	15304424	15304897
chr20	17325704	17325916
chr20	17325704	17325916
chr20	17850025	17850549
chr20	17850025	17850549
chr20	18852256	18852850
chr20	22762608	22762854
chr20	25295873	25296242
chr20	30671168	30671518
chr20	31678658	31678908
chr20	33557334	33557872
chr20	35451244	35451691
chr20	35626675	35626964
chr20	35626675	35626964
chr20	35853427	35853790
chr20	35853427	35853790
chr20	36835398	36835656
chr20	36989559	36989881
chr20	37394805	37395496
chr20	39812169	39812682
chr20	40463413	40463845
chr20	40463413	40463845
chr20	44678287	44678637
chr20	44678287	44678637
chr20	44772701	44773003
chr20	47377134	47377585
chr20	47665283	47665576
chr20	47665283	47665576
chr20	47992971	47993520
chr20	47992971	47993520
chr20	49770083	49770475
chr20	49835075	49835347
chr20	50839011	50839391
chr20	50844621	50844962
chr20	51957078	51957615
chr20	51978078	51978510
chr20	51978078	51978510
chr20	60228335	60228567
chr20	62829041	62829354
chr20	63682010	63682174
chr20	63682010	63682174
chr21	8429640	8429921
chr21	8429640	8429921
chr21	8429640	8429921
chr21	9131158	9131407
chr21	9131158	9131407
chr21	13923206	13923564
chr21	17607629	17608260
chr21	17607629	17608260
chr21	17667257	17667683
chr21	20592312	20592975
chr21	20592312	20592975
chr21	22890607	22890919
chr21	22890607	22890919
chr21	24014813	24015055
chr21	26440960	26441526
chr21	26440960	26441526
chr21	26659206	26659535
chr21	26659206	26659535
chr21	29403875	29404385
chr21	29403875	29404385
chr21	33367007	33367794
chr21	33367007	33367794
chr21	33367007	33367794
chr21	33367007	33367794
chr21	33367007	33367794
chr21	34582478	34582799
chr21	34675213	34675510
chr21	34945278	34945571
chr21	37102628	37103009
chr21	37102628	37103009
chr21	42078870	42079173
chr21	43726844	43727168
chr21	43726844	43727168
chr21	44315766	44315958
chr21	44315766	44315958
chr21	44492604	44492876
chr21	44492604	44492876
chr21	44593958	44594221
chr21	44593958	44594221
chr21	44597931	44598461
chr21	44597931	44598461
chr21	44766025	44766807
chr21	45373087	45373271
chr21	45632598	45633340
chr21	45632598	45633340
chr21	45880886	45881158
chr22	11897106	11897440
chr22	15772531	15772793
chr22	15772531	15772793
chr22	20308859	20309188
chr22	23825937	23826541
chr22	25061629	25062075
chr22	25061629	25062075
chr22	27719475	27719869
chr22	27719475	27719869
chr22	28983068	28983590
chr22	30245651	30246305
chr22	31683267	31683469
chr22	32697750	32697988
chr22	36331181	36331364
chr22	37363585	37364000
chr22	37363585	37364000
chr22	37913879	37914138
chr22	37913879	37914138
chr22	38312207	38312696
chr22	39097164	39097468
chr22	40676686	40676965
chr22	41279982	41280535
chr22	42288793	42289068
chr22	42317858	42318091
chr22	42805644	42805931
chr22	43095787	43096343
chr22	44685584	44685930
chr22	45073160	45073557
chr22	45231308	45231632
chr22	45231308	45231632
chr22	45469794	45470087
chr22	45469794	45470087
chr22	49760256	49761003
chr22	49760256	49761003
chr22	50305841	50306179
chr22	50476784	50477169
chr22_KI270733v1_random	163669	163934
chr3	111087	111477
chr3	111087	111477
chr3	1069181	1069642
chr3	1069181	1069642
chr3	3559697	3560349
chr3	3559697	3560349
chr3	4582087	4582511
chr3	5106420	5106749
chr3	8691350	8691625
chr3	8691350	8691625
chr3	8715765	8716056
chr3	8715765	8716056
chr3	10194597	10194844
chr3	10194597	10194844
chr3	10371129	10371400
chr3	10371129	10371400
chr3	13455339	13455652
chr3	13890863	13891086
chr3	14488612	14488943
chr3	24832929	24833124
chr3	28675374	28675801
chr3	32406889	32407515
chr3	33467636	33468232
chr3	33467636	33468232
chr3	36932906	36933395
chr3	37660655	37661071
chr3	41024582	41024809
chr3	41024582	41024809
chr3	42783814	42784123
chr3	42823263	42823831
chr3	42823263	42823831
chr3	45207003	45207200
chr3	46763243	46763454
chr3	48709091	48709504
chr3	48709091	48709504
chr3	49358358	49358834
chr3	52106819	52107396
chr3	52106819	52107396
chr3	53261695	53262118
chr3	53261695	53262118
chr3	53583190	53583564
chr3	56783857	56784386
chr3	58874333	58874833
chr3	59798683	59799146
chr3	59798683	59799146
chr3	63760261	63760428
chr3	64836083	64836520
chr3	64836083	64836520
chr3	69204072	69204255
chr3	70854048	70854694
chr3	70854048	70854694
chr3	72177371	72177808
chr3	72177371	72177808
chr3	75048517	75049103
chr3	82643138	82643329
chr3	83934445	83934866
chr3	83934445	83934866
chr3	88997250	88997590
chr3	91422958	91423174
chr3	91422958	91423174
chr3	100464095	100464632
chr3	100464095	100464632
chr3	100600436	100600789
chr3	100600436	100600789
chr3	102692668	102693043
chr3	102692668	102693043
chr3	111509368	111509761
chr3	111509368	111509761
chr3	112901193	112901430
chr3	112901193	112901430
chr3	116618173	116618579
chr3	119638902	119639205
chr3	120086560	120086765
chr3	122394104	122394551
chr3	122394104	122394551
chr3	122478409	122478725
chr3	122496426	122497005
chr3	122496426	122497005
chr3	122789947	122790211
chr3	123644560	123644820
chr3	124392002	124392294
chr3	124574019	124574374
chr3	124574019	124574374
chr3	126265582	126265787
chr3	132196157	132196470
chr3	132196157	132196470
chr3	132626941	132627402
chr3	132626941	132627402
chr3	134341279	134341869
chr3	134341279	134341869
chr3	137054992	137055251
chr3	137054992	137055251
chr3	139223754	139224093
chr3	139223754	139224093
chr3	140423185	140424094
chr3	140423185	140424094
chr3	143263802	143264155
chr3	143263802	143264155
chr3	146582049	146582607
chr3	146582049	146582607
chr3	150565887	150566144
chr3	153160539	153161140
chr3	153160539	153161140
chr3	153313678	153314089
chr3	153614563	153615095
chr3	153614563	153615095
chr3	155817012	155817280
chr3	155817012	155817280
chr3	159829554	159829950
chr3	159881817	159882104
chr3	160654559	160654755
chr3	167940320	167940556
chr3	169225300	169225533
chr3	169225300	169225533
chr3	170992880	170993140
chr3	170992880	170993140
chr3	174128847	174129085
chr3	174128847	174129085
chr3	176787595	176787879
chr3	176787595	176787879
chr3	179070022	179070353
chr3	179070022	179070353
chr3	181888226	181888494
chr3	181888226	181888494
chr3	184782318	184782524
chr3	186076008	186076382
chr3	186076008	186076382
chr3	186476107	186476791
chr3	186476107	186476791
chr3	186922833	186923195
chr3	187183133	187183629
chr3	187183133	187183629
chr3	194330713	194331026
chr3	194330713	194331026
chr3	195187542	195188104
chr3	195187542	195188104
chr3	196320134	196320416
chr3	196320134	196320416
chr3	197093137	197093487
chr3	197093137	197093487
chr3	197575465	197575652
chr3_GL000221v1_random	22646	23035
chr4	3192189	3192407
chr4	3436935	3437267
chr4	4648023	4648463
chr4	4648023	4648463
chr4	5044569	5044768
chr4	5044569	5044768
chr4	5773000	5773797
chr4	5773000	5773797
chr4	5912634	5913005
chr4	5912634	5913005
chr4	6264559	6265179
chr4	6264559	6265179
chr4	7255513	7256218
chr4	7255513	7256218
chr4	7701915	7702646
chr4	8063778	8063998
chr4	8063778	8063998
chr4	8063778	8063998
chr4	8206204	8206442
chr4	10116074	10116269
chr4	11298994	11299467
chr4	11298994	11299467
chr4	16881972	16882202
chr4	25853711	25853960
chr4	26406515	26406993
chr4	26406515	26406993
chr4	26406515	26406993
chr4	26406515	26406993
chr4	28351708	28352242
chr4	28351708	28352242
chr4	31234502	31234910
chr4	31234502	31234910
chr4	33746946	33747577
chr4	35519967	35520448
chr4	35519967	35520448
chr4	38192590	38192836
chr4	38570160	38570500
chr4	38603144	38603467
chr4	38603144	38603467
chr4	41144679	41145353
chr4	41144679	41145353
chr4	42323846	42324221
chr4	42323846	42324221
chr4	44982180	44982457
chr4	48885144	48885384
chr4	48885144	48885384
chr4	52051653	52052210
chr4	52051653	52052210
chr4	54419778	54420109
chr4	54419778	54420109
chr4	56724542	56724783
chr4	56724542	56724783
chr4	57111952	57112204
chr4	57111952	57112204
chr4	62431533	62431922
chr4	62431533	62431922
chr4	73285918	73286129
chr4	74415723	74415949
chr4	74886394	74886954
chr4	74886394	74886954
chr4	76388381	76388858
chr4	76781844	76782281
chr4	77229512	77229793
chr4	77332797	77333336
chr4	77332797	77333336
chr4	77332797	77333336
chr4	77332797	77333336
chr4	77342291	77342867
chr4	77342291	77342867
chr4	77342291	77342867
chr4	77342291	77342867
chr4	77343751	77344535
chr4	77343751	77344535
chr4	77472176	77472363
chr4	77880827	77881204
chr4	77880827	77881204
chr4	82047823	82048048
chr4	83170810	83171548
chr4	83170810	83171548
chr4	83170810	83171548
chr4	83170810	83171548
chr4	85321038	85321359
chr4	85321038	85321359
chr4	88455324	88455642
chr4	88455324	88455642
chr4	89122631	89122879
chr4	89681165	89681611
chr4	96743488	96743764
chr4	96743488	96743764
chr4	98963512	98963814
chr4	103509059	103509710
chr4	103509059	103509710
chr4	107379354	107379909
chr4	107379354	107379909
chr4	113561122	113561542
chr4	113561122	113561542
chr4	115424804	115425194
chr4	115424804	115425194
chr4	115969725	115970155
chr4	115969725	115970155
chr4	118397135	118397917
chr4	122777023	122777255
chr4	122798189	122798587
chr4	124913316	124914058
chr4	124913316	124914058
chr4	127055954	127056141
chr4	128685956	128686492
chr4	128685956	128686492
chr4	131810572	131810886
chr4	131810572	131810886
chr4	138045123	138045405
chr4	146054537	146055035
chr4	146467567	146467950
chr4	149836777	149837004
chr4	149836777	149837004
chr4	152258797	152259584
chr4	152352486	152352768
chr4	152352486	152352768
chr4	156656238	156656610
chr4	156656238	156656610
chr4	156771425	156771810
chr4	162338258	162338610
chr4	164536849	164537188
chr4	167897070	167897583
chr4	167897070	167897583
chr4	169033788	169034100
chr4	171577849	171578046
chr4	171577849	171578046
chr4	176015193	176015677
chr4	176015193	176015677
chr4	186067081	186067368
chr4	186067081	186067368
chr4	186738732	186739034
chr4	186920435	186920927
chr4	190060925	190061359
chr4_GL000008v2_random	170238	170687
chr5	4019378	4019818
chr5	4019378	4019818
chr5	6675981	6676393
chr5	6675981	6676393
chr5	8628676	8628898
chr5	10528444	10528789
chr5	10528444	10528789
chr5	10528444	10528789
chr5	10630123	10630504
[truncated: 933 more rows]
