# Supplementary material for: The Δ40p53 isoform inhibits p53-dependent eRNA transcription and enables regulation by signal-specific transcription factors during p53 activation
Source: PLoS Biol. 2021 Aug 5;19(8):e3001364. doi: 10.1371/journal.pbio.3001364 (PMC8370613; doi:10.1371/journal.pbio.3001364)
Supplement: S14 Data — Associated with S14 Fig. File contains tabs with labels corresponding to relevant panel. (XLSX) [file pbio.3001364.s040.xlsx]

## Sheet: S14A- DESeq2 WTp53WTp53
RNA-seq: DESeq2 differential analysis at annotated gene regions in WTp53:WTp53 DMSO vs Nutlin
Gene	Accession	baseMean	log2FoldChange	lfcSE	stat	pvalue	padj	WTp53:WTp53_DMSO_R1	WTp53:WTp53_DMSO_R2	WTp53:WTp53_Nutlin_R1	WTp53:WTp53_Nutlin_R2
LCE1C	NM_178351	331.345	3.9919	0.30936	12.9037	4.28724e-38	6.62293e-34	69.5257	65.3285	944.547	1199.54
LCE1B	NM_178349	319.644	3.38963	0.31058	10.9139	9.89667e-28	7.64419e-24	80.2219	64.3817	636.496	875.887
NECTIN4	NM_030916	492.254	1.91765	0.180867	10.6025	2.89967e-26	1.49314e-22	146.539	161.901	591.415	575.281
CPM	NM_001874	990.317	3.4892	0.343154	10.168	2.75442e-24	1.06376e-20	150.817	216.815	2623.27	1509.75
CDKN1A	NM_001220778	12536.1	2.42835	0.239541	10.1375	3.766e-24	1.16354e-20	3764.01	3842.07	23215.5	17727.1
LCE1E	NM_178353	115.788	3.19034	0.384288	8.30195	1.0242e-16	2.63698e-13	31.0192	21.7762	271.557	208.407
CCNA1	NM_003914	538.938	-1.5805	0.192777	-8.1986	2.43196e-16	5.367e-13	898.486	1023.48	311.271	331.339
TP53INP1	NM_001135733	949.129	2.48449	0.307422	8.08171	6.3864e-16	1.23321e-12	204.299	288.771	1673.35	1089.1
EPN3	NM_017957	477.823	1.52168	0.197683	7.69754	1.3871e-14	2.38088e-11	229.97	238.591	707.337	638.668
TRIML2	NM_173553	222.286	1.9451	0.259622	7.49204	6.78097e-14	1.04752e-10	115.52	100.36	486.227	344.784
PIDD1	NM_145886	1913.05	1.37173	0.188075	7.29352	3.01961e-13	3.88725e-10	1209.75	1162.66	2992.5	3146.28
TP53I11	NR_134612	1842.49	1.5752	0.215943	7.2945	2.99769e-13	3.88725e-10	1600.16	1660.67	4481.23	5235.15
CYP4F2	NM_001082	87.3655	2.96656	0.407727	7.27586	3.44219e-13	4.09038e-10	18.1836	15.1486	121.288	138.298
APOBEC3C	NM_014508	5801.65	0.748955	0.106924	7.00453	2.47808e-12	2.73439e-09	4641.11	4242.56	7535.98	7392.22
IVL	NM_005547	104.131	2.83966	0.406866	6.97934	2.9656e-12	3.05417e-09	38.5065	25.5633	253.31	203.605
NID1	NM_002508	42.9911	4.19434	0.60676	6.91268	4.75571e-12	4.59164e-09	7.48738	5.68074	155.636	84.5154
RNASE7	NM_032572	232.967	2.29501	0.334176	6.86767	6.52612e-12	5.93032e-09	89.8486	71.0092	457.247	331.339
AKR1B10	NM_020299	110.358	2.16959	0.320653	6.76617	1.32235e-11	1.13487e-08	47.0635	70.0624	271.557	257.388
HES2	NM_019089	1087.34	1.78082	0.264964	6.72096	1.80531e-11	1.46781e-08	556.205	675.061	2187.49	2044.7
TP53I3	NM_004881	7641.08	1.46385	0.219138	6.68002	2.38902e-11	1.84528e-08	4878.56	5907.96	14685.6	15069.7
PAQR4	NM_152341	656.107	-1.60796	0.24275	-6.62393	3.49771e-11	2.57299e-08	979.777	1074.61	335.958	338.062
LCE1F	NM_178354	34.2787	4.58021	0.693268	6.6067	3.92994e-11	2.75953e-08	4.2785	6.62752	95.5281	167.11
RIC3	NM_001346693	83.2967	2.80537	0.429852	6.52636	6.73851e-11	4.52593e-08	19.2533	18.9358	167.442	99.8818
ADAMTS7	NM_014272	1034.75	1.60245	0.248956	6.43671	1.22094e-10	7.85879e-08	474.914	600.264	1568.16	1697.99
ANK1	NM_020476	240.413	2.17367	0.363276	5.98353	2.18359e-09	1.34929e-06	58.8294	27.4569	206.083	180.556
C1orf74	NM_152485	2233.43	1.29402	0.21799	5.93614	2.91812e-09	1.73381e-06	1526.36	1433.44	3803.95	3453.61
CYP4F3	NM_001199208	268.039	2.29083	0.386656	5.92473	3.12813e-09	1.78975e-06	78.0827	95.6257	361.719	488.845
LCE1D	NM_178352	36.5768	3.20129	0.551831	5.80121	6.58367e-09	3.6323e-06	11.7659	6.62752	76.2078	91.2382
ZMAT3	NM_152240	4563.46	0.828189	0.143086	5.78803	7.12157e-09	3.79358e-06	2666.58	3042.98	5424.71	4714.62
TRIM22	NM_006074	1557.19	1.39526	0.242795	5.74667	9.10202e-09	4.68693e-06	623.592	473.395	1515.57	1368.57
MIR34AHG	NR_132742	848.577	1.43671	0.250287	5.74025	9.45369e-09	4.71099e-06	366.882	430.789	1098.04	1062.21
PRKAB1	NM_006253	668.39	1.10395	0.19251	5.73453	9.77843e-09	4.72054e-06	495.237	451.618	948.841	1085.25
KHK	NM_000221	283.684	-1.21307	0.21358	-5.67969	1.34941e-08	6.3169e-06	406.458	418.481	166.369	189.199
CYGB	NM_134268	126.758	2.62103	0.463076	5.66005	1.51326e-08	6.87556e-06	20.3229	25.5633	133.095	149.823
MDM2	NM_001145337	23198.1	2.37796	0.424742	5.5986	2.16086e-08	9.53742e-06	9267.24	5534.93	50988.4	25952
TEDC2	NM_025108	197.788	-1.83559	0.329201	-5.57589	2.46263e-08	1.05674e-05	346.559	299.185	83.7212	97.0006
INKA2	NM_019099	631.871	0.913407	0.164324	5.55856	2.72008e-08	1.13567e-05	454.591	396.705	857.606	745.272
TMEM63B	NM_018426	2726.9	1.22235	0.220771	5.53674	3.08158e-08	1.25274e-05	1770.23	1816.89	4410.39	3959.74
PLAT	NM_000930	2764.73	0.949792	0.171748	5.53016	3.19948e-08	1.26732e-05	2068.66	1931.45	4340.62	3386.38
ERFE	NM_001291832	142.021	-1.54071	0.280091	-5.50075	3.78182e-08	1.46054e-05	254.571	220.602	68.6943	94.1194
FDXR	NR_047576	2084.82	1.32237	0.242458	5.45401	4.92458e-08	1.82702e-05	1097.44	1499.71	2864.77	3631.28
RALGDS	NM_001042368	1118.86	0.946081	0.173514	5.45248	4.96729e-08	1.82702e-05	836.447	933.534	1865.48	1546.25
INPP5D	NM_001017915	3583.9	1.30044	0.239155	5.43764	5.39924e-08	1.93971e-05	1819.43	1294.26	4040.09	3627.44
LCE1A	NM_178348	26.8326	3.20683	0.593035	5.4075	6.39121e-08	2.2439e-05	7.48738	7.57431	61.1809	77.7926
PLCH2	NM_001303012	3157.37	1.92562	0.357426	5.38746	7.1461e-08	2.45318e-05	1240.77	1715.58	5745.64	5486.78
MAPKBP1	NM_001128608	1818.72	1.08449	0.201802	5.37404	7.69907e-08	2.58555e-05	1571.28	1365.27	3642.95	2584.44
HHAT	NM_018194	370.672	1.24578	0.23427	5.31771	1.05082e-07	3.39212e-05	258.849	258.473	605.369	621.38
SIAH2	NM_005067	939.838	-0.803659	0.151144	-5.31716	1.054e-07	3.39212e-05	1491.06	1297.1	800.719	796.174
COL2A1	NM_001844	43.8687	2.10242	0.395977	5.30944	1.09962e-07	3.46673e-05	16.0444	23.6697	89.088	82.5946
CAMK2G	NR_160040	1083.28	0.620685	0.117103	5.30034	1.15587e-07	3.57117e-05	1000.1	980.874	1496.25	1549.13
CLCA2	NM_006536	16505.3	0.826995	0.156424	5.28687	1.24427e-07	3.70731e-05	12448.3	13208.7	23186.5	22329.4
COL27A1	NM_032888	192.965	1.40583	0.265937	5.28633	1.24793e-07	3.70731e-05	124.077	139.178	334.885	363.032
FAM104A	NM_001098832	1284.15	0.699682	0.132853	5.2666	1.3897e-07	4.05059e-05	1098.51	1076.5	1809.67	1722.96
CSPG4	NM_001897	94.0007	2.75819	0.525437	5.24933	1.52653e-07	4.36701e-05	35.2977	20.8294	267.264	111.407
KLHL30	NM_198582	69.5771	1.94583	0.372647	5.22164	1.77346e-07	4.98115e-05	45.9939	33.1376	180.323	123.892
GJB2	NM_004004	499.668	-1.26288	0.242358	-5.21079	1.88036e-07	5.18711e-05	1048.23	873.886	440.073	361.111
KIF21B	NM_001252100	570.463	-1.6752	0.331276	-5.05682	4.26304e-07	0.000113544	1534.91	818.026	392.846	343.824
PLXNB3	NM_001163257	496.598	1.78845	0.353502	5.05925	4.20899e-07	0.000113544	223.552	282.143	939.181	808.659
E2F1	NM_005225	211.177	-2.92106	0.586264	-4.9825	6.27674e-07	0.000164344	263.128	308.653	42.934	32.6537
TNFRSF10C	NM_003841	138.457	2.08739	0.419529	4.97556	6.50586e-07	0.000167504	121.937	63.4349	518.428	267.952
CEBPG	NM_001806	2096.9	-0.63266	0.12763	-4.95699	7.15932e-07	0.000175567	2994.95	2622.61	1825.77	1796.91
MICALL1	NM_033386	5491.53	0.635605	0.128224	4.95697	7.15995e-07	0.000175567	5151.32	4611.81	8075.88	7091.61
SUGCT	NM_001193311	452.512	1.6378	0.330395	4.95711	7.15483e-07	0.000175567	118.728	177.05	377.819	543.588
ANKRD20A12P	NR_046228	91.3786	1.9254	0.393702	4.89051	1.00575e-06	0.000242762	33.1584	31.244	155.636	89.3174
PTCHD4	NM_207499	257.444	1.1677	0.239534	4.87488	1.08876e-06	0.000258755	131.564	159.061	357.425	296.764
BLNK	NM_013314	155.317	1.73444	0.356172	4.86967	1.11785e-06	0.000261644	69.5257	68.1688	208.23	249.705
GM2A	NM_000405	9668.87	1.46727	0.302534	4.84993	1.23505e-06	0.000284763	4359.8	5764.05	12048.3	15944.6
RGS12	NM_002926	2802.63	1.45377	0.301703	4.81855	1.44606e-06	0.000328511	1392.65	1802.69	4001.45	4752.07
CEL	NM_001807	362.944	1.76118	0.36622	4.80907	1.51636e-06	0.000339489	159.374	185.571	583.902	585.845
MUC19	NM_173600	103.804	3.97876	0.82898	4.79958	1.58995e-06	0.000350879	0	5.68074	68.6943	24.9705
SAPCD2	NM_178448	1531.74	-2.19331	0.457719	-4.79182	1.65272e-06	0.000359594	2384.2	1419.24	343.472	487.884
NGEF	NM_001114090	86.4829	-1.53443	0.321978	-4.76565	1.8825e-06	0.0004039	108.032	104.147	40.7873	32.6537
GPR87	NM_023915	2439.48	0.69141	0.145229	4.76084	1.92788e-06	0.000407971	1847.24	1741.15	2893.75	2900.42
MCM5	NM_006739	1555.74	-2.4558	0.517193	-4.74833	2.051e-06	0.000428161	2711.5	2066.84	492.667	378.399
RNASEH2A	NM_006397	697.235	-1.3466	0.285905	-4.70995	2.47781e-06	0.000510364	1002.24	1088.81	373.526	448.508
TRIB3	NM_021158	5601.17	-1.15934	0.247624	-4.68187	2.84264e-06	0.000577805	11190.4	9139.36	4738.84	4363.11
GIT1	NM_001085454	4310.9	0.851053	0.182519	4.66281	3.11914e-06	0.000625773	3468.8	3677.33	6214.69	6675.76
HMCN2	NM_001291815	24.9453	2.23534	0.481942	4.6382	3.51464e-06	0.000696078	24.6014	16.0954	96.6014	94.1194
ZNF367	NM_153695	187.976	-3.25937	0.703452	-4.63339	3.59725e-06	0.000703421	281.312	199.773	31.1271	19.208
CYFIP2	NM_001291722	2426.22	0.75145	0.162327	4.62924	3.67019e-06	0.000708713	1199.05	1279.11	2009.31	2162.83
WDR63	NM_145172	99.7865	2.09712	0.453801	4.62124	3.81454e-06	0.000727494	17.114	20.8294	109.482	53.7825
HMGN5	NM_030763	710.712	-0.846388	0.183668	-4.60825	4.06065e-06	0.000764987	805.428	888.088	485.154	457.152
IRF6	NM_006147	12463.9	0.562561	0.122225	4.60266	4.17125e-06	0.000776356	11686.7	11634.1	16581.1	17860.6
PKMYT1	NM_182687	762.212	-2.30608	0.50156	-4.59781	4.26948e-06	0.000785178	1624.76	1052.83	299.464	242.021
ABCA12	NR_103740	4928.59	1.44381	0.314231	4.59473	4.33305e-06	0.000787494	2489.02	1654.99	7267.65	4004.88
EXOSC8	NM_181503	1100.94	-1.15984	0.253417	-4.57679	4.72161e-06	0.000848132	1768.09	1548	703.044	780.807
ADAMTS7P1	NR_045529	277.89	1.48364	0.32448	4.57237	4.82241e-06	0.000856283	129.425	177.05	366.012	491.726
BMS1P17	NR_073460	315.697	0.840731	0.18423	4.56348	5.03115e-06	0.000863569	195.742	182.73	375.672	302.527
BMS1P18	NR_073459	315.697	0.840731	0.18423	4.56348	5.03115e-06	0.000863569	195.742	182.73	375.672	302.527
CENPM	NM_024053	282.445	-1.72482	0.37776	-4.56591	4.97329e-06	0.000863569	395.762	300.132	111.628	98.9214
FAM49A	NM_030797	101.243	1.57097	0.34476	4.5567	5.19628e-06	0.000872523	34.228	26.5101	106.262	73.951
SEPTIN4	NM_001368771	64.716	1.57491	0.345569	4.55746	5.1777e-06	0.000872523	37.4369	43.5523	125.582	116.209
SORCS2	NM_020777	39.4582	2.30853	0.50902	4.53525	5.75361e-06	0.000955718	10.6963	17.0422	84.7946	53.7825
ASPA	NM_000049	68.8359	2.39878	0.535496	4.47955	7.48008e-06	0.00122928	6.41776	13.255	59.0342	46.0993
ZNF767P	NR_027788	430.336	0.844382	0.188633	4.47634	7.59353e-06	0.00123479	311.261	268.888	568.875	472.518
DDB2	NM_000107	1976.47	0.611739	0.136951	4.46684	7.93844e-06	0.00127743	1426.88	1399.35	2034	2283.84
NHLH2	NM_001111061	27.6445	2.51376	0.563061	4.46446	8.02714e-06	0.00127838	12.8355	9.46789	75.1344	51.8617
LOC389906	NR_034031	579.147	0.669794	0.151623	4.4175	9.9851e-06	0.00157395	449.243	457.299	771.738	671.321
SPRYD4	NM_207344	1284.49	0.911565	0.206456	4.4153	1.00868e-05	0.00157395	989.404	781.101	1759.22	1570.26
SPATA18	NR_123728	986.366	1.16391	0.264463	4.40103	1.0774e-05	0.00166436	622.522	445.938	1377.11	1016.11
CABYR	NM_012189	245.38	1.34315	0.305824	4.39191	1.12357e-05	0.00171851	239.596	157.167	594.635	411.052
ANKRD33B	NM_001164440	418.15	1.05542	0.242222	4.35723	1.3172e-05	0.00197554	268.476	214.921	532.381	471.558
SSRP1	NM_003146	8242.33	-0.532981	0.122308	-4.35771	1.31432e-05	0.00197554	9436.24	8404.65	6001.1	6328.09
NRM	NM_007243	264.187	-1.13373	0.260596	-4.35054	1.358e-05	0.00201715	362.603	282.143	130.949	162.308
TSEN15	NR_023349	1706.71	-0.620897	0.143303	-4.33276	1.47249e-05	0.00216638	2096.47	2207.91	1382.47	1416.59
PYHIN1	NM_152501	30.2449	2.66769	0.616382	4.32798	1.50484e-05	0.00219309	7.48738	9.46789	39.7139	68.1886
TRAF3IP3	NM_001320143	246.414	1.58354	0.366659	4.31885	1.56847e-05	0.00226446	178.628	140.125	588.195	366.874
XPC	NM_004628	2476.39	0.717465	0.1663	4.31427	1.60128e-05	0.00229042	1592.67	1836.77	2666.2	2973.41
GREB1	NM_014668	285.868	1.92966	0.448159	4.30574	1.66425e-05	0.00235866	45.9939	71.0092	229.697	217.051
LOC110091776	NR_146644	123.244	1.98422	0.461128	4.30296	1.68529e-05	0.00236677	60.9687	86.1578	310.198	272.754
SEMA3B	NM_001290061	264.127	1.36575	0.319022	4.28104	1.86021e-05	0.00258888	302.704	220.602	856.533	491.726
AURKB	NM_001313954	801.873	-2.03305	0.475556	-4.2751	1.91051e-05	0.00263514	1556.31	924.066	310.198	295.804
DUSP3	NM_004090	1159.39	0.631541	0.148011	4.26685	1.98253e-05	0.00269228	842.865	862.525	1295.53	1346.48
KCTD15	NM_024076	1529.58	-0.865654	0.202902	-4.26637	1.98679e-05	0.00269228	2221.61	2028.97	1060.47	1271.57
CD70	NM_001252	1335.06	0.697298	0.16356	4.26326	2.0147e-05	0.00269936	1171.24	1006.44	1707.7	1821.88
H2AFX	NM_002105	1629.95	-1.3047	0.306261	-4.2601	2.04337e-05	0.00269936	2540.36	2444.61	789.985	1227.39
KIAA1324	NM_001284352	276.021	1.7751	0.416692	4.25998	2.04444e-05	0.00269936	191.463	106.987	634.349	386.082
RAP2B	NM_002886	2150.44	0.749278	0.17607	4.25557	2.08513e-05	0.00272975	2040.85	1809.31	3267.27	3203.9
CALML3	NM_005185	75.3024	2.09276	0.492316	4.25084	2.12973e-05	0.00276471	12.8355	17.0422	66.5477	61.4658
EMP2	NM_001424	1227.49	-1.11442	0.262702	-4.24213	2.2141e-05	0.00285028	1186.22	838.855	480.86	454.27
CROT	NM_001143935	830.136	0.740252	0.175339	4.22183	2.42328e-05	0.00309379	581.876	538.723	1015.39	856.679
ANKRD65	NM_001145210	193.438	1.85377	0.44188	4.19519	2.72644e-05	0.00344382	67.3864	74.7963	268.337	245.863
CLN8	NM_018941	1104.21	1.17647	0.280519	4.1939	2.74204e-05	0.00344382	560.484	882.408	1628.27	1634.6
PI4K2A	NM_018425	1646.55	0.697654	0.166532	4.18931	2.79803e-05	0.00348581	1301.73	1226.09	2228.27	1871.82
EGLN3	NM_022073	98.5373	1.3525	0.323837	4.17647	2.96064e-05	0.003566	54.5509	56.8074	159.929	124.852
GPRIN1	NM_052899	291.392	-0.899709	0.215385	-4.17721	2.95106e-05	0.003566	331.584	334.217	154.562	201.685
RFC2	NM_001278791	904.522	-1.46105	0.349939	-4.17516	2.97782e-05	0.003566	1380.89	1140.88	462.614	453.31
VLDLR	NM_003383	182.946	-0.899226	0.215363	-4.1754	2.97458e-05	0.003566	324.097	266.048	168.516	147.902
ZNF561	NM_152289	934.524	1.04447	0.250099	4.17623	2.96385e-05	0.003566	756.226	627.721	1568.16	1285.98
LOC102723769	NR_110761	30.4513	2.44074	0.58577	4.16672	3.09015e-05	0.00367205	5.34813	6.62752	38.6406	26.8913
PVT1	NR_003367	717.338	0.815299	0.196144	4.15665	3.22954e-05	0.00380839	433.198	585.116	889.806	903.739
SNN	NM_003498	596.39	0.756074	0.181974	4.15486	3.25492e-05	0.00380924	424.641	558.606	849.019	813.461
BAG3	NM_004281	3158.27	0.510619	0.123338	4.14001	3.47297e-05	0.00403387	2909.38	2601.78	3818.98	4030.81
BMS1P14	NR_146106	596.101	0.636352	0.153939	4.1338	3.56816e-05	0.0041135	480.262	568.074	802.865	827.867
CDK4	NM_000075	3022.83	-0.572622	0.138969	-4.1205	3.78053e-05	0.00432605	3420.66	3536.26	2171.39	2505.69
ARRB1	NM_004041	474.767	0.870034	0.211512	4.11341	3.89861e-05	0.00442836	282.381	287.824	573.168	469.637
RMI2	NM_152308	178.651	-2.00606	0.490603	-4.08897	4.33286e-05	0.0048857	224.621	267.941	61.1809	61.4658
BAX	NM_004324	2347.86	0.840266	0.205583	4.08724	4.36536e-05	0.00488667	1539.19	1974.06	2793.93	3496.83
ARL14	NM_025047	224.235	2.01957	0.49433	4.08546	4.39889e-05	0.00488878	75.9434	68.1688	416.459	168.07
PADI4	NM_012387	18.9751	4.33787	1.06634	4.068	4.74192e-05	0.00523237	2.13925	0.946789	46.154	15.3664
FRMPD2	NM_001018071	124.875	1.72582	0.425496	4.05601	4.99181e-05	0.00542962	67.3864	29.3505	198.57	120.05
PLK2	NM_006622	2364.11	1.23154	0.303876	4.05278	5.06127e-05	0.00542962	494.167	766.899	1299.83	1662.46
SIRPB2	NM_001122962	134.406	1.03228	0.254605	4.05442	5.02588e-05	0.00542962	117.659	100.36	214.67	230.497
ZNF441	NM_152355	70.0069	1.14282	0.28198	4.05283	5.06027e-05	0.00542962	52.4117	41.6587	106.262	100.842
FGF1	NM_001354955	44.992	2.18276	0.539601	4.04514	5.22911e-05	0.00553283	11.7659	9.46789	56.8875	39.3765
LINC01376	NR_135287	84.4082	1.84957	0.457202	4.04542	5.22295e-05	0.00553283	38.5065	35.0312	144.902	120.05
GADD45A	NM_001924	2218.77	1.13436	0.281572	4.02868	5.60917e-05	0.00586754	1035.4	1281.01	2208.95	2876.41
NEAT1	NR_131012	20622.4	1.13089	0.280746	4.02816	5.62141e-05	0.00586754	9894.04	12941.7	24821.2	25188.5
GPT2	NM_001142466	2226.99	-0.709987	0.176715	-4.0177	5.87698e-05	0.00609313	3862.42	2978.6	2126.3	2055.26
CHTF18	NM_022092	617.02	-1.44215	0.360027	-4.00568	6.18394e-05	0.00636863	974.429	759.325	322.005	315.972
STC2	NM_003714	3672.6	-1.26994	0.317249	-4.00299	6.25477e-05	0.00639892	7310.89	4770.87	2522.37	2487.44
RFC4	NM_002916	788.613	-1.55783	0.389468	-3.99989	6.3371e-05	0.00644049	1165.89	935.428	318.785	394.725
RGS20	NM_003702	496.393	0.989975	0.248603	3.98215	6.82957e-05	0.00689563	328.375	397.651	713.777	728.945
C10orf55	NR_160937	430.531	1.48	0.372754	3.97045	7.17367e-05	0.00719603	246.014	216.815	797.498	493.647
CCNK	NM_001099402	2015.59	0.544445	0.137287	3.96575	7.3165e-05	0.00729195	1710.33	1405.04	2320.58	2221.41
ZNF383	NM_001345948	224.761	1.05082	0.265194	3.96246	7.41814e-05	0.00734586	159.374	159.061	327.372	332.299
LDB1	NM_003893	2330.27	1.02207	0.258192	3.95856	7.54044e-05	0.00741941	1558.44	2086.72	3706.27	3697.55
PSAT1	NM_058179	8248.55	-0.72538	0.183705	-3.9486	7.86079e-05	0.00768567	11710.3	11401.2	6244.75	7733.16
TLNRD1	NM_022566	758.804	-0.540854	0.137116	-3.94449	7.99696e-05	0.00776962	1034.33	968.565	707.337	669.4
UBE2S	NM_014501	4295.74	-1.3032	0.331549	-3.93063	8.47233e-05	0.00818004	6526.86	4790.75	2061.9	2523.94
MYBL2	NM_002466	1667.89	-2.30164	0.587626	-3.91684	8.97157e-05	0.00860825	3530.84	1875.59	711.631	385.121
IRX3	NM_024336	2125.31	-0.6558	0.167517	-3.91483	9.04686e-05	0.0086269	2250.49	2228.74	1262.26	1579.86
CDCA7L	NM_001127370	1554.6	-0.777611	0.198774	-3.91205	9.15172e-05	0.00867336	1684.66	1481.73	862.973	983.452
RPS27L	NM_015920	2644.34	0.760335	0.195102	3.89711	9.73455e-05	0.00916947	1744.56	2268.51	3083.73	3714.84
ANKK1	NM_178510	71.4689	1.63412	0.420738	3.88394	0.000102777	0.00940276	28.8799	58.7009	111.628	161.348
DUSP14	NM_007026	1249.74	0.498055	0.128241	3.88373	0.000102865	0.00940276	971.22	1009.28	1485.52	1312.87
HAUS1	NR_026978	721	-0.757784	0.19511	-3.88387	0.000102807	0.00940276	897.416	799.09	455.1	547.429
NCS1	NM_014286	1563.83	0.440532	0.113284	3.88873	0.000100768	0.00940276	1711.4	1675.82	2379.62	2217.57
PAGR1	NM_024516	960.15	-0.817213	0.21028	-3.88631	0.00010178	0.00940276	1234.35	1118.16	626.836	707.817
C17orf58	NM_181656	272.544	-0.758238	0.195712	-3.87425	0.000106955	0.00967612	346.559	355.993	180.323	234.338
ID1	NM_181353	2208.95	-0.708848	0.182981	-3.8739	0.000107109	0.00967612	3991.84	3307.13	2294.82	2170.51
SESN1	NM_014454	1866.39	1.20857	0.31219	3.87125	0.000108277	0.0097248	1123.11	942.055	2851.89	1920.8
TRIAP1	NM_016399	1460.04	0.714842	0.184946	3.86513	0.000111029	0.00991432	904.904	1137.09	1557.43	1794.99

## Sheet: S14B- IPA Pathway Scatter
IPA Pathway enrichment for Nutlin-WTp53 vs Nutlin-∆40p53:WTp53
Canonical Pathways	-log10pval	z-score	colors
Cell Cycle Control of Chromosomal Replication	15.1596	4.707	#FF2D00
p53 Signaling	11.6095	-1.789	#54A03D
Cell Cycle: G2/M DNA Damage Checkpoint Regulation	11.526	-0.894	#54A03D
Mitotic Roles of Polo-Like Kinase	11.2212	1.069	#FF2D00
Role of BRCA1 in DNA Damage Response	10.0048	1.606	#FF2D00
Cyclins and Cell Cycle Regulation	7.62611	1.342	#FF2D00
Cell Cycle Regulation by BTG Family Proteins	7.06138	1.414	#FF2D00
Estrogen-mediated S-phase Entry	6.24838	2.714	#FF2D00
Pancreatic Adenocarcinoma Signaling	5.23714	-0.775	#54A03D
NER Pathway	4.56093	2.5	#FF2D00
tRNA Charging	4.28089	2.714	#FF2D00
Aryl Hydrocarbon Receptor Signaling	4.24754	1.213	#FF2D00
Pyridoxal 5'-phosphate Salvage Pathway	3.86855	1.069	#FF2D00
Cell Cycle: G1/S Checkpoint Regulation	3.72047	-0.535	#54A03D
Salvage Pathways of Pyrimidine Ribonucleotides	3.41058	1.213	#FF2D00
Senescence Pathway	3.03206	-1.219	#54A03D
tRNA Splicing	2.58973	0.333	#FF2D00
Ceramide Signaling	2.50064	-0.832	#54A03D
Apelin Cardiac Fibroblast Signaling Pathway	2.37457	0.816	#FF2D00
Dopamine-DARPP32 Feedback in cAMP Signaling	2.29499	-0.229	#54A03D
PI3K/AKT Signaling	2.27989	-0.243	#54A03D
Melanoma Signaling	2.13339	0.707	#FF2D00
PI3K Signaling in B Lymphocytes	2.09911	-0.471	#54A03D
Apelin Muscle Signaling Pathway	2.06759	0.447	#FF2D00
Small Cell Lung Cancer Signaling	1.99172	1.633	#FF2D00
Inhibition of ARE-Mediated mRNA Degradation Pathway	1.94627	-2	#54A03D
Complement System	1.87866	-1	#54A03D
Putrescine Degradation III	1.87524	-1.342	#54A03D
AMPK Signaling	1.85504	-0.853	#54A03D
Sphingosine-1-phosphate Signaling	1.7733	-0.832	#54A03D
Telomerase Signaling	1.75894	-1	#54A03D
Ovarian Cancer Signaling	1.75211	-0.378	#54A03D
p70S6K Signaling	1.73118	-1.291	#54A03D
Ethanol Degradation IV	1.70729	-1.342	#54A03D
Pyrimidine Ribonucleotides Interconversion	1.64481	0.378	#FF2D00
HMGB1 Signaling	1.64465	-1.155	#54A03D
Histamine Degradation	1.56101	-1	#54A03D
Tryptophan Degradation X (Mammalian, via Tryptamine)	1.55916	-1	#54A03D
Ephrin Receptor Signaling	1.55608	-1.604	#54A03D
Pyrimidine Ribonucleotides De Novo Biosynthesis	1.54088	0.378	#FF2D00
Coagulation System	1.47929	-1.633	#54A03D
Leptin Signaling in Obesity	1.47646	1	#FF2D00
Wnt/Œ≤-catenin Signaling	1.45859	0.775	#FF2D00
Cardiac Hypertrophy Signaling (Enhanced)	1.44662	-1.265	#54A03D
TREM1 Signaling	1.44138	-1.265	#54A03D
Regulation of Cellular Mechanics by Calpain Protease	1.43274	-1.414	#54A03D
Cardiac Œ≤-adrenergic Signaling	1.41315	-1.069	#54A03D
GP6 Signaling Pathway	1.40657	-2.673	#54A03D
Oxidative Ethanol Degradation III	1.39742	-1	#54A03D
Osteoarthritis Pathway	1.39125	-1.342	#54A03D
IL-8 Signaling	1.3776	-2.065	#54A03D
Endocannabinoid Cancer Inhibition Pathway	1.36567	-0.5	#54A03D
Apoptosis Signaling	1.35462	0.577	#FF2D00
Fatty Acid Œ±-oxidation	1.32451	-1	#54A03D
Agrin Interactions at Neuromuscular Junction	1.30926	-1.897	#54A03D

## Sheet: S14B- IPA p53
IPA of p53 Signalling network results. Highlighted in orange are the values used in the heatmap. Additional information on the pathway is provided.
Genes in the p53 Signaling network	WTp53_DMSO_WTp53_Nutlin_RNAseq - log2(FC)	WTp53_DMSO_WTp53_Nutlin_RNAseq - pval	WTp53:WTp53_DMSO_vs_WTp53:WTp53_Nutlin_RNAseq log2(FC)	WTp53:WTp53_DMSO_vs_WTp53:WTp53_Nutlin_RNAseq pval	∆40p53:WTp53_DMSO_vs_∆40p53:WTp53_Nutlin_RNAseq log2(FC)	∆40p53:WTp53_DMSO_vs_∆40p53:WTp53_Nutlin_RNAseq - pval	WTp53_DMSO_vs_WTp53_5FU log2(FC)	WTp53_DMSO_vs_WTp53_5FU - pval	WTp53:WTp53_DMSO_vs_WTp53:WTp53_5FU log2(FC)	WTp53:WTp53_DMSO_vs_WTp53:WTp53_5FU pval	∆40p53:WTp53_DMSO_vs_∆40p53:WTp53_5FU_RNAseqlog2(FC)	∆40p53:WTp53_DMSO_vs_∆40p53:WTp53_5FU_RNAseq - pval
ADGRB1	1.2943	0.706971	-0.0714528	0	-0.68713	1	0.777517	0	-1.39498	0	-0.184814	0
AKT1	-0.467121	0.000244	-0.189708	0.554794	0.00165367	1	-0.0454924	0.938671	0.0297242	0.975244	0.259043	0.520691
AKT2	0.199709	0.384254	0.131537	0.90902	-0.0130442	1	0.263222	0.357025	0.130682	0.771179	0.0442692	0.925618
AKT3	-0.372799	0.332089	-0.291102	0.766641	-0.0248398	1	-0.483249	0.293594	-0.46004	0.381513	-0.286367	0.590678
APAF1	0.135374	0.953336	0.790282	0.73287	0.270154	1	0.740294	0.03865	0.58826	0.166823	0.62956	0.0976079
ATM	-0.137272	0.936708	0.308168	0.991987	0.0859078	1	-0.705826	0.354771	-0.746602	0.391404	-0.600601	0.46063
ATR	-0.46083	0.773379	0.0233806	0.999545	-0.0985948	1	-0.531794	0.48561	-0.6529	0.436844	-0.614654	0.404032
BAX	1.55033	1.43e-11	0.840266	0.00488667	0.2141	1	1.31822	0.00492647	0.554089	0.430441	0.130592	0.888304
BBC3	1.86003	1.3e-08	0.731964	0.213134	0.358693	1	1.85642	0.00121819	0.796648	0.341926	0.554972	0.5037
BCL2	-1.8596	9.36e-05	-0.774552	0.421658	-0.199377	1	-0.442446	0.9086	0.00110858	0.99979	0.276979	0.948818
BCL2L1	1.68603	5.71e-07	0.537424	0.53989	0.10035	1	1.52845	0.104444	0.674103	0.65282	0.190226	0.912307
BIRC5	-4.08407	1.34e-11	-1.49632	0.139399	-0.264727	1	-1.31508	0.0221409	-0.695082	0.386965	-0.04519	0.971558
BRCA1	-3.48065	3.42e-05	-1.89952	0.165205	-0.442623	1	-0.570503	0.507491	-0.520909	0.630728	1.18529	0.0846035
CASP6	-0.208098	0.557987	0.207855	0.789807	0.0943329	1	-0.183728	0.66584	0.0131777	0.988534	0.0262141	0.964988
CCND1	0.682218	0.322296	0.262735	0.99244	0.0360978	1	0.527775	0.839181	0.487862	0.888654	-0.488295	0.855333
CCND2	1.03022	0.000447	0.679096	0.130236	0.184806	1	0.703519	0.404756	1.05896	0.198644	0.484849	0.615894
CCNG1	0.573753	0.485678	0.354245	0.958111	0.314618	1	-0.00779658	0.985743	-0.195757	0.550553	-0.566932	0.00490675
CCNK	0.960262	3.74e-10	0.544445	0.00729195	0.0531118	1	1.27966	6.16e-05	0.777155	0.0470918	0.412038	0.347239
CDK2	-2.01001	0.0040047	-1.0731	0.455834	-0.318439	1	0.0166005	0.982122	0.248234	0.650304	0.823263	0.00851002
CDK4	-0.722629	9.37e-06	-0.572622	0.00432604	-0.207494	1	-0.853445	0.127452	-0.507387	0.520106	-0.707823	0.238536
CDKN1A	3.46908	8.57e-44	2.42835	1.16e-20	1.60032	7.42e-07	3.50231	2.25e-05	2.48045	0.0102565	2.5572	0.0042735
CDKN2A	-1.3762	0	1.43301	0	0.871179	1	0.0355487	0	-1.59173	0	-2.87365	0
CHEK1	-1.50486	0.00439691	-1.03362	0.219371	-0.265154	1	-0.556517	0.135714	-0.124263	0.872281	0.296107	0.518772
CHEK2	-1.36771	0.0133141	-0.614518	0.73287	-0.308471	1	0.39641	0.429966	0.429991	0.451861	0.957064	0.0134142
COQ8A	0.64596	0.0731931	0.652001	0.171196	-0.017353	1	0.82454	0.131172	0.539358	0.464191	0.0639492	0.953971
CSNK1D	0.291401	0.757299	0.0696285	0.999545	0.0141495	1	0.644649	0.0874081	0.596833	0.16376	0.533605	0.185065
CTNNB1	0.115746	0.950578	0.091957	0.999545	-0.0175217	1	0.524624	0.300381	0.412029	0.526577	0.26552	0.676877
DRAM1	0.734456	0.00841892	0.702145	0.0469721	0.221874	1	1.57349	0.00277607	0.818176	0.247919	0.353247	0.672166
E2F1	-5.22644	1.52e-13	-2.92106	0.000164	-0.994906	1	-0.660246	0.732313	-0.335099	0.911108	1.47072	0.332887
EP300	0.0651852	0.964628	0.24258	0.99153	0.108466	1	0.46773	0.412388	0.629882	0.283551	0.501574	0.370818
FAS	0.814726	0.148474	0.239308	0.996303	0.207684	1	1.29616	3.99e-06	0.588613	0.117351	0.379086	0.337852
GADD45A	2.20635	1.58e-12	1.13436	0.00586754	0.384317	1	1.53119	0.00064	0.478168	0.521527	0.15277	0.861806
GADD45B	0.522582	0.871182	0.939649	0.929312	0.449515	1	0.183123	0.903748	0.403127	0.801733	0.868897	0.387647
GADD45G	2.05906	0.00920745	0.291969	0.999545	-0.483279	1	3.16803	0.00100826	0.380056	0.881319	1.0097	0.484711
GNL3	-0.343971	0.53317	-0.245505	0.942577	-0.115413	1	-0.437034	0.427807	-0.291993	0.706293	-0.587585	0.244241
GSK3B	0.235143	0.872017	0.0644814	0.999545	0.162736	1	0.469827	0.230291	0.347858	0.496602	0.39488	0.345472
HDAC1	-0.11696	0.754857	0.157639	0.838706	-0.0364532	1	0.359712	0.308859	0.403527	0.297385	0.322672	0.381904
HDAC9	0.410219	0.735892	0.719096	0.620539	0.598057	1	-0.730555	0.809161	-0.243829	0.963863	-0.439671	0.900603
HIF1A	0.0324588	0.99019	-0.245353	0.999545	0.014487	1	0.0214241	0.981521	-0.437929	0.46146	-0.209677	0.745218
HIPK2	-0.214622	0.829775	0.118596	0.999545	0.0965774	1	0.187516	0.714577	0.573309	0.156325	0.235096	0.632297
JMY	0.139696	0.885775	-0.0394872	0.999545	0.0667756	1	-0.374884	0.585965	-0.319041	0.722884	-0.245928	0.757228
JUN	1.23846	0.0104599	0.82372	0.32774	0.451277	1	0.0529577	0.988371	0.0254674	0.998	-0.212518	0.955567
KAT2B	0.847162	0.154727	0.723967	0.474255	0.380739	1	0.0339643	0.981851	0.218172	0.885424	0.0585455	0.966467
MAPK14	-0.155481	0.888169	-0.136045	0.999545	0.0920227	1	0.199844	0.57605	0.294247	0.422443	0.292422	0.357915
MAPK8	-0.118327	0.931657	-0.238356	0.991987	-0.0085176	1	0.218122	0.453277	0.0316073	0.963018	0.102981	0.783041
MDM2	3.44914	2.31e-13	2.37796	9.54e-06	1.10231	1	2.81705	6.38e-31	1.60896	1.99e-09	1.21385	1.52e-05
MDM4	1.15671	1.45e-05	0.412108	0.557418	0.0463835	1	0.234343	0.709813	-0.484228	0.41014	-0.473938	0.356892
MED1	-0.348271	0.829271	-0.178559	0.999545	-0.0194105	1	0.134743	0.728951	0.2187	0.593822	0.23795	0.474168
PCNA	-0.309551	0.884733	-0.308546	0.999545	-0.169339	1	1.88499	0.00722094	1.10361	0.222902	1.87925	0.00797818
PERP	0.371353	0.544196	0.38901	0.756218	0.178615	1	-0.0712323	0.974889	0.094341	0.975794	0.188803	0.923426
PIAS1	-0.198725	0.867206	0.0442503	0.999545	-0.00539395	1	-0.507147	0.0799948	-0.350679	0.350627	-0.396538	0.206079
PIDD1	2.19092	5.98e-28	1.37173	3.89e-10	0.468183	1	1.48766	0.00014	0.829845	0.0947291	0.619303	0.212243
PIK3C2A	0.00231753	0.999951	0.279677	0.999545	0.299096	1	-0.893999	0.102527	-1.10661	0.0499955	-0.902604	0.10268
PIK3C2B	-0.468513	0.416938	0.129464	0.999545	0.218964	1	0.176757	0.861023	0.664601	0.393851	0.862196	0.169678
PIK3C2G	-0.354749	0.831227	-0.0822359	0.999545	0.170054	1	-1.01945	0.00576527	-0.758048	0.0935207	-0.753212	0.0579539
PIK3C3	0.344865	0.287836	0.34518	0.492184	-0.0100613	1	-0.868268	0.0493399	-0.889089	0.0641319	-0.843799	0.0610407
PIK3CA	-0.461384	0.416991	-0.232408	0.976658	-0.00659688	1	-0.379638	0.577045	-0.223065	0.826435	-0.0159126	0.987964
PIK3CB	-0.0178979	0.994354	-0.0568162	0.999545	0.0337889	1	-0.115793	0.819765	-0.261638	0.590249	-0.134916	0.788432
PIK3CD	0.562498	0.678513	0.334716	0.997234	0.0636877	1	-0.468452	0.652301	-0.196927	0.908445	-0.434642	0.684313
PIK3CG	0.0470673	0	-0.0574651	0	-1.5481	1	1.53201	0	1.85977	0	2.05987	0
PIK3R1	-0.163538	0.879916	-0.102971	0.999545	0.0249236	1	-0.34667	0.533012	-0.150788	0.871476	-0.155038	0.827791
PIK3R2	0.245312	0.766142	0.172798	0.999525	-0.0135024	1	-0.23318	0.542648	-0.00700574	0.994019	-0.441414	0.161084
PIK3R3	0.49732	0.602189	0.584576	0.733542	0.299214	1	1.11985	0.170114	0.570569	0.646117	0.605831	0.546058
PIK3R4	-0.600943	0.613845	-0.212621	0.999545	-0.0602946	1	-0.280236	0.579813	-0.214276	0.755155	-0.355232	0.451698
PIK3R5	1.0122	0	2.38159	0	0	1	0	0	0	0	2.06352	0
PIK3R6	1.53894	0	0.980062	0	-1.42667	1	4.84095	0	-1.58956	0	-0.518458	0
PLAGL1	-0.135043	0.914387	-0.0287811	0.999545	0.0667958	1	-0.381166	0.226284	-0.378081	0.290542	-0.219106	0.56072
PMAIP1	0.817673	0.412	-0.00538513	0.999545	0.386394	1	0.869402	0.371176	0.249511	0.892701	0.728514	0.486028
PML	0.409754	0.646593	0.410617	0.88743	-0.0132458	1	0.918648	0.01208	0.765631	0.0685848	0.420107	0.365153
PPP1R13B	-0.123468	0.827156	-0.0326465	0.999545	-0.0450779	1	0.0652601	0.858406	0.151517	0.666729	0.185274	0.490352
PRKDC	-0.71398	0.703311	-0.487363	0.99153	-0.117539	1	-0.586883	0.151772	-0.339695	0.563747	-0.521594	0.224502
PTEN	-0.0389277	0.962799	-0.0232644	0.999545	0.0496225	1	-0.196039	0.792504	-0.115307	0.915769	-0.362446	0.559991
RB1	-0.121659	0.963646	-0.20268	0.999545	-0.0165204	1	0.299194	0.404106	0.0440449	0.957384	0.331442	0.3446
RRM2B	1.35065	0.0737844	0.934091	0.541129	0.623065	1	1.55031	7.63e-13	0.650301	0.0219942	0.609002	0.0235896
SCO2	0.289838	0.76396	0.198933	0.999525	-0.0682237	1	0.817612	0.143969	0.647416	0.349784	0.609912	0.32669
SERPINB5	0.835959	0.0834797	0.562227	0.600098	0.244125	1	0.725887	0.0388302	0.432853	0.360965	0.554985	0.148633
SERPINE2	0.0159116	0.992183	-0.0314023	0.999545	-0.00161027	1	-0.326713	0.870763	-0.707177	0.71965	-0.698003	0.672889
SFN	1.10304	3.26e-05	0.753991	0.0385288	0.206188	1	1.13685	0.019127	0.796133	0.181176	0.936614	0.069997
SIRT1	-0.76179	0.273433	-0.539643	0.789807	-0.00384336	1	-0.231804	0.618091	-0.361866	0.446428	-0.110024	0.848771
SNAI2	0.703242	0.0925588	0.437008	0.683941	0.0775077	1	-0.192181	0.686185	-0.070958	0.930053	-0.346885	0.385734
ST13	0.0847435	0.883254	0.134415	0.966428	0.0293699	1	-0.620354	0.00279207	-0.41478	0.102532	-0.638795	0.00209703
STAG1	-1.17874	0.0916539	-0.811441	0.59333	-0.202481	1	-0.310859	0.484169	-0.260029	0.655279	0.0166153	0.982468
THBS1	-0.341694	0.626061	-0.271024	0.94967	-0.0353275	1	-0.0642478	0.983601	0.604748	0.846699	0.320663	0.911211
TIGAR	1.74513	3.74e-05	1.25161	0.0262415	0.847732	1	2.09614	1.3e-06	1.58569	0.00126316	1.67938	0.000255
TNFRSF10A	0.832453	0.329544	0.132076	0.999545	0.168578	1	1.45657	0.00281412	1.0967	0.0551313	0.777762	0.181551
TNFRSF10B	1.03202	1.2e-05	0.440294	0.346143	0.333438	1	1.08581	0.000995	0.732325	0.0655415	0.437712	0.3103
TOPBP1	-0.851641	0.254026	-0.377458	0.965091	-0.0905448	1	-0.580812	0.153363	-0.521149	0.273925	-0.191377	0.743125
TP53	-0.605008	0.0605221	-0.292915	0.81457	-0.133691	1	-0.161869	0.686072	0.164521	0.739686	-0.0905892	0.848188
TP53AIP1	-0.0706646	0.983774	0.665597	0.929318	0.239676	1	1.70708	0.112394	1.74138	0.159238	1.16829	0.334938
TP53BP2	-0.191593	0.803167	-0.081257	0.999545	0.0691436	1	0.325789	0.355026	0.355199	0.370544	0.367693	0.283086
TP53I3	2.58204	1.58e-28	1.46385	1.85e-08	0.827405	0.635225	0.932539	0.0549991	0.533002	0.429134	0.22362	0.772589
TP53INP1	2.43505	4.42e-13	2.48449	1.23e-12	1.29828	0.27283	1.84994	0.0595022	0.85753	0.570235	0.762002	0.561739
TP63	-0.380932	0.622279	-0.175369	0.999545	-0.026278	1	-0.36294	0.620813	0.266365	0.794963	0.415514	0.558224
TP73	-0.118262	0.965289	0.656434	0.923927	-0.299467	1	-0.0750134	0.97467	0.53667	0.785492	-0.161308	0.938697
TRIM29	0.385992	0.709723	0.381248	0.934946	0.014921	1	0.589205	0.507491	0.370751	0.774512	0.504532	0.593903
WT1	0.0981913	0.94931	0.157525	0.999545	-2.44562	1	-0.116663	0.961628	0.0621764	0.986456	0.540949	0.920069

## Sheet: S14B- IPA Cell Cycle Chrom
IPA of Cell Cycle Control of Chromosomal Replication network results. Highlighted in orange are the values used in the heatmap. Additional information on the pathway is provided.
Genes in the Cell Cycle Control of Chromosomal Replication network	WTp53_DMSO_WTp53_Nutlin_RNAseq - log2(FC)	WTp53_DMSO_WTp53_Nutlin_RNAseq - pval	WTp53:WTp53_DMSO_vs_WTp53:WTp53_Nutlin_RNAseq log2(FC)	WTp53:WTp53_DMSO_vs_WTp53:WTp53_Nutlin_RNAseq pval	∆40p53:WTp53_DMSO_vs_∆40p53:WTp53_Nutlin_RNAseq log2(FC)	∆40p53:WTp53_DMSO_vs_∆40p53:WTp53_Nutlin_RNAseq - pval	WTp53_DMSO_vs_WTp53_5FU log2(FC)	WTp53_DMSO_vs_WTp53_5FU - pval	WTp53:WTp53_DMSO_vs_WTp53:WTp53_5FU log2(FC)	WTp53:WTp53_DMSO_vs_WTp53:WTp53_5FU pval	∆40p53:WTp53_DMSO_vs_∆40p53:WTp53_5FU_RNAseqlog2(FC)	∆40p53:WTp53_DMSO_vs_∆40p53:WTp53_5FU_RNAseq - pval
CDC45	-3.81834	8.75e-06	-2.38552	0.0469721	-0.437498	1	-0.352669	0.837255	-0.342434	0.880115	0.891444	0.498425
CDC6	-4.1703	3.76e-09	-2.29593	0.0147576	-0.448763	1	0.25476	0.898435	0.268467	0.916118	1.57105	0.188546
CDC7	-2.62201	0.000737	-1.29268	0.407408	-0.377115	1	-1.38606	0.0681469	-1.21672	0.165121	-0.243254	0.850631
CDK1	-3.67332	1.95e-05	-1.49088	0.417241	-0.167353	1	-0.463736	0.315088	-0.502358	0.327541	0.45776	0.32669
CDK10	0.0100802	0.994946	-0.0227621	0.999545	-0.175152	1	-0.445895	0.481798	-0.417995	0.595954	-0.35731	0.603895
CDK11A	-0.0614367	0.970084	-0.142097	0.999545	-0.160251	1	0.694686	0.0133097	0.504039	0.137143	0.686114	0.0152727
CDK11B	-0.133238	0.911356	-0.210715	0.993843	-0.1833	1	0.716076	0.0284337	0.540175	0.169293	0.755849	0.0205727
CDK12	-0.267827	0.89632	-0.294107	0.999545	-0.0703815	1	-0.122717	0.826365	0.0402745	0.967653	-0.247907	0.591552
CDK13	-0.14949	0.885265	-0.115242	0.999545	0.0229775	1	0.32179	0.180156	0.370927	0.145745	0.191675	0.501753
CDK14	-0.262221	0.832478	-0.133701	0.999545	0.0549896	1	-0.240379	0.71917	-0.0227451	0.987221	0.122873	0.880097
CDK15	0	N/A	0	N/A	-1.41463	1	0	N/A	0	N/A	2.51575	N/A
CDK16	-0.340775	0.267925	-0.239466	0.789807	-0.0687852	1	-0.0434386	0.942176	-0.180598	0.745977	-0.0165408	0.979459
CDK17	-0.111447	0.946964	-0.274799	0.993249	0.0881865	1	-0.466243	0.187808	-0.320621	0.498013	-0.617728	0.05994
CDK18	0.716735	0.0236385	0.831628	0.0207856	0.0596337	1	-0.511725	0.586584	-0.580438	0.59734	-1.34612	0.0558598
CDK19	-0.365451	0.245639	-0.21425	0.889876	0.182549	1	-0.817879	0.303571	-0.703246	0.474049	-0.496095	0.597795
CDK2	-2.01001	0.0040047	-1.0731	0.455834	-0.318439	1	0.0166005	0.982122	0.248234	0.650304	0.823263	0.00851002
CDK20	0.162947	0.887647	0.0267964	0.999545	0.207607	1	-0.482643	0.294526	-0.287641	0.6695	-0.573251	0.18762
CDK3	0.0486229	0.98348	0.125514	0.999545	-0.126791	1	1.06524	0.00181234	0.569231	0.218862	0.831509	0.0223833
CDK4	-0.722629	9.37e-06	-0.572622	0.00432604	-0.207494	1	-0.853445	0.127452	-0.507387	0.520106	-0.707823	0.238536
CDK5	0.12789	0.909632	0.11612	0.999545	0.0238952	1	-0.684334	0.120868	-0.476947	0.405365	-0.777439	0.0695104
CDK6	0.352276	0.84775	0.277988	0.999545	0.0438543	1	0.254459	0.277301	0.174731	0.581813	0.120301	0.689355
CDK7	-0.234596	0.491393	-0.10247	0.999525	-0.0396856	1	-0.638392	0.211145	-0.566089	0.357907	-0.785832	0.104097
CDK8	-0.262323	0.754271	-0.194586	0.99244	0.056638	1	-0.32413	0.231218	-0.097081	0.84626	-0.536189	0.0228754
CDK9	0.34799	0.204671	0.0235454	0.999545	-0.160528	1	-0.186943	0.79451	-0.166313	0.862319	-0.219712	0.751054
CDT1	-3.01728	9.74e-08	-1.85259	0.0132325	-0.538144	1	-0.877893	0.342178	0.150151	0.939676	0.867581	0.354272
CHEK2	-1.36771	0.0133141	-0.614518	0.73287	-0.308471	1	0.39641	0.429966	0.429991	0.451861	0.957064	0.0134142
DBF4	-1.85945	0.00376633	-1.16685	0.288574	-0.202588	1	-0.705842	0.209529	-0.638857	0.337076	-0.289114	0.700921
DNA2	-2.29896	0.0125622	-1.0568	0.706264	-0.324452	1	0.310324	0.656269	0.709167	0.239209	1.26557	0.0057149
LIG1	-1.05997	0.298931	-0.997149	0.57731	-0.409678	1	0.582278	0.332141	0.294176	0.753794	0.962887	0.0645757
MCM2	-3.22283	2.8e-06	-2.21875	0.013409	-0.597615	1	-0.243589	0.889214	0.283439	0.89831	1.25823	0.255223
MCM3	-2.62267	4.3e-05	-1.6001	0.0980015	-0.608414	1	-1.73911	0.0288859	-1.11374	0.278079	-0.696987	0.512771
MCM4	-2.66156	0.00218899	-1.67016	0.254805	-0.472226	1	-0.48801	0.587867	-0.247346	0.862246	0.605397	0.476689
MCM5	-3.17295	8.61e-08	-2.4558	0.000428	-0.705252	1	-0.219673	0.907757	-0.0437146	0.988792	0.932403	0.476689
MCM6	-2.52874	0.00057	-1.60677	0.166084	-0.584135	1	-1.27052	0.309682	-0.658004	0.731229	-0.258702	0.898266
MCM7	-1.9336	0.000118	-1.31673	0.0648949	-0.40078	1	0.0939434	0.912977	0.361799	0.635282	1.14688	0.0100996
MCM8	-2.17409	0.0103202	-1.17538	0.539998	-0.308813	1	-0.000417	0.999786	0.0189325	0.991687	1.01727	0.0689717
MCM9	-0.282194	0.855772	-0.423977	0.950166	-0.0981503	1	0.315121	0.423113	0.281633	0.568241	0.510637	0.129904
ORC1	-3.63885	1.03e-08	-2.02376	0.0179111	-0.504997	1	0.00991081	0.992754	0.460736	0.614443	0.968178	0.103454
ORC2	-0.398937	0.734426	-0.264369	0.997234	-0.0501416	1	-0.167763	0.76758	-0.202578	0.761745	-0.0565984	0.937943
ORC3	-1.20642	0.00336246	-0.644065	0.441197	-0.171098	1	-0.486747	0.310782	-0.547045	0.297823	-0.120816	0.86754
ORC4	-0.0962365	0.922628	-0.0901559	0.999545	-0.000174	1	-0.0186145	0.966166	-0.0420034	0.934092	-0.11217	0.718294
ORC5	-0.348061	0.695006	-0.243865	0.987775	-0.0275034	1	0.403204	0.386492	0.404558	0.460872	0.489301	0.267013
ORC6	-3.2931	2.94e-06	-1.39854	0.282567	-0.337961	1	0.841084	0.472711	1.04874	0.407149	2.15342	0.0155654
PCNA	-0.309551	0.884733	-0.308546	0.999545	-0.169339	1	1.88499	0.00722094	1.10361	0.222902	1.87925	0.00797818
POLA1	-1.98867	0.0732621	-1.19418	0.674824	-0.259342	1	-1.2918	0.000733	-0.793732	0.0947652	-0.269755	0.656352
POLA2	-2.12283	0.00540451	-1.2808	0.354902	-0.432135	1	0.134583	0.918641	0.21257	0.895623	0.890677	0.279986
POLD1	-1.78844	0.0001	-1.22312	0.0582935	-0.363789	1	0.119467	0.923531	-0.0490777	0.980941	0.886711	0.240283
POLE	-1.96552	7.36e-06	-1.17404	0.0656537	-0.325249	1	-0.4078	0.576715	-0.257776	0.808966	0.244184	0.779204
PRIM1	-2.57428	6.85e-05	-1.9234	0.0225436	-0.242097	1	-1.8366	0.0053549	-0.873211	0.345415	-0.455237	0.647773
PRIM2	-1.90592	0.0178229	-1.19226	0.438921	-0.119549	1	-0.756788	0.253195	-0.449765	0.639751	-0.166556	0.871347
RPA1	-0.612325	0.411504	-0.431718	0.894171	-0.177068	1	0.580641	0.0681466	0.542611	0.133431	0.797224	0.00724604
RPA2	-1.34302	3.88e-05	-0.80745	0.102813	-0.177821	1	0.135237	0.85244	0.424437	0.488089	0.92108	0.0258412
RPA3	-0.99371	0.0492099	-0.664922	0.509822	-0.218159	1	0.00763637	0.992545	0.0305879	0.980941	0.422991	0.423073
RPA4	0.497018	0.879916	0.700513	N/A	-1.03915	1	1.35712	0.679805	-1.23835	N/A	-1.23632	0.702295
TOP2A	-4.15555	6.8e-09	-1.53001	0.258364	-0.155177	1	-1.49702	3.01e-06	-1.29177	0.000227	-0.474553	0.276502
TOP2B	-0.27501	0.871593	-0.033075	0.999545	-0.0267271	1	-0.806522	0.0115114	-0.806647	0.0197167	-0.776393	0.0167919
