# Supplementary material for: The Δ40p53 isoform inhibits p53-dependent eRNA transcription and enables regulation by signal-specific transcription factors during p53 activation
Source: PLoS Biol. 2021 Aug 5;19(8):e3001364. doi: 10.1371/journal.pbio.3001364 (PMC8370613; doi:10.1371/journal.pbio.3001364)
Supplement: S16 Data — Associated with S17 Fig. File contains tabs with labels corresponding to relevant panel. (XLSX) [file pbio.3001364.s042.xlsx]

## Sheet: S17A- WTWT 5FU Cell Cycle Quant
WTp53:WTp53
Replicate 1	% G1	% S	% G2		Average %	% G1	% S	% G2
DMSO	67.3	10.3	18.5		DMSO	65.4	7.65667	22.2667
5FU	64.3	24	7.71		5FU	67.9333	18.7333	10.77
Replicate 2	% G1	% S	% G2		Standard Error	G1	S	G2
DMSO	69.9	5.45	22.1		DMSO	3.28684	1.417	2.22436
5FU	68.8	15.9	12.6		5FU	1.89766	2.63586	1.53977
Replicate 3	% G1	% S	% G2
DMSO	59	7.22	26.2
5FU	70.7	16.3	12

## Sheet: S17B- DESeq2 WTp53WTp53
RNA-seq: DESeq2 differential analysis at annotated gene regions in WTp53:WTp53 DMSO vs 5FU
Gene	Accession	baseMean	log2FoldChange	lfcSE	stat	pvalue	padj	WTp53:WTp53_5FU_R1	WTp53:WTp53_5FU_R2	WTp53:WTp53_DMSO_R1	WTp53:WTp53_DMSO_R2
CAVIN3	NM_145040	639.824	-2.27819	0.244925	-9.30155	1.38413e-20	8.01271e-17	288.342	208.03	1305.07	1105.57
CD99L2	NM_031462	3303.91	1.53829	0.164677	9.34123	9.52187e-21	8.01271e-17	4610.53	3965.51	1412.56	1539.9
SERPINC1	NM_000488	376.018	5.08665	0.544288	9.34551	9.14473e-21	8.01271e-17	769.893	593.91	12.8521	27.0157
PIF1	NM_025049	232.49	-3.63605	0.431414	-8.42822	3.50958e-17	1.52377e-13	19.6151	35.5699	447.486	235.868
HAUS4	NM_017815	1266.52	-1.3834	0.166053	-8.33106	8.01205e-17	2.78291e-13	602.184	652.115	1708.16	1563.79
ANK1	NM_020477	354.064	3.52083	0.428845	8.21003	2.2113e-16	6.40062e-13	242.247	219.887	12.8521	27.0157
HNRNPA1P10	NR_002944	11407	-1.63632	0.212248	-7.70946	1.26349e-14	3.13472e-11	4602.69	3968.74	14230.7	12416.8
HNRNPA1L2	NM_001011725	8772.49	-1.56271	0.203897	-7.66424	1.79889e-14	3.5097e-11	3721.97	3265.96	11080.8	9563.57
MCCC1	NM_020166	904.167	-1.87472	0.244651	-7.66283	1.81881e-14	3.5097e-11	256.958	382.646	1263.01	1080.63
LSMEM1	NM_001134468	231.186	2.73564	0.37783	7.24041	4.47316e-13	7.76854e-10	286.381	296.416	37.3878	49.8752
HNRNPA1	NR_135167	19167.9	-1.51388	0.20969	-7.2196	5.21417e-13	8.23222e-10	8399.19	7271.35	24150.2	20602.6
COPG2	NM_012133	915.97	-1.58138	0.221715	-7.13248	9.85745e-13	1.42662e-09	513.916	527.081	1597.16	1518.08
OXCT1	NM_001364303	1347.61	-2.23289	0.313544	-7.12146	1.06792e-12	1.42666e-09	763.028	458.097	3371.92	2371.15
MDM2	NM_001367990	15099.1	1.60896	0.227723	7.06541	1.60146e-12	1.98661e-09	22583.9	17102.7	6417.86	6592.88
KCNE5	NM_012282	104.827	3.78293	0.556854	6.7934	1.09524e-11	1.26807e-08	235.381	130.423	16.3572	10.3907
CENPF	NM_016343	5782.04	-1.92512	0.294182	-6.54398	5.99043e-11	6.50224e-08	1709.46	2402.59	8628.41	6986.68
CENPE	NM_001286734	1073.24	-2.06827	0.322885	-6.40558	1.49801e-10	1.47232e-07	332.476	440.851	2007.26	1235.45
FRZB	NM_001463	91.2251	4.33116	0.676453	6.40275	1.52598e-10	1.47232e-07	123.575	136.89	1.16837	11.4297
PISD	NM_001326418	1503.89	1.07728	0.169843	6.34282	2.256e-10	2.0621e-07	2140.99	2016.71	928.854	1041.14
ADCY10	NM_018417	66.4394	3.49256	0.565009	6.18143	6.35244e-10	5.25347e-07	83.3642	101.32	5.84185	10.3907
LVRN	NM_173800	142.138	3.14412	0.508053	6.18857	6.07119e-10	5.25347e-07	124.556	135.812	10.5153	18.7032
USP40	NM_018218	1871.1	-1.04904	0.17046	-6.15418	7.54652e-10	5.95729e-07	1240.66	1318.24	2766.7	2528.05
LINC01521	NR_120386	78.3398	-2.06715	0.338968	-6.09835	1.07166e-09	7.75479e-07	33.3457	34.492	157.73	126.766
MEGF6	NM_001409	1297.21	-1.91143	0.313201	-6.10287	1.04178e-09	7.75479e-07	504.108	606.844	2439.56	1739.4
NBAS	NM_015909	1593.95	-1.12436	0.186348	-6.03367	1.60275e-09	1.1134e-06	873.853	935.596	2078.53	1866.16
CHML	NM_001821	1460.19	-1.45603	0.244355	-5.95866	2.5432e-09	1.69876e-06	659.068	852.6	2230.42	1916.04
NUDT18	NM_024815	167.699	-2.46518	0.416529	-5.91838	3.25135e-09	2.09134e-06	36.288	74.3734	321.302	287.821
SRBD1	NM_018079	265.985	-1.82357	0.309499	-5.89202	3.81508e-09	2.36631e-06	99.0563	134.734	487.21	339.775
CCT6B	NM_001193530	61.2501	-3.04998	0.521737	-5.84581	5.04106e-09	2.91827e-06	6.86529	18.3239	88.7961	117.414
LCE1C	NM_178351	209.707	2.86643	0.489922	5.85079	4.89253e-09	2.91827e-06	322.669	228.51	22.199	52.9924
ZC3H12D	NM_207360	57.8747	4.02914	0.690248	5.83724	5.30727e-09	2.97327e-06	78.4605	64.6726	3.50511	5.19533
PTP4A3	NM_032611	81.2132	-7.83301	1.34482	-5.82457	5.72587e-09	3.10753e-06	0	2.15575	376.215	98.7113
SPAG16	NM_001025436	120.491	-2.28757	0.396196	-5.77383	7.74911e-09	4.07814e-06	30.4034	56.0495	253.536	167.29
RABGAP1L	NM_001366447	307.114	-1.86465	0.323806	-5.75856	8.48347e-09	4.33331e-06	113.768	163.837	495.389	514.338
ASPM	NM_001206846	1909.06	-1.68166	0.292291	-5.75338	8.7475e-09	4.34051e-06	652.203	869.846	3021.41	1860.97
CDH26	NM_177980	58.4294	2.84039	0.497149	5.71335	1.10772e-08	5.34383e-06	101.999	109.943	12.8521	16.6251
ATP6AP1L	NM_001349374	216.502	-1.6187	0.284859	-5.68248	1.32755e-08	6.10747e-06	67.6722	67.9062	247.694	169.368
LOC107985939	NR_158150	200.746	1.46939	0.258635	5.68135	1.33635e-08	6.10747e-06	279.515	315.818	126.184	89.3597
UGGT2	NM_020121	1088.09	-1.40383	0.247475	-5.67263	1.40622e-08	6.26201e-06	717.913	786.849	2360.11	1621.98
KIF14	NM_001305792	1082.93	-2.3031	0.409475	-5.62453	1.86014e-08	7.87929e-06	307.957	411.749	2423.2	1128.43
MSH4	NM_002440	46.1228	4.28799	0.76184	5.62846	1.81821e-08	7.87929e-06	84.345	65.7504	3.50511	4.15627
LRBA	NM_006726	4150.55	-1.75335	0.312287	-5.61455	1.97077e-08	8.14915e-06	1354.42	2168.69	5883.91	5992.3
SPON1	NM_006108	204.011	2.1868	0.391458	5.58629	2.3197e-08	9.36888e-06	222.632	223.12	49.0715	48.8361
LMF1	NM_022773	78.1108	-1.92696	0.346975	-5.55361	2.79832e-08	1.10451e-05	44.134	65.7504	206.802	209.891
ANLN	NM_018685	2453.41	-1.34085	0.241923	-5.54247	2.98235e-08	1.12597e-05	1354.42	1152.25	3633.63	2717.16
LYPLAL1	NM_001300772	682.455	-1.18608	0.213866	-5.54589	2.92462e-08	1.12597e-05	521.762	411.749	1073.73	1051.54
PLSCR2	NM_001199978	48.0277	4.96687	0.898604	5.52732	3.25164e-08	1.20152e-05	50.0185	86.2301	0	4.15627
EMB	NM_198449	2013.44	-1.76582	0.321397	-5.4942	3.92493e-08	1.39111e-05	598.261	892.481	2787.73	2280.75
SERPINB12	NM_001307928	98.4241	6.65114	1.21057	5.4942	3.92489e-08	1.39111e-05	254.016	71.1398	0	3.1172
MT1DP	NR_027781	107.626	-7.67454	1.40668	-5.45579	4.87546e-08	1.69344e-05	2.94227	3.23363	1254.83	6.2344
HNRNPLL	NM_001142650	785.101	-1.61359	0.29655	-5.44121	5.29211e-08	1.80212e-05	306.977	482.888	1314.42	1101.41
ST7-AS1	NR_002330	80.2836	-2.47003	0.459064	-5.38057	7.42488e-08	2.47977e-05	23.5381	23.7133	141.373	120.532
KIF20B	NM_016195	1521.61	-1.47868	0.275137	-5.37433	7.687e-08	2.51887e-05	679.664	804.095	2447.74	1687.44
TMEM236	NM_001098844	53.1787	3.31332	0.617113	5.36906	7.91489e-08	2.54552e-05	72.5759	68.9841	5.84185	8.31253
KIAA1614	NM_020950	310.628	1.64149	0.307599	5.33645	9.47817e-08	2.93942e-05	492.339	435.462	130.857	166.251
NIPSNAP3A	NM_015469	825.345	-1.54631	0.289669	-5.33817	9.3888e-08	2.93942e-05	427.61	482.888	1409.05	1250
LINC00598	NR_024505	90.6134	2.72732	0.51203	5.32648	1.00134e-07	3.05092e-05	78.4605	126.111	16.3572	14.5469
LCE1B	NM_178349	182.357	2.30362	0.434413	5.30283	1.14024e-07	3.41423e-05	273.631	175.694	30.3776	60.2658
RAPSN	NM_005055	58.3948	3.15552	0.595672	5.29741	1.17459e-07	3.45747e-05	80.422	114.255	8.17859	13.5079
ZNF277	NM_021994	879.055	-1.15194	0.219001	-5.25997	1.44078e-07	4.17035e-05	407.014	532.471	1002.46	1083.75
BCKDHB	NM_000056	408.731	-1.90333	0.363124	-5.24153	1.59247e-07	4.47667e-05	114.748	222.042	607.552	650.455
MICALL1	NM_033386	6509.69	0.870559	0.166219	5.23743	1.62827e-07	4.47667e-05	9742.83	8477.49	5386.19	4580.2
PRR11	NM_018304	2675.18	-1.5143	0.289128	-5.23746	1.62798e-07	4.47667e-05	1355.4	1055.24	4043.73	2843.92
SGO2	NM_001160046	315.075	-1.25026	0.238826	-5.23501	1.64972e-07	4.47667e-05	154.959	165.993	422.95	340.814
EMBP1	NR_003955	1229.66	-1.69562	0.325127	-5.21525	1.83568e-07	4.83035e-05	362.88	574.508	1653.24	1381.96
FAM72D	NM_207418	973.661	-1.58859	0.304474	-5.2175	1.81353e-07	4.83035e-05	509.012	443.007	1800.46	1064
PXDNL	NM_144651	52.1494	3.04096	0.585485	5.19391	2.05926e-07	5.33779e-05	67.6722	76.5292	7.01022	10.3907
CYGB	NM_134268	284.156	3.12986	0.606551	5.16009	2.46825e-07	6.30384e-05	218.709	85.1522	11.6837	22.8595
PVT1	NR_003367	797.716	0.80449	0.156001	5.15694	2.51016e-07	6.31796e-05	905.238	884.936	500.062	524.728
PRMT3	NM_005788	1034	-2.17547	0.42311	-5.14162	2.72374e-07	6.75759e-05	335.418	475.343	2265.47	1396.51
CPM	NM_198320	833.891	2.12249	0.41394	5.12754	2.9355e-07	7.1804e-05	832.662	755.591	137.868	226.516
CCDC13	NM_144719	137.846	2.54172	0.499599	5.08752	3.62785e-07	8.75067e-05	141.229	242.522	18.6939	46.758
LOC100132249	NR_135128	101.634	-1.89459	0.374376	-5.06067	4.17794e-07	9.93949e-05	28.4419	51.738	146.046	150.665
ACER2	NM_001010887	339.586	1.63787	0.324582	5.04607	4.50986e-07	0.000105842	384.456	341.687	84.1226	148.586
FAM72C	NM_001346071	1596.65	-1.56812	0.311277	-5.03772	4.71109e-07	0.00010909	859.142	710.32	2967.66	1687.44
SETD1A	NM_014712	3339.62	1.23529	0.245459	5.03259	4.83907e-07	0.000110579	4184.89	3351.12	1670.77	1530.54
DLGAP5	NM_014750	897.162	-1.43083	0.285716	-5.00788	5.50341e-07	0.000123421	453.109	381.568	1341.29	910.222
PFN2	NM_002628	3258.39	-1.04077	0.207884	-5.00649	5.54317e-07	0.000123421	2181.2	2270.01	4706.19	4451.36
SEPTIN10	NM_178584	2615.99	-1.46037	0.293022	-4.98382	6.23418e-07	0.000137049	946.429	1482.08	3457.21	3224.22
DELE1	NM_001142603	2070.62	-1.0774	0.216343	-4.98006	6.35655e-07	0.000137993	956.237	988.412	2299.35	1804.86
LOC105371795	NR_135646	232.938	-1.03158	0.207549	-4.97031	6.68473e-07	0.000143326	149.075	141.202	281.577	311.72
CCDC88C	NM_001080414	2727.44	0.952934	0.193087	4.93524	8.00505e-07	0.000167498	3122.73	3403.93	1472.15	1898.37
INPP5D	NM_005541	5515.47	1.3559	0.274692	4.93606	7.97171e-07	0.000167498	4476.17	3107.52	1480.32	1482.75
SPTLC2	NM_004863	1644.7	-0.982605	0.199489	-4.9256	8.41012e-07	0.000173879	1133.75	1098.36	2361.28	2050.08
FAM72A	NM_001123168	823.144	-1.52824	0.31197	-4.89869	9.64759e-07	0.000194825	448.205	376.179	1517.71	861.386
LINC01140	NR_026989	55.2384	4.04756	0.826007	4.90016	9.5761e-07	0.000194825	64.7299	113.177	1.16837	9.3516
MAN1B1-DT	NR_027447	42.8578	-2.36269	0.485722	-4.86428	1.14872e-06	0.000226702	9.80756	15.0903	60.7552	66.5002
TOP2A	NM_001067	5949.44	-1.29177	0.265483	-4.86573	1.14037e-06	0.000226702	2594.1	3533.28	7732.27	7268.27
YY2	NM_206923	93.2818	-2.27597	0.469229	-4.85044	1.23186e-06	0.000240379	23.5381	43.115	175.256	146.508
RELA	NM_021975	2757.39	0.780793	0.161086	4.84704	1.25315e-06	0.000241816	3772.97	3355.43	2038.81	2110.34
CC2D2A	NM_001080522	291.059	-1.48862	0.308147	-4.83087	1.35936e-06	0.000259429	124.556	177.85	449.823	397.962
WHAMM	NM_001080435	1065.63	1.0785	0.223438	4.82686	1.38703e-06	0.000261832	1255.37	1247.1	514.083	670.198
ILF3-DT	NR_024333	223.46	-1.54592	0.320975	-4.81634	1.46214e-06	0.000273043	80.422	119.644	282.746	300.29
PRICKLE2-AS1	NR_045697	297.811	1.19354	0.248862	4.79598	1.61882e-06	0.000299086	436.436	441.929	158.898	224.438
IFT81	NM_001143779	375.369	-1.41389	0.295052	-4.792	1.65125e-06	0.000301867	155.94	201.563	509.409	442.642
ZNF614	NM_025040	531.086	0.94185	0.197213	4.7758	1.78996e-06	0.000323815	818.931	887.092	414.771	472.775
PPP2R3C	NM_001305156	315.347	-1.06444	0.222988	-4.77354	1.81019e-06	0.000324099	199.093	253.301	517.588	428.095
NBDY	NM_001348129	608.771	-0.915161	0.19182	-4.77094	1.83369e-06	0.000324343	522.743	503.368	931.191	1003.74
ZNF629	NM_001080417	1951.54	1.15948	0.243114	4.76927	1.84891e-06	0.000324343	3017.79	2280.79	1095.93	1275.97
RNA5-8SN4	NR_146120	898.031	-1.5429	0.324064	-4.7611	1.92536e-06	0.000334377	537.454	655.349	1559.77	1915
ARHGEF5	NM_005435	9408.99	0.937012	0.197235	4.75074	2.02678e-06	0.000341738	10523.5	9572.62	4839.39	5656.68
LOC554249	NR_126049	349.263	-1.42932	0.300835	-4.75117	2.02242e-06	0.000341738	152.998	222.042	497.726	511.221
OSBPL1A	NM_001242508	1058.54	-0.888448	0.186913	-4.75327	2.00153e-06	0.000341738	662.01	751.279	1327.27	1288.44
MGRN1	NM_015246	1887.8	0.848866	0.178813	4.74723	2.06223e-06	0.000344373	2642.16	2163.3	1314.42	1353.9
TMEM161B-AS1	NR_039994	188.611	1.52764	0.322708	4.7338	2.20349e-06	0.000364458	213.805	185.395	54.9134	83.1253
C22orf23	NM_001207062	2104.65	1.0751	0.227793	4.71965	2.3625e-06	0.000387071	3209.03	2774.45	1479.16	1361.18
BUB1B	NM_001211	894.616	-1.63633	0.347318	-4.71131	2.46124e-06	0.000398963	427.61	343.842	1503.69	895.675
LOC100287497	NR_136592	319.227	-1.65322	0.35114	-4.70814	2.49984e-06	0.000398963	171.632	168.149	677.655	391.728
VWA8	NM_015058	1779.08	-1.15385	0.245093	-4.7078	2.504e-06	0.000398963	1051.37	1325.79	2749.17	2539.48
SELPLG	NM_003006	65.121	2.18688	0.464791	4.70509	2.53754e-06	0.000400632	106.902	111.021	16.3572	31.172
CA13	NM_198584	180.238	-1.52323	0.32414	-4.69931	2.61043e-06	0.000408427	94.1526	95.931	331.817	215.087
PTGR2	NM_001146155	374.511	-1.81598	0.387447	-4.68705	2.77167e-06	0.000429782	118.671	219.887	609.889	580.838
RGS16	NM_002928	421.104	1.24045	0.265568	4.67092	2.99848e-06	0.000460837	500.185	558.34	226.664	221.321
EIF5	NM_001969	10451.3	1.13384	0.243215	4.66188	3.13331e-06	0.000477334	13653.1	10633.2	4805.51	6261.41
GPC1	NM_002081	4676.35	1.03911	0.223087	4.65786	3.19519e-06	0.00048253	7898.03	6004.85	3241.06	3524.51
SIPA1L3	NM_015073	1984.81	0.878542	0.188871	4.65154	3.29473e-06	0.000493272	3027.59	2585.82	1448.78	1604.32
ARHGEF34P	NR_033942	13382.8	0.914666	0.197136	4.63977	3.48789e-06	0.000513341	14874.1	13586.6	7027.75	8069.39
FAM72B	NM_001320149	620.525	-1.6043	0.345769	-4.6398	3.48741e-06	0.000513341	333.457	256.534	1161.36	633.83
ITGB4	NM_001321123	38008.9	-1.12939	0.243616	-4.63595	3.55299e-06	0.000518527	22331.8	24835.3	62538.2	40648.3
LPCAT2	NM_017839	612.916	-0.855215	0.184777	-4.62837	3.68561e-06	0.000528991	418.783	492.589	794.492	853.073
TNFAIP8L1	NM_152362	307.085	-1.14336	0.246969	-4.62955	3.66455e-06	0.000528991	171.632	190.784	342.332	457.189
LOC101928940	NR_120567	59.0536	3.77827	0.816956	4.62482	3.74931e-06	0.000533724	65.7106	81.9186	1.16837	9.3516
GNAT2	NM_005272	107.384	1.68362	0.364184	4.623	3.78238e-06	0.000534054	166.728	153.058	43.2297	56.1096
LCE1E	NM_178353	85.8179	2.6192	0.566812	4.62094	3.82011e-06	0.000535031	129.46	52.8159	15.1888	14.5469
SLC30A9	NM_006345	2299.79	-1.32342	0.286687	-4.61627	3.90693e-06	0.000541303	1065.1	1525.19	3596.24	2885.49
USF1	NM_001276373	2800.54	0.991548	0.214844	4.6152	3.92723e-06	0.000541303	3247.28	3481.54	1446.44	1936.82
RHBDD2	NM_001040456	2001.48	1.08638	0.23552	4.61269	3.9749e-06	0.00054356	3046.23	2127.73	1243.15	1193.89
PARTICL	NR_038942	39.6285	-2.13882	0.464244	-4.60711	4.08311e-06	0.000553995	12.7498	18.3239	66.5971	69.6174
LOC100287015	NR_040040	78.7461	-1.81921	0.395084	-4.60461	4.13249e-06	0.000556349	27.4612	38.8035	105.153	127.805
INCA1	NM_001167987	73.2212	-1.63723	0.356272	-4.59546	4.31789e-06	0.000576837	30.4034	33.4142	102.817	95.5941
RMND1	NM_017909	691.872	-1.06566	0.232003	-4.5933	4.36297e-06	0.00057841	352.091	423.605	766.451	856.191
LOC102724238	NR_126048	418.827	-1.44929	0.315804	-4.58921	4.44925e-06	0.00058538	174.575	260.846	604.047	583.955
LAP3	NM_015907	1538.94	-2.25254	0.491214	-4.58565	4.52574e-06	0.000590966	319.726	665.049	2214.06	2477.13
EDC4	NM_014329	3614.18	0.793103	0.173351	4.57514	4.75898e-06	0.000616785	4094.66	4170.3	2232.76	2536.36
CELP	NR_001275	221.06	2.16262	0.473517	4.56716	4.94387e-06	0.000636002	184.382	248.989	36.2195	60.2658
RMDN1	NM_001317807	556.294	-0.98087	0.214851	-4.56535	4.98658e-06	0.000636779	362.88	320.129	766.451	582.916
HEXIM2	NM_001303444	217.197	-0.992767	0.217852	-4.55706	5.18734e-06	0.000657581	138.287	127.189	247.694	280.548
ADGRL1	NM_014921	2396.87	0.911329	0.200053	4.55543	5.22794e-06	0.000657924	3181.57	3928.86	1646.23	2133.2
CTF1	NM_001330	61.9096	-2.02069	0.444471	-4.54628	5.46025e-06	0.000682218	18.6344	38.8035	134.363	97.6722
GPR83	NM_016540	46.2285	3.1063	0.683721	4.54323	5.53985e-06	0.000683058	44.134	67.9062	2.33674	10.3907
TLCD3A	NM_024792	2426.43	0.682406	0.15021	4.54301	5.54565e-06	0.000683058	3386.55	3189.43	1925.47	2171.65
GIT1	NM_014030	6300.4	0.930033	0.20555	4.52461	6.05068e-06	0.00073503	9301.49	7698.19	4326.47	4595.79
GSTZ1	NM_145870	447.238	-1.31663	0.290997	-4.52456	6.05225e-06	0.00073503	368.764	210.186	726.726	716.956
DEPDC1	NM_001114120	976.528	-1.37459	0.304902	-4.50829	6.53509e-06	0.000788159	565.896	468.876	1732.69	951.785
PALB2	NM_024675	1250.98	0.857146	0.190896	4.49011	7.11848e-06	0.000852598	1535.86	1445.43	847.068	799.042
IFT140	NM_014714	679.364	-1.01375	0.227111	-4.46366	8.05703e-06	0.0009584	354.053	514.147	890.298	861.386
MIPOL1	NM_001195297	264.304	-1.28036	0.287272	-4.45696	8.31284e-06	0.000982103	137.306	190.784	425.287	370.947
GDF15	NM_004864	6640.82	2.60438	0.58617	4.44305	8.86925e-06	0.00104076	11882.8	3700.35	1486.17	1076.47
NMD3	NM_015938	1934.91	-1.10035	0.24792	-4.43831	9.06666e-06	0.00104974	1094.52	1332.25	2961.82	2241.27
RAB28	NM_001017979	363.396	-1.06049	0.238884	-4.43934	9.02336e-06	0.00104974	269.708	237.133	605.216	453.033
PECR	NM_018441	235.564	-1.4356	0.323644	-4.43574	9.17562e-06	0.00105532	119.652	121.8	394.909	258.727
LOC100506358	NR_149012	57.08	3.6383	0.821846	4.42699	9.5558e-06	0.00109181	40.211	54.9717	2.33674	5.19533
CDKN3	NM_005192	381.739	-1.57083	0.355899	-4.41369	1.01624e-05	0.00115353	203.997	119.644	571.333	391.728
LHPP	NM_001318332	63.4038	-1.63702	0.371622	-4.40506	1.05754e-05	0.00119261	43.1533	39.8814	128.521	129.883
EFL1	NM_024580	1191.28	-1.05195	0.239383	-4.39444	1.1106e-05	0.00124437	704.183	779.304	1643.9	1431.83
ITGB1	NM_033668	34208.6	-0.9491	0.216158	-4.39076	1.12954e-05	0.00125749	29072.5	25060.6	59394.1	45120.4
LEMD1	NM_001199052	45.7449	-2.7006	0.615589	-4.38701	1.14919e-05	0.00126316	12.7498	24.7911	71.2706	171.446
TIGAR	NM_020375	2766.57	1.58569	0.361369	4.38801	1.14395e-05	0.00126316	5297.06	3453.51	1482.66	1432.87
DCAF16	NM_017741	666.171	-1.47568	0.337755	-4.36908	1.2477e-05	0.00136282	347.188	372.945	1295.72	707.604
HNRNPH3	NM_001322434	3880.1	-0.883732	0.202382	-4.36664	1.2617e-05	0.0013695	2663.73	2551.33	5585.98	4037.81
PHRF1	NM_001286581	3442.97	0.882133	0.202226	4.36212	1.28805e-05	0.00138942	5222.52	4071.14	2402.17	2640.27
RASA1	NM_022650	1253.2	-1.05863	0.243236	-4.35227	1.34736e-05	0.00144442	643.376	695.23	1681.28	1107.64
LOC155060	NR_036573	510.416	-1.85287	0.426064	-4.34881	1.36878e-05	0.00145838	143.19	289.949	850.573	712.799
PIGN	NM_176787	1205.81	-1.07675	0.247872	-4.34399	1.39917e-05	0.00148166	764.99	834.276	1480.32	1892.14
NIPBL-DT	NR_046262	304.286	-1.26426	0.291584	-4.33582	1.45221e-05	0.00152851	159.863	187.55	460.338	374.064
RNA5-8SN1	NR_145821	955.549	-1.39504	0.322223	-4.32943	1.49493e-05	0.00153624	634.549	717.865	1581.97	1974.23
RNA5-8SN2	NR_146147	955.549	-1.39504	0.322223	-4.32943	1.49493e-05	0.00153624	634.549	717.865	1581.97	1974.23
RNA5-8SN3	NR_146153	955.549	-1.39504	0.322223	-4.32943	1.49493e-05	0.00153624	634.549	717.865	1581.97	1974.23
RNA5-8SN5	NR_003285	955.549	-1.39504	0.322223	-4.32943	1.49493e-05	0.00153624	634.549	717.865	1581.97	1974.23
ARHGEF35	NM_001003702	1984.46	0.942276	0.217939	4.32358	1.53519e-05	0.00154992	2303.8	1963.89	1035.18	1185.57
CFAP58	NM_001008723	33.5032	-2.13019	0.492834	-4.32232	1.54394e-05	0.00154992	14.7113	21.5575	77.1124	81.0472
COQ8B	NM_001142555	874.227	-0.674303	0.155952	-4.32379	1.53368e-05	0.00154992	611.011	582.053	933.528	970.488
NID1	NM_002508	227.977	3.26411	0.75485	4.32418	1.53098e-05	0.00154992	258.92	205.874	12.8521	35.3283
SYTL1	NM_001193308	2015.25	-1.53111	0.35528	-4.30958	1.63565e-05	0.00163255	749.297	1237.4	3295.97	2444.92
GDAP1	NM_001040875	228.974	-1.13109	0.262602	-4.30724	1.65306e-05	0.00164049	186.344	140.124	398.414	317.954
SPEN	NM_015001	4805.46	0.873945	0.203027	4.30459	1.67299e-05	0.00164357	6296.45	5564	3311.16	3160.84
ZDHHC12	NM_032799	850.562	-0.854992	0.198636	-4.30431	1.67508e-05	0.00164357	689.471	555.106	1071.4	1180.38
PPM1A	NM_177951	1616.34	0.860707	0.200381	4.29535	1.7442e-05	0.00170177	2216.51	2082.46	1246.65	1121.15
CKAP5	NM_014756	4907.65	-0.943725	0.219825	-4.29307	1.7622e-05	0.00170973	2900.09	3462.14	6716.96	5520.56
ZNF8	NM_021089	641.714	1.00533	0.234263	4.29148	1.7749e-05	0.00171248	808.143	863.379	426.455	406.275
CEP70	NM_001288966	377.842	-1.33183	0.310666	-4.28702	1.81088e-05	0.001718	160.844	253.301	508.241	533.041
EXOC3-AS1	NR_126522	36.5393	-2.38375	0.556053	-4.28692	1.8117e-05	0.001718	8.8268	16.1681	63.092	66.5002
LINC01003	NR_027387	120.742	-2.40708	0.561472	-4.28708	1.81038e-05	0.001718	16.6728	57.1274	168.245	221.321
ZNF678	NR_102302	359.476	1.3749	0.320797	4.28588	1.82018e-05	0.001718	597.28	417.138	192.781	198.462
PRKCI	NM_002740	2328.31	-0.676163	0.157905	-4.28209	1.85144e-05	0.00173805	1619.23	1926.16	2943.12	2721.31
GABRR2	NM_002043	98.9741	2.70762	0.633573	4.27357	1.92369e-05	0.00179617	151.036	132.579	15.1888	28.0548
LOC651337	NR_147508	41.2909	2.44911	0.57364	4.26943	1.95976e-05	0.00182006	55.9031	59.2832	14.0204	7.27346
ATP6V0C	NM_001198569	6741.35	1.14478	0.268606	4.26193	2.02669e-05	0.00184756	11291.4	7682.02	4238.85	4342.26
BCYRN1	NR_001568	659	3.41629	0.801477	4.26249	2.02161e-05	0.00184756	3013.86	720.021	193.949	155.86
CYP1B1	NM_000104	964.138	-1.83815	0.431353	-4.26135	2.03192e-05	0.00184756	243.227	465.642	1600.67	933.082
DYNC2LI1	NM_001193464	473.437	-0.886854	0.208098	-4.26171	2.02866e-05	0.00184756	350.13	315.818	667.139	565.252
PABPC1L	NR_134984	673.497	-2.10677	0.495478	-4.25199	2.11879e-05	0.00190856	301.092	253.301	1745.54	643.182
ZNF837	NM_138466	42.1963	-1.96467	0.462084	-4.25176	2.12099e-05	0.00190856	18.6344	20.4796	72.4389	80.0081
CDC25C	NM_001790	309.954	-1.20708	0.284479	-4.24312	2.20436e-05	0.00194331	133.383	99.1646	309.618	228.595
PI4K2B	NM_018323	1344.22	-1.58581	0.373692	-4.24365	2.19917e-05	0.00194331	540.396	738.345	2214.06	1624.06
SCRN2	NM_138355	597.262	-1.31902	0.310819	-4.2437	2.19863e-05	0.00194331	341.303	464.565	1007.14	1002.7
STARD4	NM_139164	808.589	-0.787301	0.185419	-4.24607	2.17551e-05	0.00194331	266.766	296.416	498.894	472.775
GABPB1-IT1	NR_026891	546.685	-0.980402	0.231131	-4.24175	2.21782e-05	0.0019453	283.438	324.441	547.966	650.455
FOCAD	NM_017794	849.861	-1.14615	0.270764	-4.23304	2.30556e-05	0.00201209	459.974	538.938	965.074	1244.8
PRR34-AS1	NR_027034	368.225	2.23518	0.5286	4.2285	2.35257e-05	0.00204285	853.258	375.101	153.056	108.063
HEXD	NM_173620	381.346	-1.49473	0.353861	-4.22405	2.3995e-05	0.00204825	134.364	234.977	482.537	556.94
HS2ST1	NM_012262	1597.54	-0.822921	0.194764	-4.22521	2.38713e-05	0.00204825	1021.95	1239.56	1905.61	2093.72
ISM1	NM_080826	305.283	1.54292	0.365297	4.22375	2.40273e-05	0.00204825	459.974	424.683	109.827	193.266
MICAL1	NM_001286613	409.066	-1.41688	0.335479	-4.22345	2.40596e-05	0.00204825	250.093	230.665	760.609	523.689
FAM126A	NM_032581	1186.58	-1.33649	0.316646	-4.22077	2.43475e-05	0.00206265	607.088	851.522	2061	1621.98
KIF4A	NM_012310	805.664	-1.08608	0.257774	-4.21331	2.51652e-05	0.00210149	507.051	368.634	969.747	890.48
PAXIP1-AS1	NR_028090	287.796	-2.10524	0.499797	-4.2122	2.529e-05	0.00210149	52.9608	151.98	470.853	409.392
SNORA104	NR_132784	2734.89	-0.958075	0.227445	-4.21233	2.52748e-05	0.00210149	2334.2	1972.51	4773.96	3594.13
SRCAP	NM_006662	6491.21	0.898297	0.213167	4.21405	2.50836e-05	0.00210149	8259.93	7485.85	4675.82	3772.85
ZNF398	NM_170686	667.058	0.762653	0.181205	4.20879	2.56739e-05	0.00212323	910.141	819.186	540.955	479.01
IMPDH2	NM_000884	12223.2	-1.15464	0.275474	-4.19145	2.77179e-05	0.00228141	6372.95	6918.89	17427.4	12164.3
KLF12	NM_007249	364.572	-1.22864	0.293487	-4.18634	2.83492e-05	0.00231548	151.036	228.51	470.853	417.705
PLA2G12A	NM_030821	1462.45	-0.837952	0.200182	-4.18594	2.83985e-05	0.00231548	914.064	1175.96	1950.01	1785.12
EXD2	NM_001193361	1443.24	-0.731928	0.175166	-4.17847	2.93473e-05	0.0023642	912.103	1026.14	1649.74	1568.99
FKBP3	NM_002013	1958.67	-0.816042	0.195225	-4.18	2.91512e-05	0.0023642	1256.35	1502.56	2507.32	2349.33
HOGA1	NM_001134670	70.8972	-1.84511	0.441622	-4.17803	2.94044e-05	0.0023642	24.5189	20.4796	60.7552	100.789
PRELID2	NM_138492	157.988	-1.52161	0.364438	-4.17522	2.97702e-05	0.00238258	64.7299	85.1522	243.021	187.032
LANCL1	NM_001136575	3330.46	-0.691516	0.165944	-4.16715	3.08425e-05	0.00245707	2147.86	2541.63	3857.96	3714.66
SCNN1A	NM_001038	22288.6	1.20418	0.289328	4.16201	3.1546e-05	0.00250164	31596	33667.5	11018.9	17305.6
ZNF263	NM_005741	1879.94	0.734789	0.176671	4.15909	3.19514e-05	0.00252227	2473.47	2216.11	1321.43	1496.26
MVD	NM_002461	907.141	-1.5254	0.368158	-4.14334	3.42281e-05	0.00268977	376.61	540.016	940.538	1696.8
ZRANB3	NM_032143	419.865	-1.04119	0.251577	-4.13864	3.49371e-05	0.00273312	263.823	246.834	633.257	418.744
CNOT3	NM_014516	2316.69	0.796015	0.192755	4.12967	3.63287e-05	0.00282924	2845.17	2690.38	1648.57	1539.9
VIM	NM_003380	27388.7	-0.827864	0.200662	-4.12567	3.69654e-05	0.00286597	15445.9	11960.1	26786.1	21863
TRMU	NM_018006	1460.6	1.31172	0.318247	4.12171	3.76066e-05	0.00290273	2377.35	1690.11	797.997	840.605
LRRC61	NM_001142928	153.837	-1.18426	0.287698	-4.11634	3.84944e-05	0.00295811	97.0948	122.878	259.378	240.024
FBXW7	NM_033632	1813.7	0.687108	0.167271	4.10774	3.99547e-05	0.0030301	1878.15	1734.3	1132.15	1111.8
LOC102606465	NR_109849	158.185	-1.04409	0.254137	-4.10837	3.98463e-05	0.0030301	94.1526	101.32	204.465	198.462
NTN1	NM_004822	36.951	2.12642	0.517424	4.10964	3.9628e-05	0.0030301	52.9608	43.115	11.6837	10.3907
TOLLIP-AS1	NR_029409	26.6562	-2.51832	0.613246	-4.10655	4.01618e-05	0.00303256	6.86529	5.38938	36.2195	34.2892
PARPBP	NR_135123	279.491	-1.7671	0.430608	-4.10374	4.06518e-05	0.00304311	96.1141	146.591	503.568	322.111
TKFC	NM_001351977	806.492	-0.904866	0.220472	-4.10421	4.05693e-05	0.00304311	560.992	616.545	926.518	1277.01
LINC01560	NR_126059	54.5407	-1.97602	0.482457	-4.09573	4.20837e-05	0.00313677	10.7883	15.0903	52.5767	48.8361
WDFY3-AS2	NR_015359	51.501	-2.11756	0.517487	-4.092	4.27665e-05	0.00317404	20.5959	17.246	77.1124	87.2816
CUL7	NM_014780	943.304	-0.97466	0.238466	-4.0872	4.36605e-05	0.0032266	587.473	707.087	1391.53	1152.32
CDC27	NM_001256	3123.73	-0.751757	0.184016	-4.08529	4.4021e-05	0.00323946	2284.18	2330.37	4326.47	3444.5
LAMP1	NM_005561	13927.5	0.77479	0.18985	4.08106	4.48314e-05	0.00326317	22509.3	18987.9	11029.4	13224.2
PRKAA1	NM_206907	2140.88	-1.14133	0.279578	-4.08234	4.45838e-05	0.00326317	1518.21	2016.71	4440.97	3356.18
TMEM81	NM_203376	270.593	1.37862	0.337842	4.08067	4.49068e-05	0.00326317	395.245	282.403	108.658	151.704
AURKC	NM_001015879	84.211	1.99782	0.490401	4.07386	4.62402e-05	0.00331809	89.2488	89.4637	17.5256	27.0157
CLEC18B	NM_001011880	50.1132	2.47674	0.608241	4.07197	4.6618e-05	0.00331809	51.9801	74.3734	4.67348	17.6641
EIF3E	NM_001568	22845	-0.647981	0.159126	-4.07212	4.65872e-05	0.00331809	13862	15443.8	22477.1	23443.4
NAXD	NM_001242883	1662.78	0.842559	0.206861	4.07308	4.63961e-05	0.00331809	2396.97	2153.6	1202.25	1335.2
TXLNA	NM_175852	4570.43	0.569995	0.13988	4.07489	4.60362e-05	0.00331809	5220.56	5207.22	3348.55	3675.18
ZC2HC1A	NM_016010	373.417	-1.35157	0.332066	-4.07017	4.69783e-05	0.00333009	168.69	212.342	550.302	421.861
CFAP36	NM_080667	956.504	-0.96248	0.236624	-4.06755	4.75105e-05	0.00335413	569.819	508.757	1150.84	951.785
RBM14	NM_006328	3812.52	1.73072	0.425685	4.06574	4.78803e-05	0.00335854	7491.99	3789.81	1638.05	1761.22
ZEB1-AS1	NR_148977	107.306	-1.53554	0.377713	-4.06535	4.79598e-05	0.00335854	50.0185	53.8938	179.929	121.571
ELOA3C	NM_001354366	21.8547	2.91868	0.718339	4.0631	4.84256e-05	0.00337754	45.1148	37.7257	4.67348	6.2344
DRP2	NM_001171184	98.3731	1.6591	0.408594	4.06052	4.89638e-05	0.00339221	83.3642	70.0619	28.0409	20.7813
METAP2	NM_006838	6439.83	-0.784351	0.193179	-4.06022	4.90266e-05	0.00339221	4203.52	4648.88	8096.81	7149.81
CD7	NM_006137	601.04	2.56803	0.633156	4.05592	4.99364e-05	0.00344117	765.97	730.8	61.9236	190.149
DNAJC10	NM_018981	3970.93	-1.2602	0.310847	-4.0541	5.03286e-05	0.00344117	2830.46	3107.52	8456.66	5766.82
FLII	NM_002018	6546.61	-0.862702	0.212783	-4.05437	5.02687e-05	0.00344117	4854.74	4991.64	9691.63	8213.82
PTK6	NM_001256358	116.435	-1.7956	0.443245	-4.05103	5.09933e-05	0.00347294	66.6914	62.5168	313.123	136.118
HMGN5	NM_030763	517.429	-1.18349	0.29259	-4.04489	5.23483e-05	0.0035513	275.592	244.678	665.971	516.416
CRYZL1	NM_145858	578.88	-0.80165	0.198311	-4.04239	5.29085e-05	0.00357534	371.706	440.851	759.441	656.69
ITGB3BP	NM_001347148	584.582	-0.912393	0.225815	-4.04044	5.33505e-05	0.00359123	354.053	349.232	656.624	667.081
TMEM230	NM_001009925	1323.56	-0.711059	0.176345	-4.0322	5.52575e-05	0.00370524	1070.99	1076.8	1890.42	1626.14
MMRN1	NM_007351	39.209	3.62307	0.89875	4.03123	5.5485e-05	0.00370618	50.9993	29.1026	1.16837	5.19533
ECT2	NM_018098	1940.84	-1.02145	0.253641	-4.02716	5.64552e-05	0.0037422	1204.37	1339.8	3049.45	2115.54
LINC01116	NR_040001	107.543	-1.45983	0.36242	-4.02802	5.62492e-05	0.0037422	52.9608	80.8407	192.781	174.563
FAHD2A	NM_016044	512.255	-0.839544	0.208527	-4.02607	5.67179e-05	0.00374532	451.148	448.396	900.813	709.682
OBSCN	NM_052843	795.463	-1.52981	0.380171	-4.02401	5.72159e-05	0.00376389	193.209	424.683	917.171	865.542
TAF3	NM_031923	737.147	0.889062	0.220989	4.02311	5.74355e-05	0.00376409	906.218	736.189	438.139	448.877
ECPAS	NM_001364931	6374.46	-0.899297	0.223673	-4.0206	5.8051e-05	0.00379012	3787.68	4807.33	8324.64	7705.72
NEK2	NM_002497	1123.44	-1.15769	0.28809	-4.01851	5.85682e-05	0.00380956	750.278	480.733	1584.31	1163.75
PIMREG	NM_019013	207.165	-1.44704	0.360313	-4.01606	5.91799e-05	0.00383499	145.152	85.1522	352.848	276.392
MST1R	NM_001318913	713.991	-1.69231	0.422478	-4.00569	6.18368e-05	0.00399227	422.706	370.789	1791.11	774.104
NECAB3	NM_031231	194.465	-1.84513	0.461302	-3.99983	6.33875e-05	0.00405575	69.6337	128.267	379.72	330.423
SRRM2	NM_016333	41829.7	0.598982	0.149731	4.00039	6.3237e-05	0.00405575	46528	46140.6	30121.8	31059.8
THG1L	NM_017872	1102.85	-1.06426	0.266109	-3.99933	6.35208e-05	0.00405575	547.262	466.72	1294.55	827.097
LCE1F	NM_178354	36.9724	3.31232	0.828665	3.99717	6.41036e-05	0.00407798	45.1148	30.1805	1.16837	6.2344
CAVIN4	NM_001018116	50.9915	2.97246	0.74388	3.99588	6.44547e-05	0.00408535	71.5952	38.8035	3.50511	10.3907
FOXK1	NM_001037165	4391.31	1.18103	0.295793	3.99275	6.53108e-05	0.00412455	6897.66	5101.59	2697.77	2594.55
ITGB1BP2	NM_001303277	40.0746	2.3583	0.591356	3.98795	6.6647e-05	0.00419369	51.9801	50.6602	14.0204	6.2344
SLITRK6	NM_032229	153.919	-1.71026	0.429274	-3.98407	6.77459e-05	0.00423692	129.46	149.825	598.206	315.876
SMIM19	NM_138436	337.876	-1.00795	0.253011	-3.9838	6.7822e-05	0.00423692	210.862	213.419	454.496	399.001
GAN	NM_022041	271.45	1.0498	0.263932	3.97753	6.96344e-05	0.00433456	446.244	388.035	206.802	196.384
KIF18A	NM_031217	468.596	-1.23076	0.309748	-3.97342	7.08477e-05	0.00439433	182.421	260.846	628.583	411.47
EIF4B	NM_001300821	31039.3	-0.543397	0.136898	-3.96935	7.20686e-05	0.00445414	19528.8	18980.3	26293	29829.5
PRICKLE2	NM_001370528	842.308	1.06468	0.268356	3.96741	7.26574e-05	0.00447461	1200.45	1202.91	450.991	697.213
TP53I11	NM_006034	2677.29	1.55278	0.391613	3.96509	7.33682e-05	0.00450242	7362.53	4918.35	1768.91	2416.87
LHFPL4	NM_198560	22.0989	2.99682	0.756237	3.9628	7.40765e-05	0.00451399	33.3457	36.6478	3.50511	5.19533
PLAC4	NR_148920	49.0938	2.32137	0.585671	3.96361	7.38246e-05	0.00451399	105.922	71.1398	21.0307	14.5469
CEP57	NM_014679	1786.59	-0.934246	0.236165	-3.95591	7.62438e-05	0.00462327	1024.89	1242.79	2396.33	1936.82
PSD4	NM_012455	664.967	-1.48897	0.376439	-3.95541	7.64023e-05	0.00462327	259.9	453.786	1166.03	836.448
TMX3	NM_019022	3581.83	-1.00481	0.254191	-3.95296	7.71888e-05	0.00465464	2257.7	2969.55	5987.9	4501.24
CLBA1	NM_174891	317.535	-1.00677	0.254998	-3.94814	7.87598e-05	0.00473295	178.498	228.51	448.654	368.869
BRD1	NM_001304809	2943.69	0.841367	0.213307	3.9444	7.99984e-05	0.00478649	3708.24	3161.41	1916.13	1918.12
CEL	NM_001807	821.526	1.83591	0.465616	3.94297	8.04776e-05	0.00478649	720.856	902.182	161.235	293.017
TIA1	NM_001351516	562.084	-1.47813	0.374827	-3.9435	8.02994e-05	0.00478649	208.901	378.334	772.293	862.425
LINC02323	NR_146561	34.1838	-3.60618	0.915021	-3.94109	8.11133e-05	0.00480783	8.8268	7.54513	162.403	37.4064
CCDC88A	NM_001365480	1630.19	-1.36705	0.347046	-3.9391	8.17862e-05	0.00483123	727.721	1213.69	3078.66	1928.51
RUNDC1	NM_001321381	1592.28	1.16048	0.294814	3.9363	8.27491e-05	0.00487154	1859.51	2101.86	712.706	1058.81
LINC01265	NR_104631	16.2416	3.27105	0.832142	3.93088	8.46354e-05	0.00496575	35.3072	28.0248	2.33674	4.15627
R3HDM4	NM_138774	1382.34	-1.04177	0.265302	-3.92675	8.61026e-05	0.00503483	923.872	1277.28	2294.68	2236.07
RFTN2	NM_144629	56.1461	2.09581	0.533842	3.92589	8.64083e-05	0.00503575	58.8453	72.2177	12.8521	17.6641
ZNF490	NM_020714	281.427	1.33272	0.339747	3.92269	8.75655e-05	0.00508612	402.11	388.035	148.383	165.212
ADAM9	NM_003816	6862.45	-0.892082	0.227731	-3.91727	8.95588e-05	0.00518456	5807.06	4956.07	10794.6	9181.19
POLD4	NR_046413	492.919	-1.32048	0.337184	-3.91622	8.9949e-05	0.00518616	359.937	330.908	908.992	816.706
ZDHHC21	NM_178566	837.937	-1.18809	0.303425	-3.91559	9.01837e-05	0.00518616	492.339	654.271	1483.83	1128.43
LOC100289495	NR_040022	79.8083	-1.89908	0.486294	-3.90522	9.41416e-05	0.00538518	20.5959	42.0372	100.48	131.961
PLEKHD1	NM_001161498	27.5306	2.67443	0.68489	3.9049	9.42646e-05	0.00538518	45.1148	65.7504	4.67348	12.4688
VWDE	NM_001135924	124.108	-1.03941	0.266466	-3.90072	9.5906e-05	0.00546098	113.768	113.177	223.159	243.142
MPDZ	NM_001261406	651.508	-1.10313	0.282976	-3.89833	9.6857e-05	0.00549711	276.573	404.203	835.385	626.557
CCDC18	NM_206886	322.902	-1.37148	0.351954	-3.89676	9.74885e-05	0.00551493	153.979	195.096	576.006	327.306
ACAD11	NM_032169	811.903	-0.935783	0.240512	-3.89079	9.99174e-05	0.00563398	498.224	587.442	1230.29	846.839
FLVCR1-DT	NR_027285	91.0819	-1.49558	0.384471	-3.88998	0.000100254	0.00563466	55.9031	49.5823	155.393	142.352
ALOX12	NM_000697	105.251	-1.53361	0.394745	-3.88506	0.000102305	0.00573138	35.3072	72.2177	143.71	166.251
SCFD1	NM_001257376	1363.69	-0.942401	0.242787	-3.88159	0.000103777	0.00579514	795.393	1043.38	2014.27	1519.11
CD226	NM_006566	110.095	1.76001	0.453636	3.87979	0.000104548	0.00581948	136.325	104.554	31.546	39.4845
PSMA3-AS1	NR_029434	1956.5	-0.813995	0.209858	-3.8788	0.000104974	0.00582453	1183.77	1470.22	2450.07	2215.29
TTC27	NM_001193509	763.452	-1.15373	0.297689	-3.87564	0.000106346	0.00588189	437.417	481.811	1159.02	886.324
PROC	NM_000312	23.2149	3.25306	0.839729	3.87394	0.000107088	0.00590412	46.0955	28.0248	5.84185	2.07813
SERPINE1	NM_000602	3119.75	1.77052	0.457659	3.86865	0.000109439	0.00601465	7456.69	4580.97	1856.54	1671.86
TENT2	NM_001349549	1841.05	-0.796965	0.206332	-3.86253	0.000112218	0.00614789	851.296	1033.68	1712.83	1561.72
NDUFA5	NM_005000	2001.64	-0.662127	0.171642	-3.85761	0.000114503	0.00625336	1257.33	1465.91	2125.27	2183.08
PRCD	NR_033357	40.8459	3.82814	0.993037	3.85498	0.00011574	0.00630114	30.4034	16.1681	1.16837	2.07813
OTOAP1	NR_003676	62.7827	2.09025	0.542781	3.85101	0.000117631	0.00638404	113.768	56.0495	24.5358	15.586
IL21R-AS1	NR_037158	22.4511	4.78228	1.24434	3.84321	0.000121434	0.00656973	25.4997	34.492	0	2.07813
USO1	NM_001290049	3905.69	-1.37872	0.358812	-3.84246	0.000121809	0.00656973	1450.54	2678.52	5598.83	5137.14
GLCE	NM_015554	816.623	-1.22487	0.319007	-3.83964	0.000123213	0.0066249	336.399	573.43	1065.55	1059.85
HEMK1	NM_001317851	273.185	-1.35895	0.354307	-3.8355	0.000125309	0.00671677	129.46	196.173	462.675	371.986
LOC728673	NR_126047	206.418	-1.26005	0.329009	-3.82985	0.000128223	0.00685182	94.1526	131.501	287.419	252.493
HMMR	NM_001142557	1323.29	-1.23028	0.321352	-3.82845	0.000128953	0.00686971	598.261	446.241	1278.2	1173.11
TAF9B	NM_015975	595.742	-0.813858	0.212861	-3.82342	0.000131614	0.00699003	370.726	404.203	662.466	699.292
ALDOB	NM_000035	20.6844	3.39111	0.887901	3.81924	0.000133862	0.00706618	27.4612	40.9593	1.16837	5.19533
ICA1	NM_022307	400.764	-1.0601	0.277553	-3.81945	0.00013375	0.00706618	269.708	275.936	661.297	476.931
LINC00862	NR_040064	19.6468	4.82032	1.26272	3.81741	0.000134861	0.00709737	32.3649	29.1026	0	2.07813
CDCA3	NM_031299	180.768	-1.50812	0.395577	-3.81246	0.000137593	0.00719751	110.825	71.1398	331.817	187.032
MLH1	NM_000249	933.365	-1.25507	0.329189	-3.81261	0.000137508	0.00719751	633.568	501.212	1725.68	983.996
CLNS1A	NM_001311199	1538.51	-1.19566	0.313943	-3.80852	0.000139798	0.00729092	965.064	865.534	2412.68	1780.96
AMH	NM_000479	811.921	1.25829	0.330513	3.8071	0.000140608	0.0073112	906.218	910.805	405.424	354.322
ACP6	NM_001323625	614.497	-0.696096	0.182914	-3.8056	0.000141462	0.00733367	472.724	517.38	863.426	740.854
SIRT5	NM_031244	330.416	-1.3339	0.351105	-3.79914	0.0001452	0.00750501	145.152	215.575	434.634	473.814
ADCK2	NM_052853	1069.81	-0.693656	0.182884	-3.79286	0.000148921	0.00765179	924.853	854.756	1480.32	1398.58
WDR70	NM_018034	797.939	-1.209	0.318726	-3.79321	0.00014871	0.00765179	441.34	623.012	1136.82	1322.73
MIER2	NM_001346105	1021.67	0.819362	0.216159	3.79055	0.000150316	0.00770069	1595.69	1294.53	812.017	826.058
SH3GLB2	NM_001369915	1081.01	-1.1694	0.308945	-3.78515	0.000153614	0.0078465	699.279	1031.53	1892.76	1999.16
ARHGEF9	NM_015185	495.131	-1.31971	0.348839	-3.78315	0.000154853	0.00788661	227.535	393.425	641.435	907.105
ABHD16B	NM_080622	69.9169	-2.68698	0.710812	-3.78016	0.00015673	0.00793566	7.84605	36.6478	182.266	102.868
RPUSD3	NM_173659	490.838	-1.32298	0.349975	-3.7802	0.000156701	0.00793566	319.726	309.35	949.885	624.479
LOC100129484	NM_001354886	26.5513	-2.10968	0.55855	-3.77707	0.000158681	0.0080111	8.8268	12.9345	46.7348	46.758
ICE2	NM_024611	1479.53	-0.725895	0.192486	-3.77115	0.000162498	0.00814954	989.583	1174.88	1983.89	1596.01
PON3	NM_000940	12.786	6.34753	1.68314	3.77124	0.000162438	0.00814954	14.7113	18.3239	0	0
TMEM86B	NM_173804	240.504	1.52531	0.404524	3.77064	0.000162831	0.00814954	308.938	270.547	112.164	89.3597
AFG1L	NM_145315	198.398	-0.860057	0.228199	-3.76889	0.000163976	0.00816805	135.344	117.488	225.495	233.79
FAHD2CP	NR_003698	58.4747	-1.65469	0.439068	-3.76864	0.000164142	0.00816805	31.3842	51.738	143.71	117.414
PMCH	NM_002674	58.6753	-2.26276	0.60076	-3.76649	0.000165561	0.00821512	16.6728	17.246	101.648	61.3049
AGAP3	NM_001281300	3847.74	0.858601	0.228059	3.76481	0.000166673	0.00822873	5515.77	4706.01	2543.54	3093.3
TNFRSF10C	NM_003841	157.798	1.22763	0.326094	3.76465	0.000166783	0.00822873	345.226	314.74	99.3115	181.837
SNHG28	NR_147123	62.1162	-2.20805	0.587337	-3.75942	0.000170305	0.00837871	12.7498	39.8814	140.204	101.828
CBX3P2	NR_033754	45.5917	-2.01595	0.536666	-3.75643	0.000172352	0.00845546	10.7883	28.0248	74.7757	81.0472
TMEM199	NM_152464	791.796	0.633078	0.168591	3.75511	0.000173262	0.00847619	959.179	928.051	558.481	657.729
HRAS	NM_005343	3696.17	0.983651	0.26285	3.74225	0.000182378	0.00889705	6172.88	4358.93	2494.47	2831.46
C1QTNF6	NM_182486	88.6018	-1.9258	0.51472	-3.74145	0.00018296	0.00890047	41.1917	48.5044	116.837	223.399
TMPPE	NM_001136238	162.744	2.12344	0.568083	3.7379	0.000185562	0.00897677	399.168	197.251	63.092	73.7737
ZRANB2	NM_005455	3161.52	-1.38252	0.369797	-3.73858	0.000185062	0.00897677	1367.17	2334.68	5360.48	4290.3
ZNF707	NR_110192	893.007	0.783296	0.209654	3.73614	0.000186866	0.00901473	1252.43	1053.08	640.267	699.292
HIBCH	NM_014362	530.472	-1.46258	0.391553	-3.73532	0.00018748	0.00901928	166.728	365.4	743.083	722.151
ASL	NM_000048	577.138	-1.55882	0.418272	-3.72681	0.000193918	0.00925212	425.648	266.235	1227.96	811.511
LOC100996720	NR_160510	180.519	-1.5772	0.423154	-3.72725	0.000193577	0.00925212	73.5567	100.242	179.929	337.697
PRSS16	NM_005865	495.492	-0.836137	0.224289	-3.72795	0.000193042	0.00925212	376.61	339.531	687.002	592.268
SLC25A51P1	NR_026540	35.0356	1.81007	0.486032	3.72419	0.000195947	0.00932333	45.1148	47.4265	12.8521	13.5079
UBE2O	NM_022066	2524.08	0.843867	0.226901	3.7191	0.000199932	0.00948692	3517.97	2724.87	1772.42	1706.15
USP28	NM_001301029	1020.08	-0.724698	0.194974	-3.71689	0.000201688	0.0095442	715.952	836.432	1319.09	1245.84
DIMT1	NM_014473	1330.17	-1.1369	0.305996	-3.71539	0.000202889	0.00957495	586.492	657.504	1643.9	1092.06
DNAJC3-DT	NR_132117	78.9346	-1.76223	0.474414	-3.71454	0.00020357	0.00958103	36.288	49.5823	119.174	171.446
PHF12	NM_001033561	1689.38	0.562771	0.151609	3.71199	0.000205639	0.00965224	1979.17	1964.97	1341.29	1328.97
REEP2	NM_001271803	76.7428	1.82367	0.491525	3.71023	0.000207069	0.00966712	63.7491	49.5823	18.6939	13.5079
RGMB-AS1	NR_033932	12.7047	-3.34521	0.901502	-3.71071	0.00020668	0.00966712	3.92302	1.07788	26.8725	24.9376
ZC3H12B	NM_001010888	113.624	1.40788	0.379543	3.70941	0.000207745	0.00967268	133.383	171.382	61.9236	52.9924
DGKI	NM_001321709	22.716	5.02825	1.35632	3.70728	0.0002095	0.00972829	35.3072	37.7257	2.33674	0
LOC102724219	NM_001322044	2747.99	-0.788303	0.212846	-3.70363	0.000212539	0.00979088	1739.86	1907.84	3131.23	3168.11
LOC102724843	NM_001322047	2747.99	-0.788303	0.212846	-3.70363	0.000212539	0.00979088	1739.86	1907.84	3131.23	3168.11
LOC102724951	NM_001322036	2747.99	-0.788303	0.212846	-3.70363	0.000212539	0.00979088	1739.86	1907.84	3131.23	3168.11
