# Supplementary material for: The Δ40p53 isoform inhibits p53-dependent eRNA transcription and enables regulation by signal-specific transcription factors during p53 activation
Source: PLoS Biol. 2021 Aug 5;19(8):e3001364. doi: 10.1371/journal.pbio.3001364 (PMC8370613; doi:10.1371/journal.pbio.3001364)
Supplement: S17 Data — Associated with S18 Fig. File contains tabs with labels corresponding to relevant panel. (XLSX) [file pbio.3001364.s043.xlsx]

## Sheet: S18A- E2F ES DMSO vs 5FU
GSEA 5FU RNA-seq: Running enrichment scores for E2F2
PROBE	RUNNING ES WTp53	RUNNING ES WTp53:WTp53	RUNNING ES ∆40p53:WTp53
AK2	-0.435394	-0.339927	-0.026388
ANP32E	-0.294218	-0.364389	0.368897
ASF1A	-0.284023	-0.393494	0.289507
ASF1B	-0.0253991	0.0283339	0.112675
ATAD2	-0.254383	-0.346116	0.433275
AURKA	-0.558856	-0.523999	-0.0271455
AURKB	-0.433068	-0.403791	0.34919
BARD1	-0.614757	-0.517807	0.0963137
BIRC5	-0.401994	-0.471436	0.157529
BRCA1	-0.623412	-0.523162	0.4182
BRCA2	-0.621544	-0.402415	0.280596
BRMS1L	-0.308069	-0.0156472	0.502964
BUB1B	-0.0413958	-0.128871	-0.0519507
CBX5	-0.632404	-0.163678	0.445267
CCNB2	-0.391714	-0.380635	-0.0410807
CCNE1	-0.625961	-0.213316	0.445688
CCP110	-0.325524	-0.461002	0.509511
CDC20	-0.500559	-0.451352	-0.0469336
CDC25A	-0.591984	-0.0637463	0.46301
CDC25B	-0.56267	-0.429027	-0.0677466
CDCA3	-0.187153	-0.29102	-0.0446718
CDCA8	-0.607315	-0.440836	0.505095
CDK1	-0.624537	-0.456693	0.514873
CDK4	-0.520326	-0.521971	-0.0707681
CDKN1A	0.0247286	0.0163351	0.129486
CDKN1B	-0.417901	-0.0600915	0.368727
CDKN2A	-0.325498	-0.45164	-0.00480317
CDKN2C	-0.597876	-0.410266	0.477553
CDKN3	-0.13644	-0.192231	-0.0383744
CENPE	0.000857951	0.000389672	0.00101383
CENPM	-0.553371	-0.476502	-0.000535256
CHEK1	-0.532661	-0.474033	0.530139
CHEK2	-0.0231093	0.0240404	0.311018
CIT	-0.312011	-0.33391	-0.0207171
CKS1B	-0.440631	-0.475417	0.494521
CKS2	-0.10403	-0.00779438	0.530707
CSE1L	-0.254769	-0.512054	0.0683501
CTCF	-0.0120219	0.0283885	0.492498
DCK	-0.0705538	-0.00581519	0.297699
DCLRE1B	-0.243954	-0.118731	0.524453
DCTPP1	-0.625071	-0.440252	-0.0114137
DDX39A	-0.0139131	0.0318884	0.521274
DEK	-0.610466	-0.526477	0.521684
DEPDC1	-0.210642	-0.161541	-0.0640806
DIAPH3	-0.482389	-0.462949	0.106071
DLGAP5	-0.109335	-0.0568076	-0.0533293
DNMT1	-0.41484	-0.205723	0.530468
DONSON	-0.133742	0.0407549	0.282749
DSCC1	-0.602123	-0.497336	0.474858
DUT	-0.327599	-0.372192	0.12987
E2F8	-0.316115	0.010537	0.0529653
EED	-0.0161093	0.0462247	0.466526
EIF2S1	-0.298473	-0.321166	0.420579
ESPL1	-0.537325	-0.522222	0.518059
EXOSC8	-0.591746	-0.503898	0.115203
EZH2	-0.249426	-0.00719184	0.411721
GINS1	-0.519202	-0.173819	0.403417
GINS3	-0.504366	-0.195716	0.453772
GINS4	-0.14584	-0.522662	0.0679969
GSPT1	-0.610478	-0.512677	-0.0577964
H2AFX	-0.606416	-0.511396	-0.0260347
H2AFZ	-0.512874	-0.208502	0.504325
HELLS	-0.181571	-0.321145	0.439895
HMGA1	-0.414525	-0.376821	0.178382
HMGB2	-0.576257	-0.467698	0.507994
HMGB3	-0.549304	0.018694	0.287918
HMMR	-0.233185	-0.244925	-0.0644125
HNRNPD	-0.625058	-0.485321	-0.0423524
HUS1	-0.0313572	0.0274657	0.531697
ILF3	-0.0987838	0.0202222	0.50713
ING3	-0.151564	-0.178008	0.496282
IPO7	-0.356954	-0.466905	-0.0565498
KIF18B	-0.0210344	0.0306029	0.0790057
KIF22	-0.10256	0.0381499	0.146032
KIF2C	-0.486172	-0.50807	0.140238
KIF4A	-0.27507	-0.220492	-0.0415429
KPNA2	-0.543049	-0.390172	0.160898
LBR	-0.270168	-0.112204	0.441826
LIG1	-0.0143511	-0.00552729	0.377084
LMNB1	-0.443537	-0.517321	0.444395
LUC7L3	-0.509951	-0.521289	-0.0678372
LYAR	-0.276536	-0.0750713	0.0975904
MAD2L1	-0.628728	-0.464426	0.529129
MCM2	-0.510219	-0.0870288	0.49516
MCM3	-0.422201	-0.436626	-0.0502053
MCM4	-0.617354	-0.477077	0.52892
MCM5	-0.498367	-0.338791	0.532129
MCM6	-0.617447	-0.516157	0.096767
MCM7	-0.212269	0.0189624	0.268056
MELK	-0.611118	-0.44241	0.467988
MKI67	-0.343142	-0.51614	0.447307
MLH1	-0.474388	-0.268017	-0.065467
MMS22L	-0.545149	-0.475434	0.160822
MSH2	-0.542954	-0.501067	0.166843
MTHFD2	-0.281035	-0.307813	0.290113
MXD3	-0.0899594	0.0193461	0.502681
MYBL2	-0.207706	0.000479956	0.334246
MYC	-0.024498	0.0298923	0.389648
NAA38	-0.560405	-0.430452	0.0582646
NAP1L1	-0.62882	-0.493013	-0.0439521
NASP	-0.622734	-0.511625	0.139858
NBN	-0.105818	-0.206186	0.441553
NCAPD2	-0.568373	-0.525204	-0.00956058
NME1	-0.25544	-0.0461384	0.0360868
NOLC1	-0.329338	-0.0353585	0.0638678
NOP56	-0.570758	-0.473691	0.0101032
NUDT21	-0.535028	-0.210434	0.505045
NUP107	-0.594743	-0.526026	0.488143
NUP153	-0.498329	-0.209072	0.502894
NUP205	-0.634413	-0.481701	0.0735047
ORC2	-0.570691	-0.510929	0.126472
ORC6	-0.0277483	0.0231891	0.323533
PA2G4	-0.112645	-0.00477518	0.14829
PAICS	-0.570732	-0.524304	-0.04915
PAN2	-0.615235	-0.485613	0.0158035
PCNA	0.051451	0.0339394	0.192338
PDS5B	-0.505751	-0.441403	-0.0659606
PHF5A	-0.244882	-0.00516093	0.466286
PLK1	-0.413349	-0.411216	-0.0621243
PLK4	-0.517145	-0.493251	0.503352
PMS2	-0.409711	-0.216182	0.460642
PNN	-0.425236	-0.353923	0.0711867
POLA2	-0.244923	-0.0864016	0.504016
POLD1	-0.246888	-0.351866	0.482677
POLD2	-0.566407	-0.355611	0.146159
POLD3	-0.489785	-0.054436	0.207456
POLE	-0.617409	-0.500285	0.463252
POLE4	-0.593728	-0.486607	0.0283235
POP7	-0.151603	-0.0619221	0.441269
PPM1D	0.0485724	0.0286036	0.443228
PPP1R8	-0.0256663	0.0429677	0.527613
PRDX4	-0.0907633	0.0017367	0.483981
PRIM2	-0.588532	-0.526786	0.0648547
PRKDC	-0.549302	-0.520025	-0.0620687
PRPS1	-0.111188	-0.00882962	0.51956
PSIP1	-0.616549	-0.486814	0.456445
PSMC3IP	0.0262317	0.0284626	0.238088
PTTG1	-0.515531	-0.200062	0.0683253
RACGAP1	-0.369082	-0.357868	0.488835
RAD1	-0.111954	-0.025621	0.458867
RAD21	-0.626459	-0.51855	0.50156
RAD50	-0.459521	-0.322673	-0.0233293
RAD51AP1	-0.593482	-0.385336	0.173079
RAD51C	-0.0134296	-0.0474601	0.48762
RAN	-0.50731	-0.174728	0.0733111
RANBP1	-0.529814	-0.220965	0.294066
RBBP7	-0.511244	-0.384515	0.520645
RFC1	-0.492506	-0.520167	0.00853288
RFC2	-0.623898	-0.517933	0.489396
RFC3	-0.414323	-0.3374	0.499601
RNASEH2A	-0.412702	-0.339283	0.525796
RPA1	0.0304975	0.0254571	0.176741
RPA2	-0.164885	0.0345793	0.345363
RPA3	-0.307364	-0.204211	0.522275
RRM2	-0.515299	-0.0245269	0.253066
SHMT1	-0.16218	-0.309148	-0.0274969
SLBP	-0.452815	-0.183411	0.522092
SMC1A	-0.0224881	0.00147698	0.386796
SMC3	-0.571353	-0.426876	0.184505
SMC4	-0.625146	-0.418888	0.503292
SMC6	-0.626238	-0.497223	-0.0479931
SNRPB	-0.605298	-0.512732	-0.0110973
SPAG5	-0.249501	-0.180877	0.35438
SPC24	-0.381596	-0.448529	-0.0205951
SPC25	-0.580469	-0.481887	0.460032
SRSF1	-0.581456	-0.211141	0.111494
SRSF2	-0.412909	-0.119223	0.141479
SSRP1	-0.412884	-0.119348	0.361937
STAG1	-0.624233	-0.524403	0.272252
STMN1	-0.575515	-0.487654	0.365882
SUV39H1	-0.434763	-0.0395483	0.520602
SYNCRIP	-0.203835	-0.00530773	0.461459
TACC3	-0.622838	-0.518101	0.51367
TBRG4	-0.0921876	0.0196502	0.456868
TCF19	-0.113651	-0.0862153	0.222805
TFRC	-0.519125	-0.521485	-0.0458635
TIMELESS	-0.593866	-0.517101	0.527669
TIPIN	-0.569452	-0.511355	0.132515
TK1	-0.282738	-0.00950402	0.462811
TMPO	-0.467751	-0.466555	0.361843
TOP2A	-0.0775165	-0.0938597	-0.0680377
TP53	-0.59341	-0.00787668	0.0521336
TRA2B	-0.507613	-0.425043	0.280486
TRIP13	-0.58428	-0.5223	0.1827
TUBB	-0.526216	-0.469821	0.524976
TUBG1	-0.028422	-0.0253043	0.472196
UBE2S	-0.612024	-0.50281	-0.0525855
UBE2T	-0.527516	-0.168982	0.424838
UBR7	-0.189261	-0.0896149	0.394126
UNG	-0.630729	-0.436739	0.252723
USP1	-0.440602	-0.443925	0.376175
WDR90	-0.619736	-0.525255	0.471765
WEE1	-0.594093	-0.49861	0.523795
XPO1	-0.450373	-0.394269	0.0734739
XRCC6	-0.0497374	0.0163563	0.505061
ZW10	-0.455107	-0.181805	0.425756

## Sheet: S18B- IPA Upstream WT vs d40WT
IPA identified upstream regulators from 5FU RNA-seq 5FU-WTp53 vs 5FU-∆40p53:WTp53.
TF	Z-score of activation
FOXM1	4.172
TBX2	4.07
E2F3	3.642
MYC	3.566
MITF	3
CCND1	2.636
BMI1	2.378
SMAD7	2.378
BCL6	2.291
YAP1	2.105
E2F2	2.068
ZBTB33	-2
ETS2	-2
SMAD4	-2.108
RB1	-2.219
TP63	-2.234
ATF4	-2.407
ATF3	-2.438
BRD7	-2.575
IFI16	-2.675
SPI1	-2.683
CEBPB	-2.709
SMARCA4	-2.742
SMARCB1	-2.748
KDM5B	-3.394
TCF3	-3.45
TP73	-3.498
CDKN2A	-5.275
NUPR1	-5.469
TP53	-8.801

## Sheet: S18C- IPA Upstream Scatter
IPA: IPA identified upstream regulators from the 5FU RNA-seq data; WTp53 (DMSO vs 5FU) vs ∆40p53:WTp53 (DMSO vs 5FU)
Upstream regulator	Expr Log Ratio_WTp53	Predicted Activation State_WTp53	Activation z-score_WTp53	p-value of overlap_WTp53	Expr Log Ratio_∆40p53:WTp53	Predicted Activation State_∆40p53:WTp53	Activation z-score_∆40p53:WTp53	p-value of overlap_∆40p53:WTp53
(+)-R-3-(4-chlorophenyl)-3-(1-hydroxymethylcyclopropylmethoxy)-2-(4-nitrobenzyl)-2,3-dihydroisoindol-1-one			0	0.0164			0	0.0126
5-fluorouracil		Activated	5.596	2.05e-09		Activated	3.828	0.161
ATM	-0.706		0.684	6.56e-05	-0.601		1.523	0.00673
BCAS2	0.244		0	0.00388	0.197		0	0.0383
benfur			0	0.0311			0	0.024
BRCA2	-0.908		-1.067	0.000155	0.054		0	0.0383
BRD7	-0.096	Activated	2.148	2.81e-06	-0.084		1.046	0.00317
butyric acid		Activated	2.839	0.0661		Activated	2.551	0.0701
C9orf116	-1.103		1.982	0.000155	-1.01		0	0.0383
camptothecin		Activated	4.657	3.76e-06		Activated	2.276	0.198
CD24	-0.428	Inhibited	-3.485	1.7e-05	0.879	Inhibited	-3.033	0.00025
CDK19	-0.818	Inhibited	-4.148	3.57e-19	-0.496		-0.905	0.00174
CDKN1A	3.502	Activated	2.826	8.88e-08	2.557		-0.522	0.0383
CDKN2A	0.036	Activated	3.33	0.00341	-2.874	Inhibited	-3.17	0.00438
CHEK1	-0.557		-0.937	0.0118	0.296		0.48	0.0334
cisplatin		Activated	6.135	1.26e-09		Activated	3.232	0.0909
COL1A2	1.9		0	0.0311	0.843		0	0.024
CpG oligonucleotide		Activated	3.357	0.00722		Activated	2.158	1
CRTAP	-0.411		0	0.00575	-0.435		0	0.00438
doxifluridine		Activated	3.082	7.29e-08			1.188	0.0227
doxorubicin		Activated	5.172	2.22e-07			1.96	0.069
E. coli B5 lipopolysaccharide		Activated	3.639	0.422		Activated	2.208	1
E2f			-1.757	0.0254			0.885	0.00335
E2F4	0.513		0	6.54e-06	0.42		-0.685	8.6e-05
EFEMP1	-0.833		0	0.0183	-0.767		0	0.0126
EIF4E	0.015	Activated	3.71	0.00287	-0.163	Activated	2.333	1
EP400	0.023	Inhibited	-2.733	4.52e-05	-0.242		1.114	1.16e-05
epicatechin gallate			0	0.0062			0	0.0156
ERBB2	0.237		0.811	4.16e-06	0.238	Activated	2.7	0.00258
ESR1	-0.475	Inhibited	-4.623	2.6e-09	0.451	Inhibited	-2.435	0.00633
farnesyltransferase inhibitor			0	0.0311			0	0.024
FOXM1	0.497	Inhibited	-3.381	3.81e-06	1.49		-0.003	0.0378
GDF15	5.141		1.268	0.000458	2.473		0	0.0396
GnRH analog		Activated	2.623	0.00735		Activated	3.289	0.112
HIPK2	0.188		1.997	0.0193	0.235	Activated	2.151	0.0475
IFI16	0.21	Activated	3.296	0.00157	0.361		1.808	0.39
IGF1	4.317	Activated	2.295	0.0637	3.858	Activated	2.605	1
IL12 (complex)		Activated	2.697	1		Activated	2.336	1
IL18	-0.337	Activated	2.914	1	-0.283		1.759	1
inecalcitol			0	0.0311			0	0.024
L-arginine			-0.6	0.0198			-0.6	0.0106
LETMD1	-0.862		0	0.00164	-0.892		0	0.024
LIN9	-0.615	Inhibited	-2.55	9.97e-07	0.096		-0.391	0.0105
MAP4K4	0.44		1.941	0.112	-0.303	Activated	3.153	0.00197
MDM4	0.234		-0.969	0.00158	-0.474		-0.391	0.0277
MEF2C	-0.815	Activated	2.771	1	-0.256	Activated	2.2	1
MELK	-0.476		0	0.00388	0.93		0	0.0383
methyl methanesulfonate		Activated	2.673	2.6e-06			0.822	0.00757
methylnitronitrosoguanidine		Activated	3.235	4.46e-06			1.944	0.122
methylselenic acid			0	1.61e-05			0	0.000652
mifepristone			0.462	0.024		Activated	2.306	1
mir-25	0.341	Inhibited	-2.222	0.00269	0.251	Inhibited	-2.392	0.0198
MLYCD	0.199		0	0.0493	-0.071		0	0.0383
MMP1	1.505	Activated	2.619	0.104	0		1.98	0.469
MYBL2	0.185	Inhibited	-2.219	0.0268	1.951		0.149	0.0128
MYOD1	0	Activated	2.511	1.22e-05	-0.527	Activated	2.159	0.00804
NELFA	0.089		0	0.000243	0.059		0	0.000127
NELFCD	-0.336		0	0.0183	-0.338		0	0.0126
NELFE	-0.523		0	0.0259	-0.859		0	0.018
NKX2-2-AS1			-1.342	0.0497		Inhibited	-2.236	0.0301
NME3	-0.179		0	0.0493	-0.208		0	0.0383
NUPR1	1.628	Activated	4.006	3.93e-11	1.109	Inhibited	-2.828	0.00294
OGA	0.155		0.804	0.00308	0.354		1.297	0.0483
P38 MAPK		Activated	4.805	0.000241			1.853	1
palmitic acid		Activated	3.528	0.466			1.846	1
PBRM1	0.063		0	0.00706	0.37		0	0.00433
PLN	0.086		0	0.0217	0.567		0	0.00298
PTGER2	-1.825	Inhibited	-3.692	1.24e-08	0.365		-0.607	0.00935
PYHIN1	2.11		0	0.0164	-0.149		0	0.0126
RABL6	-0.028	Inhibited	-4.146	6.29e-09	0.02	Activated	2.309	0.00103
RAD9A	-0.243		0	0.0121	-0.073		0	0.00829
RAE1	0.677	Inhibited	-2	0.0511	0.73		0	0.0334
RFFL	0.25		0	0.0164	0.449		0	0.0126
RLIM	-0.097		0	0.0349	0.044		0	0.00291
RNF34	-0.004		0	0.0493	0.231		0	0.0383
RSU1	-0.407		0	0.0493	-0.58		0	0.0383
SCAP	0.378	Inhibited	-2.236	0.443	-0.008	Inhibited	-2.236	0.473
SLC29A1	-0.633	Activated	3.148	3.01e-07	0.003		1.342	0.00672
SNW1	0.352		0	0.0121	0.476		0	0.00829
SPAG9	-0.117		0	0.0164	-0.275		0	0.0126
SRCAP	0.8		0	0.0164	0.694		0	0.0126
TBX2	1.328	Inhibited	-2.704	0.0278	0.845		0.724	0.0112
TCF4	-0.681		-1.476	1.8e-06	0.045	Inhibited	-2.385	0.504
TFAP4	0.444		-1.912	0.0257	0.402		-1.347	0.0417
TGM2	-0.214	Activated	4.26	0.092	-0.093	Activated	3.004	0.328
TOB1	0.771		-1.151	0.0028	0.489		-1.265	0.00101
TOPORS	-0.052		0	0.00164	0.026		0	0.024
TP53	-0.162	Activated	8.165	9.06e-19	-0.091		1.092	0.00147
UCP1	0.66		-1.777	0.0031	0.157		-1.581	0.0444
USP42	0.51		0	0.00575	0.183		0	0.00438
valproic acid			1.871	0.11			1.814	1
WR 1065		Activated	2.205	1.94e-06			1.506	0.0301
ZBTB17	0.553		0	8.96e-14	0.33		0	0.00275
ZFYVE16	-0.644		0	0.00575	-0.669		0	0.00438
ZNF451	-0.238		0	0.0164	-0.09		0	0.0126

## Sheet: S18D- p53 Null Cell Cycle
p53-/- MCF10A
Replicate 1	% G1	% S	% G2		Average %	% G1	% S	% G2
DMSO	44.9	9.47	29.8		Null DMSO	36.9667	7.69333	34.8333
5FU	48	13.5	25.4		Null 5FU	46.8333	12.8333	25.9
Replicate 2	% G1	% S	% G2
DMSO	40.9	6.43	35.8		Standard Error	G1	S	G2
5FU	54.8	13.7	23		Null DMSO	6.04465	0.914336	2.67104
Replicate 3	% G1	% S	% G2		Null 5FU	4.97069	0.768838	1.83576
DMSO	25.1	7.18	38.9
5FU	37.7	11.3	29.3

## Sheet: S18D- p53 Null 5FU qPCR
Target	Cells	Treatment	ID	∆Cq R1	∆Cq R2	Av	stderr
p21	-/- p53	DMSO	Null DMSO	0.582595	1.69189	1.13724	0.554647
p21	-/- p53	5-FU	Null 5FU	0.887497	1.70634	1.29692	0.40942
MCF10A p53 Null at p21	pval
DMSO vs. 5-FU	0.419187

## Sheet: S18E- GSEA Yang p53 Null vs WT
RNA-seq: GSEA major pathway analysis from Yang et al. HCT116 cells 24hr treatment 5FU p53 -/- vs WT
NAME	NES_flip	FDR q-val
MYC TARGETS V1	2.60786	0
G2M CHECKPOINT	2.14443	0
OXIDATIVE PHOSPHORYLATION	1.96524	0
MYC TARGETS V2	1.83992	0
E2F TARGETS	1.70701	0.00466439
FATTY ACID METABOLISM	1.60536	0.0141862
ANDROGEN RESPONSE	1.5497	0.0227443
REACTIVE OXIGEN SPECIES PATHWAY	1.47983	0.0388131
SPERMATOGENESIS	1.37032	0.0785404
UNFOLDED PROTEIN RESPONSE	1.26279	0.152216
MTORC1 SIGNALING	1.25081	0.147799
MITOTIC SPINDLE	1.24601	0.138407
GLYCOLYSIS	1.03824	0.413215
PEROXISOME	0.993866	0.481596
PROTEIN SECRETION	0.93788	0.583076
TGF BETA SIGNALING	-0.81224	0.773225
PI3K AKT MTOR SIGNALING	-0.895037	0.664032
DNA REPAIR	-0.909783	0.660195
IL2 STAT5 SIGNALING	-1.11427	0.331806
UV RESPONSE UP	-1.13925	0.305425
PANCREAS BETA CELLS	-1.15707	0.289463
HEME METABOLISM	-1.15955	0.295762
COMPLEMENT	-1.17093	0.288901
ADIPOGENESIS	-1.20357	0.251223
UV RESPONSE DN	-1.21084	0.250052
HYPOXIA	-1.22873	0.23478
COAGULATION	-1.25802	0.203552
ALLOGRAFT REJECTION	-1.26131	0.20772
XENOBIOTIC METABOLISM	-1.27355	0.201286
CHOLESTEROL HOMEOSTASIS	-1.30171	0.173698
KRAS SIGNALING UP	-1.33442	0.140865
IL6 JAK STAT3 SIGNALING	-1.37002	0.112994
ESTROGEN RESPONSE LATE	-1.38386	0.107169
HEDGEHOG SIGNALING	-1.45444	0.0580472
MYOGENESIS	-1.48656	0.0437455
BILE ACID METABOLISM	-1.48986	0.0451455
APICAL JUNCTION	-1.53393	0.0276553
ESTROGEN RESPONSE EARLY	-1.55748	0.0219096
NOTCH SIGNALING	-1.58486	0.0163929
KRAS SIGNALING DN	-1.59678	0.0146093
WNT BETA CATENIN SIGNALING	-1.63142	0.00844316
APOPTOSIS	-1.63377	0.00879869
INFLAMMATORY RESPONSE	-1.66985	0.00471203
EPITHELIAL MESENCHYMAL TRANSITION	-1.69697	0.00294604
APICAL SURFACE	-1.69846	0.00329121
ANGIOGENESIS	-1.73061	0.00174852
INTERFERON GAMMA RESPONSE	-1.77027	0.00130288
INTERFERON ALPHA RESPONSE	-1.77753	0.0014594
TNFA SIGNALING VIA NFKB	-1.82369	0
P53 PATHWAY	-1.9022	0
