# Supplementary material for: The Δ40p53 isoform inhibits p53-dependent eRNA transcription and enables regulation by signal-specific transcription factors during p53 activation
Source: PLoS Biol. 2021 Aug 5;19(8):e3001364. doi: 10.1371/journal.pbio.3001364 (PMC8370613; doi:10.1371/journal.pbio.3001364)
Supplement: S18 Data — Associated with S19 Fig. File contains tabs with labels corresponding to relevant panel. (XLSX) [file pbio.3001364.s044.xlsx]

## Sheet: S19C- Clonal qPCR
Target	Cells	Treatment	ID	∆Cq R1	∆Cq R2	Av	stderr
p21	WTp53	DMSO	Original clone	1.183	1.4154	1.2992	0.116203
p21	WTp53	Nutlin	Original clone	15.5994	18.0301	16.8147	1.21534
p21	WTp53	DMSO C	Second clone	0.840106	1.19268	1.01639	0.249304
p21	WTp53	Nutlin C	Second clone	6.44565	8.35501	7.40033	1.35012
p21	WTp53:WTp53	DMSO	Original clone	1.35336	0.739125	1.04624	0.307119
p21	WTp53:WTp53	Nutlin	Original clone	3.22026	4.98352	4.10189	0.881629
p21	WTp53:WTp53	DMSO C	Second clone	0.598285	1.73886	1.16857	0.570289
p21	WTp53:WTp53	Nutlin C	Second clone	4.87905	4.50023	4.68964	0.267863
p21	40p53:WTp53	DMSO	Original clone	0.918438	1.08957	1.004	0.0855661
p21	40p53:WTp53	Nutlin	Original clone	4.37092	3.77453	4.07272	0.298192
p21	40p53:WTp53	DMSO C	Second clone	0.974596	1.02928	1.00194	0.0273433
p21	40p53:WTp53	Nutlin C	Second clone	3.46766	4.73386	4.10076	0.633098
Clonal: WTp53 at p21	p-val
Original Clone DMSO vs Nutlin	0.00306744
Second Clone DMSO vs Nutlin	0.0111767
O.Clone DMSO v S.Clone DMSO	0.156173
O.Clone Nutlin v S.Clone Nutlin	0.012953
Clonal: WTp53:WTp53 at p21	pval
Original Clone DMSO vs Nutlin	0.0410133
Second Clone DMSO vs Nutlin	0.0139563
O.Clone DMSO v S.Clone DMSO	0.433815
O.Clone Nutlin v S.Clone Nutlin	0.290716
Clonal: ∆40p53:WTp53 at p21	pval
Original Clone DMSO vs Nutlin	0.00503288
Second Clone DMSO vs Nutlin	0.0196824
O.Clone DMSO v S.Clone DMSO	0.491872
O.Clone Nutlin v S.Clone Nutlin	0.485841

## Sheet: S19D- Clonal Cell Cycle Quant
Alternitive WTp53 clone
Replicate 1	% G1	% S	% G2		WTp53 Average	% G1	% S	% G2
DMSO	71.1	4.47	18.2		DMSO	56.6333	10.2333	26.2667
Nutlin	82.3	1.42	13.2		Nutlin	69	1.29	25.6667
Replicate 2	% G1	% S	% G2		WTp53 Standard Error
DMSO	36.1	18.1	37.7		DMSO	10.5491	4.07276	5.87547
Nutlin	69.6	1.77	25.9		Nutlin	7.85769	0.321299	7.13123
Replicate 3	% G1	% S	% G2
DMSO	62.7	8.13	22.9
Nutlin	55.1	0.68	37.9
Alternitive WTp53:WTp53 clone
Replicate 1	% G1	% S	% G2		WTp53:WTp53 Average	% G1	% S	% G2
DMSO	70.4	6.21	19.5		DMSO	65.9667	7.71333	22.4667
Nutlin	66.4	0.59	28.4		Nutlin	69.6	1.36	25.3
Replicate 2	% G1	% S	% G2		WTp53:WTp53 Standard Error
DMSO	74.7	6.13	14.3		DMSO	6.69934	1.54351	5.76551
Nutlin	84.1	2.85	10.8		Nutlin	7.61774	0.74514	7.63566
Replicate 3	% G1	% S	% G2
DMSO	52.8	10.8	33.6
Nutlin	58.3	0.64	36.7
Alternitive ∆40p53:WTp53 clone
Replicate 1	% G1	% S	% G2		∆40p53:WTp53 Average	% G1	% S	% G2
DMSO	67.2	7.23	21.7		DMSO	52.3667	10.7	30.8333
Nutlin	76.8	3.26	17.1		Nutlin	69.0333	4.73	21.4
Replicate 2	% G1	% S	% G2		∆40p53:WTp53 Standard Error
DMSO	39	14.9	39.8		DMSO	8.1736	2.24402	5.22568
Nutlin	62.5	6.78	25.3		Nutlin	4.17386	1.05671	2.37557
Replicate 3	% G1	% S	% G2
DMSO	50.9	9.97	31
Nutlin	67.8	4.15	21.8
